# Supplementary material for: Lettuce immune responses and apoplastic metabolite profile contribute to reduced internal leaf colonization by human bacterial pathogens
Source: BMC Plant Biol. 2025 May 14;25:635. doi: 10.1186/s12870-025-06636-1 (PMC12076921; doi:10.1186/s12870-025-06636-1)
Supplement: Supplementary file 2 — Supplementary Material 2: Dataset S1. Gene annotation and corresponding protein KEGG assignment, relative gene expression, and pairwise comparisons for each lettuce cultivar. FC = fold change. DPI = days post inoculation. O157:H7 = Escherichia coli O157:H7. STm 14028s = Salmonella enterica serovar Typhimurium 14028s. [file 12870_2025_6636_MOESM2_ESM.xlsx]

## Sheet: table
Supplementary Dataset S1. Gene annotation and corresponding protein KEGG assignment, relative gene expression, and pairwise comparisons for each lettuce cultivar. FC=fold change. DPI=days post inoculation. O157:H7=Escherichia coli O157:H7. STm 14028s=Salmonella enterica serovar Typhimurium 14028s.
Lettuce Genome Reference Annotation						KEGG Assignment					Green Towers																				Lollo Rossa
											O157:H7 vs. Mock										STm 14028s vs. Mock										O157:H7 vs. Mock										STm 14028s vs. Mock
											1 DPI					7 DPI					1 DPI					7 DPI					1 DPI					7 DPI					1 DPI					7 DPI
Gene ID	Alternative gene ID	Gene description	Protein ID	GO term	GO term name	KO ID	KO definition	Threshold	Score	E-value	Log2 FC	AveExpr	t	p-value	Adj. p-value	Log2 FC	AveExpr	t	p-value	Adj. p-value	Log2 FC	AveExpr	t	p-value	Adj. p-value	Log2 FC	AveExpr	t	p-value	Adj. p-value	Log2 FC	AveExpr	t	p-value	Adj. p-value	Log2 FC	AveExpr	t	p-value	Adj. p-value	Log2 FC	AveExpr	t	p-value	Adj. p-value	Log2 FC	AveExpr	t	p-value
gene-LSAT_0X10080	LOC111902131	glycine-rich cell wall structural protein 2	PLY93110.1		nucleus	No hits					-0.303113	9.07108	-2.00182	0.0516127	0.449588	0.0676147	9.07108	0.488252	0.627842	0.968084	-0.320119	9.07108	-2.1189	0.0398909	0.161509	-0.213743	9.07108	-1.5334	0.132475	0.633714	-0.321815	9.07108	-2.08836	0.0426986	0.133161	-0.104543	9.07108	-0.730228	0.469195	0.800827	-0.243163	9.07108	-1.58021	0.121359	0.220883	0.130597	9.07108	0.920458	0.362449
gene-LSAT_0X10121	LOC111902132	protein mago nashi homolog	PLY93107.1	GO:0005634	oxidoreductase activity	K12877	protein mago nashi	86.27	340.4	1.1e-102	0.0101449	6.66881	0.0724246	0.942599	0.989004	0.0115541	6.66881	0.0806651	0.936081	0.990139	0.00727105	6.66881	0.0520942	0.958694	0.981498	0.098027	6.66881	0.689928	0.493932	0.899181	0.206008	6.66881	1.49741	0.141563	0.301599	-0.318282	6.66881	-2.18792	0.0341354	0.286128	0.14212	6.66881	1.02889	0.30926	0.449325	-0.651109	6.66881	-4.4026	6.92333e-05
gene-LSAT_0X10320	LOC111903029	dehydrogenase/reductase SDR family member FEY	PLY92411.1	GO:0016491	DNA binding	No hits					-0.106531	3.54722	-0.439695	0.662351	0.929141	0.357804	3.54722	1.35181	0.183477	0.802095	-0.374524	3.54722	-1.50034	0.140804	0.357502	-0.239567	3.54722	-0.837001	0.407201	0.860742	-0.416191	3.54722	-1.70573	0.095244	0.232458	-0.289421	3.54722	-1.12312	0.267594	0.65648	-1.08907	3.54722	-3.9268	0.000305427	0.00166254	-0.473183	3.54722	-1.79266	0.0800364
gene-LSAT_0X10341	LOC111903030	single-stranded DNA-binding protein WHY2, mitochondrial	PLY92428.1	GO:0003677	zinc ion binding	No hits					0.180895	1.95723	0.486475	0.629091	0.917546	-0.465991	1.95723	-1.19622	0.238141	0.84508	0.195184	1.95723	0.531849	0.597557	0.804766	-0.540808	1.95723	-1.39102	0.171346	0.689254	-0.120827	1.95723	-0.425512	0.672577	0.809725	0.0441462	1.95723	0.12974	0.897375	0.967793	-0.823593	1.95723	-2.56796	0.013773	0.0388987	-0.220007	1.95723	-0.627938	0.533352
gene-LSAT_0X1041	LOC111903864	probable cinnamyl alcohol dehydrogenase 6	PLY91781.1	GO:0008270	hydrolase activity	K00083	cinnamyl-alcohol dehydrogenase [EC:1.1.1.195]	566.23	610.2	3.4e-184	0.876566	2.89379	2.5291	0.0151687	0.314926	-0.316341	2.89379	-0.633476	0.529765	0.95167	0.544739	2.89379	1.52887	0.133591	0.345919	0.387346	2.89379	0.864274	0.392215	0.854647	-0.0411285	2.89379	-0.140284	0.889088	0.952362	-0.201577	2.89379	-0.452496	0.653177	0.897724	0.291414	2.89379	1.03482	0.306516	0.44638	-0.0666354	2.89379	-0.152832	0.879242
gene-LSAT_0X10420	LOC111903028	phytochrome-associated serine/threonine-protein phosphatase	PLY92409.1	GO:0016787	integral component of membrane	K15498	serine/threonine-protein phosphatase 6 catalytic subunit [EC:3.1.3.16]	572.9	648.4	9.4e-196	0.194052	7.33787	1.96956	0.0553274	0.457067	-0.00571132	7.33787	-0.058259	0.953811	0.99294	0.0988773	7.33787	1.00306	0.321419	0.577934	0.0190732	7.33787	0.195376	0.846015	0.988879	-0.042457	7.33787	-0.442935	0.660024	0.801179	0.0852112	7.33787	0.862017	0.393441	0.754692	0.212037	7.33787	2.22874	0.0310885	0.0749676	0.191091	7.33787	1.94341	0.0585047
gene-LSAT_0X10441	LOC111903027	protein sym-1	PLY92429.1	GO:0016021	catalytic activity	K13347	peroxisomal membrane protein 2	180.83	261.6	3e-78	-0.559412	3.35894	-2.26771	0.0284077	0.383293	0.0966382	3.35894	0.340082	0.735444	0.981795	-0.619256	3.35894	-2.52675	0.015257	0.0868001	0.126453	3.35894	0.453094	0.65275	0.946608	-0.175462	3.35894	-0.70032	0.487485	0.668267	-0.0188628	3.35894	-0.0604529	0.952074	0.983991	-0.806307	3.35894	-2.87712	0.00621436	0.0201957	0.02704	3.35894	0.0876544	0.930557
gene-LSAT_0X10461			PLY92447.1	GO:0005524	methylation	K00207	dihydropyrimidine dehydrogenase (NADP+) [EC:1.3.1.2]	408.07	477	3.1e-143	-0.400827	5.47386	-1.38571	0.172953	0.638942	-0.0939798	5.47386	-0.416256	0.679285	0.970998	-0.00909531	5.47386	-0.0332147	0.973656	0.988588	-0.154348	5.47386	-0.684867	0.497089	0.899201	-0.338427	5.47386	-1.40232	0.167971	0.337126	0.694456	5.47386	2.861	0.00648533	0.154408	-0.078985	5.47386	-0.333417	0.740434	0.834815	1.15755	5.47386	4.88256	1.47407e-05
gene-LSAT_0X10481	LOC111903024	putative D-cysteine desulfhydrase 1, mitochondrial	PLY92466.1	GO:0003824	protein self-association	K05396	D-cysteine desulfhydrase [EC:4.4.1.15]	343.1	588.7	2.6e-177	-0.438256	4.99958	-1.99525	0.0523519	0.450818	0.294403	4.99958	1.35063	0.18385	0.802095	-0.874838	4.99958	-3.81534	0.000428593	0.0082489	-0.319124	4.99958	-1.38658	0.172688	0.690257	-0.838778	4.99958	-3.02669	0.00415786	0.0259742	-0.282803	4.99958	-1.4407	0.156882	0.532232	-1.04998	4.99958	-3.62334	0.000761164	0.00358	-0.854429	4.99958	-4.16501	0.000146318
gene-LSAT_0X10501	LOC111903023	plastid division protein CDP1, chloroplastic	PLY92412.1	GO:0043621		No hits					0.29364	3.24162	1.38522	0.1731	0.63916	0.47173	3.24162	1.91237	0.0624781	0.625784	-0.324904	3.24162	-1.41957	0.162913	0.389927	0.346058	3.24162	1.39298	0.170759	0.689135	0.209876	3.24162	0.889215	0.378816	0.571421	-0.0252412	3.24162	-0.107819	0.914639	0.973042	-0.462874	3.24162	-1.75557	0.0862557	0.1694	-0.8319	3.24162	-3.14545	0.00300019
gene-LSAT_0X10520	LOC111903025	rhodanese-like domain-containing protein 8, chloroplastic	PLY92467.1		DNA binding	K07146	UPF0176 protein	177.7	229.6	2.3e-68	-0.362089	2.20458	-0.888488	0.379202	0.815897	1.29061	2.20458	2.26719	0.0284422	0.52501	-0.834508	2.20458	-1.92228	0.061186	0.211712	1.20169	2.20458	2.11145	0.0405608	0.417909	0.250688	2.20458	0.584556	0.561889	0.727288	-0.107827	2.20458	-0.249568	0.804105	0.94081	-1.44249	2.20458	-2.62379	0.0119728	0.0347449	-0.601732	2.20458	-1.29962	0.200628
gene-LSAT_0X10541	LOC111903022	DNA-binding protein RHL1	PLY92450.1	GO:0003677	cytoplasm	No hits					0.311653	4.75764	1.5453	0.129574	0.586986	-0.1182	4.75764	-0.705499	0.48429	0.941611	0.606936	4.75764	3.12108	0.00320957	0.0311949	-0.217688	4.75764	-1.29724	0.201439	0.721604	-0.11438	4.75764	-0.670738	0.50596	0.683559	0.119364	4.75764	0.673846	0.504001	0.822966	0.107282	4.75764	0.640809	0.525034	0.657818	0.263717	4.75764	1.51524	0.137001
gene-LSAT_0X10560	LOC111903020	E3 ubiquitin-protein ligase RING1	PLY92432.1	GO:0005737	nucleus	K11982	E3 ubiquitin-protein ligase RNF115/126 [EC:2.3.2.27]	137.27	258.1	3.8e-77	-0.143619	4.98871	-0.838521	0.406357	0.827992	0.0741994	4.98871	0.44037	0.661867	0.969692	-0.0905337	4.98871	-0.535819	0.594834	0.802997	0.0791581	4.98871	0.473987	0.637898	0.943589	-0.0609932	4.98871	-0.385217	0.701968	0.83064	0.00984898	4.98871	0.058433	0.953673	0.983991	0.181987	4.98871	1.16912	0.248768	0.382431	-0.180175	4.98871	-1.05359	0.297934
gene-LSAT_0X10580	LOC111903019	probable protein phosphatase 2C 33	PLY92414.1	GO:0005634	RNA splicing	No hits					-0.272388	6.00786	-1.61585	0.113412	0.560176	0.0323402	6.00786	0.192448	0.848294	0.983063	-0.0275151	6.00786	-0.16633	0.868674	0.944662	-0.146802	6.00786	-0.868527	0.389909	0.853951	-0.111163	6.00786	-0.646748	0.521219	0.696054	-0.0865504	6.00786	-0.506573	0.615032	0.880693	-0.188632	6.00786	-1.08921	0.282106	0.419726	-0.0347891	6.00786	-0.20473	0.838745
gene-LSAT_0X10681			PLY92439.1			No hits					0.589747	1.3449	0.980699	0.332206	0.780072	0.0752891	1.3449	0.191379	0.849126	0.983063	0.933034	1.3449	1.59324	0.118402	0.320804	-0.159094	1.34489	-0.395364	0.694521	0.95583	1.26976	1.3449	2.13531	0.0384504	0.123827	0.314624	1.3449	0.734512	0.466608	0.799425	1.22331	1.3449	2.04559	0.0469205	0.104391	0.915454	1.3449	2.309	0.025794
gene-LSAT_0X10701	LOC111903017	suppressor of mec-8 and unc-52 protein homolog 1	PLY92460.1	GO:0008380	integral component of membrane	K13111	WD40 repeat-containing protein SMU1	243.77	983.2	2e-296	0.0250104	4.87418	0.0998542	0.920922	0.989004	-0.218563	4.87418	-0.834631	0.40852	0.919134	-0.241856	4.87418	-0.947302	0.348758	0.603915	-0.040521	4.87418	-0.1593	0.874176	0.989318	0.730784	4.87418	2.76327	0.00837779	0.0421128	-0.184346	4.87418	-0.70066	0.487275	0.812383	0.450757	4.87418	1.65899	0.104367	0.196303	-0.10365	4.87418	-0.399106	0.691782
gene-LSAT_0X10721	LOC111903016	uncharacterized LOC111903016	PLY92476.1	GO:0016021	integral component of membrane	No hits					-0.0356496	6.72091	-0.328204	0.744344	0.957419	0.0821563	6.72091	0.750585	0.456974	0.935226	-0.0899712	6.72091	-0.829375	0.411455	0.661835	0.10299	6.72091	0.945475	0.349679	0.832721	-0.134784	6.72091	-1.25834	0.215032	0.395619	0.0559539	6.72091	0.507154	0.614628	0.880349	-0.253179	6.72091	-2.3469	0.0235866	0.0598539	0.105852	6.72091	0.96338	0.340723
gene-LSAT_0X10760	LOC111903015	probable disease resistance protein At4g27220	PLY92443.1	GO:0016021		K13459	disease resistance protein RPS2	422.57	919.7	9.7e-277	0.490397	-1.39183	0.635151	0.528682	0.877996	-0.912843	-1.39183	-1.15642	0.253867	0.857393	0.645861	-1.39183	0.846714	0.401824	0.653784	0.0599755	-1.39183	0.0797683	0.93679	0.989318	1.22521	-1.39183	1.64421	0.107396	0.252648	0.568153	-1.39183	0.711689	0.480486	0.809394	1.32894	-1.39183	1.78973	0.0805131	0.160302	0.29225	-1.39183	0.361994	0.719122
gene-LSAT_0X10780	LOC111903014	thioredoxin F-type, chloroplastic	PLY92458.1		positive regulation of growth	K03671	thioredoxin 1	107.87	123.9	3.2e-36	-0.167515	8.16845	-1.47584	0.147243	0.608138	0.162709	8.16845	1.45436	0.15308	0.772472	-0.0743382	8.16845	-0.658823	0.513508	0.74123	-0.0270292	8.16845	-0.240734	0.810901	0.981763	-0.343892	8.16845	-3.06319	0.00376363	0.0241551	0.0686978	8.16845	0.61798	0.539835	0.841918	-0.367358	8.16845	-3.26534	0.00214486	0.00838833	-0.0307065	8.16845	-0.275682	0.784108
gene-LSAT_0X10840	LOC111903013	uncharacterized LOC111903013	PLY92459.1	GO:0045927	ATP binding	No hits					0.00935143	4.75584	0.052648	0.958255	0.989645	-0.0134351	4.75584	-0.0747261	0.940778	0.991093	0.0710184	4.75584	0.405335	0.687233	0.856614	-0.0236466	4.75584	-0.132556	0.89516	0.989318	-0.194002	4.75584	-1.10682	0.274502	0.464014	0.110736	4.75584	0.615937	0.54117	0.842232	-0.135255	4.75584	-0.773476	0.443456	0.58447	-0.154705	4.75584	-0.840995	0.404985
gene-LSAT_0X10880	LOC111903011	uridylate kinase	PLY92422.1	GO:0005524	ATP binding	K09903	uridylate kinase [EC:2.7.4.22]	94.4	333.2	8e-100	-0.495879	4.40444	-2.09407	0.0421607	0.423445	-0.174298	4.40444	-0.92057	0.362391	0.905164	0.111395	4.40444	0.520429	0.605424	0.809941	0.114176	4.40444	0.630925	0.531416	0.911292	-0.0574457	4.40444	-0.309683	0.758292	0.869312	0.178445	4.40444	0.96679	0.339034	0.716389	-0.0654499	4.40444	-0.350989	0.727304	0.824724	0.0965034	4.40444	0.520888	0.605107
gene-LSAT_0X10920	LOC111903010	pyruvate kinase 1, cytosolic	PLY92425.1	GO:0005524	nucleus	K00873	pyruvate kinase [EC:2.7.1.40]	59.4	531.1	1.3e-159	0.681609	2.46101	1.27619	0.208713	0.670976	-0.267972	2.46101	-0.810122	0.422313	0.924962	0.498355	2.46101	0.922268	0.361515	0.616171	0.132973	2.46101	0.433337	0.666928	0.949014	0.0397754	2.46101	0.0805983	0.936134	0.980515	-0.337434	2.46101	-0.634549	0.529071	0.835798	1.04586	2.46101	2.38987	0.0212901	0.0551213	0.539204	2.46101	1.14212	0.259701
gene-LSAT_0X10941	LOC111903009	histone H2B.3	PLY92478.1	GO:0005634	mitochondrion	K11252	histone H2B	29.23	293.1	8.2e-88	-0.0902628	7.61673	-0.664373	0.509985	0.871564	-0.166258	7.61673	-1.29781	0.201244	0.819469	0.26772	7.61673	2.00391	0.0513797	0.188876	-0.222228	7.61673	-1.7364	0.0896248	0.556573	0.203661	7.61673	1.61903	0.112725	0.260841	0.361708	7.61673	2.78907	0.00783375	0.167964	0.380221	7.61673	3.03664	0.00404673	0.0141538	0.46891	7.61673	3.63317	0.000739324
gene-LSAT_0X10961	LOC111903007	dihydrolipoyllysine-residue acetyltransferase component 1 of pyruvate dehydrogenase complex, mitochondrial	PLY92430.1	GO:0005739		K02901	large subunit ribosomal protein L27e	57.63	253.3	5.2e-76	0.548932	7.09523	3.87004	0.000363113	0.139815	-0.00996536	7.09523	-0.0697967	0.944678	0.991877	0.394483	7.09523	2.77423	0.0081425	0.0581382	0.119416	7.09523	0.84344	0.403632	0.8593	0.388495	7.09523	2.85453	0.00659707	0.0357149	-0.382994	7.09523	-2.56596	0.0138421	0.198253	0.447604	7.09523	3.29119	0.00199358	0.00790135	-0.420176	7.09523	-2.81614	0.00729827
gene-LSAT_0X11001	LOC111903006	23 kDa jasmonate-induced protein	PLY92456.1		nucleus	No hits					-0.0435436	2.51098	-0.0307278	0.975628	0.993465	-1.47346	2.51098	-2.67521	0.0105084	0.421303	-0.926984	2.51098	-0.628048	0.533281	0.756871	-1.10486	2.51098	-2.20469	0.032853	0.390041	0.0272096	2.51098	0.0455052	0.963915	0.997926	-0.646786	2.51098	-1.65712	0.104745	0.454962	-0.556737	2.51098	-0.840287	0.405377	0.548206	-0.41176	2.51098	-1.08961	0.281928
gene-LSAT_0X11020			PLY92473.1			No hits					-0.0614049	1.4898	-0.0979077	0.922459	0.989004	0.0567819	1.4898	0.109377	0.91341	0.985408	-0.208495	1.4898	-0.329303	0.743519	0.890569	-0.182871	1.4898	-0.34417	0.732389	0.964515	1.01385	1.4898	1.59368	0.118303	0.26882	0.129479	1.4898	0.223566	0.82415	0.94368	0.437196	1.4898	0.64632	0.521493	0.654552	-1.16436	1.4898	-1.75781	0.085869
gene-LSAT_0X11040			PLY92415.1			No hits					0.302059	3.65952	0.914223	0.365678	0.806635	-0.243775	3.65952	-0.799668	0.428282	0.926185	-0.117405	3.65952	-0.339212	0.736095	0.88575	-0.263879	3.65952	-0.875248	0.386283	0.852397	0.0559756	3.65952	0.188225	0.851582	0.929218	0.419886	3.65952	1.52718	0.134011	0.498562	0.283213	3.65952	0.976747	0.334136	0.476606	0.0322083	3.65952	0.112658	0.910824
gene-LSAT_0X11100	LOC111889062	protein indeterminate-domain 7	PLY68331.1	GO:0005634	apoplast	No hits					0.0925157	2.34716	0.173252	0.863263	0.989004	0.225756	2.34716	0.466074	0.643506	0.96918	0.888041	2.34716	1.83687	0.0731205	0.237397	0.367009	2.34716	0.778615	0.440453	0.878766	0.698438	2.34716	1.94478	0.0583347	0.165999	-0.0407173	2.34716	-0.0959431	0.92401	0.976247	0.510588	2.34716	1.38186	0.174125	0.2913	0.152445	2.34716	0.371541	0.712052
gene-LSAT_0X11160	LOC111889048	beta-galactosidase 17	PLY68336.1	GO:0048046	integral component of membrane	K12309	beta-galactosidase [EC:3.2.1.23]	779.4	902	2e-271	0.287398	5.05266	1.35504	0.182453	0.650836	0.107125	5.05266	0.546232	0.587719	0.961974	0.427605	5.05266	2.05412	0.0460503	0.176547	-0.106031	5.05266	-0.534321	0.59586	0.931475	0.326622	5.05266	1.80989	0.0772784	0.201657	0.282391	5.05266	1.42131	0.162412	0.539424	0.0886791	5.05266	0.482939	0.631579	0.746374	0.261402	5.05266	1.31846	0.194301
gene-LSAT_0X11181	LOC111889053	NDR1/HIN1-like protein 6	PLY68332.1	GO:0016021		No hits					0.0346553	5.03402	0.226495	0.821885	0.982734	-0.137951	5.03402	-0.793083	0.432067	0.927581	-0.120236	5.03402	-0.780268	0.439491	0.68536	-0.0408901	5.03402	-0.24054	0.811051	0.981763	-0.291949	5.03402	-2.14466	0.0376505	0.122	-0.0617621	5.03402	-0.361892	0.719198	0.921861	-0.371036	5.03402	-2.70038	0.00985325	0.0295668	-0.251366	5.03402	-1.44819	0.154787
gene-LSAT_0X11320	LOC111876138	uncharacterized LOC111876138	PLY77989.1		cytoplasm	No hits					-0.0616941	-0.615625	-0.0683943	0.945788	0.989004	0.152415	-0.615625	0.168941	0.866632	0.983063	-0.144228	-0.615625	-0.159807	0.873778	0.945665	0.0686884	-0.615625	0.0761359	0.939663	0.989318	0.0448104	-0.615625	0.0621682	0.950716	0.990375	-0.326446	-0.615625	-0.479979	0.633665	0.890584	0.460701	-0.615625	0.654393	0.51633	0.650488	-1.80332	-0.615625	-2.4103	0.0202707
gene-LSAT_0X11461	LOC111876136	uncharacterized protein At2g33490	PLY77991.1	GO:0005737	lipid metabolic process	No hits					0.331252	5.29371	2.50528	0.0160866	0.31827	0.208359	5.29371	1.68869	0.0984911	0.693544	0.434525	5.29371	3.33661	0.00175197	0.0208936	0.189443	5.29371	1.54354	0.13	0.632037	-0.0717239	5.29371	-0.6103	0.544863	0.714191	0.00631356	5.29371	0.0512593	0.959355	0.986016	0.132827	5.29371	1.14446	0.258738	0.394175	0.140656	5.29371	1.15777	0.253325
gene-LSAT_0X11501	LOC111876135	glycerophosphodiester phosphodiesterase GDPD2	PLY77990.1	GO:0006629	ATP binding	K18696	glycerophosphodiester phosphodiesterase [EC:3.1.4.46]	323	434.2	4.6e-130	-0.222271	3.23251	-0.145121	0.885291	0.989004	0.988525	3.23251	2.01292	0.0503857	0.591877	0.0741565	3.23251	0.0500923	0.96028	0.982213	-0.378046	3.23251	-0.689014	0.494501	0.899181	1.3506	3.23251	2.23581	0.0305865	0.105363	1.14863	3.23251	2.15052	0.037156	0.29629	1.14236	3.23251	1.8601	0.0696935	0.14358	1.90153	3.23251	3.67434	0.000654249
gene-LSAT_0X11561			PLY77992.1		integral component of membrane	No hits					-0.0236896	0.721317	-0.0387501	0.969268	0.991967	0.331378	0.721317	0.621759	0.53737	0.95321	-0.259712	0.721317	-0.418908	0.67736	0.850937	0.00803336	0.721317	0.0146106	0.98841	0.997571	0.376494	0.721317	0.543433	0.589627	0.748414	0.229531	0.721317	0.343216	0.733102	0.92529	0.911546	0.721317	1.35954	0.181036	0.300041	1.13057	0.721317	1.83155	0.0739237
gene-LSAT_0X11681	LOC111909416	serine/threonine-protein kinase STY13	PLY87637.1	GO:0005524	cytoplasm	No hits					-0.192071	2.97953	-0.49079	0.62606	0.916216	-0.279464	2.97953	-0.836871	0.407274	0.919134	-0.163368	2.97953	-0.425585	0.672524	0.848129	-0.53669	2.97953	-1.55753	0.126646	0.625323	-0.0598677	2.97953	-0.189853	0.850315	0.928293	-0.487441	2.97953	-1.44939	0.154453	0.529211	-0.653232	2.97953	-1.86173	0.0694583	0.143229	-0.537409	2.97953	-1.59841	0.117246
gene-LSAT_0X11721	LOC111909415	putative glucose-6-phosphate 1-epimerase	PLY87630.1	GO:0005737		K01792	glucose-6-phosphate 1-epimerase [EC:5.1.3.15]	80.53	413.6	2.5e-124	-0.125826	5.88541	-0.77589	0.442044	0.844588	-0.103042	5.88541	-0.650138	0.519048	0.948329	-0.193794	5.88541	-1.1964	0.238071	0.489606	-0.193934	5.88541	-1.22318	0.227897	0.747636	-0.46731	5.88541	-2.96993	0.00484881	0.0287239	0.201556	5.88541	1.3213	0.193361	0.580754	-0.485391	5.88541	-3.07184	0.00367548	0.0131122	-0.0645933	5.88541	-0.418514	0.677646
gene-LSAT_0X11741	LOC111909414	altered inheritance of mitochondria protein 32	PLY87627.1		nucleus	No hits					-0.409061	6.29283	-2.31595	0.025376	0.372381	0.00756943	6.29283	0.0454996	0.963919	0.994772	-0.377309	6.29283	-2.1555	0.0367411	0.153143	-0.114207	6.29283	-0.684923	0.497054	0.899201	-0.908728	6.29283	-5.60304	1.36e-06	0.000144215	-0.32715	6.29283	-2.10184	0.0414389	0.311268	-1.50597	6.29283	-8.85576	2.91366e-11	9.07241e-09	-0.469519	6.29283	-3.00337	0.00442982
gene-LSAT_0X11801	LOC111909412	serine/threonine-protein kinase D6PK	PLY87636.1	GO:0005634	cytosol	K08286	protein-serine/threonine kinase [EC:2.7.11.-]	397.67	446.3	8e-134	0.21693	4.24017	1.01468	0.315913	0.767934	0.270797	4.24017	1.37768	0.175403	0.794521	0.100077	4.24017	0.464771	0.644431	0.834009	0.205483	4.24017	1.04734	0.300772	0.803024	-0.380634	4.24017	-1.88479	0.0662017	0.181467	-0.00565458	4.24017	-0.0274865	0.978198	0.992146	-0.592437	4.24017	-2.82426	0.00714452	0.0226461	-0.112557	4.24017	-0.542478	0.590279
gene-LSAT_0X11900	LOC111893231	glyceraldehyde-3-phosphate dehydrogenase, cytosolic	PLY65271.1	GO:0005829	integral component of membrane	K00134	glyceraldehyde 3-phosphate dehydrogenase (phosphorylating) [EC:1.2.1.12]	416.9	686	1.3e-206	-0.238292	2.45165	-0.866865	0.390809	0.820321	0.43347	2.45165	1.28408	0.205962	0.823453	-0.316543	2.45165	-1.14978	0.256564	0.509107	0.102219	2.45165	0.291301	0.772216	0.975019	-0.102596	2.45165	-0.21728	0.829014	0.914964	-0.929891	2.45165	-2.04373	0.0471127	0.330236	0.532361	2.45165	1.21443	0.231185	0.361535	-1.18642	2.45165	-2.53605	0.0149099
gene-LSAT_0X11921	LOC111893222	prohibitin-3, mitochondrial	PLY65269.1	GO:0016021	nucleus	K17080	prohibitin 1	409.23	495.7	8.5e-149	0.680149	4.25782	2.70579	0.00971763	0.276252	-0.0879417	4.25782	-0.356444	0.723245	0.979605	0.848039	4.25782	3.44412	0.00128628	0.0170432	0.139882	4.25782	0.588674	0.559148	0.919507	0.0616667	4.25782	0.270423	0.788123	0.888534	-0.440186	4.25782	-1.56836	0.124099	0.483206	0.225856	4.25782	1.00287	0.321514	0.462642	-0.783427	4.25782	-2.66279	0.0108463
gene-LSAT_0X1200	LOC111903863	bZIP transcription factor 27	PLY91786.1	GO:0005634	protein binding	No hits					-0.675681	0.241256	-0.797007	0.429809	0.83903	-0.0416594	0.241256	-0.0571218	0.954712	0.99294	0.31328	0.241256	0.3965	0.69369	0.860931	-0.773906	0.241256	-1.01145	0.317434	0.81471	1.17227	0.241256	1.38376	0.173546	0.344602	-0.312604	0.241256	-0.388352	0.699665	0.916491	0.768894	0.241256	0.885435	0.380828	0.522956	-1.95042	0.241256	-2.19206	0.033815
gene-LSAT_0X12040	LOC111893230	transient receptor potential cation channel subfamily A member 1	PLY65272.1	GO:0005515	integral component of mitochondrial inner membrane	No hits					-0.256608	7.47351	-1.47093	0.148561	0.610292	0.349986	7.47351	2.03044	0.0485015	0.590776	-0.251817	7.47351	-1.44799	0.154844	0.377597	0.197101	7.47351	1.1408	0.260241	0.775441	-0.711005	7.47351	-4.09067	0.000184398	0.00319817	-0.219197	7.47351	-1.30756	0.197945	0.585943	-1.43856	7.47351	-7.99912	4.62401e-10	5.58469e-08	-0.437743	7.47351	-2.59539	0.0128598
gene-LSAT_0X12221	LOC111915787	mitochondrial phosphate carrier protein 3, mitochondrial	PLY82914.1	GO:0031305	integral component of membrane	K15102	solute carrier family 25 (mitochondrial phosphate transporter), member 3	159.07	610.4	1.3e-183	0.289912	6.93045	1.98363	0.0536801	0.453705	0.0562232	6.93045	0.386606	0.700947	0.975793	0.346358	6.93045	2.38256	0.0216661	0.109227	-0.130364	6.93045	-0.892326	0.377165	0.848324	0.170991	6.93045	1.21107	0.232459	0.416249	0.0962621	6.93045	0.64544	0.522058	0.830964	0.400758	6.93045	2.85774	0.0065415	0.0210528	-0.0207162	6.93045	-0.138458	0.890523
gene-LSAT_0X12340	LOC111879828	potassium transporter 8	PLY75230.1	GO:0016021	protein binding	K03549	KUP system potassium uptake protein	112.67	1173.5	0	-0.287784	6.96647	-1.84094	0.0725093	0.494369	-0.21894	6.96647	-1.3795	0.174844	0.794398	-0.677611	6.96647	-4.25777	0.000109425	0.00332983	-0.416576	6.96647	-2.60667	0.0125006	0.254716	-0.190262	6.96647	-1.31967	0.193902	0.370998	0.23062	6.96647	1.53905	0.13109	0.49327	-0.242757	6.96647	-1.678	0.100574	0.190716	0.331889	6.96647	2.22679	0.0312287
gene-LSAT_0X12400	LOC111879830	uncharacterized LOC111879830	PLY75229.1	GO:0005515	integral component of membrane	No hits					0.0480794	1.62031	0.136929	0.891724	0.989004	-0.0380533	1.62031	-0.101239	0.91983	0.986648	-0.0897074	1.62031	-0.253392	0.801168	0.922285	0.321964	1.62031	0.908838	0.368482	0.84447	0.742774	1.62031	1.58437	0.12041	0.271615	-0.379639	1.62031	-0.817591	0.418081	0.769823	0.652396	1.62031	1.37471	0.176315	0.294165	-1.10023	1.62031	-2.24478	0.029959
gene-LSAT_0X12421			PLY75226.1	GO:0016021		No hits					2.11578	1.93195	2.01542	0.0501132	0.443442	-0.515522	1.93195	-0.655369	0.515708	0.948025	3.64404	1.93195	3.8977	0.00033379	0.00691155	-0.691687	1.93195	-0.868768	0.389779	0.853943	2.96769	1.93195	4.923	1.29e-05	0.000570735	0.609302	1.93195	0.67922	0.500624	0.821118	3.77971	1.93195	6.40429	9.28057e-08	2.58958e-06	0.279395	1.93195	0.303259	0.763149
gene-LSAT_0X12501	LOC111900879	WAT1-related protein At3g28050	PLY94021.1	GO:0016021	intracellular protein transport	No hits					-1.10877	-0.297578	-1.51401	0.137311	0.59588	-0.863638	-0.297578	-1.30708	0.198107	0.816104	-1.19131	-0.297578	-1.62577	0.111278	0.309027	-1.9999	-0.297578	-2.86754	0.00637409	0.186524	-0.761984	-0.297578	-1.27008	0.210859	0.390957	0.164829	-0.297578	0.281683	0.779533	0.936041	-2.19113	-0.297578	-3.32929	0.00178892	0.00721799	0.22657	-0.297578	0.389544	0.698789
gene-LSAT_0X1260	LOC111903861	vacuolar protein sorting-associated protein 35B	PLY91798.1	GO:0006886	integral component of membrane	K18468	vacuolar protein sorting-associated protein 35	230.2	1218.1	0	-0.014823	5.10899	-0.0527956	0.958138	0.989645	0.147643	5.10899	0.610935	0.544446	0.953372	0.113444	5.10899	0.412242	0.682202	0.85347	-0.00321808	5.10899	-0.0132434	0.989495	0.997938	0.714833	5.10899	2.61201	0.0123336	0.0554944	-0.0306265	5.10899	-0.12174	0.90367	0.96918	0.483236	5.10899	1.72589	0.0915194	0.177326	-0.0715946	5.10899	-0.284661	0.777265
gene-LSAT_0X12601	LOC111900878	WAT1-related protein At3g28050	PLY94023.1	GO:0016021	integral component of membrane	No hits					-0.523932	6.17861	-2.39984	0.0207872	0.348107	-0.319323	6.17861	-1.66108	0.103944	0.702247	-0.768701	6.17861	-3.46531	0.00120965	0.0163091	-0.388734	6.17861	-2.02429	0.0491556	0.450585	-1.76478	6.17861	-8.55137	7.71e-11	5.12e-07	0.481541	6.17861	2.681	0.0103541	0.179057	-2.47304	6.17861	-10.7941	7.67147e-14	1.69863e-10	0.707304	6.17861	3.97342	0.000264787
gene-LSAT_0X12940	LOC111895442	probable phospholipid-transporting ATPase 8	PLY63587.1	GO:0016021	integral component of membrane	K14802	phospholipid-transporting ATPase [EC:7.6.2.1]	1496.23	1519.6	2.4e-179	0.360627	3.9019	1.02907	0.30918	0.763165	-0.274596	3.9019	-1.07086	0.290184	0.875383	0.967693	3.9019	2.97555	0.00477586	0.0406376	-0.0147564	3.9019	-0.0599756	0.952452	0.989661	0.972055	3.9019	3.01728	0.00426569	0.0263832	0.979984	3.9019	2.85285	0.00662647	0.155539	1.67209	3.9019	5.4616	2.18215e-06	3.12624e-05	1.11713	3.9019	3.30213	0.00193264
gene-LSAT_0X1300	LOC111903860	synaptotagmin-2	PLY91803.1	GO:0016021		No hits					-0.0856497	7.28216	-0.589614	0.558523	0.889183	0.214853	7.28216	1.45048	0.154153	0.774793	-0.240761	7.28216	-1.65277	0.105633	0.299693	0.0389394	7.28216	0.261891	0.794651	0.978391	0.0091176	7.28216	0.0611053	0.951557	0.990667	-0.2232	7.28216	-1.51202	0.137816	0.505618	-0.212164	7.28216	-1.40582	0.166935	0.282306	-0.38917	7.28216	-2.62285	0.0120012
gene-LSAT_0X1320	LOC111903859	uncharacterized LOC111903859	PLY91818.1		integral component of membrane	No hits					-0.323076	3.15631	-0.927452	0.358848	0.801348	-0.174962	3.15631	-0.639198	0.526071	0.950245	-1.04876	3.15631	-2.68991	0.010121	0.0666089	-0.492461	3.15631	-1.73237	0.0903479	0.557934	-0.960659	3.15631	-2.71574	0.0094723	0.0458833	-0.256321	3.15631	-0.917255	0.364105	0.734101	-1.01393	3.15631	-2.81973	0.00723001	0.0228625	-0.123252	3.15631	-0.45271	0.653025
gene-LSAT_0X13201	LOC111882323	translocon-associated protein subunit beta	PLY73301.1	GO:0016021	nucleus	K13250	translocon-associated protein subunit beta	49.43	188.8	6e-56	0.417272	7.24833	2.99137	0.00457608	0.235809	-0.0551326	7.24833	-0.391004	0.697717	0.975632	0.604856	7.24833	4.37558	7.54326e-05	0.00262342	-0.0888354	7.24833	-0.631306	0.531169	0.911255	0.367372	7.24833	2.74926	0.00868753	0.0432253	0.0917155	7.24833	0.638577	0.526471	0.833587	0.528786	7.24833	3.97336	0.00026484	0.00148627	-0.072981	7.24833	-0.505629	0.615689
gene-LSAT_0X13221	LOC111882326	histidine-containing phosphotransfer protein 1	PLY73303.1	GO:0005634		K14490	histidine-containing phosphotransfer peotein	68.27	211.1	6.9e-63	0.239043	1.30627	0.663554	0.510504	0.871716	-0.468846	1.30627	-1.35763	0.181635	0.802095	0.266622	1.30627	0.750125	0.457248	0.699934	-1.30395	1.30627	-3.37788	0.00155684	0.0948765	-0.442859	1.30627	-0.963273	0.340775	0.533798	0.0453106	1.30627	0.107091	0.915213	0.973359	-0.283498	1.30627	-0.62261	0.536816	0.667228	-0.376973	1.30627	-0.855499	0.396998
gene-LSAT_0X13280	LOC111895439	uncharacterized LOC111895439	PLY63585.1		ubiquitin protein ligase activity	No hits					-0.597009	-1.32816	-0.763264	0.449457	0.848589	0.153327	-1.32816	0.200074	0.842362	0.983063	-0.15723	-1.32816	-0.205161	0.838411	0.939065	0.327862	-1.32816	0.432786	0.667325	0.949014	1.0868	-1.32816	1.70516	0.0953518	0.232693	-0.709282	-1.32816	-0.949573	0.347615	0.7223	2.05735	-1.32816	3.45146	0.00125923	0.00541401	0.311974	-1.32816	0.441135	0.661317
gene-LSAT_0X1340	LOC111903858	E3 ubiquitin-protein ligase CIP8	PLY91772.1	GO:0061630		K11982	E3 ubiquitin-protein ligase RNF115/126 [EC:2.3.2.27]	137.27	165	8.1e-49	-0.248372	8.26361	-1.85819	0.0699697	0.489641	-0.00441507	8.26361	-0.0342394	0.972844	0.99645	-0.14996	8.26361	-1.12878	0.265226	0.518493	-0.00800813	8.26361	-0.062275	0.950631	0.989495	-0.274435	8.26361	-2.13175	0.0387592	0.124519	0.147381	8.26361	1.14798	0.257297	0.648301	-0.230393	8.26361	-1.79007	0.0804576	0.160256	0.179796	8.26361	1.40389	0.167505
gene-LSAT_0X1360	LOC122194486	uncharacterized LOC122194486	PLY91787.1			No hits					1.07827	4.20406	1.28479	0.205718	0.668007	0.250909	4.20406	0.451355	0.653993	0.969692	1.59898	4.20406	1.99911	0.0519166	0.190148	0.426372	4.20406	0.787987	0.43501	0.874896	3.1379	4.20406	3.78052	0.000476057	0.00589613	1.00494	4.20406	1.56537	0.124798	0.48362	3.41925	4.20406	4.14642	0.000155055	0.000953095	1.67773	4.20406	2.72982	0.00913486
gene-LSAT_0X13600	LOC111885739	protein LURP-one-related 10	PLY70727.1		rRNA processing	No hits					1.20841	4.97212	2.55783	0.0141251	0.304308	0.354232	4.97212	0.931239	0.356909	0.900199	2.1358	4.97212	4.77427	2.09706e-05	0.00123275	0.854954	4.97212	2.35307	0.023244	0.337051	0.973456	4.97212	2.66516	0.0107809	0.0503025	0.541248	4.97212	1.29248	0.203065	0.593092	1.07147	4.97212	2.94366	0.00520382	0.0174582	0.758776	4.97212	1.84905	0.0713055
gene-LSAT_0X13881	LOC111876147	RRP15-like protein	PLY77986.1	GO:0006364	nucleus	No hits					0.244779	4.9168	0.971844	0.336542	0.783391	-0.463765	4.9168	-1.64014	0.108244	0.71027	-0.0337451	4.9168	-0.131713	0.895823	0.952098	-0.348715	4.9168	-1.26596	0.212316	0.733697	0.574532	4.9168	2.28566	0.0272436	0.0972088	-0.693796	4.9168	-2.38446	0.021568	0.235667	0.639934	4.9168	2.55032	0.0143915	0.0403368	-0.55718	4.9168	-1.96317	0.0560897
gene-LSAT_0X13960			PLY94005.1			No hits					-0.0616941	-0.469518	-0.0972924	0.922944	0.989004	0.152415	-0.469518	0.240322	0.811218	0.983063	-0.144228	-0.469518	-0.22733	0.821241	0.932612	0.0686884	-0.469518	0.108305	0.914256	0.989318	-0.300927	-0.469518	-1.3851	0.173138	0.344152	-0.00744879	-0.469518	-0.0225765	0.982092	0.993711	-0.188456	-0.469518	-0.877468	0.38509	0.527319	1.00811	-0.469518	3.4812	0.00115508
gene-LSAT_0X13981			PLY94007.1		integral component of membrane	No hits					-0.730917	2.87184	-1.412	0.165119	0.628317	-0.792733	2.87184	-2.4766	0.017259	0.469032	-0.0854334	2.87184	-0.180524	0.857586	0.943416	-0.549225	2.87184	-1.82269	0.0752809	0.528077	-0.0083571	2.87184	-0.0243771	0.980664	0.997926	0.62761	2.87184	2.09335	0.0422282	0.3133	-0.323125	2.87184	-0.890587	0.378087	0.520412	0.657745	2.87184	2.21036	0.0324293
gene-LSAT_0X141	LOC111903890	AT-hook motif nuclear-localized protein 20	PLY91791.1	GO:0005634		K06934	uncharacterized protein	46.37	51.5	2.2e-14	1.24394	0.776638	1.52038	0.135707	0.594813	-0.13477	0.776638	-0.200193	0.84227	0.983063	1.72281	0.776638	2.16756	0.0357515	0.150434	-0.49961	0.776638	-0.72786	0.470629	0.890864	-0.248198	0.776638	-0.354983	0.724331	0.847342	-0.165956	0.776638	-0.32666	0.745504	0.92804	0.541848	0.776638	0.81549	0.419269	0.562147	-0.192403	0.776638	-0.379688	0.706039
gene-LSAT_0X14320	LOC111893525	phosducin-like protein 3	PLY96456.1			No hits					-0.510306	5.74179	-1.52557	0.134412	0.593388	0.162634	5.74179	0.586911	0.56032	0.956444	0.552453	5.74179	1.82938	0.0742546	0.239674	-0.0611319	5.74179	-0.218817	0.827824	0.985328	0.339337	5.74179	1.22578	0.226925	0.409951	0.129976	5.74179	0.438134	0.663474	0.901272	0.627883	5.74179	2.29492	0.0266601	0.0661623	0.0178818	5.74179	0.0600272	0.952411
gene-LSAT_0X1441	LOC111903853	uncharacterized LOC111903853	PLY91775.1		nucleus	No hits					0.725254	-0.183247	0.823568	0.414712	0.832457	-1.03996	-0.183247	-1.40338	0.167657	0.788224	0.378085	-0.183247	0.424555	0.673269	0.848547	1.02274	-0.183247	1.60837	0.115044	0.605846	-0.240861	-0.183247	-0.302649	0.763611	0.872583	-0.17248	-0.183247	-0.268713	0.789431	0.938384	-0.210665	-0.183247	-0.264709	0.792494	0.873476	1.04668	-0.183247	1.84254	0.0722713
gene-LSAT_0X14480	LOC111902986	chromatin assembly factor 1 subunit FAS1	PLY92470.1	GO:0005634	histone H4-K5 acetylation	K10750	chromatin assembly factor 1 subunit A	168.33	389.5	1e-116	-0.0582345	5.68752	-0.338275	0.736796	0.955359	-0.0113642	5.68752	-0.0625354	0.950425	0.992871	-0.404759	5.68752	-2.30647	0.0259482	0.12268	-0.0332392	5.68752	-0.183842	0.854998	0.989318	0.0608575	5.68752	0.344234	0.732341	0.852409	-0.0508525	5.68752	-0.285469	0.77665	0.935312	0.0626333	5.68752	0.353312	0.725574	0.823654	-0.0906512	5.68752	-0.508977	0.61336
gene-LSAT_0X14541	LOC111902989	INO80 complex subunit D	PLY92455.1	GO:0043981	phosphatase activity	No hits					0.180685	3.32846	0.502448	0.617906	0.914228	0.27091	3.32846	1.02594	0.310633	0.882896	0.799819	3.32846	2.43192	0.01924	0.101357	0.121088	3.32846	0.454125	0.652014	0.946608	-0.268568	3.32846	-1.01828	0.314218	0.507393	0.613095	3.32846	2.2298	0.0310132	0.276143	0.125147	3.32846	0.49992	0.61967	0.736416	0.708391	3.32846	2.6116	0.0123463
gene-LSAT_0X14580	LOC111902990	phosphoglycolate phosphatase 1A, chloroplastic	PLY92420.1	GO:0016791	ubiquitin-dependent protein catabolic process	K19269	phosphoglycolate phosphatase [EC:3.1.3.18 3.1.3.48]	396.73	501.8	5.8e-151	-0.363547	7.51779	-1.88467	0.0662186	0.481616	0.431019	7.51779	2.20901	0.03253	0.543968	-0.417514	7.51779	-2.16674	0.0358186	0.150685	0.0890575	7.51779	0.452388	0.653255	0.946608	-0.591563	7.51779	-2.94793	0.00514449	0.0299852	-0.211667	7.51779	-1.08634	0.283357	0.670971	-0.796805	7.51779	-3.92667	0.000305554	0.00166278	-0.79154	7.51779	-3.98018	0.000259346
gene-LSAT_0X14601	LOC111902991	probable E3 ubiquitin-protein ligase ARI8	PLY92442.1	GO:0006511	integral component of membrane	K11968	ariadne-1 [EC:2.3.2.31]	410.57	663.5	1.1e-199	-0.163742	5.94406	-1.16537	0.250266	0.710058	0.017759	5.94406	0.142577	0.887287	0.983063	-0.00339155	5.94406	-0.0246263	0.980467	0.990867	0.0255771	5.94406	0.206419	0.837434	0.98693	-0.241198	5.94406	-1.85309	0.0707119	0.189989	0.291695	5.94406	2.26094	0.0288582	0.266861	0.186265	5.94406	1.46673	0.149696	0.259947	0.519758	5.94406	4.08282	0.000188946
gene-LSAT_0X14641	LOC111902993	putative metallophosphoesterase At3g03305	PLY92477.1	GO:0016021	mitochondrion	No hits					-0.285485	2.66635	-0.83215	0.409904	0.8303	-0.446625	2.66635	-1.61826	0.11289	0.71672	0.459417	2.66635	1.50745	0.13898	0.354712	-0.497344	2.66635	-1.81203	0.0769412	0.530654	0.565891	2.66635	1.88354	0.0663743	0.181715	-0.0184797	2.66635	-0.0558042	0.955755	0.984864	0.437602	2.66635	1.42665	0.160873	0.2745	0.538702	2.66635	1.75394	0.0865387
gene-LSAT_0X14661	LOC111902996	acyl carrier protein 2, mitochondrial	PLY92461.1	GO:0005739	membrane	K03955	NADH dehydrogenase (ubiquinone) 1 alpha/beta subcomplex 1, acyl-carrier protein	106.7	177.9	6.3e-53	0.298133	5.50916	1.78237	0.0817223	0.504793	0.217053	5.50916	1.2914	0.203437	0.820551	0.184201	5.50916	1.09901	0.277854	0.532602	0.141121	5.50916	0.840242	0.405402	0.8605	-0.052128	5.50916	-0.326159	0.74588	0.861825	0.0975949	5.50916	0.545308	0.588348	0.866047	0.20542	5.50916	1.30291	0.199513	0.32285	-0.0190886	5.50916	-0.105952	0.916111
gene-LSAT_0X14680	LOC111902994	dehydrogenase/reductase SDR family member 7	PLY92438.1	GO:0016020	nucleus	K11165	dehydrogenase/reductase SDR family member 7 [EC:1.1.-.-]	334.77	473	1.8e-142	-0.402854	5.07822	-2.10053	0.0415595	0.421474	0.0355718	5.07822	0.198292	0.843748	0.983063	-0.244228	5.07822	-1.30686	0.19818	0.439352	-0.0979009	5.07822	-0.54342	0.589636	0.930109	-0.145093	5.07822	-0.789656	0.434044	0.622842	0.131627	5.07822	0.704476	0.48492	0.811561	-0.586519	5.07822	-3.03621	0.00405146	0.0141595	-0.0213282	5.07822	-0.113077	0.910493
gene-LSAT_0X14701	LOC111902997	endoribonuclease Dicer homolog 2	PLY92463.1	GO:0005634		K11592	endoribonuclease Dicer [EC:3.1.26.-]	306.13	1178.9	0	0.181632	1.35262	0.655163	0.515839	0.87397	-0.345738	1.35262	-1.66779	0.102597	0.700912	0.586427	1.35262	2.25362	0.0293528	0.133022	0.0341995	1.35262	0.175888	0.861204	0.989318	-0.0126011	1.35262	-0.0181263	0.985622	0.997926	-0.196852	1.35262	-0.283916	0.777832	0.935339	0.0245873	1.35262	0.035368	0.971949	0.988723	-0.238218	1.35262	-0.343148	0.733153
gene-LSAT_0X14741			PLY92426.1	GO:0005524	nucleus	K11592	endoribonuclease Dicer [EC:3.1.26.-]	306.13	629.4	3.8e-189	-0.231002	-1.03443	-0.241707	0.810152	0.979001	0.984652	-1.03443	1.00484	0.320573	0.886197	-1.60257	-1.03443	-1.5549	0.127271	0.335973	-0.687324	-1.03443	-0.643802	0.52311	0.906694	-0.115949	-1.03443	-0.117583	0.906943	0.963667	-0.820986	-1.03443	-0.849442	0.400321	0.758448	-0.722451	-1.03443	-0.706109	0.483914	0.621916	-1.85059	-1.03443	-1.80487	0.0780734
gene-LSAT_0X14761	LOC111903001	uncharacterized LOC111903001	PLY92445.1		mRNA binding	No hits					-0.0696815	5.93788	-0.459303	0.648321	0.924424	0.00488448	5.93788	0.0327829	0.973999	0.99645	0.0631471	5.93788	0.422014	0.675109	0.849745	-0.0225123	5.93788	-0.151678	0.880147	0.989318	0.0829127	5.93788	0.58911	0.558858	0.724943	0.262915	5.93788	1.7272	0.0912806	0.429627	0.195039	5.93788	1.39105	0.17134	0.288261	0.311915	5.93788	2.05973	0.0454859
gene-LSAT_0X14781	LOC111903000	putative RNA-binding protein Luc7-like 2	PLY92462.1	GO:0003729		No hits					0.0482849	5.29622	0.255343	0.799671	0.975482	-0.0363705	5.29622	-0.19682	0.844892	0.983063	0.146097	5.29622	0.783812	0.43743	0.683491	-0.151742	5.29622	-0.818712	0.417447	0.86713	0.472478	5.29622	2.60106	0.0126781	0.0566476	-0.171742	5.29622	-0.897822	0.374261	0.742984	0.271526	5.29622	1.46939	0.148978	0.259165	0.103768	5.29622	0.557077	0.580351
gene-LSAT_0X14820	LOC111903003	ER membrane protein complex subunit 10	PLY92416.1		protein dimerization activity	K23570	ER membrane protein complex subunit 10	67.63	197.5	1.2e-58	-0.0655487	4.44507	-0.378756	0.706725	0.944892	-0.06645	4.44507	-0.401124	0.690307	0.973641	0.120521	4.44507	0.719566	0.47567	0.713308	-0.00548592	4.44506	-0.0337302	0.973248	0.993809	-0.201262	4.44507	-1.32798	0.191164	0.367537	-0.059089	4.44507	-0.359198	0.721198	0.922323	-0.0734456	4.44507	-0.489391	0.627042	0.742439	-0.380338	4.44507	-2.23433	0.0306908
gene-LSAT_0X14861	LOC111903004	caffeic acid 3-O-methyltransferase	PLY92457.1	GO:0046983		K13066	caffeic acid 3-O-methyltransferase / acetylserotonin O-methyltransferase [EC:2.1.1.68 2.1.1.4]	499.33	618.3	2.2e-186	-0.0886444	3.61316	-0.34243	0.733689	0.954994	0.248465	3.61316	0.572591	0.569892	0.958946	-0.845668	3.61316	-3.00241	0.00444136	0.0385225	-0.102421	3.61316	-0.226512	0.821872	0.984203	-0.82889	3.61316	-2.19638	0.0334829	0.112388	-1.26846	3.61316	-3.3128	0.0018749	0.101071	-1.34353	3.61316	-3.18823	0.00266346	0.0100335	-2.47402	3.61316	-5.04933	8.53712e-06
gene-LSAT_0X14901	LOC111884839	uncharacterized LOC111884839	PLY71420.1			No hits					-0.581048	0.630033	-0.627946	0.533347	0.880023	-0.511653	0.630033	-0.651523	0.518162	0.948291	1.16906	0.630033	1.37536	0.176117	0.408764	-1.35915	0.630033	-1.65282	0.105624	0.58862	-0.0197735	0.630033	-0.0290821	0.976933	0.997926	-0.053659	0.630033	-0.0855055	0.932255	0.978406	1.28511	0.630033	2.13228	0.0387126	0.0893313	-0.0845551	0.630033	-0.134103	0.893944
gene-LSAT_0X15001	LOC111884832	uncharacterized LOC111884832	PLY71422.1			No hits					-0.169873	1.8921	-0.267843	0.790095	0.972366	-0.0233071	1.8921	-0.053917	0.95725	0.993543	0.282343	1.8921	0.471785	0.639456	0.831444	-0.345998	1.8921	-0.769348	0.445876	0.881262	1.44444	1.8921	2.82888	0.00705836	0.0373671	1.88525	1.8921	2.96651	0.00489367	0.141335	2.02994	1.8921	4.15942	0.000148897	0.000924656	1.63197	1.8921	2.51565	0.0156812
gene-LSAT_0X15021	LOC111884831	uncharacterized LOC111884831	PLY71426.1			No hits					0.404345	2.66453	0.352549	0.726142	0.951978	0.728834	2.66453	1.43076	0.159698	0.781696	3.51001	2.66453	3.81154	0.000433536	0.00829928	1.25697	2.66453	2.62973	0.0117945	0.248619	1.887	2.66453	3.23691	0.00232378	0.0173375	1.21754	2.66453	1.88669	0.0659392	0.377814	2.85707	2.66453	5.13472	6.44525e-06	7.35209e-05	2.04745	2.66453	3.37655	0.0015628
gene-LSAT_0X15161	LOC111884830	uncharacterized LOC111884830	PLY71424.1		nucleus	No hits					0.784781	4.18143	1.28629	0.205196	0.667726	-0.202109	4.18143	-0.559859	0.578469	0.960749	2.04519	4.18143	3.76304	0.000501766	0.00909844	0.461884	4.18143	1.40221	0.168003	0.685636	1.07438	4.18143	3.14397	0.00301256	0.0206517	1.0039	4.18143	2.26167	0.0288092	0.266532	1.81	4.18143	5.51608	1.82011e-06	2.69874e-05	1.53224	4.18143	3.60653	0.000799961
gene-LSAT_0X15201	LOC111888131	probable WRKY transcription factor 20	PLY69043.1	GO:0005634	nucleotide binding	No hits					-0.118463	3.88623	-0.452931	0.652867	0.92523	-0.000280568	3.88623	-0.00141919	0.998874	0.999943	-0.116163	3.88623	-0.448676	0.655909	0.84009	0.0583777	3.88623	0.30039	0.765322	0.973659	-0.414026	3.88623	-1.71307	0.0938747	0.230159	0.180016	3.88623	0.791807	0.432803	0.780675	-0.740313	3.88623	-2.87955	0.00617452	0.0200793	0.449925	3.88623	2.04663	0.0468133
gene-LSAT_0X15220	LOC111888126	protein TORNADO 1	PLY69046.1	GO:0000166		No hits					-0.859274	1.95901	-2.2076	0.0326354	0.40008	0.0749716	1.95901	0.185332	0.853836	0.983063	-0.275415	1.95901	-0.789082	0.434376	0.680309	0.742447	1.95901	2.02404	0.0491829	0.450628	0.463582	1.95901	1.09655	0.278916	0.468891	0.577584	1.95901	1.1225	0.267852	0.65648	-0.0198395	1.95901	-0.0439152	0.965174	0.988723	0.75295	1.95901	1.49696	0.14168
gene-LSAT_0X15241	LOC111888105	uncharacterized LOC111888105	PLY69002.1		translation	No hits					-0.0491763	6.68894	-0.320284	0.750298	0.959584	0.197073	6.68894	1.31908	0.194096	0.810549	0.136903	6.68894	0.90307	0.3715	0.625962	0.119228	6.68894	0.798263	0.429087	0.87007	-0.148927	6.68894	-1.01277	0.316814	0.510055	-0.0738381	6.68894	-0.484684	0.630351	0.889554	-0.109205	6.68894	-0.742743	0.46166	0.601501	0.0381632	6.68894	0.25227	0.802029
gene-LSAT_0X15420	LOC111888125	40S ribosomal protein S8	PLY69041.1	GO:0006412	ATP binding	K02995	small subunit ribosomal protein S8e	46.03	415.9	3.5e-125	0.37398	7.54172	2.07152	0.0443199	0.4306	-0.20411	7.54172	-1.18968	0.240675	0.848278	0.359866	7.54172	1.99864	0.0519694	0.190236	-0.226847	7.54172	-1.32503	0.192132	0.712379	0.237202	7.54172	1.3831	0.173745	0.344825	-0.466752	7.54172	-2.69275	0.0100478	0.17838	0.209882	7.54172	1.22115	0.228655	0.358395	-0.861363	7.54172	-4.90332	1.37748e-05
gene-LSAT_0X15441			PLY68969.1	GO:0016021		No hits					-0.620326	0.724477	-1.03061	0.308463	0.763134	-0.354006	0.724477	-0.538396	0.593069	0.962241	-0.53997	0.724477	-0.909435	0.36817	0.622682	0.791146	0.724477	1.32437	0.192348	0.712379	-0.383433	0.724477	-0.627133	0.533875	0.705742	0.257991	0.724477	0.399695	0.691352	0.913127	-0.982738	0.724477	-1.534	0.132327	0.236164	0.434757	0.724477	0.683579	0.497894
gene-LSAT_0X15460	LOC111888138	FAD synthetase 2, chloroplastic	PLY68998.1	GO:0005524		K22949	FAD synthetase [EC:2.7.7.2]	239.77	485.3	6e-146	0.252553	3.96672	1.05172	0.29878	0.756742	0.303523	3.96672	1.03002	0.308737	0.882721	-0.0315945	3.96672	-0.128612	0.898262	0.952942	0.410183	3.96672	1.42496	0.161359	0.676818	-0.171318	3.96672	-0.657256	0.514505	0.690302	-0.498977	3.96672	-1.74583	0.0879552	0.423784	-0.373542	3.96672	-1.38358	0.1736	0.290861	-0.55031	3.96672	-1.92274	0.0611257
gene-LSAT_0X15880	LOC111901400	uncharacterized LOC111901400	PLY93635.1		iron ion binding	No hits					0.0870754	5.18397	0.24033	0.811212	0.979332	0.23226	5.18397	0.622315	0.537008	0.953124	0.0126918	5.18397	0.0350308	0.972217	0.987539	0.183818	5.18397	0.49424	0.623642	0.939447	1.38252	5.18397	3.4297	0.00134106	0.011898	-0.0414852	5.18397	-0.114692	0.909221	0.971154	1.15893	5.18397	2.83037	0.00703067	0.0223278	-0.0649056	5.18397	-0.179714	0.858218
gene-LSAT_0X15921	LOC111901401	probable prolyl 4-hydroxylase 7	PLY93630.1	GO:0005506	extracellular region	K00472	prolyl 4-hydroxylase [EC:1.14.11.2]	164.5	320.8	3.8e-96	0.00458597	5.338	0.0211748	0.983204	0.995038	0.532187	5.338	2.80974	0.00742171	0.391269	0.309433	5.338	1.4852	0.144757	0.362629	0.497532	5.338	2.6365	0.0115944	0.247379	0.907905	5.338	5.34855	3.18e-06	0.000227754	0.547339	5.338	2.83973	0.00685966	0.158191	1.07001	5.338	6.33742	1.16173e-07	3.07042e-06	0.667644	5.338	3.49859	0.00109806
gene-LSAT_0X15960	LOC111901399	pathogenesis-related thaumatin-like protein 3.5	PLY93634.1	GO:0005576	integral component of membrane	No hits					0.159474	0.275737	0.21322	0.832159	0.986267	1.16374	0.275737	1.60444	0.11591	0.721417	0.0890646	0.275737	0.119477	0.905452	0.956227	-0.828391	0.275737	-0.994613	0.325467	0.819349	1.28238	0.275737	1.37619	0.17586	0.347623	-0.468871	0.275737	-0.600321	0.551431	0.847601	2.0919	0.275737	2.33532	0.0242425	0.0612145	-2.23341	0.275737	-2.55158	0.0143465
gene-LSAT_0X16380	LOC111917957	receptor-like protein kinase FERONIA	PLY81192.1	GO:0016021	protein binding	No hits					-0.0526033	3.78062	-0.18907	0.850924	0.989004	-0.546866	3.78062	-2.43318	0.0191816	0.476351	0.101134	3.78062	0.374885	0.709581	0.870615	-0.422946	3.78062	-1.94068	0.0588449	0.485205	0.777832	3.78062	1.86718	0.0686756	0.185921	0.101454	3.78062	0.28074	0.780251	0.936571	0.952384	3.78062	2.32275	0.0249727	0.062685	0.335883	3.78062	0.964954	0.339942
gene-LSAT_0X16480	LOC111904293	F-box protein At1g49990	PLY91447.1	GO:0005515	integral component of membrane	No hits					-0.470803	3.54825	-1.56665	0.124497	0.579868	-0.0143973	3.54825	-0.0649348	0.948526	0.992337	-0.229297	3.54825	-0.804104	0.425743	0.673403	0.300331	3.54825	1.42167	0.162306	0.678225	-0.784364	3.54825	-2.35351	0.0232196	0.0867716	0.0613774	3.54825	0.235548	0.814897	0.942161	-0.424128	3.54825	-1.34704	0.184997	0.305083	-0.0561911	3.54825	-0.213175	0.832194
gene-LSAT_0X16501	LOC111904294	uncharacterized LOC111904294	PLY91448.1	GO:0016021	integral component of membrane	No hits					0.365172	5.47904	1.85287	0.0707449	0.490852	-0.166352	5.47904	-0.990705	0.32735	0.888388	0.807649	5.47904	4.27051	0.000105125	0.00329393	0.158495	5.47904	0.973771	0.335595	0.826259	0.546946	5.47904	3.41877	0.00138405	0.0121665	0.439525	5.47904	2.48981	0.0167096	0.209427	0.92255	5.47904	5.86057	5.75537e-07	1.08611e-05	0.700425	5.47904	4.03977	0.000215865
gene-LSAT_0X16520	LOC111904295	protein CREG1	PLY91452.1	GO:0016021	RNA binding	K25476	protein CREG	97.03	267	4.6e-80	-0.497737	4.1684	-2.28876	0.0270475	0.378513	-0.0372176	4.1684	-0.162078	0.872001	0.983063	-0.231378	4.1684	-1.11597	0.270609	0.524548	-0.267865	4.1684	-1.13982	0.260644	0.775528	-0.525581	4.1684	-2.61772	0.0121574	0.0548875	-0.049418	4.1684	-0.23872	0.812452	0.942154	-0.684385	4.1684	-3.31208	0.00187877	0.00751319	-0.207007	4.1684	-0.98798	0.328668
gene-LSAT_0X16540	LOC111904296	CRM-domain containing factor CFM2, chloroplastic	PLY91455.1	GO:0003723	metal ion binding	K07574	RNA-binding protein	37.63	96.6	4.8e-28	-0.0761754	5.70308	-0.275104	0.784548	0.970819	-0.0880047	5.70308	-0.2975	0.767512	0.983063	-0.555552	5.70308	-1.94857	0.0578655	0.203808	0.13397	5.70308	0.464125	0.64489	0.945813	0.471152	5.70308	1.59743	0.117466	0.267771	-0.0647176	5.70308	-0.224999	0.823041	0.943498	-0.0853352	5.70308	-0.276081	0.783804	0.867276	-0.256525	5.70308	-0.881951	0.382688
gene-LSAT_0X16560	LOC111904297	ferredoxin-thioredoxin reductase catalytic chain, chloroplastic	PLY91446.1	GO:0046872	metal ion binding	K17892	ferredoxin-thioredoxin reductase catalytic chain [EC:1.8.7.2]	86.93	230.4	4.2e-69	-0.238584	6.11193	-1.55904	0.126289	0.582892	0.550997	6.11193	3.424	0.00136334	0.277105	-0.313567	6.11193	-2.04952	0.046518	0.177758	0.248485	6.11193	1.5252	0.134503	0.636667	-0.653987	6.11193	-4.17193	0.000143192	0.00273326	-0.136996	6.11193	-0.868442	0.389955	0.752316	-0.840915	6.11193	-5.27876	4.00426e-06	5.04086e-05	-0.329734	6.11193	-2.07178	0.0442946
gene-LSAT_0X16580	LOC111904298	peroxidase 63	PLY91449.1	GO:0046872	mRNA export from nucleus	K00430	peroxidase [EC:1.11.1.7]	113.8	428.8	1.1e-128	-1.81966	2.41347	-3.31923	0.00184096	0.196837	0.311591	2.41347	0.488125	0.627931	0.968084	-1.54629	2.41347	-3.10216	0.00338165	0.0322901	0.0897028	2.41347	0.137801	0.891038	0.989318	0.332541	2.41347	0.553929	0.582485	0.742422	-0.436821	2.41347	-0.7628	0.449731	0.789556	-0.202449	2.41347	-0.311655	0.756803	0.847169	-1.92803	2.41347	-2.70045	0.00985162
gene-LSAT_0X16600	LOC111904299	THO complex subunit 3	PLY91451.1	GO:0006406	integral component of membrane	K12880	THO complex subunit 3	188.53	496.9	1.3e-149	-0.768338	4.59714	-3.71285	0.000583235	0.148254	-0.162858	4.59714	-0.868816	0.389753	0.914991	-0.523728	4.59714	-2.66369	0.0108213	0.0695186	-0.237759	4.59714	-1.26948	0.211072	0.732084	0.179173	4.59714	0.887292	0.379838	0.572357	0.325206	4.59714	1.69593	0.0971001	0.442592	0.116501	4.59714	0.570453	0.571328	0.696058	0.199546	4.59714	1.03324	0.307246
gene-LSAT_0X16841	LOC111903051	cytochrome P450 77A2	PLY92433.1	GO:0016021		K21995	cytochrome P450 family 77 subfamily A [EC:1.14.-.-]	686.73	854.4	7e-258	-0.0658325	3.18632	-0.23379	0.816253	0.980613	-0.0949214	3.18632	-0.255559	0.799505	0.983063	-0.177168	3.18632	-0.626943	0.533998	0.757349	-0.925063	3.18632	-2.18577	0.0343029	0.395666	0.332025	3.18632	0.828262	0.412078	0.601868	-1.38582	3.18632	-1.81926	0.0758112	0.398514	-0.696427	3.18632	-1.46802	0.149348	0.259599	-2.54921	3.18632	-3.05888	0.00380829
gene-LSAT_0X16941	LOC111903050	trihelix transcription factor PTL	PLY92454.1		nucleus	No hits					0.827786	2.06099	1.66104	0.103953	0.543758	0.782226	2.06099	1.46615	0.149855	0.770338	0.151436	2.06099	0.282859	0.778637	0.910443	0.387692	2.061	0.700633	0.487291	0.897095	0.028607	2.06099	0.050806	0.959714	0.995753	0.750627	2.06099	1.72799	0.0911386	0.429436	-0.680002	2.06099	-1.12463	0.266962	0.403245	0.45841	2.06099	1.02524	0.310961
gene-LSAT_0X17001	LOC111903049	transcriptional activator DEMETER	PLY92424.1	GO:0005634	cellular anatomical entity	No hits					0.355279	6.05473	1.13544	0.262457	0.720986	-0.257307	6.05473	-0.844496	0.403048	0.919134	0.512614	6.05473	1.66011	0.104139	0.297006	0.0806081	6.05473	0.271808	0.787066	0.977912	1.45148	6.05473	4.71758	2.52e-05	0.000909844	-0.0261866	6.05473	-0.0828732	0.934335	0.978947	1.70844	6.05473	5.59616	1.39356e-06	2.17299e-05	0.210305	6.05473	0.677162	0.501916
gene-LSAT_0X17081	LOC111901403	DUF724 domain-containing protein 2	PLY93631.1	GO:0110165	signal transduction	No hits					0.157139	5.24527	0.84337	0.40367	0.82646	-0.225294	5.24527	-1.36562	0.179131	0.798233	0.0361621	5.24527	0.193076	0.847805	0.941271	-0.00851909	5.24527	-0.0530071	0.957971	0.99032	0.0573443	5.24527	0.344031	0.732493	0.852457	0.245991	5.24527	1.45697	0.152361	0.527111	0.0365888	5.24527	0.21844	0.828116	0.900262	0.443358	5.24527	2.66939	0.0106654
gene-LSAT_0X17361	LOC111898140	serine/threonine protein phosphatase 2A 57 kDa regulatory subunit B'	PLY96039.1	GO:0007165	protein binding	K11584	serine/threonine-protein phosphatase 2A regulatory subuni	192.07	799.8	8.6e-241	-0.294337	3.7239	-0.793554	0.431795	0.839985	-0.4842	3.7239	-1.59702	0.117556	0.723908	0.41066	3.7239	1.23701	0.222771	0.470025	-0.196121	3.7239	-0.685938	0.49642	0.899181	1.41789	3.7239	4.14971	0.000153473	0.00284238	0.427485	3.7239	1.23908	0.222009	0.613961	1.63126	3.7239	4.83627	1.71418e-05	0.000160754	0.442342	3.7239	1.29185	0.203281
gene-LSAT_0X17660	LOC111888419	putative pentatricopeptide repeat-containing protein At1g12700, mitochondrial	PLY68793.1	GO:0005515		No hits					-0.543927	-0.841238	-0.584063	0.562217	0.890465	-0.0620027	-0.841238	-0.0657843	0.947853	0.992337	0.82941	-0.841238	0.96893	0.337978	0.593594	0.00210895	-0.841238	0.00225805	0.998209	0.999587	0.461987	-0.841238	0.528882	0.599596	0.756223	0.0492006	-0.841238	0.0494646	0.960777	0.986113	-0.878977	-0.841238	-0.927796	0.358672	0.501059	0.0317464	-0.841238	0.031913	0.974689
gene-LSAT_0X17700	LOC111888414	putative disease resistance RPP13-like protein 1	PLY68792.1		metal ion binding	No hits					-0.923975	1.52005	-1.8061	0.0778771	0.498823	-0.557151	1.52005	-1.3024	0.199685	0.817951	-0.193214	1.52005	-0.416669	0.678985	0.851679	0.199429	1.52005	0.529513	0.599163	0.932311	-1.03198	1.52005	-1.54508	0.129627	0.285067	1.84518	1.52005	2.80215	0.00757064	0.16592	-1.36694	1.52005	-2.00208	0.0515846	0.112729	-0.408122	1.52005	-0.551149	0.584373
gene-LSAT_0X17841	LOC111920383	protein DOWNY MILDEW RESISTANCE 6	PLY79328.1	GO:0046872	integral component of membrane	K24028	salicylic acid 3-hydroxylase [EC:1.14.11.-]	365.17	608.4	3.8e-183	1.56793	8.4547	3.47062	0.00119114	0.181181	0.259141	8.4547	0.576692	0.567143	0.958347	2.23428	8.4547	5.05354	8.41969e-06	0.000728275	0.865121	8.4547	1.96915	0.0553762	0.473238	1.01206	8.4547	2.5117	0.0158346	0.0664259	0.625049	8.4547	1.3809	0.174418	0.555653	1.14287	8.4547	2.84433	0.00677702	0.0216987	1.21854	8.4547	2.7459	0.00876338
gene-LSAT_0X18060			PLY91782.1			No hits					0.5289	0.498932	0.712655	0.479893	0.861789	0.668185	0.498932	0.880618	0.383401	0.912942	1.65444	0.498932	2.52168	0.0154496	0.0875405	0.0273972	0.498932	0.0344818	0.972652	0.993658	2.284	0.498932	3.60404	0.000805856	0.00843376	0.598724	0.498932	0.566844	0.573756	0.859426	2.21991	0.498932	3.47737	0.00116802	0.00509329	1.07097	0.498932	1.03947	0.304375
gene-LSAT_0X18100	LOC111903892	protein EIN4	PLY91813.1	GO:0016021	integral component of membrane	K14509	ethylene receptor [EC:2.7.13.-]	429.2	1128	0	-0.00682121	5.27914	-0.0393885	0.968762	0.991696	-0.0985584	5.27914	-0.635847	0.528233	0.951346	0.410579	5.27914	2.47893	0.0171611	0.0938494	-0.0150215	5.27914	-0.0983366	0.92212	0.989318	0.334494	5.27914	2.22837	0.0311155	0.106505	0.0947062	5.27914	0.579271	0.565417	0.85543	0.76793	5.27914	5.23563	4.61875e-06	5.6364e-05	0.230752	5.27914	1.43159	0.159462
gene-LSAT_0X18260	LOC111909949	uncharacterized LOC111909949	PLY87252.1	GO:0016021		No hits					-0.169799	3.29986	-0.585453	0.561292	0.889709	-0.297559	3.29986	-1.08347	0.284613	0.873289	-0.224536	3.29986	-0.776171	0.44188	0.687696	-0.711998	3.29986	-2.46118	0.0179206	0.299098	1.80238	3.29986	2.79646	0.00768412	0.0396708	0.71327	3.29986	1.56961	0.123806	0.4831	1.71778	3.29986	2.63602	0.0116085	0.0338876	-0.144273	3.29986	-0.285926	0.776302
gene-LSAT_0X18280	LOC111909948	uncharacterized LOC111909948	PLY87241.1		ATP binding	No hits					-0.518438	2.03824	-1.37217	0.1771	0.645437	0.486861	2.03824	0.903467	0.371292	0.907716	-0.948451	2.03824	-2.35804	0.0229707	0.113251	0.552469	2.03824	1.04258	0.302944	0.804836	-0.314419	2.03824	-0.753801	0.455061	0.642058	-0.977655	2.03824	-2.01957	0.0496628	0.337085	-0.722346	2.03824	-1.61217	0.114212	0.210646	-0.762572	2.03824	-1.62497	0.111449
gene-LSAT_0X18301	LOC111909947	glucuronokinase 1	PLY87255.1	GO:0005524	integral component of membrane	K16190	glucuronokinase [EC:2.7.1.43]	267.47	640.1	1.7e-192	-0.286692	4.7346	-1.25064	0.217802	0.679267	0.108716	4.7346	0.584673	0.561811	0.957307	0.233347	4.7346	1.09523	0.27949	0.534211	0.091197	4.7346	0.493318	0.624289	0.939568	0.481773	4.7346	2.258	0.0290562	0.101817	-0.0684749	4.7346	-0.321289	0.749541	0.928815	0.686709	4.7346	3.26684	0.00213579	0.0083586	0.0679347	4.7346	0.325282	0.746539
gene-LSAT_0X18380			PLY92436.1	GO:0005634	integral component of membrane	K11592	endoribonuclease Dicer [EC:3.1.26.-]	306.13	557.5	1.9e-167	-0.148871	0.310373	-0.226556	0.821839	0.982734	-1.37255	0.310373	-2.14135	0.0379317	0.564491	0.165502	0.310373	0.258552	0.79721	0.920318	-0.546063	0.310372	-0.91025	0.367745	0.844386	-1.01742	0.310373	-1.6187	0.112797	0.260911	-0.370933	0.310373	-0.597783	0.553108	0.847988	-1.50585	0.310373	-2.30758	0.0258801	0.064568	-0.298754	0.310373	-0.485601	0.629705
gene-LSAT_0X18400	LOC111903044	uncharacterized LOC111903044	PLY92468.1	GO:0016021	proteolysis	No hits					-0.473222	4.7633	-1.70318	0.0957239	0.528857	0.496672	4.7633	2.03521	0.0479983	0.590776	-0.115395	4.7633	-0.436192	0.664871	0.844701	-0.161163	4.7633	-0.629382	0.532416	0.911292	-0.0340863	4.7633	-0.109762	0.913107	0.967471	-0.544629	4.7633	-2.11921	0.0398629	0.306424	-0.0773674	4.7633	-0.246604	0.806384	0.883723	-0.939279	4.7633	-3.50638	0.00107338
gene-LSAT_0X18421	LOC111903045	aspartic proteinase 36	PLY92413.1	GO:0006508	integral component of membrane	No hits					-0.268547	3.72326	-0.893383	0.376606	0.814917	0.0387347	3.72326	0.133189	0.894663	0.983063	-0.301004	3.72326	-1.01211	0.317123	0.573209	-0.00255379	3.72326	-0.00883594	0.992991	0.998502	-0.264341	3.72326	-0.968591	0.338145	0.530887	-0.0118383	3.72326	-0.0396969	0.968518	0.988816	-0.474395	3.72326	-1.67203	0.101752	0.192418	0.313335	3.72326	1.10256	0.276329
gene-LSAT_0X18641	LOC111903047	GABA transporter 1	PLY92475.1	GO:0016021	polysaccharide binding	No hits					0.139731	4.39917	0.239674	0.811717	0.979453	-0.481062	4.39917	-1.33719	0.188165	0.805722	1.00485	4.39917	1.93149	0.0600041	0.208981	0.400466	4.39917	1.23435	0.223751	0.743623	-0.392149	4.39917	-1.01299	0.316708	0.510051	0.143074	4.39917	0.371165	0.71233	0.920041	0.435311	4.39917	1.23148	0.224809	0.353703	1.22995	4.39917	3.47782	0.00116649
gene-LSAT_0X19021	LOC111903578	LEAF RUST 10 DISEASE-RESISTANCE LOCUS RECEPTOR-LIKE PROTEIN KINASE-like 2.1	PLY92017.1	GO:0030247		No hits					0.733504	0.199506	0.606161	0.547582	0.886595	1.42843	0.199506	1.26701	0.211946	0.828482	0.909135	0.199506	0.76207	0.450162	0.693787	0.657016	0.199506	0.561624	0.577277	0.925282	3.09707	0.199506	4.13257	0.00016189	0.00293715	1.21602	0.199506	1.069	0.291011	0.677089	3.8025	0.199506	5.20964	5.03319e-06	6.00248e-05	3.123	0.199506	3.0909	0.00348806
gene-LSAT_0X19180	LOC111882312	GEM-like protein 5	PLY73304.1		integral component of membrane	No hits					-0.311707	5.14176	-1.66818	0.102519	0.542321	0.20488	5.14176	1.19349	0.239197	0.846844	-0.0118587	5.14176	-0.066097	0.947606	0.975508	0.204946	5.14176	1.20283	0.235596	0.754833	0.521846	5.14176	3.04732	0.00393052	0.0249212	0.140777	5.14176	0.772298	0.444145	0.786371	0.333008	5.14176	1.91271	0.0624336	0.131312	0.00600652	5.14176	0.0326944	0.974069
gene-LSAT_0X19201	LOC111882315	translocon-associated protein subunit beta	PLY73300.1	GO:0016021	protein binding	K13250	translocon-associated protein subunit beta	49.43	178.7	7.4e-53	0.455544	0.283315	0.557322	0.580186	0.897311	-1.2682	0.283315	-1.79207	0.0801321	0.668641	1.27581	0.283315	1.63857	0.108572	0.304478	0.13426	0.283315	0.211692	0.833343	0.986251	2.40231	0.283315	3.52924	0.00100403	0.00977925	-0.166084	0.283315	-0.237612	0.813306	0.942161	1.92205	0.283315	2.70704	0.00968647	0.0291457	-0.13766	0.283315	-0.197962	0.844004
gene-LSAT_0X19300	LOC111904287	protein KINESIN LIGHT CHAIN-RELATED 2	PLY91460.1	GO:0005515	zinc ion binding	No hits					0.685863	2.71121	1.21154	0.232277	0.693145	0.123209	2.71121	0.289199	0.773813	0.983063	1.38719	2.71121	2.65324	0.0111128	0.0706846	0.299013	2.71121	0.72908	0.46989	0.89067	-0.106723	2.71121	-0.289908	0.773275	0.878904	0.811451	2.71121	2.28608	0.0272174	0.262531	0.668955	2.71121	2.00836	0.0508872	0.11145	1.0346	2.71121	2.99477	0.00453417
gene-LSAT_0X19321	LOC111904288	carbonic anhydrase	PLY91463.1	GO:0008270	integral component of membrane	K01673	carbonic anhydrase [EC:4.2.1.1]	17.83	243.4	1.2e-72	-0.363991	5.9913	-0.736102	0.46565	0.856737	2.56401	5.9913	3.88437	0.000347627	0.192293	-0.701397	5.9913	-1.4061	0.166853	0.395687	1.79654	5.9913	2.66385	0.0108169	0.239393	0.0131364	5.9913	0.0189536	0.984965	0.997926	-2.23954	5.9913	-3.86555	0.000368097	0.0540999	-2.15574	5.9913	-2.20044	0.0331739	0.0789267	-4.71058	5.9913	-5.61576	1.30527e-06
gene-LSAT_0X19520	LOC111914353	uncharacterized LOC111914353	PLY83929.1	GO:0016021	RNA binding	No hits					-0.589715	-0.864492	-0.636064	0.528093	0.87786	0.685074	-0.864492	0.738949	0.463937	0.937468	-0.149936	-0.864492	-0.165055	0.869671	0.944973	0.0686884	-0.864492	0.0726114	0.942451	0.989318	1.53293	-0.864492	1.93191	0.0599508	0.169206	0.847578	-0.864492	0.983115	0.331029	0.710473	3.20725	-0.864492	4.51156	4.89148e-05	0.00037578	1.05501	-0.864492	1.23908	0.22201
gene-LSAT_0X19560	LOC111914354	polyribonucleotide nucleotidyltransferase 2, mitochondrial	PLY83930.1	GO:0003723		K00962	polyribonucleotide nucleotidyltransferase [EC:2.7.7.8]	311.57	1051.9	0	0.0795848	3.66438	0.342801	0.733411	0.954979	-0.0634129	3.66438	-0.211817	0.833246	0.983063	-0.4628	3.66438	-1.88587	0.0660525	0.222354	0.197776	3.66438	0.692842	0.492119	0.898402	0.114815	3.66438	0.372397	0.711419	0.838123	-0.459725	3.66438	-1.24199	0.220946	0.612878	0.0596884	3.66438	0.191036	0.849393	0.916292	-0.181422	3.66438	-0.513983	0.609885
gene-LSAT_0X19580	LOC111914356	chaperone protein dnaJ C76, chloroplastic	PLY83931.1		protein binding	K05337	ferredoxin	40.2	57.2	8.3e-16	0.366105	0.147774	0.608765	0.54587	0.886076	0.676392	0.147774	0.889251	0.378797	0.91033	-0.875518	0.147774	-1.32828	0.191065	0.429795	1.74646	0.147774	2.44916	0.0184524	0.304656	-0.00342015	0.147774	-0.00425359	0.996626	0.998904	-1.52469	0.147774	-1.97169	0.0550749	0.352213	1.29991	0.147774	1.73057	0.0906723	0.176088	-1.16317	0.147774	-1.53709	0.131569
gene-LSAT_0X19601	LOC111914355	pentatricopeptide repeat-containing protein At5g42450, mitochondrial	PLY83928.1	GO:0005515	membrane	No hits					0.288803	1.61009	0.593789	0.555752	0.889183	-1.54994	1.61009	-2.87931	0.00617832	0.372335	-0.567338	1.61009	-1.06683	0.291977	0.548281	-0.146309	1.61009	-0.321595	0.749311	0.968192	-0.450034	1.61009	-0.823348	0.414835	0.604345	0.0211107	1.61009	0.0417561	0.966886	0.988547	0.0295382	1.61009	0.0566083	0.955118	0.988723	0.534881	1.61009	1.12914	0.265075
gene-LSAT_0X19620	LOC111914359	glycosyltransferase BC10	PLY83935.1	GO:0016020	ADP binding	No hits					-0.055938	3.33839	-0.193841	0.84721	0.988518	-0.142417	3.33839	-0.459885	0.647907	0.969258	-0.0939877	3.33839	-0.32887	0.743844	0.890575	-0.208821	3.33839	-0.676631	0.50225	0.901183	0.251144	3.33839	0.902654	0.371719	0.564949	0.047662	3.33839	0.166034	0.868906	0.957115	0.314653	3.33839	1.13445	0.262864	0.398658	-0.1961	3.33839	-0.662795	0.510986
gene-LSAT_0X19660	LOC111918836	putative disease resistance protein At3g14460	PLY80532.1	GO:0043531	ADP binding	No hits					1.06567	1.91739	2.32452	0.0248689	0.369335	-0.539728	1.91739	-1.43036	0.159811	0.781696	0.430264	1.91739	0.888193	0.379359	0.633739	0.132642	1.91739	0.394677	0.695024	0.956096	-0.0102743	1.91739	-0.0278202	0.977934	0.997926	-0.215582	1.91739	-0.549465	0.585518	0.865541	0.264199	1.91739	0.739748	0.463457	0.603093	0.217026	1.91739	0.59112	0.557523
gene-LSAT_0X19860	LOC111918833	putative disease resistance protein At3g14460	PLY80531.1	GO:0043531	ADP binding	No hits					-0.0616941	-0.814306	-0.0944995	0.92515	0.989004	-0.366338	-0.814306	-0.572138	0.570196	0.959075	0.387882	-0.814306	0.605896	0.547757	0.768819	0.485581	-0.814306	0.789574	0.434092	0.874891	-0.0126011	-0.814306	-0.0192935	0.984696	0.997926	0.559624	-0.814306	0.885421	0.380835	0.746966	1.07632	-0.814306	1.72272	0.0920963	0.178219	-0.238218	-0.814306	-0.365245	0.716712
gene-LSAT_0X19880	LOC111918832	putative disease resistance protein At3g14460	PLY80536.1	GO:0043531	ADP binding	No hits					0.723832	-0.393818	0.807641	0.423725	0.836078	0.173267	-0.393818	0.204967	0.838561	0.983063	1.18805	-0.393818	1.36449	0.179484	0.413738	0.196684	-0.393818	0.234253	0.815896	0.982685	0.612747	-0.393818	0.750449	0.457055	0.643507	-0.473133	-0.393818	-0.52802	0.60019	0.873404	0.936157	-0.393818	1.16513	0.250364	0.384262	0.263479	-0.393818	0.306193	0.76093
gene-LSAT_0X20061	LOC111910799	putative disease resistance RPP13-like protein 1	PLY86601.1	GO:0043531	integral component of membrane	No hits					0.449045	0.346415	0.565229	0.574844	0.89517	-0.912843	0.346415	-1.1769	0.245682	0.852444	0.387882	0.346415	0.488195	0.627882	0.82406	-0.99657	0.346415	-1.28485	0.205695	0.726093	0.949652	0.346415	1.6743	0.101303	0.242196	-0.503209	0.346415	-1.00709	0.319502	0.700367	-0.0228643	0.346415	-0.0372544	0.970454	0.988723	-0.303877	0.346415	-0.626502	0.534285
gene-LSAT_0X20660	LOC111877720	protein NUCLEAR FUSION DEFECTIVE 4	PLY76805.1	GO:0016021	nucleus	No hits					-0.340958	5.14576	-1.77612	0.0827608	0.50566	0.184573	5.14576	0.843582	0.403553	0.919134	-0.177922	5.14576	-0.945056	0.34989	0.605059	0.267535	5.14576	1.2434	0.22043	0.74089	-0.360908	5.14576	-1.8527	0.070769	0.19004	0.0955247	5.14576	0.41315	0.681542	0.908545	-0.425897	5.14576	-2.16566	0.0359059	0.0840913	0.168451	5.14576	0.737275	0.464944
gene-LSAT_0X20800			PLY94675.1		integral component of membrane	No hits					-0.893256	-0.0795167	-1.12574	0.266493	0.72475	0.613559	-0.0795167	0.900691	0.37275	0.907716	0.069414	-0.0795167	0.0935802	0.925876	0.965596	-0.0334497	-0.0795167	-0.0470753	0.96267	0.990946	0.796777	-0.0795167	1.00218	0.32184	0.515517	-0.15842	-0.0795167	-0.192022	0.848625	0.950352	0.542197	-0.0795167	0.67052	0.506098	0.641457	0.118462	-0.0795167	0.146262	0.884395
gene-LSAT_0X20981	LOC111907803	ubiquitin C-terminal hydrolase 13	PLY99806.1	GO:0005634		K11838	ubiquitin carboxyl-terminal hydrolase 7 [EC:3.4.19.12]	316.1	1630.9	0	0.205016	7.8439	1.53236	0.132729	0.589811	-0.165961	7.8439	-1.27253	0.209995	0.824769	0.427332	7.8439	3.22657	0.00239229	0.0256035	0.00720049	7.8439	0.0557035	0.955835	0.989691	0.465594	7.8439	3.59229	0.000834276	0.00864558	0.149887	7.8439	1.1346	0.262805	0.652284	0.832945	7.8439	6.4956	6.8304e-08	2.09679e-06	0.382579	7.8439	2.92208	0.00551339
gene-LSAT_0X21000	LOC111907933	fasciclin-like arabinogalactan protein 17	PLY99802.1		nucleus	No hits					-0.52952	4.51011	-1.75348	0.086618	0.513431	0.0839062	4.51011	0.241491	0.810318	0.983063	-0.600798	4.51011	-1.99838	0.0519985	0.190273	-0.492475	4.51011	-1.3127	0.196221	0.71696	0.200103	4.51011	0.602531	0.549973	0.718303	-0.0701827	4.51011	-0.238827	0.81237	0.942154	-0.108619	4.51011	-0.312726	0.755995	0.846669	-0.964637	4.51011	-2.92439	0.00547946
gene-LSAT_0X21020	LOC111908028	calcium-dependent protein kinase 1	PLY99805.1	GO:0005634		K13412	calcium-dependent protein kinase [EC:2.7.11.1]	546.63	888.6	1.3e-267	0.0351891	5.80655	0.241098	0.810621	0.979146	-0.244202	5.80655	-1.63214	0.109925	0.710997	0.0287072	5.80655	0.197613	0.844276	0.941135	0.25827	5.80655	1.79994	0.0788601	0.535662	0.529668	5.80655	3.73724	0.00054217	0.00644652	0.0673951	5.80655	0.439458	0.662522	0.901126	0.681049	5.80655	4.83211	1.73757e-05	0.000162413	0.151368	5.80655	0.995669	0.324959
gene-LSAT_0X21060	LOC111908101	uncharacterized LOC111908101	PLY99817.1		integral component of membrane	No hits					0.0670205	2.57958	0.169615	0.866105	0.989004	0.0795617	2.57958	0.225824	0.822404	0.983063	0.124904	2.57958	0.321596	0.749311	0.89408	-0.0632621	2.57958	-0.178089	0.859487	0.989318	-0.156606	2.57958	-0.428063	0.670734	0.808418	0.123464	2.57958	0.422437	0.674803	0.906286	-0.954135	2.57958	-2.28824	0.0270803	0.0670297	-0.113082	2.57958	-0.376153	0.708646
gene-LSAT_0X21080	LOC111909574	receptor-like protein 9a	PLY99803.1	GO:0016021	protein binding	No hits					-1.51613	0.1235	-1.82714	0.0745976	0.497131	0.894035	0.1235	1.26619	0.212236	0.828921	0.356254	0.1235	0.489746	0.626793	0.823429	1.43396	0.1235	2.15909	0.0364436	0.406321	2.62957	0.1235	3.37193	0.00158366	0.0132871	0.698419	0.1235	0.939987	0.352454	0.725934	1.21299	0.1235	1.42346	0.161792	0.275618	-1.16917	0.1235	-1.39679	0.169616
gene-LSAT_0X21100	LOC111908191	F-box protein At4g09920	PLY99809.1	GO:0005515	vesicle budding from membrane	No hits					0.69507	0.186595	0.944923	0.349957	0.792801	-0.0985455	0.186595	-0.150374	0.88117	0.983063	-0.672249	0.186595	-0.861857	0.393528	0.647049	-0.700575	0.186595	-1.03534	0.306273	0.807543	-0.117083	0.186595	-0.228824	0.820086	0.909645	-0.44142	0.186595	-0.815397	0.419321	0.770613	-0.671507	0.186595	-1.23807	0.222381	0.350683	0.661662	0.186595	1.37863	0.17511
gene-LSAT_0X21121	LOC111908446	vacuolar protein sorting-associated protein 60.2	PLY99804.1	GO:0006900		K12198	charged multivesicular body protein 5	135.13	387	1.6e-116	-0.809744	2.81768	-2.18223	0.0345806	0.404177	-0.396593	2.81768	-1.35691	0.181861	0.802095	0.0609039	2.81768	0.189971	0.850222	0.941604	-0.595449	2.81768	-1.9914	0.0527886	0.466303	-0.0695953	2.81768	-0.257802	0.797785	0.894568	-0.646463	2.81768	-1.99136	0.052793	0.346642	0.308088	2.81768	1.19882	0.237137	0.368215	0.126269	2.81768	0.43891	0.662915
gene-LSAT_0X21141			PLY99818.1	GO:0016021	carbohydrate metabolic process	K07441	beta-1,4-N-acetylglucosaminyltransferase [EC:2.4.1.141]	57.2	338.4	1.3e-101	-0.0543247	6.06737	-0.332136	0.741394	0.956526	-0.106606	6.06737	-0.744017	0.460897	0.936986	0.33829	6.06737	2.13937	0.0381009	0.156616	0.0160907	6.06737	0.113491	0.910167	0.989318	-0.24242	6.06737	-1.64482	0.107269	0.25241	0.189367	6.06737	1.28116	0.206977	0.596907	-0.0442069	6.06737	-0.302713	0.763563	0.851975	0.255589	6.06737	1.73835	0.0892771
gene-LSAT_0X21300	LOC111885340	uncharacterized LOC111885340	PLY71028.1		protein binding	No hits					-1.12669	-1.01147	-1.35121	0.183667	0.651462	1.46508	-1.01147	1.77784	0.0824748	0.670944	-0.679679	-1.01147	-0.832801	0.409541	0.660195	0.599562	-1.01147	0.701811	0.486564	0.89679	0.508973	-1.01147	0.623617	0.53616	0.707449	0.080758	-1.01147	0.100202	0.920648	0.974694	0.548333	-1.01147	0.67185	0.505259	0.640876	0.275668	-1.01147	0.346325	0.73078
gene-LSAT_0X21761	LOC111904759	BAG family molecular chaperone regulator 2	PLY91105.1	GO:0005515	cytoplasm	No hits					0.449045	-0.925831	0.553111	0.583041	0.899141	0.116336	-0.925831	0.173488	0.863079	0.983063	-0.144228	-0.925831	-0.174096	0.862603	0.94439	0.572251	-0.925831	0.882299	0.382502	0.85177	-0.794193	-0.925831	-1.03687	0.30557	0.498212	0.324843	-0.925831	0.419104	0.677219	0.906803	-1.28427	-0.925831	-1.63931	0.108416	0.202276	-0.246038	-0.925831	-0.309462	0.758459
gene-LSAT_0X220	LOC111903889	peptidyl-prolyl cis-trans isomerase CYP19-3	PLY91768.1	GO:0005737		K03767	peptidyl-prolyl cis-trans isomerase A (cyclophilin A) [EC:5.2.1.8]	226.5	259	2.3e-77	-0.225642	5.77766	-1.11261	0.272034	0.729049	-0.0297965	5.77766	-0.146936	0.883867	0.983063	-0.369068	5.77766	-1.81425	0.0765931	0.243903	-0.205933	5.77766	-1.00887	0.318659	0.815807	-0.0395066	5.77766	-0.195259	0.846107	0.92573	-0.35462	5.77766	-1.6631	0.103536	0.453156	-0.157818	5.77766	-0.771843	0.444412	0.58515	-0.731649	5.77766	-3.32893	0.00179077
gene-LSAT_0X22040	LOC111919039	E3 ubiquitin-protein ligase RGLG2	PLY80372.1		integral component of membrane	K16280	E3 ubiquitin-protein ligase RGLG [EC:2.3.2.27]	200.5	714.3	2e-215	0.240799	-0.0821757	0.246236	0.806666	0.978017	-0.727622	-0.0821757	-0.975653	0.334672	0.890345	1.16124	-0.0821757	1.25208	0.217282	0.463597	0.366649	-0.0821757	0.54952	0.58548	0.928015	-0.449553	-0.0821757	-0.577396	0.566671	0.730677	-1.64986	-0.0821757	-1.74813	0.0875501	0.423122	1.16356	-0.0821757	1.72346	0.0919622	0.178011	-0.23834	-0.0821757	-0.274978	0.784645
gene-LSAT_0X22321	LOC111883448	protein CURVATURE THYLAKOID 1D, chloroplastic	PLY72514.1	GO:0016021	cytoplasm	No hits					-0.0748524	3.35357	-0.243273	0.808946	0.978686	0.319508	3.35357	1.07368	0.288931	0.874383	0.0148253	3.35357	0.0494723	0.960771	0.982312	0.244703	3.35357	0.823342	0.414839	0.865554	-0.0575586	3.35357	-0.184476	0.854504	0.93154	-0.186869	3.35357	-0.618924	0.539219	0.841205	0.121654	3.35357	0.398366	0.692324	0.797401	-0.510292	3.35357	-1.61297	0.114038
gene-LSAT_0X22580	LOC111917026	RING finger protein 10	PLY98093.1	GO:0005737	N-acetyltransferase activity	No hits					-0.147517	6.96452	-1.15948	0.252635	0.71222	-0.200257	6.96452	-1.63945	0.108388	0.710548	-0.0783318	6.96452	-0.620058	0.538479	0.760862	-0.0496733	6.96452	-0.41071	0.683317	0.951838	-0.53149	6.96452	-4.35194	8.13e-05	0.00187393	0.234793	6.96452	1.94569	0.0582217	0.358542	-0.397398	6.96452	-3.26825	0.00212731	0.00833033	0.42097	6.96452	3.51561	0.00104486
gene-LSAT_0X22620	LOC111917017	N-alpha-acetyltransferase MAK3	PLY98094.1	GO:0008080	ATP binding	K00670	N-alpha-acetyltransferase 30 [EC:2.3.1.256]	129.53	291.7	1.3e-87	0.11055	3.36415	0.359164	0.721223	0.950349	0.119463	3.36415	0.431119	0.668527	0.969692	-0.0823248	3.36415	-0.263608	0.793337	0.918308	0.104603	3.36415	0.381662	0.704584	0.9581	-0.412775	3.36415	-1.57275	0.123077	0.275776	-0.0837606	3.36415	-0.273767	0.785569	0.937998	0.022254	3.36415	0.0900289	0.928681	0.972382	0.385271	3.36415	1.34579	0.185395
gene-LSAT_0X22641	LOC111917006	aspartokinase 2, chloroplastic	PLY98097.1	GO:0005524	nucleus	K00928	aspartate kinase [EC:2.7.2.4]	391.23	609.3	1.5e-183	0.26454	6.02534	1.64439	0.107359	0.550555	0.0776651	6.02534	0.482142	0.632141	0.968686	0.22023	6.02534	1.37148	0.177311	0.410653	-0.0217282	6.02534	-0.134764	0.893425	0.989318	0.0689849	6.02534	0.440845	0.661525	0.802139	-0.123472	6.02534	-0.754426	0.454689	0.792535	-0.0410507	6.02534	-0.260377	0.795811	0.875893	-0.708171	6.02534	-4.16986	0.000144121
gene-LSAT_0X22661			PLY98098.1	GO:0016021		No hits					0.727317	1.75869	1.38827	0.172178	0.637905	0.98031	1.75869	1.69226	0.0978028	0.693094	-0.339137	1.75869	-0.572714	0.56981	0.785364	1.13283	1.75869	2.00864	0.0508559	0.456636	2.57281	1.75869	4.10294	0.000177509	0.00310843	0.0192263	1.75869	0.0374054	0.970334	0.989247	2.05895	1.75869	3.14276	0.00302269	0.0111466	-0.444657	1.75869	-0.818382	0.417633
gene-LSAT_0X22701	LOC111916998	transcription factor ICE1	PLY98095.1	GO:0005634	ADP binding	No hits					-0.467979	0.879786	-0.934865	0.355058	0.797271	0.556081	0.879786	0.566137	0.574232	0.95966	-0.930382	0.879786	-1.73295	0.0902434	0.270554	0.445853	0.879786	0.453139	0.652718	0.946608	1.42392	0.879786	1.56208	0.125571	0.279264	-2.85052	0.879786	-3.14171	0.00303147	0.123243	0.436012	0.879786	0.447788	0.656545	0.767608	-2.20718	0.879786	-2.56721	0.013799
gene-LSAT_0X22900	LOC111917409	disease resistance protein At4g27190	PLY81630.1	GO:0043531	integral component of membrane	K13459	disease resistance protein RPS2	422.57	770.5	1.4e-231	-0.779329	2.21206	-1.0395	0.30436	0.760841	-0.268412	2.21206	-0.496899	0.621781	0.968084	0.212769	2.21206	0.319806	0.750658	0.894737	0.722036	2.21206	1.55765	0.126619	0.625323	1.53678	2.21206	2.17276	0.0353328	0.116787	0.555498	2.21206	1.03897	0.304603	0.687833	1.74324	2.21206	2.50553	0.0160768	0.0440842	1.35053	2.21206	2.74728	0.00873214
gene-LSAT_0X22980	LOC111897395	protein STRUBBELIG-RECEPTOR FAMILY 8	PLY62142.1	GO:0016021	metal ion binding	No hits					-2.01273	-0.669898	-2.64967	0.0112138	0.285047	-0.399836	-0.669898	-0.455553	0.650994	0.969692	-1.17052	-0.669898	-1.64403	0.107435	0.302685	-0.105484	-0.669898	-0.12261	0.902984	0.989318	-1.60703	-0.669898	-1.85284	0.0707491	0.190031	-0.461471	-0.669898	-0.540211	0.591828	0.868543	-2.09914	-0.669898	-2.36178	0.0227674	0.0581451	-1.81708	-0.669898	-1.99287	0.0526209
gene-LSAT_0X23001	LOC111897396	chromatin remodeling protein EBS	PLY62146.1	GO:0046872	protein binding	No hits					-1.04816	0.831829	-1.42541	0.161229	0.623239	-1.40504	0.831829	-1.9022	0.0638306	0.628619	-1.26356	0.831829	-1.70811	0.0947976	0.27925	-0.610977	0.831829	-0.883427	0.381899	0.85118	-0.00813781	0.831829	-0.0128694	0.989791	0.997926	0.407866	0.831829	0.55149	0.584142	0.864906	-0.112141	0.831829	-0.174544	0.862254	0.925256	1.06718	0.831829	1.53459	0.132181
gene-LSAT_0X23481	LOC111893489	transcription factor GTE9	PLY96454.1	GO:0005515		No hits					0.10178	7.6599	0.557441	0.580105	0.897311	-0.234694	7.6599	-1.32981	0.190566	0.80709	-0.0581595	7.6599	-0.317603	0.752317	0.895697	-0.0402161	7.6599	-0.230115	0.81909	0.983586	0.352701	7.6599	1.97358	0.0548522	0.158996	0.000676118	7.6599	0.00377954	0.997002	0.999208	0.48239	7.6599	2.70757	0.0096731	0.0291099	0.22576	7.6599	1.27336	0.209705
gene-LSAT_0X23500	LOC111884204	uncharacterized LOC111884204	PLY71900.1		integral component of membrane	No hits					-0.0136002	5.83612	-0.0884738	0.929909	0.989004	0.252049	5.83612	1.6768	0.100809	0.698436	0.117994	5.83612	0.778026	0.440797	0.686605	0.209962	5.83612	1.40013	0.168622	0.686315	0.0128485	5.83612	0.0862288	0.931683	0.978064	-0.429667	5.83612	-2.70898	0.00963818	0.176497	-0.101641	5.83612	-0.675716	0.502825	0.638846	-0.781992	5.83612	-4.79184	1.98076e-05
gene-LSAT_0X23521	LOC111884202	alkaline ceramidase	PLY71901.1	GO:0016021	ADP binding	K04711	dihydroceramidase [EC:3.5.1.-]	151.07	180.1	2.6e-53	-0.0162556	5.80421	-0.107944	0.91454	0.989004	-0.00739138	5.80421	-0.0487636	0.961333	0.993566	-0.0717864	5.80421	-0.477456	0.635446	0.828742	0.0667788	5.80421	0.445231	0.658377	0.947846	-0.248722	5.80421	-1.68806	0.0986123	0.237825	-0.284538	5.80421	-1.80638	0.0778337	0.402884	-0.243306	5.80421	-1.64799	0.106615	0.199736	-0.0999926	5.80421	-0.645744	0.521863
gene-LSAT_0X23641	LOC111878377	putative disease resistance RPP13-like protein 1	PLY76307.1	GO:0043531	integral component of membrane	No hits					-0.0616941	-0.532115	-0.0772902	0.93875	0.989004	-1.13183	-0.532114	-1.49869	0.141233	0.759235	-0.144228	-0.532114	-0.180593	0.857532	0.943413	-0.159009	-0.532115	-0.221317	0.825889	0.985037	-0.123087	-0.532114	-0.16806	0.867321	0.93894	-1.75912	-0.532114	-2.47932	0.0171445	0.211814	0.974679	-0.532114	1.40811	0.166259	0.281496	-1.02631	-0.532114	-1.51156	0.137932
gene-LSAT_0X23901	LOC111902028	probable protein S-acyltransferase 7	PLY93178.1	GO:0016021	integral component of membrane	K16675	palmitoyltransferase ZDHHC9/14/18 [EC:2.3.1.225]	300.03	462.9	2.5e-139	-0.0328748	2.24401	-0.107634	0.914785	0.989004	-0.406215	2.24401	-1.00152	0.322156	0.886197	-0.537783	2.24401	-1.64029	0.108213	0.303895	0.0993467	2.24401	0.267533	0.790333	0.978368	-0.448255	2.24401	-1.01478	0.315867	0.509122	-0.978593	2.24401	-2.20909	0.032524	0.281803	-0.41011	2.24401	-0.92846	0.358332	0.500795	-0.827803	2.24401	-1.91492	0.0621443
gene-LSAT_0X23961	LOC111902029	uncharacterized LOC111902029	PLY93177.1	GO:0016021		No hits					-0.10208	2.7772	-0.298045	0.767099	0.965423	0.131207	2.7772	0.443569	0.65957	0.969692	-0.466859	2.7772	-1.30588	0.198509	0.439695	-0.58065	2.7772	-1.7713	0.0835705	0.54381	-0.858419	2.7772	-2.5182	0.0155828	0.0658157	0.296655	2.7772	1.12877	0.265229	0.654955	-1.13905	2.7772	-3.1665	0.00282979	0.0105406	0.5882	2.7772	2.33111	0.0244849
gene-LSAT_0X24140	LOC111884501	uncharacterized LOC111884501	PLY71656.1		integral component of membrane	No hits					0.347149	5.22511	2.00204	0.0515883	0.449588	-0.16258	5.22511	-0.958783	0.343007	0.893522	0.366681	5.22511	2.13106	0.038819	0.158554	0.00522187	5.22511	0.0315479	0.974978	0.994541	0.0852731	5.22511	0.523221	0.603496	0.758959	-0.0525822	5.22511	-0.308346	0.759302	0.929715	0.328525	5.22511	2.04678	0.0467987	0.104178	-0.0564329	5.22511	-0.331896	0.741574
gene-LSAT_0X24181	LOC111884503	mitochondrial pyruvate carrier 4	PLY71655.1	GO:0016021	integral component of membrane	K22139	mitochondrial pyruvate carrier 2	108.4	244.8	7.8e-73	-0.339895	3.92509	-0.708423	0.482491	0.862813	-0.154451	3.92509	-0.418026	0.678	0.97091	0.281149	3.92509	0.656966	0.51469	0.741898	-0.347795	3.92509	-0.924235	0.360501	0.83985	0.0895922	3.92509	0.300704	0.765084	0.87317	-0.105068	3.92509	-0.299132	0.766274	0.932534	0.421643	3.92509	1.45668	0.15244	0.263242	-0.063785	3.92509	-0.183692	0.855115
gene-LSAT_0X24261	LOC111887256	probable zinc transporter protein DDB_G0291141	PLY69653.1	GO:0016021		K14692	solute carrier family 30 (zinc transporter), member 5/7	333.87	677.3	1.9e-203	0.349548	4.77834	1.48156	0.145722	0.606884	-0.0509793	4.77834	-0.237754	0.813197	0.983063	0.782344	4.77834	3.47037	0.00119202	0.0161486	0.133794	4.77834	0.642068	0.524224	0.907386	0.428208	4.77834	2.21262	0.0322616	0.109506	0.310288	4.77834	1.35083	0.183788	0.56735	0.672401	4.77834	3.52284	0.001023	0.00457195	0.219899	4.77834	0.952654	0.346069
gene-LSAT_0X24381	LOC111896890	uncharacterized LOC111896890	PLY62536.1		nucleocytoplasmic transport	No hits					0.801172	1.97882	1.54604	0.129394	0.58698	-0.0733686	1.97882	-0.119936	0.90509	0.984389	0.884432	1.97882	1.74078	0.0888454	0.267853	0.24967	1.97882	0.428766	0.670226	0.949592	0.225783	1.97882	0.390655	0.697973	0.828373	0.527988	1.97882	0.976946	0.334039	0.712497	1.5548	1.97882	3.10384	0.00336602	0.0121982	1.01645	1.97882	1.99564	0.0523076
gene-LSAT_0X2440	LOC111877721	nuclear transport factor 2B	PLY76809.1	GO:0006913	monooxygenase activity	K14285	NTF2-related export protein 1/2	69.13	75.2	2.4e-21	0.0075893	4.58636	0.0403854	0.967972	0.991482	0.210602	4.58637	1.18657	0.241888	0.8495	0.0124412	4.58637	0.0667707	0.947073	0.975262	-0.0510418	4.58636	-0.282371	0.779009	0.976649	-0.141382	4.58637	-0.742595	0.461749	0.64769	-0.153212	4.58637	-0.769809	0.445605	0.786935	-0.309178	4.58637	-1.58342	0.120624	0.219726	-0.267548	4.58637	-1.33402	0.189194
gene-LSAT_0X24441	LOC111896888	desmethyl-deoxy-podophyllotoxin synthase	PLY62537.1	GO:0004497	nucleus	No hits					0.00995985	1.84178	0.0127456	0.989889	0.996904	-0.616042	1.84178	-1.59647	0.11768	0.723908	1.2919	1.84178	1.82516	0.0749004	0.2409	-0.0480818	1.84178	-0.139412	0.889773	0.989318	-0.297631	1.84178	-0.467164	0.642732	0.788133	0.148149	1.84178	0.24703	0.806056	0.941001	1.14318	1.84178	2.11314	0.0404073	0.092588	1.48545	1.84178	2.87511	0.00624752
gene-LSAT_0X24721	LOC111912728	histone H2A.6	PLY85135.1	GO:0005634	thiol-dependent deubiquitinase	K11251	histone H2A	49.47	258.9	2.8e-77	0.151842	6.95958	1.42801	0.160485	0.622826	-0.10611	6.95958	-1.02825	0.309558	0.882896	0.0919083	6.95958	0.865167	0.39173	0.645743	-0.111134	6.95958	-1.08075	0.28581	0.7947	-0.404068	6.95958	-3.99146	0.00025051	0.00383718	0.274963	6.95958	2.69818	0.00990906	0.178059	-0.172116	6.95958	-1.71402	0.0936977	0.180585	0.238375	6.95958	2.33972	0.0239916
gene-LSAT_0X25680	LOC111903048	OVARIAN TUMOR DOMAIN-containing deubiquitinating enzyme 4	PLY92410.1	GO:0004843	integral component of membrane	No hits					0.0633615	3.65596	0.286881	0.775576	0.968489	-0.174601	3.65596	-0.783291	0.437733	0.929541	-0.243113	3.65596	-1.06796	0.291474	0.547764	-0.249636	3.65596	-1.11986	0.268965	0.784419	-0.388091	3.65596	-1.50156	0.140491	0.300302	-0.832177	3.65596	-2.64953	0.0112178	0.18219	0.125303	3.65596	0.52079	0.605174	0.72458	-0.768927	3.65596	-2.49705	0.0164155
gene-LSAT_0X25980	LOC111877716	mitochondrial import receptor subunit TOM20	PLY76803.1	GO:0016021	oxidoreductase activity	No hits					0.229882	4.69963	1.26681	0.212015	0.673204	0.298364	4.69963	1.57816	0.12183	0.729482	0.27578	4.69963	1.53623	0.13178	0.343194	0.306521	4.69963	1.63623	0.109063	0.593181	-0.0627943	4.69963	-0.356761	0.723008	0.846639	-0.142156	4.69963	-0.701808	0.486566	0.811931	-0.323816	4.69963	-1.78284	0.0816446	0.161989	0.000877138	4.69963	0.00441808	0.996495
gene-LSAT_0X26040	LOC111877717	ribonucleoside-diphosphate reductase small chain	PLY76795.1	GO:0016491		K10808	ribonucleoside-diphosphate reductase subunit M2 [EC:1.17.4.1]	640.1	688	3.7e-207	-0.116979	3.05133	-0.423665	0.673913	0.933659	0.0768212	3.05133	0.197534	0.844337	0.983063	-0.472739	3.05133	-1.63761	0.108774	0.304874	-0.828039	3.05133	-1.87257	0.0679102	0.509531	-0.481053	3.05133	-1.28673	0.205045	0.384102	-0.811097	3.05133	-2.15961	0.0364014	0.29334	-1.04149	3.05133	-2.52051	0.0154941	0.0428366	-1.27719	3.05133	-3.14689	0.00298826
gene-LSAT_0X26060	LOC111877718	uncharacterized LOC111877718	PLY76811.1		photosystem I assembly	No hits					-0.313504	5.69071	-2.30201	0.0262211	0.377506	0.325153	5.69071	2.24097	0.030224	0.532951	-0.626672	5.69071	-4.51879	4.77967e-05	0.00197631	0.0599334	5.69071	0.407016	0.686007	0.951838	-0.544921	5.69071	-3.91409	0.00031752	0.00451322	-0.0421333	5.69071	-0.304266	0.762387	0.931119	-0.98637	5.69071	-6.74998	2.9103e-08	1.10892e-06	-0.176534	5.69071	-1.26641	0.212159
gene-LSAT_0X26201	LOC111904291	photosystem I assembly factor PSA3, chloroplastic	PLY91464.1	GO:0048564	peptidyl-prolyl cis-trans isomerase activity	No hits					-0.181055	6.25134	-1.16053	0.25221	0.71222	0.300529	6.25134	1.81858	0.075918	0.659301	-0.339983	6.25134	-2.17051	0.0355132	0.149811	0.371616	6.25134	2.26792	0.028394	0.367339	-0.464648	6.25134	-2.97538	0.00477803	0.0284313	-0.251411	6.25134	-1.56877	0.124004	0.483206	-0.999525	6.25134	-6.1665	2.0623e-07	4.78993e-06	-0.440452	6.25134	-2.7247	0.00925631
gene-LSAT_0X26221	LOC111904290	peptidyl-prolyl cis-trans isomerase CYP38, chloroplastic	PLY91459.1	GO:0003755	ATP binding	No hits					-0.324379	6.14541	-1.26618	0.212237	0.673695	0.639372	6.14541	2.20258	0.0330125	0.545772	-0.57912	6.14541	-2.24327	0.0300637	0.135026	0.343837	6.14541	1.16948	0.248628	0.768642	-0.556499	6.14541	-2.04394	0.0470909	0.142792	-0.768767	6.14541	-2.77571	0.00811125	0.168557	-1.32811	6.14541	-4.57365	4.00873e-05	0.000318017	-1.29597	6.14541	-4.50308	5.02602e-05
gene-LSAT_0X26320	LOC111904292	probable receptor-like protein kinase At2g39360	PLY91462.1	GO:0005524	integral component of membrane	No hits					-0.0616941	-0.41478	-0.066402	0.947364	0.989004	-0.619243	-0.41478	-0.761888	0.450269	0.933514	-0.144228	-0.41478	-0.155152	0.877425	0.946011	-0.293953	-0.41478	-0.370253	0.713005	0.959379	0.516694	-0.41478	0.567182	0.573528	0.735348	0.79197	-0.41478	0.929404	0.357848	0.73056	1.33022	-0.41478	1.5137	0.137389	0.243411	2.28294	-0.41478	2.90188	0.00581859
gene-LSAT_0X2660	LOC111877726	uncharacterized LOC111877726	PLY76806.1	GO:0016021	integral component of membrane	No hits					0.0465211	1.7709	0.0904	0.928388	0.989004	0.285128	1.7709	0.487386	0.62845	0.968084	-0.256409	1.7709	-0.484889	0.630206	0.825311	0.611144	1.7709	1.09508	0.279555	0.789741	-1.11503	1.7709	-2.22861	0.0310984	0.106464	0.0617172	1.7709	0.123467	0.902311	0.968921	-1.83415	1.7709	-3.34435	0.0017137	0.0069525	-0.295715	1.7709	-0.567562	0.573272
gene-LSAT_0X26880	LOC111908869	very-long-chain 3-oxoacyl-CoA reductase 1	PLY88034.1	GO:0016021	nucleus	K10251	17beta-estradiol 17-dehydrogenase / very-long-chain 3-oxoacyl-CoA reductase [EC:1.1.1.62 1.1.1.330]	302.9	425.2	1.1e-127	0.0307048	6.43971	0.214359	0.831276	0.985857	-0.0606376	6.43971	-0.405508	0.687107	0.972574	-0.240809	6.43971	-1.66579	0.102997	0.29503	-0.243905	6.43971	-1.62097	0.112305	0.600927	-0.601088	6.43971	-4.21379	0.000125619	0.00252477	-0.110073	6.43971	-0.744159	0.460812	0.795552	-0.717932	6.43971	-4.98929	1.03966e-05	0.000107876	-0.0492142	6.43971	-0.334459	0.739653
gene-LSAT_0X26921	LOC111916956	ras-interacting protein RIP3	PLY98100.1	GO:0005634		K15223	upstream activation factor subunit UAF30	109.4	361.9	1.2e-108	-0.238662	5.39525	-1.82564	0.0748266	0.497131	-0.219235	5.39525	-1.89381	0.064964	0.631779	-0.26336	5.39525	-2.02482	0.0490995	0.183851	-0.203148	5.39525	-1.7692	0.0839255	0.543992	0.0719939	5.39525	0.577126	0.566852	0.730816	0.319662	5.39525	2.73262	0.00906934	0.174408	0.135375	5.39525	1.08774	0.282745	0.420425	0.297466	5.39525	2.546	0.0145467
gene-LSAT_0X27001	LOC111893516	uncharacterized LOC111893516	PLY96455.1		ATP binding	No hits					0.476915	-0.22215	0.693778	0.491538	0.866394	0.311351	-0.22215	0.490666	0.626148	0.968084	-0.546011	-0.22215	-0.749677	0.457515	0.699934	-0.828808	-0.22215	-1.21393	0.231375	0.749851	-1.56457	-0.22215	-2.00117	0.0516859	0.152052	-1.62038	-0.22215	-2.18782	0.0341436	0.286128	-1.52757	-0.22215	-1.95386	0.057217	0.122411	0.0409635	-0.22215	0.061713	0.951076
gene-LSAT_0X27020	LOC111909029	pyrophosphate--fructose 6-phosphate 1-phosphotransferase subunit beta	PLY87898.1	GO:0005524	integral component of membrane	K00895	diphosphate-dependent phosphofructokinase [EC:2.7.1.90]	232.9	971.3	1.3e-292	-0.188791	6.34569	-0.754289	0.45477	0.850989	0.306013	6.34569	1.41994	0.162807	0.785193	0.0456071	6.34569	0.186567	0.852874	0.942256	-0.00194416	6.34569	-0.00893218	0.992914	0.998502	0.171204	6.34569	0.753912	0.454995	0.642049	0.321738	6.34569	1.5036	0.139967	0.508938	-0.244618	6.34569	-1.04948	0.299799	0.439142	0.462806	6.34569	2.17694	0.0349987
gene-LSAT_0X27321	LOC111898809	probable metal-nicotianamine transporter YSL6	PLY95577.1	GO:0016021	protein binding	No hits					-0.139017	7.19004	-0.858433	0.395394	0.821656	-0.00912196	7.19004	-0.0610511	0.9516	0.99294	0.00856969	7.19004	0.053507	0.957575	0.981051	-0.0406938	7.19004	-0.272885	0.786243	0.977912	0.0369197	7.19004	0.242722	0.80937	0.902531	0.486392	7.19004	3.18476	0.00268938	0.118352	-0.00934945	7.19004	-0.0612698	0.951427	0.98812	0.810848	7.19004	5.37266	2.93287e-06
gene-LSAT_0X27421											-0.0616941	1.41601	-0.120072	0.904983	0.989004	0.152415	1.41601	0.29659	0.768201	0.983063	-0.144228	1.41601	-0.280556	0.780391	0.911388	0.0686884	1.41601	0.133663	0.89429	0.989318	-0.317125	1.41601	-1.55731	0.126698	0.280703	0.321419	1.41601	1.61704	0.113155	0.468113	-0.755097	1.41601	-3.41505	0.00139898	0.0058978	0.86925	1.41601	4.64675	3.16835e-05
gene-LSAT_0X27560	LOC111911353	pentatricopeptide repeat-containing protein At1g63330	PLY86193.1	GO:0005515		K17710	pentatricopeptide repeat domain-containing protein 1	311	313.4	1.3e-93	-0.301338	2.66966	-0.861776	0.393572	0.821182	0.324943	2.66966	0.968425	0.338227	0.892606	-0.0616654	2.66966	-0.184894	0.854178	0.942581	0.0737986	2.66966	0.214188	0.831409	0.985644	-0.116634	2.66966	-0.391131	0.697624	0.828205	-0.253889	2.66966	-0.826553	0.413036	0.767457	-0.700708	2.66966	-2.11823	0.0399506	0.0916889	-0.52452	2.66966	-1.64364	0.107515
gene-LSAT_0X27580	LOC111911352	uncharacterized protein At5g43822	PLY86194.1		metal ion binding	No hits					-0.211944	2.62947	-0.423176	0.674268	0.933777	-0.226043	2.62947	-0.618603	0.539428	0.953372	-0.221363	2.62947	-0.450552	0.654567	0.839595	0.17278	2.62947	0.509276	0.613152	0.936025	-0.098477	2.62947	-0.243339	0.808895	0.902329	-0.264658	2.62947	-0.677748	0.501548	0.821472	-0.78908	2.62947	-1.72967	0.0908346	0.176307	0.0745253	2.62947	0.201855	0.840979
gene-LSAT_0X27841	LOC111906431	BOI-related E3 ubiquitin-protein ligase 1	PLY89835.1	GO:0046872	intracellular protein transport	K19042	E3 ubiquitin-protein ligase BOI and related proteins [EC:2.3.2.27]	70	263.4	1.5e-78	-0.190074	4.57539	-0.943289	0.350783	0.793231	0.261711	4.57539	1.29615	0.201809	0.820263	-0.418441	4.57539	-2.0412	0.0473744	0.179663	-0.0571164	4.57539	-0.275451	0.784284	0.977448	-0.553767	4.57539	-2.63163	0.0117379	0.0535044	0.0364903	4.57539	0.170945	0.865066	0.955918	-0.64882	4.57539	-3.02414	0.00418691	0.014536	0.119475	4.57539	0.566835	0.573762
gene-LSAT_0X27881	LOC111906430	ADP-ribosylation factor 2	PLY89817.1	GO:0006886		K07937	ADP-ribosylation factor 1/2	422.8	472.2	4.3e-142	-0.506841	4.63252	-1.92933	0.06028	0.467673	0.147388	4.63252	0.591805	0.557068	0.956133	0.0419416	4.63252	0.173403	0.863146	0.944564	-0.142764	4.63251	-0.558794	0.57919	0.925905	-0.109915	4.63252	-0.477201	0.635626	0.782992	-0.287333	4.63252	-1.22413	0.227542	0.61948	-0.215985	4.63252	-0.923167	0.361051	0.503713	-0.617817	4.63252	-2.5466	0.014525
gene-LSAT_0X2801	LOC111877704	uncharacterized LOC111877704	PLY76798.1		integral component of membrane	No hits					-0.522875	3.60782	-1.33251	0.189684	0.657541	-0.658185	3.60782	-1.66645	0.102865	0.701779	-0.171725	3.60782	-0.468875	0.641518	0.83236	-1.00217	3.60782	-2.42063	0.0197725	0.314048	-0.382079	3.60782	-1.04104	0.303654	0.496367	-0.703703	3.60782	-1.56705	0.124405	0.483606	-0.746201	3.60782	-1.90286	0.0637423	0.133641	-0.726268	3.60782	-1.62829	0.110741
gene-LSAT_0X28220	LOC111907781	monodehydroascorbate reductase 4, peroxisomal	PLY88859.1	GO:0016021	membrane	K08232	monodehydroascorbate reductase (NADH) [EC:1.6.5.4]	283.4	770.3	4.9e-232	0.502747	2.63099	1.23006	0.225334	0.686768	-0.207843	2.63099	-0.446275	0.657629	0.969692	-0.177693	2.63099	-0.399506	0.69149	0.85954	-0.214917	2.63099	-0.468106	0.642063	0.944911	-0.376338	2.63099	-1.0077	0.319213	0.512592	0.258991	2.63099	0.628903	0.532726	0.837867	-0.528257	2.63099	-1.36898	0.178087	0.296262	0.410434	2.63099	1.02057	0.313142
gene-LSAT_0X29081	LOC111882947	ER membrane protein complex subunit 3	PLY72854.1	GO:0016020		K23564	ER membrane protein complex subunit 3	48.33	354.4	2.5e-106	0.248421	2.19201	0.683256	0.498096	0.867341	-0.139192	2.19201	-0.428915	0.670118	0.969998	0.421995	2.19201	1.19527	0.238508	0.490181	-0.0579872	2.192	-0.183606	0.855182	0.989318	-0.580727	2.19201	-1.72963	0.090841	0.225237	-0.4505	2.19201	-1.36293	0.179973	0.562942	-0.691878	2.19201	-2.01428	0.0502372	0.110281	-0.523463	2.19201	-1.57989	0.121433
gene-LSAT_0X29140			PLY97298.1		mitochondrion	No hits					-0.0616941	1.59473	-0.0734692	0.941772	0.989004	0.152415	1.59473	0.181476	0.856843	0.983063	-0.144228	1.59473	-0.171665	0.864503	0.944611	0.0686884	1.59473	0.0817852	0.935195	0.989318	-0.857558	1.59473	-3.00459	0.00441513	0.0269428	-0.0527034	1.59473	-0.198145	0.843862	0.949134	-1.21574	1.59473	-3.94083	0.000292603	0.00160633	-0.271325	1.59473	-0.997543	0.32406
gene-LSAT_0X29161	LOC111919367	ACT domain-containing protein ACR4	PLY80151.1		integral component of membrane	No hits					-0.139103	4.14734	-0.824686	0.414084	0.831792	0.198411	4.14734	0.838371	0.40644	0.919134	-0.550798	4.14734	-3.1452	0.00300233	0.0298555	0.557044	4.14734	2.48823	0.0167745	0.291382	-0.889998	4.14734	-4.79869	1.94e-05	0.00075544	-0.533864	4.14734	-2.50967	0.0159137	0.205898	-1.25978	4.14734	-6.34239	1.14247e-07	3.03159e-06	-0.782664	4.14734	-3.5591	0.000919887
gene-LSAT_0X29180			PLY80157.1	GO:0005739		No hits					-0.137337	2.61657	-0.303686	0.762826	0.964314	-0.612255	2.61657	-1.3537	0.182876	0.802095	-0.591591	2.61657	-1.238	0.222407	0.469573	-0.116242	2.61657	-0.282451	0.778948	0.976649	1.28629	2.61657	2.53705	0.0148733	0.0636176	1.00152	2.61657	2.13538	0.038444	0.300675	0.90197	2.61657	1.70062	0.0962081	0.184206	1.05568	2.61657	2.2743	0.0279755
gene-LSAT_0X29200											-1.05664	0.757872	-1.41404	0.164522	0.627602	-0.285625	0.757872	-0.421432	0.675531	0.970136	0.00484914	0.757872	0.00703789	0.994417	0.99732	0.097791	0.757872	0.150114	0.881374	0.989318	-0.0170782	0.757872	-0.0236908	0.981208	0.997926	-0.14702	0.757872	-0.212323	0.832855	0.945282	-0.796484	0.757872	-1.04714	0.300863	0.440403	0.202675	0.757872	0.302642	0.763616
gene-LSAT_0X29221	LOC111919365	11-beta-hydroxysteroid dehydrogenase-like 4A	PLY80141.1	GO:0016021	methyltransferase activity	K22418	11beta/17beta-hydroxysteroid dehydrogenase [EC:1.1.1.146 1.1.1.-]	266.67	395.6	1.1e-118	-0.0272928	-1.18786	-0.0362815	0.971225	0.992639	-0.802357	-1.18786	-0.966475	0.33919	0.892606	-1.59914	-1.18786	-1.97536	0.0546431	0.196119	-0.886083	-1.18786	-1.06733	0.291756	0.798898	-0.964196	-1.18786	-1.16139	0.251863	0.437473	-0.442562	-1.18786	-0.554975	0.581776	0.864036	-0.927007	-1.18786	-1.1166	0.270342	0.407148	-1.2795	-1.18786	-1.55036	0.128357
gene-LSAT_0X29301	LOC111880984	DNA (cytosine-5)-methyltransferase DRM2	PLY74344.1	GO:0008168	protein binding	No hits					-0.0549256	5.58471	-0.38807	0.699871	0.942431	0.162049	5.58471	1.16275	0.251318	0.855477	-0.122498	5.58471	-0.866301	0.391114	0.645156	0.256557	5.58471	1.8636	0.0691893	0.515404	-0.190113	5.58471	-1.38954	0.171795	0.3427	0.176054	5.58471	1.21409	0.231314	0.62385	-0.316464	5.58471	-2.28345	0.0273851	0.0676666	0.331418	5.58471	2.3159	0.025379
gene-LSAT_0X29401	LOC111910620	F-box/kelch-repeat protein At3g23880	PLY86728.1	GO:0005515	protein binding	No hits					0.00112257	4.06673	0.00223782	0.998225	0.999452	-1.45491	4.06673	-2.34703	0.0235792	0.501421	0.270088	4.06673	0.563375	0.576094	0.790117	0.270982	4.06673	0.597217	0.553482	0.917883	-1.36161	4.06673	-3.95417	0.000280893	0.00412758	-0.767025	4.06673	-1.56038	0.125973	0.486132	-1.42333	4.06673	-4.08846	0.000185667	0.0011121	0.499245	4.06673	1.18326	0.243183
gene-LSAT_0X29421	LOC111910621	F-box/kelch-repeat protein At3g23880	PLY86727.1	GO:0005515	integral component of membrane	No hits					0.199193	7.82703	0.944373	0.350235	0.792801	-0.648573	7.82703	-3.3349	0.00176055	0.29783	0.119382	7.82703	0.566033	0.574302	0.788894	-0.522672	7.82703	-2.70829	0.00965532	0.228789	-0.71986	7.82703	-3.80509	0.000442066	0.0056435	0.217899	7.82703	1.12003	0.268893	0.657727	-0.574978	7.82703	-3.05085	0.00389285	0.0137216	0.654815	7.82703	3.41864	0.00138457
gene-LSAT_0X29660			PLY71246.1			No hits					-0.0616941	-0.303505	-0.0888758	0.929592	0.989004	0.152415	-0.303505	0.219532	0.82727	0.983063	-0.144228	-0.303505	-0.207664	0.836468	0.937944	0.0686884	-0.303505	0.0989358	0.921647	0.989318	1.05808	-0.303505	1.88253	0.0665145	0.181899	0.608388	-0.303505	1.21328	0.231619	0.624286	1.0557	-0.303505	1.87429	0.0676676	0.140172	0.538037	-0.303505	1.06952	0.290781
gene-LSAT_0X29720	LOC111901720	membrane steroid-binding protein 2	PLY93457.1	GO:0016021	nucleus	K17278	membrane-associated progesterone receptor component	144.73	240	1e-71	-0.274494	6.85253	-1.77888	0.0823012	0.50566	-0.0826104	6.85253	-0.631919	0.530772	0.951704	0.189	6.85253	1.26512	0.212615	0.457707	-0.126861	6.85253	-0.971758	0.336584	0.826917	0.226614	6.85253	1.57959	0.121502	0.273252	0.227254	6.85253	1.63939	0.108401	0.460897	0.351345	6.85253	2.45843	0.0180414	0.0482978	0.326398	6.85253	2.36694	0.0224896
gene-LSAT_0X29740			PLY93359.1		serine-type carboxypeptidase activity	No hits					0.890824	-1.39347	1.32615	0.191763	0.65871	-1.38545	-1.39347	-2.23245	0.030824	0.534927	1.40053	-1.39347	2.1467	0.0374773	0.154659	0.0762568	-1.39347	0.134598	0.893555	0.989318	1.00787	-1.39347	1.77964	0.0821747	0.210164	-0.196852	-1.39347	-0.282671	0.77878	0.936039	0.644968	-1.39347	1.11324	0.271766	0.408463	-0.238218	-1.39347	-0.341644	0.734277
gene-LSAT_0X29760	LOC111901718	methyl-CpG-binding domain-containing protein 13	PLY93474.1	GO:0005634	protein phosphatase inhibitor activity	No hits					-0.0281255	3.34151	-0.0483438	0.961665	0.990033	-0.0732795	3.34151	-0.164874	0.869813	0.983063	-0.106801	3.34151	-0.182977	0.855673	0.943059	0.491444	3.34151	1.20809	0.233588	0.752698	1.61671	3.34151	2.57404	0.0135658	0.05952	-0.310645	3.34151	-0.745383	0.46008	0.795046	2.23541	3.34151	3.71979	0.000571265	0.00281856	0.257917	3.34151	0.670313	0.506228
gene-LSAT_0X29780	LOC111901719	protein phosphatase inhibitor 2	PLY93429.1	GO:0004864	ADP binding	K16833	protein phosphatase inhibitor 2	36.8	125.3	1.3e-36	-0.360397	-0.193196	-0.569371	0.572055	0.894211	-0.612846	-0.193196	-0.967364	0.338751	0.892606	-1.62116	-0.193196	-2.39236	0.0211636	0.107589	0.160953	-0.193196	0.268007	0.78997	0.978368	0.804222	-0.193196	1.29084	0.20363	0.382211	-0.407364	-0.193196	-0.66473	0.509758	0.82453	1.20847	-0.193196	1.98119	0.0539624	0.116824	-0.217005	-0.193196	-0.359552	0.720935
gene-LSAT_0X2980	LOC111877723	putative disease resistance protein RGA3	PLY76814.1	GO:0043531	integral component of membrane	No hits					0.253172	3.05518	0.666446	0.508672	0.871564	-0.192079	3.05518	-0.476049	0.63644	0.969124	-0.0507545	3.05518	-0.129107	0.897873	0.952759	-0.0028631	3.05518	-0.00741975	0.994114	0.998775	0.316696	3.05518	0.887353	0.379806	0.572351	-0.105558	3.05518	-0.302182	0.763965	0.931605	-0.223469	3.05518	-0.573722	0.569133	0.694106	-0.615869	3.05518	-1.63305	0.109732
gene-LSAT_0X29900	LOC111901717	transmembrane protein 161B	PLY93402.1	GO:0016021	nucleus	No hits					0.415573	4.50677	1.89447	0.0648746	0.479432	0.276646	4.50677	1.24742	0.218968	0.833065	0.496723	4.50677	2.30066	0.026304	0.123892	0.111569	4.50677	0.498388	0.62074	0.938802	0.0277672	4.50677	0.135099	0.893162	0.955083	0.131794	4.50677	0.576591	0.567211	0.85616	-0.168154	4.50677	-0.797908	0.429291	0.571671	-0.091347	4.50677	-0.391094	0.697651
gene-LSAT_0X300	LOC111903888	ethylene-responsive transcription factor 1B	PLY91790.1	GO:0005634		K14516	ethylene-responsive transcription factor 1	204.43	281.1	3.4e-84	-0.530962	3.71136	-1.52231	0.135223	0.594813	-0.514162	3.71136	-2.67828	0.0104262	0.421303	-0.419917	3.71136	-1.24309	0.220543	0.467641	-0.939482	3.71136	-4.6688	2.95079e-05	0.00963989	0.305468	3.71136	0.93665	0.354149	0.547686	0.506578	3.71136	1.84694	0.0716167	0.389089	1.43298	3.71136	4.93492	1.24231e-05	0.000124156	0.131983	3.71136	0.461858	0.646502
gene-LSAT_0X30021	LOC111912618	uncharacterized protein At3g27210	PLY85250.1		nucleus	No hits					-0.190009	6.42244	-1.19635	0.238088	0.69832	-0.0215684	6.42244	-0.143545	0.886528	0.983063	0.0371819	6.42244	0.23838	0.812714	0.928763	-0.0986977	6.42244	-0.657081	0.514617	0.904426	-0.0365199	6.42244	-0.242937	0.809205	0.902397	0.179974	6.42244	1.20663	0.234144	0.627065	0.0348868	6.42244	0.232458	0.817281	0.892231	0.126709	6.42244	0.849191	0.40046
gene-LSAT_0X3061	LOC111877707	probable WRKY transcription factor 75	PLY76812.1	GO:0005634	mitochondrion	No hits					2.46729	2.14798	3.30448	0.0019198	0.198884	0.647217	2.14798	1.02974	0.308868	0.882721	4.01258	2.14798	5.89754	5.08463e-07	0.000142679	1.53721	2.14798	2.71878	0.00939855	0.225384	1.05892	2.14798	2.42032	0.019787	0.0775904	0.497145	2.14798	0.681796	0.49901	0.819932	2.27606	2.14798	5.65289	1.15305e-06	1.87729e-05	1.60251	2.14798	2.46522	0.0177452
gene-LSAT_0X30740	LOC111908866	succinate dehydrogenase [ubiquinone] iron-sulfur subunit 2, mitochondrial	PLY88036.1	GO:0005739	mitochondrion	K00235	succinate dehydrogenase (ubiquinone) iron-sulfur subunit [EC:1.3.5.1]	481.6	512.5	2.7e-154	0.0986914	5.94791	0.309835	0.758177	0.96192	0.212334	5.94791	0.654549	0.516231	0.948025	0.308954	5.94791	0.991427	0.327002	0.582818	0.294945	5.94791	0.922369	0.361463	0.840434	-0.319605	5.94791	-1.19679	0.237921	0.422333	0.624691	5.94791	2.14412	0.0376961	0.298051	-0.228673	5.94791	-0.858708	0.395245	0.537861	0.843077	5.94791	2.92784	0.00542901
gene-LSAT_0X30781	LOC111908867	ATP synthase mitochondrial F1 complex assembly factor 2	PLY88033.1	GO:0005739	RNA binding	K07556	ATP synthase mitochondrial F1 complex assembly factor 2	119.77	308.7	1.5e-92	0.0131674	2.04126	0.0221609	0.982422	0.994951	-0.190397	2.04126	-0.381823	0.704465	0.976326	0.725182	2.04126	1.3508	0.183799	0.419366	-1.3843	2.04126	-2.35814	0.0229653	0.335031	0.121758	2.04126	0.261421	0.795011	0.892409	-0.286718	2.04126	-0.587722	0.559781	0.853048	0.884792	2.04126	2.08502	0.0430157	0.0973999	-0.848727	2.04126	-1.60229	0.116385
gene-LSAT_0X30940	LOC111896891	heterogeneous nuclear ribonucleoprotein 1	PLY62535.1	GO:0003723	ADP binding	K14411	RNA-binding protein Musashi	291.37	349.5	1.3e-104	0.119654	5.14041	0.31897	0.751288	0.959727	-0.0753306	5.14041	-0.19845	0.843625	0.983063	0.0603694	5.14041	0.161168	0.872713	0.9456	0.103234	5.14041	0.279007	0.781572	0.976853	1.90307	5.14041	4.53431	4.55e-05	0.00129103	0.0313955	5.14041	0.0824393	0.934678	0.979176	1.98944	5.14041	4.75	2.26895e-05	0.000201048	0.256383	5.14041	0.687738	0.495297
gene-LSAT_0X30981	LOC111888415	putative disease resistance protein At3g14460	PLY68794.1	GO:0043531	translation	K13459	disease resistance protein RPS2	422.57	428.7	2.4e-128	-1.26339	1.71152	-1.93034	0.0601506	0.467673	-0.308703	1.71152	-0.485734	0.629612	0.968084	-0.725091	1.71152	-1.17466	0.24657	0.499812	0.226447	1.71152	0.383752	0.703046	0.957979	1.33252	1.71152	2.10674	0.0409886	0.129217	-0.0372152	1.71152	-0.0673941	0.946579	0.983564	1.06234	1.71152	1.62859	0.110677	0.20559	0.15767	1.71152	0.294224	0.769997
gene-LSAT_0X3100	LOC111877724	40S ribosomal protein S28-2	PLY76816.1	GO:0006412		K02979	small subunit ribosomal protein S28e	51.57	144.7	9.9e-43	-0.0380826	5.35502	-0.140423	0.888979	0.989004	-0.503733	5.35502	-1.87985	0.0668883	0.639071	0.313554	5.35502	1.2014	0.236148	0.48736	-0.284404	5.35502	-1.09537	0.27943	0.789691	0.210256	5.35502	0.925171	0.36002	0.552989	-0.511291	5.35502	-1.96668	0.055669	0.353813	0.288847	5.35502	1.27349	0.209657	0.334834	-1.05428	5.35502	-3.83706	0.000401324
gene-LSAT_0X31360	LOC111908751	uncharacterized LOC111908751	PLY88141.1		regulation of transcription, DNA-templated	No hits					-0.345308	7.51325	-2.78953	0.00782445	0.264891	0.00825696	7.51325	0.0689514	0.945347	0.99202	-0.292256	7.51325	-2.37408	0.0221095	0.110575	-0.179067	7.51325	-1.4898	0.143547	0.652203	-0.120881	7.51325	-0.987859	0.328726	0.522314	0.0123568	7.51325	0.104047	0.917614	0.974087	-0.222437	7.51325	-1.80795	0.077585	0.155968	-0.0347157	7.51325	-0.29225	0.771495
gene-LSAT_0X31381	LOC111908749	paired amphipathic helix protein Sin3-like 2	PLY88140.1	GO:0006355	Golgi apparatus	K11644	paired amphipathic helix protein Sin3a	200.73	1117.3	0	-0.0450332	6.06387	-0.0781547	0.938066	0.989004	-0.268213	6.06387	-0.518901	0.60648	0.965072	0.0945617	6.06387	0.166863	0.868257	0.944662	0.0710924	6.06387	0.141034	0.888499	0.989318	2.2573	6.06387	3.47004	0.00119315	0.0109842	0.360259	6.06387	0.714817	0.47857	0.807737	2.37542	6.06387	3.66164	0.000679429	0.00325864	0.67167	6.06387	1.35217	0.183362
gene-LSAT_0X31780	LOC111892165	ras-related protein RABA5a	PLY66034.1	GO:0005794	nucleus	K07904	Ras-related protein Rab-11A	356.17	369.4	6.7e-111	-0.326881	4.1504	-1.45703	0.152343	0.613435	0.152276	4.1504	0.692034	0.492622	0.943431	-0.319966	4.1504	-1.44396	0.155968	0.379595	0.0726751	4.1504	0.33035	0.742734	0.966072	-0.289114	4.1504	-1.33617	0.188493	0.363735	0.309815	4.1504	1.3546	0.182593	0.566023	-0.162724	4.1504	-0.761352	0.450586	0.590935	0.00784603	4.1504	0.0333	0.973589
gene-LSAT_0X320	LOC111903887	serine/threonine-protein phosphatase PP1 isozyme 3	PLY91779.1	GO:0005634	ATP binding	K06269	serine/threonine-protein phosphatase PP1 catalytic subunit [EC:3.1.3.16]	414.67	691.4	3e-208	0.0384113	4.29949	0.141126	0.888427	0.989004	0.300523	4.29949	1.38574	0.172943	0.791006	0.382621	4.29949	1.48408	0.145053	0.363142	0.0419074	4.29949	0.189504	0.850586	0.989318	0.316017	4.29949	1.355	0.182467	0.355932	0.109389	4.29949	0.45778	0.649407	0.896379	0.551933	4.29949	2.41587	0.0200005	0.0525264	-0.0331412	4.29949	-0.137167	0.891537
gene-LSAT_0X3201	LOC111877725	ABC transporter I family member 11, chloroplastic	PLY76817.1	GO:0005524	carbohydrate metabolic process	No hits					-0.279124	3.62295	-0.878186	0.384704	0.818184	0.397412	3.62295	1.23519	0.223441	0.834061	-0.329095	3.62295	-1.04099	0.303674	0.559279	0.622762	3.62295	2.00758	0.050973	0.457152	-0.489989	3.62295	-1.61336	0.113954	0.262558	-0.451648	3.62295	-1.34092	0.18696	0.571345	-0.553549	3.62295	-1.79284	0.0800064	0.159628	-0.784269	3.62295	-2.21409	0.0321531
gene-LSAT_0X32100	LOC111914360	probable galactinol--sucrose galactosyltransferase 5	PLY83934.1	GO:0005975		K06617	raffinose synthase [EC:2.4.1.82]	928.23	1018	0	0.187434	2.55234	0.313611	0.755327	0.960776	0.604708	2.55234	0.798113	0.429174	0.927113	0.964745	2.55234	1.79916	0.0789855	0.248504	0.393644	2.55234	0.510559	0.612261	0.935813	0.688442	2.55234	0.959944	0.342429	0.535272	-0.287629	2.55234	-0.368511	0.714293	0.921025	0.547459	2.55234	0.746925	0.459158	0.599185	-0.521219	2.55234	-0.649095	0.519716
gene-LSAT_0X32160	LOC111914363	zinc finger SWIM domain-containing protein 8 homolog	PLY83937.1		nucleus	No hits					0.191056	5.23756	0.722216	0.474056	0.860346	-0.153132	5.23756	-0.747731	0.458676	0.936047	0.777694	5.23756	3.13128	0.00312038	0.0305417	0.00155442	5.23756	0.00772539	0.993872	0.998733	-0.00985004	5.23756	-0.0439851	0.965119	0.997926	-0.107268	5.23756	-0.485378	0.629862	0.889252	0.436743	5.23756	2.01685	0.0499575	0.109788	0.215038	5.23756	1.00194	0.321956
gene-LSAT_0X32220	LOC111901846	mediator of RNA polymerase II transcription subunit 15a	PLY93302.1	GO:0005634	cytoplasm	No hits					-0.291614	4.7964	-1.21065	0.232616	0.693947	0.703723	4.7964	3.03857	0.00402545	0.342917	-0.090463	4.7964	-0.389097	0.699117	0.864322	0.503801	4.7964	2.15444	0.0368292	0.408155	-0.766914	4.7964	-3.39264	0.00149224	0.0127464	0.543367	4.7964	2.37016	0.0223175	0.240272	-0.941689	4.7964	-4.04617	0.000211637	0.00123499	0.487972	4.7964	2.12674	0.0391965
gene-LSAT_0X32260	LOC111916967	protein GLE1	PLY81982.1	GO:0005737	nucleus	K18723	nucleoporin GLE1	89.23	402	1.8e-120	-0.23612	4.04342	-0.850967	0.399483	0.823329	-0.726271	4.04342	-2.63964	0.0115025	0.424679	-0.0725606	4.04342	-0.269935	0.788496	0.915792	-0.260959	4.04342	-1.03399	0.3069	0.808612	0.577134	4.04342	1.82382	0.0751069	0.198059	0.0863471	4.04342	0.312109	0.75646	0.928842	0.929695	4.04342	3.0404	0.00400548	0.0140407	0.0350893	4.04342	0.126684	0.899779
gene-LSAT_0X32421	LOC111896293	OBERON-like protein	PLY96233.1	GO:0005634	protein binding	No hits					0.38374	6.46012	2.44524	0.0186291	0.33385	-0.354192	6.46012	-2.37913	0.0218447	0.488147	0.669361	6.46012	4.34225	8.38315e-05	0.00282672	0.0410075	6.46012	0.282635	0.778807	0.976649	0.694725	6.46012	4.75534	2.23e-05	0.000840053	0.164694	6.46012	1.09178	0.280987	0.668698	1.12968	6.46012	7.84529	7.65441e-10	7.94464e-08	0.241983	6.46012	1.6133	0.113967
gene-LSAT_0X32440	LOC111896285	pentatricopeptide repeat-containing protein At5g66520	PLY96229.1	GO:0005515		No hits					0.622581	0.357159	0.83344	0.409184	0.829778	0.168327	0.357159	0.226258	0.822069	0.983063	0.737156	0.357159	1.00062	0.322587	0.579197	-0.827817	0.357159	-1.04846	0.300259	0.802905	-0.404646	0.357159	-0.534338	0.595849	0.75324	-0.390428	0.357159	-0.492814	0.624641	0.886191	0.235154	0.357159	0.323139	0.74815	0.840472	-0.8937	0.357159	-1.09712	0.278669
gene-LSAT_0X32500			PLY76679.1	GO:0004185		No hits					0.110294	-0.943279	0.343899	0.732592	0.954808	0.744819	-0.943279	2.48011	0.0171116	0.469032	0.0717977	-0.943279	0.22465	0.823312	0.933327	-0.16541	-0.943279	-0.497147	0.621608	0.938802	-0.0126011	-0.943279	-0.0239641	0.980992	0.997926	-0.196852	-0.943279	-0.375354	0.709235	0.919168	0.0245873	-0.943279	0.0467586	0.962921	0.988723	-0.238218	-0.943279	-0.453663	0.652344
gene-LSAT_0X32660	LOC111895555	stress-related protein	PLY63503.1		ATPase binding	No hits					0.0606072	-0.469444	0.0920654	0.927072	0.989004	0.401535	-0.469444	0.525605	0.601852	0.964745	-1.09969	-0.469444	-1.54667	0.129242	0.339288	0.325718	-0.469444	0.426346	0.671974	0.949592	-0.00475477	-0.469444	-0.00532809	0.995773	0.99872	-0.187399	-0.469444	-0.210072	0.8346	0.946231	-0.496861	-0.469444	-0.545231	0.588401	0.710172	0.1695	-0.469444	0.193709	0.847313
gene-LSAT_0X32720	LOC111898141	plant UBX domain-containing protein 1	PLY96037.1	GO:0051117	ATP binding	K15627	tether containing UBX domain for GLUT4	137.07	195.1	7.9e-58	0.353196	3.68498	1.23978	0.221752	0.683694	0.17456	3.68498	0.781191	0.438953	0.929556	0.917456	3.68498	3.47198	0.00118646	0.0161077	0.163557	3.68498	0.738408	0.464262	0.888569	0.454357	3.68498	2.08228	0.0432781	0.134296	0.621657	3.68498	2.41593	0.0199979	0.227476	0.820326	3.68498	3.88857	0.000343207	0.00183806	1.00234	3.68498	4.05268	0.000207421
gene-LSAT_0X32880	LOC111908124	serine/threonine-protein kinase BLUS1	PLY88604.1	GO:0005524	nucleus	K08835	serine/threonine-protein kinase OSR1/STK39 [EC:2.7.11.1]	405.53	644.1	1.1e-193	0.14187	2.17057	0.330392	0.742702	0.956932	-0.45286	2.17057	-1.11213	0.272236	0.866787	-0.032671	2.17057	-0.0752774	0.940342	0.972098	-0.143327	2.17057	-0.373368	0.710702	0.959379	0.587011	2.17057	1.5903	0.119066	0.269783	-0.245036	2.17057	-0.671016	0.505785	0.82305	0.0396607	2.17057	0.0995876	0.921133	0.966988	-0.277907	2.17057	-0.761564	0.450461
gene-LSAT_0X32900			PLY88605.1		metal ion binding	No hits					-0.943426	-0.162769	-1.02709	0.310098	0.763484	1.20465	-0.162769	1.44878	0.154625	0.774987	1.04669	-0.162769	1.28933	0.204148	0.44721	1.22434	-0.162769	1.48085	0.145909	0.655817	0.10128	-0.162769	0.131813	0.895745	0.956716	0.624062	-0.162769	0.647054	0.521023	0.830105	-0.527463	-0.162769	-0.655808	0.515428	0.649639	0.724882	-0.162769	0.757687	0.452755
gene-LSAT_0X33100	LOC111903852	cyclin-dependent kinase C-1	PLY91816.1	GO:0005634	integral component of membrane	K08819	cyclin-dependent kinase 12/13 [EC:2.7.11.22 2.7.11.23]	501.4	540.6	1.4e-162	-0.116213	3.15211	-0.267231	0.790564	0.972366	-0.611854	3.15211	-1.38737	0.17245	0.790503	-0.216085	3.15211	-0.494456	0.623491	0.821806	-0.328749	3.15211	-0.794047	0.431511	0.871772	1.49115	3.15211	3.08848	0.00351135	0.0230102	-0.198999	3.15211	-0.460804	0.647252	0.896161	1.50525	3.15211	3.11032	0.00330643	0.0119975	-0.0646393	3.15211	-0.15392	0.87839
gene-LSAT_0X33121	LOC111903851	uncharacterized LOC111903851	PLY91799.1	GO:0016021		No hits					-0.630841	0.305502	-0.942627	0.351117	0.793231	0.91976	0.305502	1.04328	0.302626	0.882203	-0.530766	0.305502	-0.811065	0.421778	0.669972	1.08951	0.305502	1.25387	0.216636	0.737911	-0.547054	0.305502	-0.660352	0.512536	0.688852	0.103428	0.305502	0.132079	0.895535	0.96717	-1.04096	0.305502	-1.21233	0.231978	0.362435	-2.13136	0.305502	-2.33907	0.0240284
gene-LSAT_0X33241	LOC111885748	protein LURP-one-related 10	PLY70714.1			No hits					0.0668729	5.34031	0.226025	0.822249	0.982832	-0.330221	5.34031	-1.0787	0.286711	0.873851	0.564783	5.34031	2.00666	0.0510746	0.188205	-1.12748	5.34031	-3.29214	0.00198822	0.108753	0.12182	5.34031	0.48519	0.629995	0.779182	0.0598189	5.34031	0.208292	0.83598	0.946396	0.128273	5.34031	0.509863	0.612744	0.731271	-0.884287	5.34031	-2.76874	0.00825944
gene-LSAT_0X33321			PLY64086.1	GO:0046872	cell-cell signaling involved in cell fate commitment	No hits					-0.0616941	-0.930822	-0.0871111	0.930986	0.989004	0.683142	-0.930822	0.984072	0.330564	0.888531	-0.144228	-0.930822	-0.20354	0.839669	0.939611	0.0686884	-0.930822	0.0969713	0.923198	0.989318	-0.785802	-0.930822	-1.53422	0.132271	0.288641	-0.57274	-0.930822	-1.52589	0.13433	0.499054	-0.120816	-0.930822	-0.247558	0.80565	0.883162	-0.0715499	-0.930822	-0.20548	0.838163
gene-LSAT_0X33441											1.04187	-0.672618	1.83383	0.0735794	0.49654	-1.44062	-0.672618	-1.80005	0.078843	0.665012	-0.400237	-0.672618	-0.617876	0.539903	0.76182	-0.751723	-0.672618	-0.98176	0.331689	0.823252	1.04518	-0.672618	1.21108	0.232452	0.416249	-0.729253	-0.672618	-0.825784	0.413467	0.767703	2.80439	-0.672618	3.53279	0.000993651	0.00446281	-0.770618	-0.672618	-0.871496	0.388305
gene-LSAT_0X33481	LOC111892834	uncharacterized LOC111892834	PLY65550.1		protein binding	No hits					-0.822181	-0.47111	-0.860098	0.394486	0.821493	-0.0296899	-0.47111	-0.035166	0.972109	0.99645	1.1746	-0.47111	1.35786	0.181562	0.41636	0.419431	-0.47111	0.512373	0.611001	0.93553	0.916591	-0.47111	1.0131	0.316655	0.510012	-0.161257	-0.47111	-0.199493	0.842814	0.949134	1.48482	-0.47111	1.68614	0.0989837	0.188454	-0.213277	-0.47111	-0.263816	0.793177
gene-LSAT_0X3360	LOC111894763	pentatricopeptide repeat-containing protein At5g14080	PLY64092.1	GO:0005515	nucleus	No hits					0.0644272	3.14968	0.177837	0.859683	0.989004	0.371838	3.14968	1.06138	0.29442	0.877797	-0.00213653	3.14968	-0.00594176	0.995287	0.997682	0.184679	3.14968	0.519492	0.606071	0.934368	0.0520128	3.14968	0.151885	0.879985	0.946733	0.183441	3.14968	0.559543	0.578683	0.862479	-0.914356	3.14968	-2.25279	0.0294093	0.0717259	0.00229527	3.14968	0.00687745	0.994544
gene-LSAT_0X33621	LOC111887330	SWR1-complex protein 4	PLY69596.1	GO:0005634		K11324	DNA methyltransferase 1-associated protein 1	138.93	458.7	2.1e-137	0.264843	3.84605	1.09531	0.279454	0.735468	-0.0628362	3.84605	-0.261816	0.794708	0.983063	-0.00541625	3.84605	-0.0218841	0.982641	0.991497	-0.0687882	3.84605	-0.28992	0.773266	0.975592	-0.154401	3.84605	-0.686706	0.49594	0.675075	0.0687709	3.84605	0.30198	0.764117	0.931673	-0.622315	3.84605	-2.5611	0.0140106	0.0394409	-0.104518	3.84605	-0.450903	0.654316
gene-LSAT_0X33640	LOC111909716	ACT domain-containing protein ACR6	PLY87426.1			No hits					-0.0177933	5.46812	-0.0648734	0.948574	0.989004	-0.373193	5.46812	-1.83472	0.0734441	0.653904	0.49543	5.46812	1.92482	0.0608575	0.210953	0.0433856	5.46812	0.220603	0.826441	0.985328	0.991859	5.46812	4.19813	0.000131935	0.00260575	0.57208	5.46812	2.52993	0.0151376	0.203403	1.25563	5.46812	5.38424	2.82223e-06	3.81815e-05	1.20896	5.46812	5.53772	1.69344e-06
gene-LSAT_0X33740	LOC122196304	TBC1 domain family member 15-like	PLY86424.1			No hits					-0.819878	-0.10264	-1.11831	0.26962	0.726866	-1.96482	-0.10264	-3.39692	0.00147397	0.277105	-0.672002	-0.10264	-0.92946	0.357819	0.612175	-0.62641	-0.10264	-1.24365	0.220339	0.74089	0.0863436	-0.10264	0.118633	0.906116	0.96342	0.262957	-0.10264	0.437411	0.663994	0.901622	0.64716	-0.10264	0.916304	0.364598	0.507417	-0.0246298	-0.10264	-0.0401819	0.968133
gene-LSAT_0X3380	LOC111894771	pollen-specific protein-like At4g18596	PLY64090.1		ATP binding	No hits					0.0307066	2.10064	0.0869024	0.931151	0.989004	0.377116	2.10064	0.500512	0.619257	0.967637	-1.60868	2.10064	-3.44688	0.00127606	0.0169303	-0.900524	2.10064	-1.09198	0.280897	0.790629	0.174452	2.10064	0.264167	0.792908	0.891079	-0.296719	2.10064	-0.500304	0.619402	0.883337	-1.91637	2.10064	-2.38145	0.0217239	0.0560188	-2.8553	2.10064	-3.67413	0.000654653
gene-LSAT_0X34000	LOC111903035	probable serine/threonine protein kinase IREH1	PLY92453.1	GO:0005524	membrane	K08789	microtubule-associated serine/threonine kinase [EC:2.7.11.1]	426.7	430.4	4.2e-129	0.102811	6.07686	0.68497	0.497024	0.867341	-0.00372983	6.07686	-0.0254293	0.97983	0.997466	0.238814	6.07686	1.6118	0.114292	0.314328	0.173495	6.07686	1.20176	0.236007	0.754833	0.0743169	6.07686	0.530729	0.598326	0.755222	0.241798	6.07686	1.62525	0.11139	0.466534	0.239069	6.07686	1.71807	0.0929495	0.179521	0.426648	6.07686	2.90164	0.00582229
gene-LSAT_0X3401	LOC111894772	membrane-anchored ubiquitin-fold protein 4	PLY64093.1	GO:0016020	integral component of membrane	No hits					0.112252	3.01527	0.338779	0.736418	0.955359	-0.139319	3.01527	-0.473332	0.638361	0.969124	-0.039491	3.01527	-0.118034	0.906588	0.956722	-0.196408	3.01527	-0.670325	0.506221	0.903003	-0.143156	3.01527	-0.497115	0.62163	0.772406	0.102138	3.01527	0.401561	0.689988	0.912596	-0.0794293	3.01527	-0.277296	0.782876	0.866587	-0.322604	3.01527	-1.19865	0.237204
gene-LSAT_0X34021	LOC111903034	ERAD-associated E3 ubiquitin-protein ligase component HRD3A	PLY92434.1	GO:0016021	intracellular protein transport	K14026	SEL1 protein	331.77	646.8	1.5e-194	0.0932629	3.59927	0.244426	0.808059	0.978371	-0.244592	3.59927	-0.709968	0.481542	0.940797	0.673662	3.59927	1.91692	0.0618819	0.213206	0.0789836	3.59927	0.244233	0.808207	0.981733	1.07333	3.59927	4.03736	0.000217477	0.00349507	0.075783	3.59927	0.222525	0.824954	0.943706	1.39834	3.59927	5.36529	3.00551e-06	3.99826e-05	0.0187327	3.59927	0.0549334	0.956445
gene-LSAT_0X34441	LOC111879687	coatomer subunit alpha-1	PLY75323.1	GO:0006886	nucleus	K05236	coatomer subunit alpha	474.83	1909.6	0	0.248229	5.74911	1.41837	0.163262	0.626152	0.00685057	5.74911	0.041352	0.967206	0.995473	0.438902	5.74911	2.55321	0.0142885	0.0829185	-0.176411	5.74911	-1.05739	0.296214	0.800568	0.705562	5.74911	4.27774	0.000102758	0.0022056	-0.331251	5.74911	-1.90638	0.0632714	0.370606	0.791328	5.74911	4.80928	1.87157e-05	0.000172112	-0.0653724	5.74911	-0.384904	0.702198
gene-LSAT_0X34560	LOC111881750	B3 domain-containing transcription factor FUS3	PLY73743.1	GO:0005634		K01653	acetolactate synthase I/III small subunit [EC:2.2.1.6]	49.6	70.2	5.4e-20	0.39974	-0.144634	0.502243	0.618049	0.914228	0.648828	-0.144634	0.887888	0.379521	0.910549	-0.676572	-0.144634	-0.805172	0.425133	0.672953	0.603442	-0.144634	0.827222	0.41266	0.864694	0.383322	-0.144634	0.481125	0.632857	0.781048	0.298432	-0.144634	0.383059	0.703556	0.917459	-0.101268	-0.144634	-0.123301	0.902441	0.953393	0.125028	-0.144634	0.159293	0.874181
gene-LSAT_0X34641	LOC111921187	UPF0307 protein PM0119	PLY78692.1		protein ubiquitination	No hits					0.225076	4.83958	1.1074	0.274255	0.730467	0.215529	4.83958	1.00964	0.318296	0.885095	-0.255295	4.83958	-1.21239	0.231956	0.481753	0.176815	4.83958	0.831508	0.410262	0.863054	1.10239	4.83958	4.2955	9.72e-05	0.00213253	-0.673222	4.83958	-2.93446	0.00533369	0.144809	0.908731	4.83958	3.47281	0.00118358	0.0051409	-0.790408	4.83958	-3.40889	0.00142404
gene-LSAT_0X34660	LOC111921188	putative E3 ubiquitin-protein ligase LIN-1	PLY78771.1	GO:0016567	RNA polymerase II complex binding	No hits					0.72621	-0.1877	0.813701	0.420282	0.834519	-1.20645	-0.1877	-1.80035	0.0787949	0.665012	0.383056	-0.1877	0.423931	0.673721	0.84885	-0.583608	-0.1877	-0.923637	0.360809	0.840004	-1.64395	-0.1877	-2.14603	0.0375344	0.121762	1.71613	-0.1877	2.08959	0.0425827	0.314273	-0.0230271	-0.1877	-0.0336156	0.973339	0.988723	2.25881	-0.1877	2.84039	0.00684788
gene-LSAT_0X3501	LOC111894764	regulation of nuclear pre-mRNA domain-containing protein 1B	PLY64095.1	GO:0000993	ATP synthesis coupled proton transport	K15559	regulator of Ty1 transposition protein 103	62.2	362.4	2.2e-108	-0.36564	2.38636	-0.871264	0.38843	0.820069	-0.568545	2.38636	-1.73275	0.0902797	0.680929	-0.316693	2.38636	-0.766712	0.447426	0.69206	-0.227276	2.38636	-0.74475	0.460458	0.886452	0.0434579	2.38636	0.102657	0.91871	0.970118	-0.0860041	2.38636	-0.236485	0.814175	0.942161	0.176959	2.38636	0.424154	0.67356	0.781981	-0.342929	2.38636	-0.91368	0.36596
gene-LSAT_0X35060	LOC122196274	ATP synthase protein MI25-like	PLY90043.1	GO:0015986	integral component of membrane	No hits					-0.554698	3.1345	-0.804039	0.42578	0.837042	0.126342	3.1345	0.225862	0.822375	0.983063	-0.439451	3.1345	-0.657309	0.514471	0.741898	-0.254102	3.1345	-0.4341	0.666378	0.949014	1.53558	3.1345	2.37432	0.022097	0.0840359	-0.236328	3.1345	-0.513025	0.610549	0.878382	1.73551	3.1345	2.72103	0.00934414	0.0282865	0.0932364	3.1345	0.21261	0.832632
gene-LSAT_0X3541	LOC111900881	xyloglucan glycosyltransferase 4	PLY94016.1	GO:0016021	integral component of membrane	K20887	xyloglucan glycosyltransferase 4 [EC:2.4.1.-]	925.57	1347.3	0	-0.274444	4.94233	-0.897828	0.374257	0.813235	0.196963	4.94233	0.716988	0.477243	0.940039	0.146634	4.94233	0.505507	0.615774	0.817042	-0.471345	4.94233	-1.62516	0.111408	0.597778	0.869198	4.94233	2.70751	0.00967465	0.0465755	-0.499579	4.94233	-1.51986	0.135838	0.502024	1.07253	4.94233	3.37994	0.00154769	0.00642013	-0.285167	4.94233	-0.895875	0.375288
gene-LSAT_0X35680	LOC111907716	steroid 5-alpha-reductase DET2	PLY99815.1	GO:0016021	integral component of membrane	No hits					-0.211154	-0.661018	-0.26201	0.79456	0.973501	1.63335	-0.661018	1.99323	0.0525804	0.594941	-0.66717	-0.661018	-0.809677	0.422566	0.670774	0.301094	-0.661018	0.343726	0.732721	0.964634	-0.0107292	-0.661018	-0.0114784	0.990895	0.997926	-1.64882	-0.661018	-1.98964	0.0529888	0.347013	1.0526	-0.661018	1.18385	0.24295	0.375572	-1.72742	-0.661018	-2.08422	0.0430925
gene-LSAT_0X35980			PLY88138.1	GO:0045168	integral component of membrane	No hits					-0.0616941	-0.215083	-0.0717585	0.943125	0.989004	-1.33534	-0.215083	-1.84461	0.0719632	0.653653	1.15809	-0.215083	1.42399	0.161639	0.387716	-1.42742	-0.215083	-1.97174	0.0550694	0.472824	0.224258	-0.215083	0.322837	0.748378	0.863602	0.213927	-0.215083	0.278959	0.781608	0.936853	0.540039	-0.215083	0.790887	0.433334	0.5752	2.34156	-0.215083	3.46988	0.00119371
gene-LSAT_0X36001	LOC111908748	inactive LRR receptor-like serine/threonine-protein kinase BIR2	PLY88142.1	GO:0016021		No hits					-0.230174	5.46513	-0.777189	0.441285	0.844489	-0.210694	5.46513	-0.887667	0.379639	0.910622	0.387214	5.46513	1.40218	0.168012	0.39698	0.00913219	5.46513	0.0392152	0.9689	0.992481	0.421956	5.46513	1.64619	0.106987	0.251953	0.261597	5.46513	1.0015	0.322166	0.702593	0.673598	5.46513	2.66278	0.0108463	0.0320595	0.4222	5.46513	1.63811	0.108668
gene-LSAT_0X36021	LOC111898932	renalase	PLY95479.1		integral component of membrane	K18208	renalase [EC:1.6.3.5]	134.77	208	6.6e-62	-0.0448691	5.62368	-0.235393	0.815017	0.980613	0.126851	5.62368	0.685211	0.496874	0.944703	-0.434594	5.62368	-2.22597	0.0312876	0.138494	0.317054	5.62368	1.7403	0.0889307	0.554552	-0.747323	5.62368	-3.68681	0.000630387	0.0071377	-0.154441	5.62368	-0.782586	0.438142	0.782828	-0.863925	5.62368	-4.18851	0.000135964	0.000863168	0.0944495	5.62368	0.488482	0.627681
gene-LSAT_0X36101	LOC111904103	receptor-like protein EIX2	PLY91606.1	GO:0016021	integral component of membrane	No hits					-0.0616941	-1.32757	-0.0687775	0.945484	0.989004	0.152415	-1.32757	0.169887	0.865893	0.983063	-0.144228	-1.32757	-0.160703	0.873077	0.945644	0.0686884	-1.32757	0.0765624	0.939325	0.989318	1.14115	-1.32757	1.5557	0.12708	0.281352	0.0389435	-1.32757	0.048253	0.961737	0.986793	0.476952	-1.32757	0.624367	0.535672	0.666784	1.20492	-1.32757	1.5913	0.11884
gene-LSAT_0X36620	LOC111890140	receptor-like protein EIX2	PLY67432.1	GO:0016021	cytoplasm	K13466	EIX receptor 1/2	817.87	1011.8	0	0.571337	5.21601	1.55645	0.126903	0.583549	-0.151758	5.21601	-0.454498	0.651748	0.969692	1.47858	5.21601	4.26821	0.00010589	0.00331056	0.0135515	5.21601	0.0414521	0.967127	0.992272	0.875869	5.21601	2.7156	0.00947574	0.0458888	0.364997	5.21601	0.897041	0.374673	0.743451	1.29726	5.21601	4.09314	0.000182993	0.00109807	0.626526	5.21601	1.58197	0.120955
gene-LSAT_0X37081	LOC111919368	photosynthetic NDH subunit of lumenal location 5, chloroplastic	PLY80150.1	GO:0005737	response to auxin	K03768	peptidyl-prolyl cis-trans isomerase B (cyclophilin B) [EC:5.2.1.8]	202.37	264.6	4.9e-79	-0.176611	4.50725	-0.728712	0.470112	0.858497	0.515141	4.50725	1.81945	0.0757816	0.659301	-0.291123	4.50725	-1.19851	0.237257	0.488536	0.496602	4.50725	1.7649	0.0846544	0.544719	-0.29575	4.50725	-1.17008	0.248388	0.433364	-0.507574	4.50725	-1.89454	0.0648647	0.374693	-0.520698	4.50725	-1.99386	0.0525092	0.114349	-1.15237	4.50725	-3.91904	0.000312757
gene-LSAT_0X37121	LOC111919369	auxin-responsive protein SAUR72	PLY80164.1	GO:0009733	integral component of membrane	K14488	SAUR family protein	34.97	97.2	6.6e-28	-0.328471	3.1249	-0.972506	0.336217	0.783183	-0.602649	3.1249	-1.85974	0.0697449	0.647256	-0.199823	3.1249	-0.607883	0.54645	0.76785	-0.0846396	3.1249	-0.289674	0.773452	0.975592	-1.38487	3.1249	-3.73058	0.000553096	0.00653743	-0.0001535	3.1249	-0.000591927	0.99953	0.999993	-1.44126	3.1249	-3.81115	0.000434045	0.00223159	-0.368984	3.1249	-1.3588	0.181267
gene-LSAT_0X37161	LOC111882396	transmembrane 9 superfamily member 4	PLY73242.1	GO:0016021	polygalacturonase activity	K17085	transmembrane 9 superfamily member 1	653.8	707	9.4e-213	-0.792908	1.7007	-1.16122	0.251932	0.712129	0.49814	1.7007	0.987572	0.328865	0.888392	0.530693	1.7007	0.905069	0.370453	0.625167	0.321185	1.7007	0.629208	0.532529	0.911292	1.29688	1.7007	2.26554	0.0285516	0.100704	0.496729	1.7007	0.857727	0.39578	0.756053	1.35358	1.7007	2.36809	0.0224279	0.0574625	0.823998	1.7007	1.48399	0.145077
gene-LSAT_0X37201	LOC111896744	probable polygalacturonase At1g80170	PLY62649.1	GO:0004650	intracellular signal transduction	K01184	polygalacturonase [EC:3.2.1.15]	450.27	512.3	7.8e-154	0.0239806	0.984213	0.0432769	0.96568	0.9912	-1.46885	0.984213	-2.40157	0.020701	0.484242	-0.430542	0.984213	-0.74785	0.458605	0.70062	-0.296107	0.984213	-0.539243	0.59249	0.930727	0.201365	0.984213	0.363194	0.718232	0.843326	-0.154679	0.984213	-0.246879	0.806172	0.941001	-0.679001	0.984213	-1.12483	0.266876	0.403146	-0.702338	0.984213	-1.0839	0.284426
gene-LSAT_0X37240	LOC111896747	probable nucleoredoxin 1	PLY62639.1	GO:0035556	nucleus	K17609	nucleoredoxin [EC:1.8.1.8]	52.73	350.1	1.1e-104	0.832315	6.46333	2.67783	0.0104384	0.283151	0.22	6.46333	0.802469	0.426677	0.92541	1.73004	6.46333	5.80138	7.01716e-07	0.000162602	0.345076	6.46333	1.27135	0.210413	0.731916	2.15505	6.46333	7.43761	2.94e-09	8.36e-06	0.310876	6.46333	1.11096	0.272733	0.661598	2.35085	6.46333	8.14844	2.8408e-10	3.98673e-08	0.406372	6.46333	1.46141	0.151145
gene-LSAT_0X37261	LOC111896749	probable CCR4-associated factor 1 homolog 11	PLY62633.1	GO:0005634	ATP binding	K12581	CCR4-NOT transcription complex subunit 7/8	70.7	454.8	1.1e-136	0.779881	4.21501	2.02765	0.0487972	0.440649	-0.385695	4.21501	-1.36355	0.179779	0.798261	1.23769	4.21501	3.39683	0.00147438	0.0187143	-0.367527	4.21501	-1.31951	0.193953	0.713557	0.599892	4.21501	2.51313	0.0157787	0.0663232	-0.35139	4.21501	-1.22171	0.228445	0.620441	0.763952	4.21501	3.23106	0.00236229	0.00910556	-0.235717	4.21501	-0.838537	0.406349
gene-LSAT_0X37300			PLY87840.1	GO:0016021		No hits					0.886345	-0.907523	1.20524	0.234676	0.695201	-0.585824	-0.907523	-0.910303	0.367717	0.90669	0.804842	-0.907523	1.09429	0.279894	0.534382	-0.920755	-0.907523	-1.40674	0.166664	0.6848	0.385589	-0.907523	0.537611	0.593606	0.75142	1.10425	-0.907523	1.72976	0.0908171	0.429064	-0.211813	-0.907523	-0.284982	0.777021	0.862137	-0.682576	-0.907523	-0.955561	0.344615
gene-LSAT_0X37320			PLY87836.1			No hits					0.108875	0.159229	0.218952	0.827719	0.984579	0.415061	0.159229	0.825507	0.413623	0.920595	-0.65884	0.159229	-1.23372	0.223981	0.471528	0.115599	0.159229	0.224387	0.823515	0.984415	1.01333	0.159229	1.79033	0.0804162	0.207019	-0.183185	0.159229	-0.408208	0.685139	0.910358	0.441996	0.159229	0.746173	0.459607	0.599599	0.0807608	0.159229	0.187198	0.852383
gene-LSAT_0X37340	LOC111909134	receptor-like protein kinase HERK 1	PLY87832.1	GO:0005524	ATP binding	K17479	glutaredoxin domain-containing cysteine-rich protein 1	65.03	129.7	5.3e-38	-0.0198318	3.30341	-0.0523195	0.958515	0.989645	-0.430352	3.30341	-1.73386	0.0900799	0.680482	0.242131	3.30341	0.665724	0.509129	0.73744	-0.104447	3.30341	-0.449623	0.655232	0.947057	-0.375345	3.30341	-1.50751	0.138963	0.298296	0.0781556	3.30341	0.337333	0.737501	0.926234	-0.148041	3.30341	-0.613219	0.542949	0.67221	0.317119	3.30341	1.41518	0.16419
gene-LSAT_0X37361	LOC111886727	wall-associated receptor kinase 2	PLY69963.1	GO:0005524	zinc ion binding	No hits					-0.0616941	-0.6975	-0.0698235	0.944657	0.989004	-0.760532	-0.6975	-1.02085	0.31301	0.88392	-0.144228	-0.6975	-0.163147	0.871164	0.945263	-1.38812	-0.6975	-1.80611	0.0778761	0.534165	1.14067	-0.6975	1.35517	0.182411	0.355928	0.719554	-0.6975	1.08628	0.283385	0.670971	2.01359	-0.6975	2.49181	0.0166279	0.0452803	2.00479	-0.6975	3.39558	0.00147967
gene-LSAT_0X37380	LOC111900803	zinc finger protein CONSTANS-LIKE 14	PLY94086.1	GO:0008270	RNA binding	No hits					0.369377	7.33885	2.49431	0.0165264	0.320607	-0.274866	7.33885	-1.9552	0.0570525	0.605859	0.3408	7.33885	2.30629	0.0259587	0.1227	-0.0448107	7.33885	-0.322856	0.748363	0.967836	-0.0565626	7.33885	-0.409498	0.684199	0.818165	0.415839	7.33885	3.00963	0.00435521	0.136793	0.0789427	7.33885	0.573576	0.569231	0.694183	0.473174	7.33885	3.43583	0.00131753
gene-LSAT_0X37500			PLY69743.1			No hits					-0.0616941	-0.361595	-0.0778857	0.938279	0.989004	0.152415	-0.361595	0.192385	0.848343	0.983063	-0.144228	-0.361595	-0.181985	0.856447	0.943227	0.0686884	-0.361595	0.0867017	0.93131	0.989318	-0.543553	-0.361595	-0.940615	0.352136	0.545589	0.716892	-0.361595	1.2356	0.223288	0.615108	0.401237	-0.361595	0.749005	0.457916	0.598188	0.989289	-0.361595	1.75167	0.0869326
gene-LSAT_0X37700	LOC111895503	glycine-rich RNA-binding protein 4, mitochondrial	PLY63530.1	GO:0003723	nucleus	No hits					-0.568902	2.74825	-1.67688	0.100793	0.539224	-0.662238	2.74825	-2.03888	0.0476154	0.590776	-0.297931	2.74825	-0.933263	0.355875	0.610632	-0.0277712	2.74825	-0.096583	0.923504	0.989318	-0.631019	2.74825	-2.3578	0.0229843	0.0862256	0.603721	2.74825	2.02575	0.049	0.335097	-0.723506	2.74825	-2.63775	0.0115576	0.0337812	0.424884	2.74825	1.40545	0.167044
gene-LSAT_0X37721	LOC111895501	histone H2B	PLY63534.1	GO:0005634	translation	K11252	histone H2B	29.23	290.3	9.7e-87	-0.867359	4.16384	-2.59287	0.0129415	0.297441	-0.359238	4.16384	-1.50725	0.139031	0.754523	-0.499766	4.16384	-1.62523	0.111394	0.309172	-0.397781	4.16384	-1.67974	0.100233	0.578631	-0.132158	4.16384	-0.485799	0.629566	0.778867	0.0975954	4.16384	0.400146	0.691022	0.912873	-0.448435	4.16384	-1.56505	0.124874	0.22604	-0.060914	4.16384	-0.246711	0.806301
gene-LSAT_0X37780	LOC111895499	40S ribosomal protein S15a	PLY63528.1	GO:0006412		K02957	small subunit ribosomal protein S15Ae	170.93	320.2	6.2e-96	0.424503	8.37315	2.60409	0.0125819	0.295853	-0.109679	8.37315	-0.665834	0.50906	0.946623	0.373499	8.37315	2.29379	0.0267311	0.125319	-0.0672779	8.37315	-0.410174	0.683707	0.951838	0.586092	8.37315	3.72419	0.000563782	0.00661663	-0.418471	8.37315	-2.48488	0.0169129	0.21024	0.561659	8.37315	3.5618	0.000912602	0.00416735	-0.870021	8.37315	-5.09121	7.43845e-06
gene-LSAT_0X37821	LOC111895505	uncharacterized LOC111895505	PLY63525.1		integral component of membrane	No hits					-0.393312	5.90412	-2.381	0.0217473	0.352055	-0.232926	5.90412	-1.61203	0.114244	0.717393	0.0230976	5.90412	0.146258	0.884399	0.948142	-0.257678	5.90412	-1.79036	0.0804114	0.539178	-0.00587477	5.90412	-0.0409641	0.967513	0.997926	0.114894	5.90412	0.781216	0.438939	0.783346	0.333386	5.90412	2.36173	0.0227702	0.0581451	0.261795	5.90412	1.79803	0.0791676
gene-LSAT_0X37861	LOC111876899	rhomboid-like protein 14, mitochondrial	PLY77413.1	GO:0016021	ATP binding	K09651	rhomboid-related protein 4 [EC:3.4.21.105]	134.53	364.3	3.6e-109	-0.566452	3.69194	-2.05856	0.0456033	0.433369	-0.294829	3.69194	-1.20216	0.235854	0.842011	-0.53262	3.69194	-1.98761	0.0532221	0.192923	0.115919	3.69194	0.508233	0.613877	0.93613	0.293098	3.69194	1.22863	0.225868	0.408559	0.489664	3.69194	2.1892	0.0340366	0.286128	0.260058	3.69194	1.08028	0.286015	0.42399	0.236845	3.69194	1.03469	0.306573
gene-LSAT_0X37961			PLY86742.1			No hits					0.174386	5.8352	0.886358	0.380336	0.816475	-0.104387	5.8352	-0.53003	0.598807	0.963506	-0.276839	5.8352	-1.36829	0.178302	0.411976	0.133135	5.8352	0.691799	0.492768	0.898762	-0.161415	5.8352	-0.805329	0.425044	0.614709	-0.0580506	5.8352	-0.299259	0.766178	0.932534	-0.745455	5.8352	-3.49774	0.00110078	0.00485533	-0.0832171	5.8352	-0.429517	0.669683
gene-LSAT_0X37981			PLY86750.1		metal ion binding	No hits					0.243509	2.68125	0.698303	0.488732	0.865243	-0.199227	2.68125	-0.623523	0.536222	0.952816	-0.0387821	2.68125	-0.107762	0.914684	0.960168	-0.00281351	2.68125	-0.00921648	0.992689	0.998462	0.0195122	2.68125	0.0495801	0.960686	0.996437	0.154914	2.68125	0.416976	0.678762	0.907455	-0.0549168	2.68125	-0.137292	0.891438	0.946132	0.374862	2.68125	1.04696	0.300945
gene-LSAT_0X38060	LOC111885027	ATP synthase subunit alpha, mitochondrial	PLY71281.1	GO:0005524	integral component of membrane	K02132	F-type H+-transporting ATPase subunit alpha	1018.43	1020.1	0	0.240678	1.60115	0.425141	0.672845	0.932813	-0.0025477	1.60115	-0.00486044	0.996144	0.999688	-0.280939	1.60115	-0.472042	0.639274	0.831394	0.206284	1.60115	0.409864	0.683933	0.951838	0.715332	1.60115	1.28765	0.204729	0.383696	-0.433533	1.60115	-0.756958	0.453187	0.791526	0.206519	1.60115	0.349817	0.728177	0.825289	0.0274577	1.60115	0.0509368	0.959611
gene-LSAT_0X38140	LOC122196380	NADH-ubiquinone oxidoreductase chain 2	PLY71277.1	GO:0016021		No hits					0.701602	-1.15866	0.790484	0.433567	0.840926	1.30567	-1.15866	1.41819	0.163315	0.786122	-1.19951	-1.15866	-1.2349	0.223549	0.470952	0.596628	-1.15866	0.627907	0.533372	0.911292	0.518801	-1.15866	0.559667	0.578599	0.739	1.12386	-1.15866	1.17298	0.247235	0.64007	0.30656	-1.15866	0.326583	0.745561	0.838559	2.12517	-1.15866	2.33533	0.0242418
gene-LSAT_0X38321	LOC111890051	uncharacterized LOC111890051	PLY67582.1		oxidoreductase activity, acting on the CH-OH group of donors, NAD or NADP as acceptor	No hits					-0.0616941	-0.372965	-0.0945277	0.925127	0.989004	0.152415	-0.372965	0.233493	0.816482	0.983063	-0.144228	-0.372965	-0.22087	0.826235	0.934902	0.0686884	-0.372965	0.105227	0.916683	0.989318	-0.0126011	-0.372965	-0.0192993	0.984691	0.997926	-0.196852	-0.372965	-0.302289	0.763884	0.931605	0.0245873	-0.372965	0.0376567	0.970135	0.988723	-0.238218	-0.372965	-0.365354	0.716631
gene-LSAT_0X38960	LOC111875849	cinnamoyl-CoA reductase-like SNL6	PLY78177.1	GO:0016616	oxidoreductase activity, acting on the CH-OH group of donors, NAD or NADP as acceptor	No hits					0.94502	5.28831	1.89572	0.0647035	0.478975	0.168212	5.28831	0.421975	0.675137	0.970136	1.51675	5.28831	3.1927	0.0026304	0.0272446	0.0960846	5.28831	0.24129	0.810473	0.981763	-0.420255	5.28831	-1.32897	0.19084	0.367196	0.676054	5.28831	1.93664	0.0593521	0.359899	-0.0148698	5.28831	-0.0481512	0.961818	0.988723	0.651117	5.28831	1.86729	0.0686607
gene-LSAT_0X38980	LOC111875850	cinnamoyl-CoA reductase-like SNL6	PLY78178.1	GO:0016616	integral component of membrane	No hits					0.604939	4.32201	1.24119	0.221239	0.683226	-0.274963	4.32201	-0.770759	0.445048	0.93156	1.32844	4.32201	2.95307	0.00507385	0.0423771	-0.528032	4.32201	-1.44239	0.15641	0.670205	-0.204194	4.32201	-0.69809	0.488864	0.669053	0.599731	4.32201	1.74187	0.088653	0.425091	0.285921	4.32201	1.0172	0.314724	0.455338	1.00523	4.32201	3.01935	0.00424169
gene-LSAT_0X39001			PLY88211.1	GO:0046872	RNA binding	No hits					-0.0616941	-1.5796	-0.10004	0.920775	0.989004	0.152415	-1.57959	0.24711	0.805995	0.983063	-0.144228	-1.57959	-0.23375	0.816284	0.930494	0.0686884	-1.5796	0.111364	0.911844	0.989318	-0.0126011	-1.57959	-0.0204248	0.983799	0.997926	-0.196852	-1.57959	-0.319918	0.750574	0.928815	0.0245873	-1.57959	0.0398528	0.968394	0.988723	-0.238218	-1.57959	-0.386661	0.700907
gene-LSAT_0X39140	LOC111896056	receptor-like protein EIX1	PLY63092.1	GO:0016021	zinc ion binding	K13466	EIX receptor 1/2	817.87	958	2.7e-288	-0.0616941	-1.29456	-0.0821271	0.934925	0.989004	-0.373266	-1.29456	-0.506634	0.61499	0.966891	0.378085	-1.29456	0.513268	0.610381	0.813427	-0.456993	-1.29456	-0.620276	0.538337	0.91247	0.521485	-1.29456	0.7413	0.462526	0.647958	-0.249433	-1.29456	-0.373981	0.710249	0.919329	1.78729	-1.29456	2.70502	0.00973683	0.0292751	0.955654	-1.29456	1.53317	0.13253
gene-LSAT_0X39260	LOC111911886	protein AIR1	PLY85790.1	GO:0008270	nucleus	No hits					0.194072	5.20718	1.09076	0.28143	0.738232	-0.344971	5.20718	-2.03119	0.0484214	0.590776	0.36669	5.20718	2.10534	0.0411166	0.164598	-0.268507	5.20718	-1.608	0.115125	0.605957	0.384674	5.20718	2.40547	0.020508	0.0795723	0.106208	5.20718	0.63994	0.525593	0.832891	0.341863	5.20718	2.12574	0.0392849	0.0904946	-0.0262707	5.20718	-0.157149	0.87586
gene-LSAT_0X39281	LOC111911887	transcription factor GAMYB	PLY85791.1	GO:0005634	oxidoreductase activity	K09422	transcription factor MYB, plant	181.1	224.1	8.5e-67	-0.539835	3.01985	-1.61055	0.114567	0.561295	-0.406854	3.01985	-1.46215	0.150943	0.770338	-0.202304	3.01985	-0.64726	0.520891	0.747054	-0.122531	3.01985	-0.468629	0.641692	0.944644	-0.449379	3.01985	-1.43669	0.158015	0.323697	-0.230186	3.01985	-0.80364	0.426008	0.776173	-0.136988	3.01985	-0.458108	0.649172	0.761789	-0.223666	3.01985	-0.789568	0.434095
gene-LSAT_0X39500	LOC111900568	tropinone reductase-like 3	PLY94266.1	GO:0016491	cytosol	K11147	dehydrogenase/reductase SDR family member 4 [EC:1.1.-.-]	426.3	470.8	1.9e-141	-0.0761885	5.76608	-0.368239	0.714495	0.947714	0.0889771	5.76608	0.498647	0.620559	0.967767	0.0193559	5.76608	0.0951291	0.924652	0.965252	-0.204425	5.76608	-1.13196	0.263898	0.778868	0.372545	5.76608	1.88144	0.0666661	0.182214	0.0838169	5.76608	0.446039	0.657798	0.899575	0.600531	5.76608	3.06895	0.0037047	0.0132047	0.177542	5.76608	0.952213	0.34629
gene-LSAT_0X39541	LOC111915531	nascent polypeptide-associated complex subunit beta	PLY83093.1	GO:0005829	nucleus	K01527	nascent polypeptide-associated complex subunit beta	44.87	286.5	1.3e-85	0.125603	7.71203	0.887604	0.379673	0.81637	0.108751	7.71203	0.735867	0.465791	0.937468	-0.181204	7.71203	-1.2708	0.210606	0.455481	0.177761	7.71203	1.20928	0.233136	0.752393	-0.125941	7.71203	-0.894338	0.3761	0.568745	-0.406831	7.71203	-2.75266	0.0086113	0.171783	-0.31313	7.71203	-2.20651	0.0327169	0.0780537	-0.454207	7.71203	-3.07268	0.00366702
gene-LSAT_0X39801	LOC111913104	cyclin-dependent protein kinase inhibitor SMR6	PLY84883.1	GO:0005634	cytoplasm	No hits					0.479419	-0.199766	0.54605	0.587842	0.901018	-0.187105	-0.199766	-0.202915	0.840155	0.983063	0.230714	-0.199766	0.260571	0.795662	0.919389	0.369298	-0.199766	0.414862	0.680298	0.951056	-0.0155595	-0.199766	-0.0186551	0.985202	0.997926	0.124624	-0.199766	0.143333	0.886694	0.964048	1.36161	-0.199766	1.77911	0.0822635	0.163006	-0.961733	-0.199766	-1.04318	0.302671
gene-LSAT_0X40241	LOC111900569	probable carboxylesterase SOBER1-like	PLY94267.1	GO:0005737	cysteine-type peptidase activity	K06999	phospholipase/carboxylesterase	97.8	138.5	8.1e-41	-0.0709548	5.14537	-0.452657	0.653063	0.925319	0.274727	5.14537	1.95937	0.056547	0.603896	0.108909	5.14537	0.711783	0.480428	0.716171	0.0372155	5.14537	0.262319	0.794323	0.978391	0.271306	5.14537	1.85728	0.0701024	0.188912	0.0245832	5.14537	0.157185	0.875832	0.960061	0.462187	5.14537	3.19938	0.00258175	0.0097849	0.0220321	5.14537	0.141347	0.888253
gene-LSAT_0X40341											-0.781268	-0.227012	-0.893744	0.376415	0.814917	0.135234	-0.227012	0.161243	0.872654	0.983063	-0.677814	-0.227012	-0.782772	0.438034	0.684049	0.309591	-0.227012	0.37467	0.70974	0.959291	-0.0110282	-0.227012	-0.0128949	0.989771	0.997926	1.46511	-0.227012	1.74335	0.0883913	0.424814	-1.80382	-0.227012	-1.91266	0.0624403	0.131312	1.74642	-0.227012	2.11599	0.0401511
gene-LSAT_0X40440			PLY85625.1	GO:0003723		No hits					-0.152828	1.28419	-0.271098	0.787608	0.971896	2.35297	1.28419	3.39847	0.0014674	0.277105	-1.09268	1.28419	-1.7671	0.0842805	0.259037	2.5038	1.28419	3.68919	0.000625925	0.0566974	1.09719	1.28419	1.60226	0.116391	0.266171	0.109501	1.28419	0.191508	0.849025	0.950474	1.00215	1.28419	1.44848	0.154708	0.26626	0.0459629	1.28419	0.0801872	0.936459
gene-LSAT_0X40461	LOC111904992	uncharacterized LOC111904992	PLY90931.1	GO:0008234	integral component of membrane	No hits					-0.53736	1.42535	-1.5803	0.121338	0.573426	0.162439	1.42535	0.563817	0.575796	0.95966	-0.0630257	1.42535	-0.20344	0.839747	0.939611	0.214835	1.42535	0.759744	0.451537	0.882927	0.706683	1.42535	2.15907	0.0364459	0.11926	0.179172	1.42535	0.598657	0.55253	0.847638	0.872421	1.42535	2.70627	0.0097056	0.0291944	0.0861296	1.42535	0.285538	0.776598
gene-LSAT_0X40520	LOC111921247	uncharacterized LOC111921247	PLY78691.1	GO:0016021	chloroplast	No hits					-0.371967	3.3952	-1.33804	0.18789	0.655418	0.410068	3.3952	1.36476	0.179399	0.798233	-0.857837	3.3952	-2.86573	0.00640472	0.0497014	0.760465	3.3952	2.67187	0.0105983	0.238918	-0.578385	3.3952	-1.95707	0.056826	0.163268	-0.00881621	3.3952	-0.0330351	0.973799	0.990582	-0.484459	3.3952	-1.65444	0.105291	0.197854	0.275122	3.3952	1.07404	0.288771
gene-LSAT_0X40540	LOC111921246	glyceraldehyde-3-phosphate dehydrogenase B, chloroplastic	PLY78649.1	GO:0009507	integral component of membrane	K05298	glyceraldehyde-3-phosphate dehydrogenase (NADP+) (phosphorylating) [EC:1.2.1.13]	643.1	823.3	1.5e-248	-0.566243	8.76787	-2.06	0.0454589	0.433284	0.97899	8.76787	3.39899	0.00146524	0.277105	-0.563277	8.76787	-2.05569	0.0458918	0.176188	0.425628	8.76787	1.4554	0.152792	0.664666	-0.125665	8.76787	-0.439432	0.66254	0.802687	-0.89205	8.76787	-3.25359	0.00221719	0.109096	-1.02105	8.76787	-3.45509	0.00124605	0.00536894	-1.83772	8.76787	-6.48474	7.08416e-08
gene-LSAT_0X40560	LOC111905615	inositol transporter 4	PLY90438.1	GO:0016021	integral component of membrane	K08150	MFS transporter, SP family, solute carrier family 2 (myo-inositol transporter), member 13	536.63	779.2	1.5e-234	-0.231058	4.91356	-0.885884	0.380588	0.816753	0.522052	4.91356	1.83928	0.0727573	0.653904	-0.331434	4.91356	-1.27039	0.210751	0.455481	0.267459	4.91356	0.927732	0.358704	0.837943	0.559439	4.91356	2.16069	0.0363125	0.118972	-0.256628	4.91356	-0.983877	0.330658	0.710472	0.0219245	4.91356	0.0809863	0.935827	0.976703	-0.971248	4.91356	-3.46527	0.00120982
gene-LSAT_0X40701	LOC111909648	UPF0481 protein At3g47200	PLY87486.1	GO:0016021		No hits					2.02624	2.86637	0.925641	0.359779	0.802361	-0.290534	2.86637	-0.158463	0.874831	0.983063	2.92803	2.86637	1.42858	0.16032	0.385945	0.613191	2.86637	0.367685	0.714905	0.959379	0.554802	2.86637	0.315806	0.753672	0.866979	-0.79255	2.86637	-0.362044	0.719085	0.921861	1.49609	2.86637	0.934143	0.355426	0.498341	0.862426	2.86637	0.438959	0.66288
gene-LSAT_0X4121	LOC111900241	pollen-specific leucine-rich repeat extensin-like protein 3	PLY99366.1		ADP binding	No hits					-0.184273	-0.123058	-0.2667	0.79097	0.972447	-1.0379	-0.123058	-1.4956	0.142033	0.760665	0.224365	-0.123058	0.335269	0.739046	0.887639	-0.0560217	-0.123058	-0.0863702	0.931571	0.989318	1.41069	-0.123058	2.58291	0.0132682	0.0585881	0.606667	-0.123058	0.910911	0.367401	0.7365	0.554361	-0.123058	0.93201	0.356515	0.499407	-1.51782	-0.123058	-2.02069	0.0495427
gene-LSAT_0X41301	LOC111914805	TMV resistance protein N	PLY83614.1	GO:0043531		No hits					-0.0653139	-0.216536	-0.0839886	0.933454	0.989004	-0.2573	-0.216536	-0.35609	0.723507	0.979706	0.0964404	-0.216536	0.125445	0.900754	0.953799	-0.346463	-0.216536	-0.479474	0.634022	0.942199	-0.0126011	-0.216536	-0.0155548	0.987661	0.997926	-0.196852	-0.216536	-0.243638	0.808665	0.941566	0.0245873	-0.216536	0.0303505	0.975927	0.988723	0.284871	-0.216536	0.359317	0.721109
gene-LSAT_0X41321	LOC111897558	uncharacterized LOC111897558	PLY62006.1		DNA binding	No hits					-0.253533	3.78661	-0.846596	0.401889	0.825131	-0.0311771	3.78661	-0.123067	0.902625	0.984389	0.0821446	3.78661	0.293051	0.770887	0.906167	0.0991272	3.78661	0.402209	0.689515	0.953616	0.0015661	3.78661	0.00534896	0.995757	0.99872	-0.366863	3.78661	-1.37285	0.17689	0.559312	0.512967	3.78661	1.86125	0.0695276	0.143327	-0.309032	3.78661	-1.17208	0.247594
gene-LSAT_0X4140											0.0445664	9.55918	0.49723	0.62155	0.915064	-0.142778	9.55918	-1.6287	0.110654	0.711829	-0.0936239	9.55918	-1.04258	0.302946	0.558936	-0.170605	9.55918	-1.94976	0.0577184	0.481832	-0.0698358	9.55918	-0.794188	0.43143	0.620494	-0.194838	9.55918	-2.20889	0.0325386	0.281803	-0.145305	9.55918	-1.64625	0.106974	0.200168	-0.0858478	9.55918	-0.978095	0.333477
gene-LSAT_0X41600	LOC122194844	DNA-directed RNA polymerase subunit alpha-like	PLY63219.1	GO:0003677	zinc ion binding	K03040	DNA-directed RNA polymerase subunit alpha [EC:2.7.7.6]	53.37	332.9	1.6e-99	-0.664015	-0.843322	-0.763469	0.449336	0.848589	2.25716	-0.843322	2.52598	0.0152862	0.466499	0.121145	-0.843322	0.147138	0.883708	0.947943	0.992531	-0.843322	1.04574	0.301499	0.803569	0.769993	-0.843322	0.804637	0.425438	0.614995	-0.582875	-0.843322	-0.631682	0.530925	0.837075	-0.496861	-0.843322	-0.489713	0.626817	0.742375	0.171289	-0.843322	0.193831	0.847217
gene-LSAT_0X4161	LOC111900258	probable E3 ubiquitin ligase SUD1	PLY99380.1	GO:0008270	integral component of membrane	K10661	E3 ubiquitin-protein ligase MARCH6 [EC:2.3.2.27]	112.2	982.1	8.8e-296	-0.178193	6.96265	-1.40713	0.166547	0.630326	-0.131314	6.96265	-1.11136	0.272565	0.867125	-0.14825	6.96265	-1.17778	0.245337	0.498326	-0.0355687	6.96265	-0.303256	0.763151	0.972783	-0.170488	6.96265	-1.43984	0.157127	0.322606	0.0711627	6.96265	0.598933	0.552348	0.847638	0.119659	6.96265	1.02072	0.313073	0.453524	0.292386	6.96265	2.48438	0.0169336
gene-LSAT_0X41661	LOC111906901	uncharacterized LOC111906901	PLY89504.1	GO:0016021	nucleus	No hits					-0.037189	-0.736582	-0.0392326	0.968886	0.991728	-0.0187436	-0.736582	-0.0199484	0.984176	0.997973	-0.918251	-0.736582	-0.930052	0.357516	0.611946	-0.0978669	-0.736582	-0.104155	0.917529	0.989318	-0.297283	-0.736582	-0.349126	0.728692	0.850294	0.344795	-0.736582	0.364537	0.717237	0.921571	0.310913	-0.736582	0.378604	0.706838	0.808649	0.0296874	-0.736582	0.0309111	0.975483
gene-LSAT_0X41681	LOC111906900	ethylene-responsive transcription factor RAP2-12	PLY89514.1	GO:0005634	plasma membrane	K09286	EREBP-like factor	88.9	175.3	7.3e-52	-0.265124	6.80133	-1.75332	0.0866453	0.513431	0.0488398	6.80133	0.344316	0.73228	0.981298	-0.0478993	6.80133	-0.321458	0.749415	0.89408	0.0959059	6.80133	0.679536	0.500426	0.900553	-0.419151	6.80133	-2.84523	0.006761	0.036336	-0.236746	6.80133	-1.59341	0.118366	0.47517	-0.290162	6.80133	-1.97835	0.0542931	0.117428	-0.100655	6.80133	-0.682944	0.498291
gene-LSAT_0X4181	LOC111900268	wax ester synthase/diacylglycerol acyltransferase 5	PLY99374.1	GO:0005886	cytosol	K00635	diacylglycerol O-acyltransferase / wax synthase [EC:2.3.1	118.37	164	1.7e-48	-0.0856766	7.22834	-0.4303	0.669118	0.931718	-0.00163854	7.22834	-0.0086062	0.993173	0.999169	0.180871	7.22834	0.921629	0.361844	0.616348	-0.0323911	7.22834	-0.170477	0.865431	0.989318	0.0596873	7.22834	0.314263	0.754835	0.867705	0.114291	7.22834	0.599143	0.552209	0.847638	0.128163	7.22834	0.675572	0.502916	0.638846	0.333506	7.22834	1.76394	0.0848187
gene-LSAT_0X4201	LOC111900281	pyridoxal kinase	PLY99363.1	GO:0005829	integral component of membrane	K00868	pyridoxine kinase [EC:2.7.1.35]	135.97	365.9	7.4e-110	0.877839	-0.73046	1.47442	0.147624	0.609079	1.00082	-0.73046	1.75534	0.0862958	0.674873	0.76641	-0.73046	1.28614	0.205251	0.4485	0.10936	-0.73046	0.182382	0.856137	0.989318	0.511226	-0.73046	0.897131	0.374625	0.567627	0.855938	-0.73046	1.50301	0.140116	0.508938	-0.500553	-0.73046	-0.822141	0.415514	0.558361	-0.890772	-0.73046	-1.40782	0.166344
gene-LSAT_0X42100	LOC111895445	uncharacterized LOC111895445	PLY63581.1	GO:0016021	integral component of membrane	No hits					-0.0128035	5.52845	-0.0759314	0.939824	0.989004	0.150816	5.52845	0.925223	0.359993	0.903806	0.0762516	5.52845	0.458042	0.649219	0.836901	-0.0558877	5.52845	-0.339886	0.735591	0.965278	-0.884311	5.52845	-5.07539	7.84e-06	0.000407718	0.199996	5.52845	1.18834	0.241198	0.633661	-0.876422	5.52845	-5.01424	9.57969e-06	0.000100954	0.282169	5.52845	1.68972	0.0982925
gene-LSAT_0X42180	LOC111903850	probable xyloglucan glycosyltransferase 12	PLY91825.1	GO:0016021	RNA binding	K20887	xyloglucan glycosyltransferase 4 [EC:2.4.1.-]	925.57	1075.5	0	0.244522	1.08556	0.683535	0.497921	0.867341	1.17508	1.08556	1.62809	0.110784	0.711829	-0.0664297	1.08556	-0.179486	0.858396	0.943823	1.38588	1.08556	1.95189	0.0574575	0.481098	-0.303358	1.08556	-0.590912	0.55766	0.724309	-0.945243	1.08556	-1.51268	0.137647	0.505618	-1.29635	1.08556	-2.26141	0.0288268	0.0705032	-1.67025	1.08556	-2.54053	0.0147456
gene-LSAT_0X4221	LOC111900315	40S ribosomal protein S16	PLY99387.1	GO:0003723	cytoplasm	K02960	small subunit ribosomal protein S16e	154.07	321.2	9.2e-97	0.487881	7.9858	2.89276	0.00596166	0.249401	-0.0638326	7.9858	-0.378678	0.706783	0.976543	0.381302	7.9858	2.25888	0.0289965	0.132139	0.00332543	7.9858	0.0198292	0.984271	0.996461	0.311487	7.9858	1.93699	0.0593084	0.168027	-0.330685	7.9858	-1.91824	0.0617097	0.366918	0.279941	7.9858	1.73684	0.0895474	0.174387	-0.576951	7.9858	-3.32242	0.00182428
gene-LSAT_0X42421	LOC111897802	mitotic spindle checkpoint protein MAD2	PLY96090.1	GO:0005737	integral component of membrane	K02537	mitotic spindle assembly checkpoint protein MAD2	96.23	228.9	1.9e-68	0.150489	1.66952	0.246108	0.806765	0.978042	-0.473454	1.66952	-0.948844	0.347982	0.896339	0.0826766	1.66952	0.135299	0.893005	0.950801	-0.672415	1.66952	-1.32879	0.190898	0.711672	-0.514663	1.66952	-1.79115	0.0802818	0.206833	0.109193	1.66952	0.322809	0.748399	0.928668	-0.5606	1.66952	-1.923	0.0610925	0.128913	-0.145774	1.66952	-0.41854	0.677628
gene-LSAT_0X42461			PLY96139.1			No hits					-0.323069	1.37494	-0.604016	0.548994	0.88744	-0.39619	1.37494	-0.708889	0.482204	0.940797	-0.849911	1.37494	-1.51314	0.137531	0.352216	-0.506849	1.37494	-0.905391	0.370284	0.845398	-0.455305	1.37494	-1.08287	0.284878	0.475663	0.0403553	1.37494	0.0944264	0.925207	0.976355	-1.90266	1.37494	-3.67766	0.000647808	0.00312958	-0.117324	1.37494	-0.270796	0.787839
gene-LSAT_0X42481			PLY96070.1			No hits					-0.392004	1.18614	-0.535021	0.59538	0.903086	0.631195	1.18614	0.829427	0.411426	0.919573	-0.70852	1.18614	-0.947966	0.348423	0.603772	0.372146	1.18614	0.482067	0.632194	0.941544	1.11025	1.18614	1.62885	0.110622	0.257621	-0.213325	1.18614	-0.378158	0.707166	0.918711	0.596085	1.18614	0.827347	0.41259	0.555585	-0.316056	1.18614	-0.554262	0.582259
gene-LSAT_0X4261			PLY99371.1			No hits					-1.0989	1.67084	-1.59305	0.118445	0.567313	-0.0834276	1.67084	-0.19278	0.848036	0.983063	1.04179	1.67084	1.73333	0.0901752	0.270471	-0.178342	1.67084	-0.411911	0.682443	0.951838	1.48881	1.67084	3.44448	0.00128497	0.0115607	0.987357	1.67084	1.99172	0.0527518	0.3466	1.83524	1.67084	4.36097	7.90065e-05	0.000552629	1.61094	1.67084	3.44967	0.00126578
gene-LSAT_0X42660	LOC111881441	ABC transporter C family member 3	PLY73985.1	GO:0016021	ubiquitin protein ligase activity	No hits					-1.37302	-0.321699	-1.61549	0.113489	0.560198	1.02267	-0.321699	1.29187	0.203276	0.820489	-0.392954	-0.321699	-0.485714	0.629626	0.824946	-0.360493	-0.321699	-0.425773	0.672388	0.949592	-1.76742	-0.321699	-2.70572	0.00971932	0.0466951	1.73009	-0.321699	3.64878	0.000705876	0.0698334	-1.20802	-0.321699	-1.92719	0.060553	0.12795	1.75128	-0.321699	3.71298	0.000583003
gene-LSAT_0X42720			PLY69269.1	GO:0016021	nucleus	K16281	RING-H2 zinc finger protein RHA1	117.7	141.3	2.6e-41	0.412883	0.847858	0.376339	0.708508	0.945134	0.51315	0.847858	0.595954	0.554318	0.956001	3.00297	0.847858	3.23923	0.00230868	0.0249769	1.01483	0.847858	1.24837	0.218622	0.739541	4.32011	0.847858	5.28736	3.89e-06	0.000264701	0.759894	0.847858	0.779961	0.439669	0.78348	5.64547	0.847858	7.14201	7.84955e-09	4.09492e-07	1.48083	0.847858	1.60372	0.116067
gene-LSAT_0X4280	LOC111900362	E3 ubiquitin-protein ligase MBR2	PLY99365.1	GO:0061630	protein ubiquitination	K19041	E3 ubiquitin-protein ligase RNF38/44 [EC:2.3.2.27]	123.77	132.7	6.5e-39	-0.0310376	5.86657	-0.172864	0.863566	0.989004	0.185776	5.86657	1.10482	0.275359	0.867896	-0.0519622	5.86657	-0.290561	0.772778	0.90712	0.0497202	5.86657	0.294773	0.76958	0.974513	0.249014	5.86657	1.4572	0.152297	0.316572	0.264106	5.86657	1.55384	0.127523	0.488505	0.29836	5.86657	1.7472	0.0877138	0.17147	0.586743	5.86657	3.51389	0.00105012
gene-LSAT_0X4301	LOC111900367	U-box domain-containing protein 26	PLY99383.1	GO:0016567	ATP binding	No hits					-0.893955	-0.76734	-1.08138	0.285531	0.742441	-0.366338	-0.76734	-0.393155	0.69614	0.975506	-0.463384	-0.76734	-0.578065	0.566224	0.782805	0.0781656	-0.76734	0.0856635	0.93213	0.989318	-0.0794629	-0.76734	-0.0963206	0.923712	0.973193	-0.968232	-0.76734	-1.27679	0.208502	0.599659	0.209783	-0.76734	0.257879	0.797726	0.877516	-1.55081	-0.76734	-1.97638	0.0545238
gene-LSAT_0X43580			PLY69741.1			No hits					0.413833	-0.180401	0.517665	0.607335	0.908768	2.64575	-0.180401	3.874	0.000358763	0.192293	-1.54832	-0.180401	-1.67843	0.10049	0.290563	2.07622	-0.180401	2.92872	0.00541632	0.172698	0.664376	-0.180401	0.917548	0.363953	0.556884	-1.15621	-0.180401	-1.03285	0.307425	0.690162	0.503951	-0.180401	0.680772	0.499651	0.635989	-0.431507	-0.180401	-0.398191	0.692452
gene-LSAT_0X441	LOC111903884	ABC transporter F family member 4	PLY91796.1	GO:0005524	ATP binding	K06184	ATP-binding cassette, subfamily F, member 1	722.93	725	3.4e-218	-0.484055	0.00838094	-0.577304	0.566733	0.891738	0.667484	0.00838094	0.813648	0.420312	0.92344	0.341558	0.00838094	0.430113	0.669253	0.847458	0.579295	0.00838094	0.706126	0.483903	0.894887	0.860655	0.00838094	1.12699	0.265972	0.454187	-0.371353	0.00838094	-0.422984	0.674407	0.906261	1.1809	0.00838094	1.57813	0.121835	0.221573	0.784946	0.00838094	0.957935	0.34343
gene-LSAT_0X44400			PLY93141.1	GO:0016021	mitochondrial respiratory chain complex III	K00412	ubiquinol-cytochrome c reductase cytochrome b subunit	331.3	465.7	4.4e-140	-0.42702	7.88536	-0.769755	0.445637	0.846737	0.114902	7.88536	0.220941	0.82618	0.983063	-0.14221	7.88536	-0.259814	0.796242	0.919696	-0.123632	7.88536	-0.23647	0.814187	0.982283	2.90259	7.88536	4.62836	3.36e-05	0.00108231	-0.303186	7.88536	-0.570114	0.571556	0.857885	2.83505	7.88536	4.50915	4.92945e-05	0.000377969	-0.476201	7.88536	-0.891453	0.377628
gene-LSAT_0X45160	LOC111892864	wall-associated receptor kinase 5	PLY65521.1	GO:0005524	meristem maintenance	No hits					-0.0616941	-1.11008	-0.0820295	0.935002	0.989004	0.452346	-1.11008	0.68779	0.495264	0.94392	-0.144228	-1.11008	-0.191667	0.848902	0.941358	-1.21555	-1.11008	-1.70825	0.0947727	0.565412	-0.41504	-1.11008	-0.618405	0.539558	0.709842	1.50963	-1.11008	2.27695	0.0278032	0.263809	-0.13909	-1.11008	-0.210064	0.834606	0.9048	2.6976	-1.11008	4.35585	8.02991e-05
gene-LSAT_0X45940	LOC111902937	WD repeat-containing protein PCN	PLY92523.1	GO:0010073	nucleus	No hits					-0.138155	2.87327	-0.405269	0.687281	0.938428	-0.485122	2.87327	-1.41149	0.165266	0.787595	0.349231	2.87327	1.10792	0.27403	0.528637	0.0103271	2.87327	0.0330486	0.973788	0.993989	0.124463	2.87327	0.453469	0.652482	0.795854	-0.561716	2.87327	-1.60503	0.115779	0.472126	0.0937705	2.87327	0.337923	0.737059	0.832235	-0.226558	2.87327	-0.684112	0.497561
gene-LSAT_0X45961	LOC111916179	nudix hydrolase 17, mitochondrial	PLY82617.1	GO:0005634	protein binding	K07766	diphosphoinositol-polyphosphate diphosphatase [EC:3.6.1.52]	95.07	214.3	1.1e-63	0.495947	5.67819	1.27663	0.208557	0.670976	0.181818	5.67819	0.528889	0.599591	0.963624	1.17108	5.67819	3.17145	0.00279103	0.0283918	0.853632	5.67819	2.60977	0.0124034	0.253253	0.735188	5.67819	2.44505	0.0186375	0.0743986	1.02132	5.67819	2.88901	0.00602133	0.151616	1.36619	5.67819	4.64329	3.20397e-05	0.000266369	1.96262	5.67819	5.76651	7.88604e-07
gene-LSAT_0X460	LOC111903882	tubulin-folding cofactor B	PLY91784.1	GO:0005515	integral component of mitochondrial inner membrane	K17262	tubulin-specific chaperone B	117.63	303	7.8e-91	0.402395	4.62603	2.0304	0.0485053	0.44011	0.0064432	4.62603	0.0362539	0.971247	0.99645	0.382936	4.62603	1.94549	0.0582458	0.204713	0.144368	4.62603	0.83093	0.410585	0.863278	-0.144366	4.62603	-0.812012	0.42124	0.610551	0.227865	4.62603	1.172	0.247625	0.640285	0.109461	4.62603	0.629612	0.532267	0.663896	0.364746	4.62603	1.90872	0.0629603
gene-LSAT_0X46081	LOC111914032	mitochondrial phosphate carrier protein 1, mitochondrial	PLY84191.1	GO:0031305	peptidase activity	K15102	solute carrier family 25 (mitochondrial phosphate transporter), member 3	159.07	449.5	7.6e-135	0.514394	0.550632	0.589454	0.558629	0.889183	-0.326339	0.550632	-0.530907	0.598204	0.963315	1.67539	0.550632	2.05731	0.0457288	0.175796	-0.429048	0.550632	-0.695522	0.490456	0.897662	1.6828	0.550632	2.15853	0.0364897	0.119345	-0.0160677	0.550632	-0.0203161	0.983885	0.993994	2.54769	0.550632	3.48438	0.00114445	0.00500695	0.926799	0.550632	1.24842	0.218605
gene-LSAT_0X46221			PLY75309.1	GO:0016021	integral component of membrane	K02706	photosystem II P680 reaction center D2 protein [EC:1.10.3.9]	344	480.2	1.5e-144	-0.336137	-1.26502	-0.375915	0.708821	0.945158	1.35167	-1.26502	1.5838	0.120539	0.727684	-0.407097	-1.26502	-0.455227	0.651227	0.838116	1.75685	-1.26502	2.11189	0.040521	0.417909	-0.77357	-1.26502	-0.887768	0.379585	0.572186	-0.213312	-1.26502	-0.235867	0.814651	0.942161	0.319058	-1.26502	0.387323	0.70042	0.803799	-0.776721	-1.26502	-0.840943	0.405014
gene-LSAT_0X46360	LOC111911432	uncharacterized LOC111911432	PLY86126.1	GO:0008233	nucleus	No hits					1.1113	0.866416	1.48972	0.143567	0.602825	0.146148	0.866416	0.221311	0.825894	0.983063	0.552158	0.866416	0.71482	0.478568	0.71475	-0.33904	0.866416	-0.492651	0.624756	0.939568	0.425262	0.866416	0.550313	0.584941	0.744647	-0.624364	0.866416	-0.881043	0.383174	0.748459	0.85479	0.866416	1.13647	0.26203	0.397621	-0.893384	0.866416	-1.23873	0.222139
gene-LSAT_0X4681	LOC111915922	PHD finger protein ING1	PLY82817.1	GO:0005634	ATP binding	K11346	inhibitor of growth protein 4	238.97	297.2	4.9e-89	-0.195916	5.58705	-1.36426	0.179557	0.649049	-0.215184	5.58705	-1.61555	0.113477	0.71672	-0.0774665	5.58705	-0.549373	0.58558	0.79663	-0.203648	5.58705	-1.54088	0.130645	0.632528	-0.354172	5.58705	-2.66451	0.0107988	0.0503587	0.0923179	5.58705	0.687842	0.495232	0.81812	-0.576662	5.58705	-4.23881	0.000116141	0.000758031	-0.0149954	5.58705	-0.111222	0.911956
gene-LSAT_0X4721	LOC111915921	hydroxyethylthiazole kinase	PLY82816.1	GO:0005524	integral component of membrane	K00878	hydroxyethylthiazole kinase [EC:2.7.1.50]	158.77	316.6	9.1e-95	-0.627721	2.48044	-1.49715	0.141631	0.599115	0.0834288	2.48044	0.189011	0.85097	0.983063	-0.661505	2.48044	-1.60051	0.11678	0.318663	-0.361631	2.48044	-0.77471	0.442734	0.879778	-0.314901	2.48044	-0.774674	0.442755	0.630447	-0.62674	2.48044	-1.43191	0.159371	0.535031	-1.08756	2.48044	-2.32334	0.0249382	0.0626275	-1.02274	2.48044	-2.19604	0.0335092
gene-LSAT_0X47220	LOC111898549	nucleobase-ascorbate transporter 1	PLY95749.1	GO:0016021	integral component of membrane	No hits					0.338136	1.22532	0.649789	0.519271	0.875261	-0.322474	1.22532	-0.594784	0.555093	0.956036	0.71993	1.22532	1.44872	0.154641	0.377287	-0.803695	1.22532	-1.43862	0.157468	0.672142	0.617691	1.22532	1.38407	0.173452	0.344553	-0.307828	1.22532	-0.599437	0.552015	0.847638	0.833702	1.22532	1.90699	0.06319	0.132673	0.317046	1.22532	0.662423	0.511221
gene-LSAT_0X47281	LOC111897217	uncharacterized LOC111897217	PLY96163.1	GO:0016021	integral component of membrane	No hits					-0.843575	4.36614	-2.1679	0.035724	0.408204	0.185514	4.36614	0.551634	0.584044	0.961974	-0.344828	4.36614	-0.978818	0.333124	0.589041	-0.535653	4.36614	-1.46092	0.151278	0.66213	-0.561333	4.36614	-1.56218	0.125547	0.27926	-0.12665	4.36614	-0.399883	0.691214	0.913067	-0.987312	4.36614	-2.54509	0.0145797	0.0407724	-1.05061	4.36614	-2.95053	0.00510863
gene-LSAT_0X47300	LOC111884274	uncharacterized LOC111884274	PLY97134.1	GO:0016021	RNA binding	K00737	beta-1,4-mannosyl-glycoprotein beta-1,4-N-acetylglucosami	57.13	325.8	1.4e-97	0.372298	6.60238	1.32305	0.192784	0.658782	0.32832	6.60238	1.2854	0.205506	0.823179	1.41094	6.60238	5.24308	4.50632e-06	0.000507356	0.269665	6.60238	1.05676	0.296497	0.800568	0.708011	6.60238	2.74707	0.00873699	0.0433975	0.00277412	6.60238	0.00998598	0.992078	0.997103	1.05955	6.60238	4.154	0.000151432	0.000937476	0.275978	6.60238	1.00873	0.318725
gene-LSAT_0X47341	LOC111884263	CRM-domain containing factor CFM9, mitochondrial	PLY97135.1	GO:0003723	NADP binding	No hits					0.0142022	4.52161	0.0524871	0.958383	0.989645	-0.173517	4.52161	-0.58829	0.559403	0.956444	-0.176896	4.52161	-0.645829	0.521808	0.747885	-0.142873	4.52161	-0.491198	0.625774	0.939867	0.562533	4.52161	2.12307	0.0395206	0.126051	-0.420019	4.52161	-1.41341	0.164704	0.542076	0.263819	4.52161	0.965002	0.339919	0.482334	-0.309109	4.52161	-1.06199	0.294147
gene-LSAT_0X47540	LOC111898143	glucose-6-phosphate 1-dehydrogenase 6, cytoplasmic	PLY96038.1	GO:0050661	SCF ubiquitin ligase complex	K00036	glucose-6-phosphate 1-dehydrogenase [EC:1.1.1.49 1.1.1.36	380.4	788.3	2e-237	0.164819	3.87471	0.417999	0.67802	0.935381	-0.489401	3.87471	-1.71287	0.0939109	0.685655	1.39236	3.87471	4.08574	0.000187244	0.00475045	-0.420299	3.87471	-1.50568	0.139432	0.645918	0.845244	3.87471	3.0799	0.00359508	0.0233899	0.384637	3.87471	1.12784	0.265617	0.655222	1.72186	3.87471	6.6423	4.17534e-08	1.42966e-06	0.583164	3.87471	1.75432	0.0864718
gene-LSAT_0X47681	LOC111913101	F-box/LRR-repeat protein 4	PLY84884.1	GO:0019005	integral component of membrane	No hits					-0.0415868	3.83147	-0.214622	0.831072	0.985857	0.161527	3.83147	0.748344	0.45831	0.935924	-0.427838	3.83147	-2.11664	0.0400934	0.161966	-0.00562638	3.83147	-0.0257605	0.979567	0.995714	-0.479928	3.83147	-2.17055	0.0355102	0.11718	-0.160608	3.83147	-0.780044	0.439621	0.78348	-0.904692	3.83147	-3.76749	0.000495101	0.00249529	-0.250083	3.83147	-1.20751	0.233811
gene-LSAT_0X47721	LOC111913100	glycosylphosphatidylinositol anchor attachment 1 protein	PLY84885.1	GO:0016021	integral component of membrane	K05289	GPI-anchor transamidase subunit GAA1	88.13	521.5	1.5e-156	-0.0609529	2.86131	-0.175511	0.861499	0.989004	0.175294	2.86131	0.60514	0.548254	0.953948	-0.375153	2.86131	-1.04669	0.30107	0.557416	-0.692519	2.86131	-2.09358	0.0422067	0.42285	0.347976	2.86131	0.965443	0.3397	0.532616	0.113472	2.86131	0.352016	0.726539	0.923111	0.244062	2.86131	0.663918	0.510274	0.645306	-0.163098	2.86131	-0.490179	0.62649
gene-LSAT_0X4801	LOC111915919	LRR receptor-like serine/threonine-protein kinase RGI1	PLY82850.1	GO:0016021	cytoplasm	No hits					-0.596138	-0.67534	-0.872639	0.387688	0.819961	-0.247438	-0.67534	-0.287331	0.775234	0.983063	-1.04333	-0.67534	-1.48661	0.144385	0.362157	1.25159	-0.67534	1.58299	0.120724	0.614189	-0.104535	-0.67534	-0.13911	0.89001	0.952923	-0.749908	-0.67534	-0.929673	0.35771	0.730448	-1.12896	-0.67534	-1.40817	0.166242	0.281492	-0.599087	-0.67534	-0.749642	0.457536
gene-LSAT_0X4860	LOC111915918	inosine triphosphate pyrophosphatase	PLY82839.1	GO:0005737	metal ion binding	K01519	XTP/dITP diphosphohydrolase [EC:3.6.1.66]	55.03	272.9	1.5e-81	0.185335	4.20331	0.96393	0.34045	0.786451	-0.105318	4.20331	-0.653776	0.516724	0.948025	-0.0240895	4.20331	-0.123237	0.902491	0.954782	0.109618	4.20331	0.704732	0.484762	0.894887	-0.317594	4.20331	-1.8457	0.0718004	0.191878	-0.156004	4.20331	-0.879546	0.383975	0.748459	-0.500403	4.20331	-2.81656	0.00729027	0.0230129	0.196958	4.20331	1.16101	0.252018
gene-LSAT_0X4881	LOC111915917	probable pectate lyase 8	PLY82853.1	GO:0046872	translation	K01728	pectate lyase [EC:4.2.2.2]	179.73	452.9	8.7e-136	-1.1552	-0.748887	-1.44451	0.155815	0.618797	0.155659	-0.748887	0.17159	0.864562	0.983063	-2.30648	-0.748887	-2.69192	0.0100693	0.0664657	0.365486	-0.748887	0.409206	0.684411	0.951838	-1.07237	-0.748887	-1.15141	0.255902	0.442138	-2.03549	-0.748887	-2.47428	0.0173569	0.212593	-1.56447	-0.748887	-1.64129	0.108004	0.201641	-1.24751	-0.748887	-1.608	0.115125
gene-LSAT_0X4920	LOC111921404	50S ribosomal protein L18	PLY78558.1	GO:0006412	nucleus	K02881	large subunit ribosomal protein L18	51.13	119.6	7.3e-35	-0.0519712	6.20753	-0.381625	0.704612	0.944249	0.299905	6.20753	2.21094	0.0323864	0.542349	-0.235828	6.20753	-1.72198	0.0922314	0.274245	0.28594	6.20753	2.1151	0.0402312	0.417909	-0.102947	6.20753	-0.768293	0.446496	0.634015	0.0378679	6.20753	0.270607	0.787983	0.938145	-0.35108	6.20753	-2.58025	0.0133567	0.0380083	0.0628126	6.20753	0.450397	0.654678
gene-LSAT_0X4941	LOC111921405	UMP-CMP kinase 3	PLY78539.1	GO:0005634	cytoplasm	K13800	UMP-CMP kinase [EC:2.7.4.14]	274.63	368.5	1.4e-110	0.0668497	3.37501	0.161835	0.872191	0.989004	-0.322038	3.37501	-0.960553	0.342127	0.893364	-0.164232	3.37501	-0.390568	0.698038	0.863664	-0.8536	3.37501	-2.35652	0.0230541	0.33608	1.40409	3.37501	3.38437	0.00152814	0.0129586	-0.199462	3.37501	-0.522327	0.604113	0.875673	1.70333	3.37501	4.19359	0.000133819	0.000851453	0.259934	3.37501	0.730166	0.469232
gene-LSAT_0X4961	LOC111921406	phragmoplastin DRP1E	PLY78597.1	GO:0005737	mitochondrion	No hits					-0.0760661	6.2581	-0.545462	0.588243	0.901018	0.174396	6.2581	1.36765	0.1785	0.798233	-0.188232	6.2581	-1.34758	0.184823	0.421028	0.00392908	6.2581	0.0306878	0.97566	0.994744	-0.13767	6.2581	-1.03415	0.306825	0.499666	0.258372	6.2581	2.00818	0.0509068	0.340655	-0.206804	6.2581	-1.54351	0.130007	0.233025	0.660593	6.2581	5.22491	4.78536e-06
gene-LSAT_0X4981	LOC111921407	NAD-dependent malic enzyme 62 kDa isoform, mitochondrial	PLY78572.1	GO:0005739	nucleus	K00028	malate dehydrogenase (decarboxylating) [EC:1.1.1.39]	769.07	1132.4	0	0.0716654	6.64725	0.401254	0.690212	0.939594	-0.0136992	6.64725	-0.0766568	0.939251	0.990908	0.0999695	6.64725	0.562478	0.5767	0.790512	0.010109	6.64725	0.0568692	0.954912	0.989691	-0.179429	6.64725	-1.03826	0.304931	0.497594	0.318886	6.64725	1.81081	0.0771329	0.401228	0.117275	6.64725	0.686063	0.496342	0.633152	0.197003	6.64725	1.11495	0.27104
gene-LSAT_0X501	LOC111903880	putative lysine-specific demethylase JMJ16	PLY91808.1	GO:0005634		K11446	[histone H3]-trimethyl-L-lysine4 demethylase [EC:1.14.11.67]	348.8	541.3	1.5e-162	0.358924	5.06292	1.82644	0.0747042	0.497131	-0.136345	5.06292	-0.632483	0.530408	0.95167	0.273201	5.06292	1.3893	0.171866	0.402228	0.0946128	5.06292	0.456703	0.650175	0.94633	0.343007	5.06292	1.83613	0.0732312	0.194373	0.0822475	5.06292	0.416091	0.679405	0.907817	0.184977	5.06292	0.973699	0.335631	0.478088	0.171227	5.06292	0.876917	0.385386
gene-LSAT_0X5020	LOC111921408	uncharacterized LOC111921408	PLY78537.1		GTP binding	No hits					-0.0500329	2.98717	-0.163261	0.871075	0.989004	-0.472993	2.98717	-1.45201	0.153729	0.773992	0.781152	2.98717	2.88153	0.00614213	0.0484179	0.180714	2.98717	0.62452	0.535573	0.912136	0.851214	2.98717	3.40664	0.00143329	0.012405	-0.311391	2.98717	-0.806608	0.424314	0.774973	1.73095	2.98717	7.39085	3.43108e-09	2.32567e-07	0.514111	2.98717	1.49449	0.142323
gene-LSAT_0X5121	LOC111921409	ras-related protein RABH1b	PLY78604.1	GO:0005525	integral component of membrane	K07893	Ras-related protein Rab-6A	244.83	421	1.7e-126	0.161094	5.48779	0.908707	0.36855	0.808969	0.103724	5.48779	0.608575	0.545995	0.953508	0.639253	5.48779	3.7422	0.00053417	0.00944178	-0.0686489	5.4878	-0.399988	0.691138	0.954202	0.616926	5.48779	3.723	0.000565796	0.00662176	0.00943422	5.48779	0.051344	0.959288	0.986016	0.956451	5.48779	5.85764	5.81208e-07	1.0937e-05	0.0710053	5.48779	0.389653	0.698709
gene-LSAT_0X5220	LOC111895477	cyclic nucleotide-gated ion channel 4	PLY63550.1	GO:0016021	integral component of membrane	No hits					0.00149987	6.03426	0.00417695	0.996687	0.998792	-0.501142	6.03426	-1.37374	0.176613	0.796459	-0.504099	6.03426	-1.36825	0.178312	0.411976	-0.073659	6.03426	-0.208251	0.836013	0.986599	-0.324375	6.03426	-0.823203	0.414917	0.604376	0.00517443	6.03426	0.0142248	0.988716	0.995879	-1.0962	6.03426	-2.54321	0.0146478	0.040922	0.131694	6.03426	0.365167	0.71677
gene-LSAT_0X5240			PLY63540.1	GO:0016021	RNA binding	K05391	cyclic nucleotide gated channel, plant	229.5	679	5.3e-204	-0.205778	6.0675	-1.11374	0.271553	0.728786	-0.415384	6.0675	-2.2964	0.0265677	0.513026	-0.168067	6.0675	-0.915925	0.364794	0.619746	-0.0806804	6.0675	-0.456644	0.650216	0.94633	-1.00509	6.0675	-5.42628	2.45e-06	0.000193482	0.0851339	6.0675	0.464096	0.644911	0.895501	-1.89397	6.0675	-9.26863	7.9106e-12	4.14849e-09	0.0670459	6.0675	0.365959	0.716183
gene-LSAT_0X5300	LOC111895462	probable serine/threonine-protein kinase abkC	PLY63573.1	GO:0016021	integral component of membrane	K08869	aarF domain-containing kinase	337.2	348.4	3.9e-104	0.104231	4.28168	0.481144	0.632844	0.91879	0.0935356	4.28168	0.476975	0.635786	0.969124	0.0666383	4.28168	0.308971	0.75883	0.899449	0.179114	4.28168	0.932031	0.356504	0.836839	0.0771073	4.28168	0.409082	0.684502	0.818429	-0.304461	4.28168	-1.47248	0.148144	0.521189	0.242463	4.28168	1.30429	0.199044	0.322222	-0.0414825	4.28168	-0.20856	0.835773
gene-LSAT_0X5321	LOC111895461	cytochrome b6-f complex iron-sulfur subunit, chloroplastic	PLY63545.1	GO:0016021	zinc ion binding	K02636	cytochrome b6-f complex iron-sulfur subunit [EC:7.1.1.6]	112	261.9	3.6e-78	-0.784794	10.0268	-2.81825	0.00725812	0.260144	0.457906	10.0268	1.69437	0.0973984	0.69221	-0.481239	10.0268	-1.75155	0.0869538	0.26431	-0.101365	10.0267	-0.369461	0.71359	0.959379	0.0430296	10.0268	0.152334	0.879633	0.946655	-0.521694	10.0268	-1.94244	0.0586248	0.359554	-0.387589	10.0268	-1.35082	0.183792	0.303508	-1.13377	10.0268	-4.14112	0.000157636
gene-LSAT_0X5341	LOC111895465	ubiquitin carboxyl-terminal hydrolase 14	PLY63553.1	GO:0008270	intracellular protein transport	K11836	ubiquitin carboxyl-terminal hydrolase 5/13 [EC:3.4.19.12]	228.43	1130.1	0	-0.136276	3.17619	-0.352095	0.72648	0.95216	-0.224876	3.17619	-0.680752	0.499664	0.945337	0.225098	3.17619	0.622468	0.536909	0.759687	-0.460716	3.17619	-1.35827	0.181435	0.699192	0.818279	3.17619	2.35831	0.0229559	0.0861516	-0.18862	3.17619	-0.495657	0.62265	0.885116	1.23283	3.17619	3.6887	0.000626836	0.0030484	0.0119906	3.17619	0.0328476	0.973948
gene-LSAT_0X5460	LOC111895450	vacuolar protein-sorting-associated protein 11 homolog	PLY63575.1	GO:0006886	zinc ion binding	K20179	vacuolar protein sorting-associated protein 11	210.43	1112.2	0	0.487602	2.24479	1.34064	0.187049	0.654543	-0.609021	2.24479	-1.73656	0.0895968	0.678633	0.15363	2.24479	0.408417	0.684986	0.855373	0.159035	2.24479	0.51595	0.608522	0.93495	1.20979	2.24479	3.59691	0.000822984	0.00855972	-0.0412453	2.24479	-0.115752	0.908386	0.970915	0.897264	2.24479	2.5711	0.0136655	0.0386993	0.489123	2.24479	1.47135	0.148448
gene-LSAT_0X5501	LOC111895464	zinc finger protein CONSTANS	PLY63559.1	GO:0008270	nucleus	No hits					-0.497412	0.351953	-0.634109	0.529356	0.878278	-0.206158	0.351953	-0.371896	0.71179	0.978109	-0.412859	0.351953	-0.531405	0.597862	0.804887	-0.503112	0.351953	-0.883605	0.381804	0.851168	-1.22064	0.351953	-1.57911	0.121611	0.273375	-0.0581189	0.351953	-0.0803182	0.936355	0.979691	-0.407331	0.351953	-0.55373	0.58262	0.705631	-0.512763	0.351953	-0.690389	0.493645
gene-LSAT_0X5541	LOC111904746	zinc finger protein CONSTANS-LIKE 7	PLY91112.1	GO:0005634		No hits					0.156666	3.31596	0.430007	0.669329	0.931718	-0.222935	3.31596	-0.7215	0.474491	0.939695	0.0847559	3.31596	0.233131	0.816762	0.930588	-0.410946	3.31596	-1.30538	0.198677	0.717685	-0.398599	3.31596	-1.3492	0.184308	0.358295	0.00349949	3.31596	0.0133954	0.989374	0.996273	-0.14389	3.31596	-0.504431	0.616524	0.73431	0.151067	3.31596	0.592948	0.55631
gene-LSAT_0X5721	LOC111904745	alpha/beta hydrolase domain-containing protein 17B	PLY91096.1		nucleus	K01076	abhydrolase domain-containing protein 17 [EC:3.1.2.22]	176.3	511.8	3.3e-154	0.131909	3.43725	0.425027	0.672928	0.932813	0.0960644	3.43725	0.390218	0.698294	0.975774	0.134581	3.43725	0.438062	0.663525	0.844117	-0.407663	3.43725	-1.55076	0.128261	0.628276	-0.206281	3.43725	-0.685511	0.496686	0.675892	-0.255714	3.43725	-1.06974	0.29068	0.677089	0.117587	3.43725	0.408139	0.685189	0.791669	-0.426089	3.43725	-1.7467	0.0878019
gene-LSAT_0X5781	LOC111879831	ubiquitin-conjugating enzyme E2-23 kDa	PLY75232.1	GO:0005634	nucleus	K10576	ubiquitin-conjugating enzyme E2 H [EC:2.3.2.23]	130.3	356.9	4.6e-107	0.374569	1.87509	0.611484	0.544086	0.886076	-0.538149	1.87509	-0.725572	0.472016	0.939316	0.233241	1.87509	0.377593	0.707583	0.869375	0.317739	1.87509	0.470269	0.64053	0.944352	1.61187	1.87509	2.47968	0.0171295	0.0700649	0.268191	1.87509	0.470297	0.64051	0.893344	1.28988	1.87509	1.9182	0.0617154	0.130007	0.768021	1.87509	1.43586	0.158249
gene-LSAT_0X580	LOC111903878	protein PHOSPHATE STARVATION RESPONSE 1	PLY91811.1	GO:0005634	integral component of membrane	No hits					0.0587553	6.07678	0.345405	0.731467	0.954346	-0.0461492	6.07678	-0.27628	0.783651	0.983063	-0.243068	6.07678	-1.40943	0.165871	0.39426	-0.0208725	6.07678	-0.125784	0.900487	0.989318	-0.104934	6.07678	-0.622864	0.536651	0.707675	-0.0845211	6.07678	-0.49621	0.622263	0.885029	-0.130922	6.07678	-0.774191	0.443038	0.584035	0.0853902	6.07678	0.507443	0.614427
gene-LSAT_0X5800	LOC111879825	WAT1-related protein At5g40240	PLY75227.1	GO:0016021		No hits					-0.546429	4.02137	-1.94197	0.0586844	0.465494	-0.19995	4.02137	-0.883283	0.381976	0.911697	-0.41581	4.02137	-1.53727	0.131525	0.342978	-0.396364	4.02137	-1.72225	0.092183	0.56069	0.497227	4.02137	2.23192	0.030862	0.105988	0.394438	4.02137	1.823	0.0752331	0.397455	0.370973	4.02137	1.63534	0.10925	0.203489	-0.143148	4.02137	-0.624938	0.535301
gene-LSAT_0X6020	LOC111904744	uncharacterized LOC111904744	PLY91111.1			No hits					-0.0883737	3.40986	-0.326178	0.745866	0.958207	-0.125232	3.40986	-0.497296	0.621503	0.968084	0.0249884	3.40986	0.0948739	0.924854	0.965252	-0.00728026	3.40986	-0.0298482	0.976326	0.994985	-0.118669	3.40986	-0.462938	0.645734	0.790187	-0.565105	3.40986	-2.14058	0.0379973	0.299056	0.100726	3.40986	0.40343	0.688623	0.794286	-0.163663	3.40986	-0.661746	0.511651
gene-LSAT_0X6101	LOC111904743	uncharacterized LOC111904743	PLY91109.1		calcium ion binding	No hits					0.454728	1.52978	0.900987	0.372595	0.811766	-0.383377	1.52978	-0.643785	0.523121	0.949318	-0.112705	1.52978	-0.210245	0.834466	0.937033	0.329164	1.52978	0.601078	0.550931	0.916594	1.57487	1.52978	2.26987	0.0282658	0.0999078	-0.448403	1.52978	-0.821627	0.415804	0.768452	1.44971	1.52978	2.06808	0.0446571	0.100409	-0.325685	1.52978	-0.607165	0.546922
gene-LSAT_0X621	LOC111903877	probable serine/threonine protein phosphatase 2A regulatory subunit B''delta	PLY91819.1	GO:0005509	metal ion binding	K11583	serine/threonine-protein phosphatase 2A regulatory subunit B''	55.4	622.9	2.5e-187	0.0718342	4.25557	0.332874	0.74084	0.956245	-0.181625	4.25557	-0.873991	0.386959	0.914201	-0.18711	4.25557	-0.845395	0.402552	0.65436	-0.174884	4.25557	-0.852008	0.398912	0.857675	0.277902	4.25557	1.38324	0.173705	0.344779	-0.0741864	4.25557	-0.337423	0.737433	0.92623	0.262733	4.25557	1.30012	0.200459	0.323769	0.111469	4.25557	0.521058	0.604989
gene-LSAT_0X6400	LOC111889766	polyphenol oxidase I, chloroplastic	PLY67753.1	GO:0046872	oxidoreductase activity, acting on a sulfur group of donors, disulfide as acceptor	K00422	polyphenol oxidase [EC:1.10.3.1]	260.9	682.5	4e-205	0.313021	-0.903797	0.296379	0.768362	0.965588	-2.38891	-0.903797	-2.18851	0.0340896	0.545772	-0.742466	-0.903797	-0.65805	0.514	0.741547	-2.61039	-0.903797	-2.36542	0.0225711	0.332194	-0.0126011	-0.903797	-0.00882119	0.993002	0.998011	-0.196852	-0.903797	-0.138168	0.89075	0.96537	0.0245873	-0.903797	0.0172119	0.986347	0.991414	-0.238218	-0.903797	-0.166993	0.868155
gene-LSAT_0X661	LOC111903876	thioredoxin-like protein CDSP32, chloroplastic	PLY91789.1	GO:0016671	integral component of membrane	No hits					-0.23005	9.72613	-1.29821	0.201109	0.664335	0.36156	9.72613	1.9972	0.0521318	0.594523	-0.307733	9.72613	-1.73697	0.0895234	0.269205	-0.072457	9.72613	-0.395612	0.694339	0.955817	0.511922	9.72613	2.8608	0.00648884	0.0353209	-0.151282	9.72613	-0.860667	0.394177	0.755013	0.0773859	9.72613	0.425934	0.672272	0.780742	-0.414605	9.72613	-2.34161	0.0238845
gene-LSAT_0X6661	LOC111912742	early nodulin-like protein 1	PLY85168.1	GO:0016021	intracellular protein transport	No hits					-0.855108	-1.00685	-1.02904	0.309194	0.763165	0.667242	-1.00685	0.708723	0.482306	0.940818	-1.68511	-1.00685	-1.93532	0.0595188	0.207831	-0.469021	-1.00685	-0.475649	0.636722	0.943486	0.375726	-1.00685	0.457874	0.649339	0.793234	-0.602622	-1.00685	-0.636523	0.527796	0.83469	-1.82411	-1.00685	-1.9675	0.055572	0.11962	-1.18584	-1.00685	-1.22544	0.227054
gene-LSAT_0X6780	LOC111912741	rab GTPase-activating protein 22	PLY85156.1	GO:0006886	chloroplast thylakoid membrane	No hits					0.0410524	4.9097	0.187156	0.852415	0.989004	0.202481	4.9097	0.799409	0.42843	0.926309	0.0928623	4.9097	0.428532	0.670394	0.847458	-0.195198	4.9097	-0.739949	0.463336	0.887824	0.255582	4.9097	1.1732	0.247149	0.432016	-0.202192	4.9097	-0.968579	0.33815	0.715965	0.66162	4.9097	3.12013	0.00321804	0.0117367	-0.690172	4.9097	-3.16911	0.00280928
gene-LSAT_0X680	LOC111903875	plastocyanin-like	PLY91801.1	GO:0009535	ATP binding	K02638	plastocyanin	86.2	185.4	3.5e-55	-0.213936	10.8785	-1.40287	0.167807	0.631907	0.179637	10.8785	1.12156	0.26825	0.864622	-0.349435	10.8785	-2.28779	0.0271085	0.126337	0.214917	10.8785	1.34682	0.185065	0.704075	-0.258364	10.8785	-1.69031	0.0981784	0.237037	-0.278287	10.8785	-1.78899	0.0806336	0.408949	-0.701453	10.8785	-4.51897	4.77683e-05	0.00036825	-0.579549	10.8785	-3.69513	0.000614936
gene-LSAT_0X6961	LOC111912736	kinesin-like protein KIN-14N	PLY85146.1	GO:0005524	integral component of membrane	K10405	kinesin family member C1	559.37	690.8	1e-207	0.125753	3.29653	0.410643	0.683365	0.937089	0.0897376	3.29653	0.286488	0.775874	0.983063	-0.0750697	3.29653	-0.241468	0.810336	0.927108	0.141748	3.29653	0.461742	0.646585	0.945841	-0.825522	3.29653	-2.73398	0.00903747	0.0443921	0.0550322	3.29653	0.176081	0.861054	0.954466	-1.74964	3.29653	-4.77713	2.07774e-05	0.000187313	0.223285	3.29653	0.734967	0.466333
gene-LSAT_0X7001	LOC111912734	formin-like protein 5	PLY85202.1	GO:0016021	nucleus	No hits					0.297354	5.79538	1.35258	0.183233	0.65115	-0.156392	5.79538	-0.736213	0.465583	0.937468	0.326533	5.79538	1.49571	0.142004	0.359246	0.0525561	5.79538	0.252708	0.801693	0.979625	0.670189	5.79538	3.22394	0.00241007	0.0177684	-0.0628822	5.79538	-0.302296	0.763878	0.931605	0.700196	5.79538	3.36732	0.00160472	0.00661405	0.170223	5.79538	0.831614	0.410203
gene-LSAT_0X7041	LOC111912733	probable histone H2A.3	PLY85194.1	GO:0005634	catalytic activity	K11251	histone H2A	49.47	248.3	4.7e-74	0.837282	-0.948504	1.15292	0.255288	0.714661	0.163079	-0.948504	0.195544	0.845884	0.983063	-1.19613	-0.948504	-1.47563	0.1473	0.366375	0.597454	-0.948504	0.735703	0.46589	0.889297	-0.0155402	-0.948504	-0.0191723	0.984792	0.997926	-1.94301	-0.948504	-2.60083	0.0126853	0.192084	-0.506813	-0.948504	-0.608827	0.54583	0.674645	-2.1698	-0.948504	-2.87571	0.00623768
gene-LSAT_0X720	LOC111903872	imidazole glycerol phosphate synthase hisHF, chloroplastic	PLY91770.1	GO:0003824	protein binding	No hits					-0.0616941	-1.25656	-0.131976	0.895616	0.989004	0.152415	-1.25656	0.325995	0.746003	0.983063	-0.144228	-1.25656	-0.308371	0.759283	0.899449	0.0686884	-1.25656	0.146915	0.883883	0.989318	-0.0126011	-1.25656	-0.026945	0.978628	0.997926	-0.196852	-1.25656	-0.422045	0.675086	0.906407	0.0245873	-1.25656	0.0525751	0.958313	0.988723	-0.238218	-1.25656	-0.510095	0.612583
gene-LSAT_0X7200			PLY85195.1		integral component of membrane	No hits					-0.327244	0.721034	-0.472427	0.639002	0.921153	-0.997313	0.721034	-1.57835	0.121787	0.729482	-0.287879	0.721034	-0.418181	0.677887	0.851094	-1.37914	0.721034	-2.13095	0.0388283	0.41386	0.505468	0.721034	0.881974	0.382676	0.574849	0.74054	0.721034	1.11078	0.272812	0.661598	-0.562168	0.721034	-0.883303	0.381965	0.524131	0.699731	0.721034	1.04975	0.299672
gene-LSAT_0X7340	LOC111914162	protein GLUTELIN PRECURSOR ACCUMULATION 3	PLY99789.1	GO:0005515	Golgi apparatus	No hits					-0.532193	3.80157	-1.85622	0.0702564	0.490557	0.081483	3.80157	0.360779	0.720024	0.979216	0.354541	3.80157	1.41854	0.163213	0.390158	0.0490977	3.80157	0.218931	0.827735	0.985328	-0.245876	3.80157	-1.06866	0.291164	0.482951	0.418422	3.80157	1.60218	0.116409	0.473126	-0.244349	3.80157	-1.05734	0.296239	0.435487	0.18672	3.80157	0.698557	0.488575
gene-LSAT_0X7361	LOC111914262	uncharacterized LOC111914262	PLY99768.1	GO:0005794	regulation of transcription by RNA polymerase II	No hits					0.309518	1.25638	0.596793	0.553763	0.888964	0.0991926	1.25638	0.154102	0.878247	0.983063	0.252327	1.25638	0.486674	0.628951	0.824697	-1.19245	1.25638	-1.66011	0.10414	0.58572	-0.32953	1.25638	-0.450983	0.654259	0.797181	-0.927346	1.25638	-1.21502	0.230962	0.623087	-0.569624	1.25638	-0.764036	0.449002	0.589401	-0.640991	1.25638	-0.859047	0.395059
gene-LSAT_0X740											-0.169742	2.8192	-0.366315	0.715919	0.948467	-0.344434	2.8192	-1.06786	0.291517	0.876179	-0.763593	2.8192	-1.54136	0.130529	0.341541	-0.334046	2.8192	-1.05352	0.297962	0.801211	-0.648455	2.8192	-1.8231	0.0752181	0.198247	0.0332254	2.8192	0.114342	0.909497	0.97117	-1.34939	2.8192	-3.32517	0.00181006	0.00728404	0.0390194	2.8192	0.135516	0.892834
gene-LSAT_0X7461	LOC111914017	uncharacterized LOC111914017	PLY99772.1	GO:0006357	protein binding	No hits					-0.0549843	5.88327	-0.428279	0.670578	0.932083	-0.283024	5.88327	-2.49374	0.0165494	0.469032	0.0512535	5.88327	0.405929	0.6868	0.85648	-0.111842	5.88327	-1.00219	0.321836	0.817551	0.252643	5.88327	2.18005	0.0347529	0.115445	0.0468941	5.88327	0.407807	0.685431	0.910358	0.469875	5.88327	4.09642	0.000181141	0.00108947	0.134857	5.88327	1.18172	0.243785
gene-LSAT_0X7481	LOC111913942	pentatricopeptide repeat-containing protein At2g27610	PLY99766.1	GO:0005515	nucleus	No hits					-0.782855	0.715498	-1.34798	0.184698	0.652942	-0.804656	0.715498	-1.2816	0.206824	0.823453	-0.0380896	0.715498	-0.0703645	0.944228	0.97409	-0.263043	0.715498	-0.437274	0.664092	0.948735	0.465613	0.715498	0.892342	0.377157	0.569781	0.40975	0.715498	0.667184	0.508205	0.823944	0.00919935	0.715498	0.0167397	0.986721	0.991498	0.215795	0.715498	0.347576	0.729848
gene-LSAT_0X7500	LOC111913674	protein SUPPRESSOR OF K(+) TRANSPORT GROWTH DEFECT 1	PLY99775.1	GO:0005634	zinc ion binding	K12196	vacuolar protein-sorting-associated protein 4	384.43	661.3	2.9e-199	0.282746	5.93884	1.67486	0.101191	0.540626	-0.0947453	5.93884	-0.612906	0.543154	0.953372	0.502508	5.93884	3.03619	0.00405174	0.0362077	0.141207	5.93884	0.931596	0.356726	0.836839	0.220375	5.93884	1.46303	0.150702	0.314339	0.349932	5.93884	2.13565	0.0384212	0.300675	0.413198	5.93884	2.76441	0.00835303	0.0257637	0.740615	5.93884	4.62521	3.39615e-05
gene-LSAT_0X7521	LOC111913585	zinc finger A20 and AN1 domain-containing stress-associated protein 4	PLY99788.1	GO:0008270	integral component of membrane	K24687	AN1-type zinc finger protein 5/6	130.93	142.4	7.5e-42	-0.378783	7.9941	-2.65739	0.010996	0.284765	-0.00318382	7.9941	-0.0228759	0.981855	0.997878	-0.524258	7.9941	-3.67009	0.000662565	0.0108298	-0.258835	7.9941	-1.84867	0.0713616	0.518436	-0.478269	7.9941	-3.42462	0.00136087	0.012021	-0.155782	7.9941	-1.14888	0.25693	0.648255	-0.425873	7.9941	-3.05111	0.00389004	0.0137205	-0.528252	7.9941	-3.85217	0.000383356
gene-LSAT_0X7541	LOC111913504	hippocampus abundant transcript-like protein 1	PLY99756.1	GO:0016021	ATP binding	No hits					-0.0493531	-0.725479	-0.0519783	0.958786	0.989645	0.203841	-0.725479	0.245558	0.807188	0.983063	-0.141269	-0.725479	-0.148769	0.882429	0.947521	0.00402499	-0.725479	0.00481414	0.996181	0.999286	-1.01603	-0.725479	-1.12481	0.266885	0.45537	-0.208297	-0.725479	-0.231144	0.818295	0.942658	-0.205612	-0.725479	-0.237314	0.813536	0.889541	0.511013	-0.725479	0.590986	0.557612
gene-LSAT_0X7581			PLY99774.1	GO:0061631	cysteine-type peptidase activity	K10581	ubiquitin-conjugating enzyme E2 O [EC:2.3.2.24]	293.07	407.3	3.8e-122	-0.571461	4.00228	-1.65129	0.105937	0.548485	-0.955246	4.00228	-2.08807	0.0427258	0.581187	-1.17289	4.00228	-3.11863	0.00323144	0.0312451	-0.829063	4.00228	-1.88321	0.0664198	0.505969	-0.377451	4.00228	-0.979148	0.332963	0.525941	-0.305991	4.00228	-0.748091	0.458461	0.794084	-1.14602	4.00228	-2.58151	0.0133147	0.0379267	-0.699443	4.00228	-1.61852	0.112836
gene-LSAT_0X7601	LOC111913067	diphosphomevalonate decarboxylase 2	PLY99779.1	GO:0005524	integral component of membrane	K01597	diphosphomevalonate decarboxylase [EC:4.1.1.33]	222.67	628.1	5.2e-189	0.399482	4.84846	1.93012	0.0601791	0.467673	-0.404421	4.84846	-2.19863	0.0333117	0.545772	0.474722	4.84846	2.32479	0.0248532	0.119241	-0.176608	4.84846	-0.994613	0.325467	0.819349	0.231718	4.84846	1.23985	0.221727	0.40356	0.452658	4.84846	2.25196	0.0294655	0.269495	0.340724	4.84846	1.83507	0.0733906	0.149359	0.760334	4.84846	3.88736	0.000344475
gene-LSAT_0X761	LOC111903870	uncharacterized LOC111903870	PLY91797.1	GO:0016021	integral component of membrane	No hits					-0.0601098	2.68385	-0.196282	0.84531	0.988518	0.491115	2.68385	1.66351	0.103453	0.702247	0.0488271	2.68385	0.16365	0.870771	0.945263	-0.381731	2.68385	-1.14716	0.257633	0.774298	0.506395	2.68385	1.75152	0.0869589	0.218582	-0.19406	2.68385	-0.547841	0.586623	0.865541	0.544422	2.68385	1.88338	0.0663963	0.138015	-0.433458	2.68385	-1.18579	0.242191
gene-LSAT_0X7620	LOC111913152	protein YIPF5 homolog	PLY99793.1	GO:0016021	chloroplast thylakoid membrane	K20363	protein YIPF5/7	129.87	281.1	3.5e-84	-0.379594	3.25635	-1.07917	0.286506	0.742746	-0.157426	3.25635	-0.557983	0.579739	0.961026	-0.287631	3.25635	-0.844339	0.403135	0.654687	-0.201076	3.25635	-0.716472	0.477559	0.891699	-0.157194	3.25635	-0.563642	0.575914	0.736732	0.379385	3.25635	1.33187	0.189893	0.575803	-0.0622079	3.25635	-0.225043	0.823008	0.895916	0.302042	3.25635	1.05587	0.296899
gene-LSAT_0X7781	LOC111912656	ACT domain-containing protein ACR12	PLY99799.1	GO:0009535	integral component of membrane	No hits					-0.616648	4.232	-1.38995	0.171671	0.637186	0.00477279	4.232	0.0155978	0.987627	0.998475	-0.585569	4.232	-1.35193	0.183437	0.418876	-0.392164	4.232	-1.23132	0.224867	0.744332	-0.482766	4.232	-1.62896	0.110598	0.257621	0.66868	4.232	2.08924	0.0426151	0.314273	-1.46012	4.232	-4.17961	0.000139799	0.000880784	1.00586	4.232	3.23254	0.00235254
gene-LSAT_0X7801	LOC111912459	choline/ethanolaminephosphotransferase 1	PLY99781.1	GO:0016021	ATP binding	No hits					-0.29059	5.14776	-1.44155	0.156644	0.619667	0.357183	5.14776	1.70317	0.0957273	0.691387	-0.678109	5.14776	-3.25317	0.00221982	0.0242791	0.217217	5.14776	1.03028	0.308617	0.809927	-0.724592	5.14776	-3.55673	0.000926311	0.00926218	0.360068	5.14776	1.74037	0.0889187	0.42575	-0.920352	5.14776	-4.38824	7.2462e-05	0.000517571	0.138973	5.14776	0.662454	0.511202
gene-LSAT_0X7881	LOC111912317	uncharacterized LOC111912317	PLY99778.1	GO:0005524	cytoplasm	No hits					-0.0943085	5.75492	-0.648505	0.520093	0.875277	-0.241138	5.75492	-1.64173	0.107912	0.709325	-0.358268	5.75492	-2.43018	0.0193213	0.101585	0.0404706	5.75492	0.283044	0.778496	0.976649	-0.00108738	5.75492	-0.00736451	0.994158	0.998165	0.0270409	5.75492	0.185933	0.853369	0.951939	-0.3003	5.75492	-1.97941	0.0541696	0.117209	0.204256	5.75492	1.4228	0.16198
gene-LSAT_0X7900	LOC111912223	uncharacterized LOC111912223	PLY99798.1	GO:0005737		No hits					-0.346075	5.76839	-1.74151	0.0887164	0.517068	0.305886	5.76839	1.40453	0.167315	0.788224	-0.668747	5.76839	-3.31061	0.00188662	0.0219944	-0.0848337	5.76839	-0.37967	0.706052	0.95833	-0.652268	5.76839	-3.2384	0.00231404	0.017298	-0.12145	5.76839	-0.623251	0.536399	0.839764	-1.29507	5.76839	-6.03221	3.23683e-07	6.833e-06	-0.778314	5.76839	-3.8435	0.000393567
gene-LSAT_0X7921	LOC111912132	uncharacterized LOC111912132	PLY99764.1		RNA binding	No hits					-0.191891	2.94222	-0.34115	0.734645	0.955285	-0.401853	2.94222	-1.38045	0.174554	0.794031	0.102472	2.94222	0.18888	0.851072	0.941913	-0.55164	2.94222	-1.87231	0.0679473	0.509618	-0.0165923	2.94222	-0.0444257	0.96477	0.997926	0.382018	2.94222	1.32525	0.192061	0.579468	0.0602228	2.94222	0.162229	0.871883	0.932129	0.247096	2.94222	0.848849	0.400648
gene-LSAT_0X800	LOC111903868	heterogeneous nuclear ribonucleoprotein 1	PLY91792.1	GO:0003723	structural constituent of ribosome	K14411	RNA-binding protein Musashi	291.37	311.5	2.8e-93	-0.0286115	5.2142	-0.148956	0.882282	0.989004	-0.247723	5.2142	-1.50025	0.140827	0.758489	0.233031	5.2142	1.25958	0.214588	0.460066	0.00937912	5.2142	0.0586762	0.953481	0.989691	0.427294	5.2142	2.71933	0.00938526	0.0455947	0.160203	5.2142	0.923413	0.360925	0.732398	0.639938	5.2142	4.11701	0.00016992	0.00103142	0.255429	5.2142	1.48848	0.143894
gene-LSAT_0X8021	LOC111912049	40S ribosomal protein S25	PLY99783.1	GO:0003735		K02975	small subunit ribosomal protein S25e	26.87	203.1	1.1e-60	0.415365	6.7383	2.57265	0.0136128	0.300416	-0.196907	6.7383	-1.23759	0.222558	0.834061	0.363218	6.7383	2.25283	0.0294059	0.133091	0.00735147	6.7383	0.0468225	0.962871	0.990946	0.14683	6.7383	0.978837	0.333114	0.526037	-0.576707	6.7383	-3.48898	0.00112922	0.0824842	0.167587	6.7383	1.11655	0.270363	0.407148	-0.54918	6.7383	-3.33623	0.00175387
gene-LSAT_0X8040	LOC111911954	glycine-rich protein 5	PLY99796.1		integral component of membrane	No hits					-0.589715	-1.45888	-0.79133	0.433078	0.840599	0.152415	-1.45888	0.20045	0.84207	0.983063	-0.142709	-1.45888	-0.195449	0.845959	0.941271	0.0686884	-1.45888	0.0903362	0.928438	0.989318	-0.539398	-1.45888	-0.86278	0.393026	0.584931	-0.196852	-1.45888	-0.259511	0.796475	0.939737	0.767512	-1.45888	1.33029	0.190409	0.31184	1.30476	-1.45888	1.83921	0.0727682
gene-LSAT_0X8061	LOC111911815	zinc transport protein ZntB	PLY99762.1	GO:0016021		No hits					0.295855	2.02109	0.731192	0.468612	0.857688	0.416135	2.02109	1.18824	0.241234	0.848737	0.284438	2.02109	0.71022	0.481387	0.716964	-0.213254	2.02109	-0.564248	0.575505	0.925046	-0.275689	2.02109	-0.773557	0.443408	0.6308	0.100713	2.02109	0.232899	0.81694	0.942482	-0.779359	2.02109	-2.01622	0.0500263	0.10989	0.431256	2.02109	1.03951	0.304355
gene-LSAT_0X8100	LOC111914663	uncharacterized LOC111914663	PLY99786.1			No hits					1.36296	2.43137	1.10727	0.274308	0.730511	0.461457	2.43137	0.41068	0.683338	0.971426	2.87604	2.43137	2.66679	0.0107363	0.069151	0.868296	2.43138	0.818292	0.417685	0.86713	0.463595	2.43137	1.1279	0.265592	0.453875	1.52478	2.43137	1.21837	0.229699	0.621681	1.83656	2.43137	4.76669	2.14934e-05	0.000192591	3.78597	2.43137	3.52229	0.00102466
gene-LSAT_0X8120			PLY99792.1	GO:0006886	integral component of membrane	K17769	mitochondrial import receptor subunit TOM22	24.9	65.3	1.7e-18	0.201571	5.52753	1.06587	0.292409	0.748218	-0.101256	5.52753	-0.540034	0.591949	0.961974	0.356849	5.52753	1.91962	0.0615304	0.212583	0.0064622	5.52753	0.0350287	0.972218	0.993658	0.107531	5.52753	0.631213	0.531229	0.703318	0.144902	5.52753	0.750825	0.456831	0.793561	0.462405	5.52753	2.75903	0.00847031	0.0260689	-0.00463766	5.52753	-0.0238294	0.981099
gene-LSAT_0X8140	LOC111911729	uncharacterized protein At2g38710	PLY99794.1			K24611	AMME syndrome candidate gene 1 protein	124.7	308.5	2.7e-92	-0.290954	3.37964	-1.02736	0.309972	0.763452	0.164751	3.37964	0.734346	0.466708	0.937468	-0.170265	3.37964	-0.624608	0.535516	0.75854	-0.263838	3.37964	-1.11679	0.270261	0.784549	-0.136332	3.37964	-0.561354	0.577459	0.738154	0.457585	3.37964	1.8061	0.0778779	0.40292	-0.174896	3.37964	-0.712341	0.480086	0.618193	0.108154	3.37964	0.410922	0.683162
gene-LSAT_0X8161	LOC111911582	multiple myeloma tumor-associated protein 2 homolog	PLY99769.1		ATP binding	No hits					0.164237	6.02853	1.16087	0.252074	0.71222	-0.140949	6.02853	-1.01332	0.316553	0.884969	0.0770722	6.02853	0.544581	0.588844	0.798645	-0.0704015	6.02853	-0.511347	0.611714	0.93553	-0.0267842	6.02853	-0.199992	0.842426	0.923679	0.0766676	6.02853	0.549104	0.585763	0.865541	0.0139438	6.02853	0.104136	0.917544	0.964287	0.178565	6.02853	1.28896	0.204278
gene-LSAT_0X8180	LOC111911397	cytosolic Fe-S cluster assembly factor NBP35	PLY99761.1	GO:0005524	nucleus	K03593	ATP-binding protein involved in chromosome partitioning	113.73	271.4	5e-81	0.17284	6.81562	1.18411	0.242848	0.702902	-0.225591	6.81562	-1.69119	0.0980097	0.693094	0.365397	6.81562	2.53922	0.0147933	0.0849324	-0.0741738	6.81562	-0.561738	0.577199	0.925282	0.238555	6.81562	1.79562	0.0795567	0.205561	0.306946	6.81562	2.26391	0.0286601	0.266336	0.360623	6.81562	2.723	0.00929698	0.0281865	0.417899	6.81562	3.10003	0.00340151
gene-LSAT_0X8241	LOC111911305	transcription factor SRM1	PLY99795.1	GO:0005634	ubiquitin binding	No hits					-0.744242	4.45064	-1.46296	0.15072	0.612313	-0.175203	4.45064	-0.516688	0.608011	0.965341	0.171969	4.45064	0.397984	0.692604	0.860326	0.148241	4.45064	0.459581	0.648123	0.946159	0.500155	4.45064	1.46616	0.149852	0.313155	-0.291448	4.45064	-0.926019	0.359584	0.731054	0.908311	4.45064	2.74739	0.00872976	0.0266984	0.480435	4.45064	1.63676	0.108952
gene-LSAT_0X840	LOC111903867	WD repeat-containing protein 48	PLY91820.1	GO:0043130	integral component of membrane	K15361	WD repeat-containing protein 48	234.3	385.9	1.1e-115	0.0958514	1.00958	0.149671	0.881721	0.989004	-0.030884	1.00958	-0.0526825	0.958228	0.993543	0.987601	1.00958	1.64652	0.106919	0.302011	-0.840252	1.00958	-1.36265	0.180059	0.698776	2.43753	1.00958	4.16932	0.000144363	0.00274249	0.402121	1.00958	0.791059	0.433234	0.780863	1.84958	1.00958	3.00289	0.00443553	0.0152609	0.0981106	1.00958	0.187245	0.852346
gene-LSAT_0X8520	LOC111893220	TLC domain-containing protein At5g14285	PLY65267.1	GO:0016021	FAD binding	No hits					-0.373958	5.23131	-1.47188	0.148305	0.610292	0.467459	5.23131	2.09612	0.0419693	0.579601	0.111435	5.23131	0.464901	0.644339	0.834009	0.162466	5.23131	0.717292	0.477057	0.891699	0.273464	5.23131	1.19201	0.239767	0.424228	0.299151	5.23131	1.3046	0.19894	0.587505	0.548787	5.23131	2.43044	0.0193091	0.051013	0.287488	5.23131	1.25626	0.215778
gene-LSAT_0X8660	LOC111909075	berberine bridge enzyme-like 8	PLY87863.1	GO:0071949		No hits					0.515323	3.89897	0.716518	0.47753	0.860462	0.585629	3.89897	1.2979	0.201214	0.819469	1.68945	3.89897	2.66387	0.0108164	0.0695099	0.123721	3.89897	0.262394	0.794265	0.978391	1.41556	3.89897	4.05826	0.000203876	0.00338323	0.55594	3.89897	0.860367	0.39434	0.755224	1.6975	3.89897	4.91078	1.3443e-05	0.00013262	0.648161	3.89897	1.01483	0.31584
gene-LSAT_0X8720	LOC111909079	uncharacterized LOC111909079	PLY87856.1		oxidoreductase activity	No hits					-0.424212	0.467504	-0.571588	0.570565	0.894026	0.678453	0.467504	0.989875	0.327751	0.888392	-0.68048	0.467504	-0.90709	0.369395	0.623998	-0.0268261	0.467504	-0.0374036	0.970336	0.993142	-0.212593	0.467504	-0.298165	0.767008	0.874674	0.191053	0.467504	0.333526	0.740352	0.926448	-1.19997	0.467504	-1.57004	0.123707	0.224337	-0.141157	0.467504	-0.238486	0.812632
gene-LSAT_0X8901	LOC111909083	berberine bridge enzyme-like 24	PLY87864.1	GO:0016491	nucleus	No hits					1.53742	-0.0895089	1.84971	0.0712093	0.491024	-0.0180705	-0.0895089	-0.0201889	0.983986	0.997973	2.26304	-0.0895089	2.84261	0.00680793	0.0518016	1.74374	-0.0895089	2.14545	0.0375831	0.410612	3.14512	-0.0895089	5.0276	9.17e-06	0.000458156	-0.208297	-0.0895089	-0.237631	0.813291	0.942161	2.5849	-0.0895089	3.96203	0.0002742	0.00152377	1.08098	-0.0895089	1.32555	0.191961
gene-LSAT_0X9061	LOC111909084	CCR4-NOT transcription complex subunit 11	PLY87884.1	GO:0005634		No hits					0.155238	5.1496	0.85646	0.396473	0.821966	-0.108061	5.1496	-0.566485	0.573997	0.95966	0.00305924	5.1496	0.0167623	0.986703	0.993383	0.382653	5.1496	2.11741	0.0400244	0.417649	0.0298466	5.1496	0.171126	0.864924	0.937668	-0.143315	5.1496	-0.756643	0.453373	0.791526	-0.264369	5.1496	-1.47202	0.14827	0.258367	0.141498	5.1496	0.768809	0.446192
gene-LSAT_0X9101	LOC111909085	uncharacterized LOC111909085	PLY87868.1		proteolysis	No hits					-0.0998931	4.92416	-0.586455	0.560624	0.889448	-0.224836	4.92416	-1.61138	0.114386	0.717393	0.0690208	4.92416	0.41814	0.677917	0.851094	-0.0795274	4.92416	-0.583179	0.562807	0.920879	0.236575	4.92416	1.61663	0.113244	0.261581	0.0151447	4.92416	0.100516	0.9204	0.974625	0.212086	4.92416	1.44099	0.156801	0.268932	0.423107	4.92416	2.91752	0.00558087
gene-LSAT_0X9181	LOC111909087	ATP-dependent Clp protease adapter protein CLPS2, chloroplastic	PLY87866.1	GO:0006508	integral component of membrane	K06891	ATP-dependent Clp protease adaptor protein ClpS	44.57	51.2	6e-14	0.489627	7.51637	1.66244	0.103669	0.543663	0.724121	7.51637	2.06026	0.0454335	0.590325	-0.217159	7.51637	-0.722065	0.474148	0.712312	0.597348	7.51637	1.69636	0.0970189	0.570996	-0.256844	7.51637	-0.850307	0.399846	0.59118	-0.36369	7.51637	-1.10482	0.275359	0.664192	-0.920369	7.51637	-2.97183	0.00482405	0.0164135	-0.666723	7.51637	-2.00231	0.0515584
gene-LSAT_0X9201	LOC111909088	ADP-ribosylation factor GTPase-activating protein AGD4	PLY87859.1	GO:0016021	protein binding	K12489	Arf-GAP with coiled-coil, ANK repeat and PH domain-containing protein	380.13	477.5	4.4e-143	0.264034	3.32664	0.695571	0.490425	0.865728	-0.234662	3.32664	-0.547047	0.587163	0.961974	-0.151185	3.32664	-0.37955	0.70614	0.868654	-0.00493689	3.32664	-0.0121022	0.9904	0.998164	1.54374	3.32664	3.32343	0.00181906	0.0145759	-0.191127	3.32664	-0.502189	0.618087	0.882576	1.55232	3.32664	3.33284	0.00177095	0.0071585	-0.466928	3.32664	-1.18535	0.242362
gene-LSAT_0X9241	LOC111909090	U5 small nuclear ribonucleoprotein 40 kDa protein	PLY87878.1	GO:0005515	integral component of membrane	K12857	Prp8 binding protein	268.03	622.5	2e-187	0.255946	5.21589	1.67365	0.101431	0.541393	0.0508589	5.21589	0.333102	0.74067	0.983063	0.144239	5.21589	0.941197	0.351841	0.60679	0.0735872	5.21589	0.486474	0.629092	0.940826	0.0542222	5.21589	0.367508	0.715036	0.840861	-0.15823	5.21589	-0.96218	0.341318	0.717689	0.0781683	5.21589	0.529259	0.599337	0.719735	-0.248407	5.21589	-1.50345	0.140003
gene-LSAT_0X9261	LOC111909091	tricalbin-3	PLY87867.1	GO:0016021	nucleus	No hits					0.107729	6.20782	0.88688	0.380058	0.816405	0.0907153	6.20782	0.721159	0.474699	0.939695	-0.0718281	6.20782	-0.588526	0.559246	0.777379	-0.17853	6.20782	-1.40263	0.167877	0.685576	-0.305103	6.20782	-2.53138	0.0150835	0.064255	-0.212147	6.20782	-1.68724	0.0987705	0.445857	-0.539658	6.20782	-4.40717	6.8236e-05	0.000491615	-0.260523	6.20782	-2.07135	0.0443367
gene-LSAT_0X9300	LOC111909092	pre-mRNA-processing protein 40C	PLY87871.1	GO:0005634	protein transport	K12824	transcription elongation regulator 1	205.5	499.6	9e-150	-0.00874092	4.43834	-0.0413918	0.967174	0.991453	-0.179344	4.43834	-0.83906	0.406058	0.919134	0.0447217	4.43834	0.214807	0.830929	0.936094	0.165689	4.43834	0.818135	0.417773	0.86713	0.313268	4.43834	1.52565	0.134391	0.291736	-0.302945	4.43834	-1.42544	0.16122	0.537918	0.0625239	4.43834	0.294636	0.769684	0.856887	-0.0324112	4.43834	-0.158408	0.874874
gene-LSAT_0X9321	LOC111909093	uncharacterized LOC111909093	PLY87879.1	GO:0015031	ATP binding	K19022	AP-5 complex subunit beta-1	95.6	1046.5	0	0.074648	5.75874	0.569415	0.572026	0.894211	-0.101937	5.75874	-0.82416	0.414379	0.920978	0.25612	5.75874	1.99046	0.0528952	0.192353	0.0680127	5.75874	0.559263	0.578872	0.925905	0.181648	5.75874	1.49517	0.142146	0.30254	0.0443624	5.75874	0.337857	0.737108	0.926104	0.269797	5.75874	2.22721	0.0311987	0.0751843	0.175145	5.75874	1.35005	0.184036
gene-LSAT_0X9341	LOC111909094	phosphomevalonate kinase, peroxisomal	PLY87854.1	GO:0005524	protein binding	K00938	phosphomevalonate kinase [EC:2.7.4.2]	127.07	442.6	7.8e-133	1.52721	2.7671	1.59294	0.118469	0.567313	0.674228	2.7671	1.14621	0.25802	0.859604	3.40281	2.7671	4.12032	0.000168177	0.00441588	0.380094	2.7671	0.62821	0.533176	0.911292	2.90823	2.7671	5.24319	4.5e-06	0.000291441	1.51771	2.7671	1.70071	0.096191	0.440616	4.18305	2.7671	7.7492	1.04972e-09	9.82108e-08	2.89548	2.7671	3.61373	0.000783117
gene-LSAT_0X9380	LOC111909095	pentatricopeptide repeat-containing protein At2g26790, mitochondrial	PLY87872.1	GO:0005515		No hits					0.119523	2.75768	0.283424	0.778206	0.969758	-0.440583	2.75768	-1.18413	0.242842	0.850054	-0.130269	2.75768	-0.300988	0.764869	0.902694	0.0357261	2.75768	0.105243	0.916671	0.989318	0.322349	2.75768	0.828969	0.411682	0.601466	0.175529	2.75768	0.499234	0.620149	0.883689	0.329284	2.75768	0.842458	0.404175	0.547082	-0.14687	2.75768	-0.401565	0.689986
gene-LSAT_0X9420	LOC111917932	late embryogenesis abundant protein At5g17165	PLY99680.1		integral component of membrane	No hits					0.0421802	7.91961	0.242111	0.80984	0.978863	0.12256	7.91961	0.769012	0.446074	0.93156	0.238447	7.91961	1.38275	0.173851	0.405107	0.137122	7.91961	0.863277	0.392756	0.854647	0.134324	7.91961	0.812492	0.420967	0.610358	0.54404	7.91961	3.44102	0.00129788	0.0880155	1.00742	7.91961	6.26159	1.49861e-07	3.72373e-06	0.706244	7.91961	4.49583	5.14394e-05
gene-LSAT_0X9540	LOC111917846	aluminum-activated malate transporter 4	PLY99722.1	GO:0016021	RNA binding	No hits					-0.29876	5.83529	-2.04431	0.0470524	0.435715	-0.0171867	5.83529	-0.124502	0.901496	0.984317	0.00560327	5.83529	0.039491	0.968681	0.986061	-0.161244	5.83529	-1.1635	0.251018	0.770422	-0.33473	5.83529	-2.40577	0.0204928	0.0795495	0.00262654	5.83529	0.0191081	0.984843	0.994373	-0.256131	5.83529	-1.84631	0.0717105	0.146843	-0.323794	5.83529	-2.31467	0.0254528
gene-LSAT_0X9581	LOC111917760	60S ribosomal protein L30	PLY99686.1	GO:0003723	integral component of membrane	K02908	large subunit ribosomal protein L30e	47	244.8	2.1e-73	0.517079	7.10771	3.07015	0.00369254	0.219077	-0.0415599	7.10771	-0.242641	0.809433	0.983063	0.269326	7.10771	1.5901	0.119111	0.321876	0.0710999	7.10771	0.418432	0.677705	0.950152	0.151867	7.10771	0.944516	0.350163	0.543503	-0.520735	7.10771	-2.93019	0.00539502	0.145878	0.217711	7.10771	1.35529	0.182374	0.301732	-0.6162	7.10771	-3.45853	0.00123371
gene-LSAT_0X9600	LOC111917671	transmembrane protein 120 homolog	PLY99709.1	GO:0016021	integral component of membrane	No hits					-0.0616941	-1.2068	-0.0746665	0.940825	0.989004	0.152415	-1.2068	0.184433	0.854537	0.983063	-0.144228	-1.2068	-0.174463	0.862318	0.944298	0.0686884	-1.2068	0.083118	0.934142	0.989318	-0.0161826	-1.2068	-0.024127	0.980862	0.997926	1.87431	-1.2068	2.49949	0.0163176	0.207383	-1.28572	-1.2068	-1.77377	0.0831559	0.164365	0.8155	-1.2068	1.0329	0.307402
gene-LSAT_0X9640	LOC111878104	ABC transporter B family member 19	PLY99668.1	GO:0016021	integral component of membrane	K05658	ATP-binding cassette, subfamily B (MDR/TAP), member 1 [EC	885.4	1499.3	0	-0.0616941	-1.82513	-0.073689	0.941598	0.989004	0.159393	-1.82513	0.198232	0.843794	0.983063	-0.144228	-1.82513	-0.172179	0.864102	0.944611	0.0685978	-1.82513	0.0853099	0.932409	0.989318	-0.0126011	-1.82513	-0.0150447	0.988066	0.997926	1.70328	-1.82513	2.2232	0.0314873	0.278047	0.0245873	-1.82513	0.0293552	0.976717	0.988723	3.06421	-1.82513	4.28793	9.95137e-05
gene-LSAT_0X9661	LOC111917577	chloroplastic import inner membrane translocase subunit HP30-2	PLY99723.1	GO:0016021	integral component of membrane	No hits					-0.292116	2.74721	-0.697865	0.489004	0.865243	-0.572653	2.74721	-1.34447	0.185819	0.802786	-0.275496	2.74721	-0.675223	0.503135	0.733557	-0.0915592	2.74721	-0.235378	0.815028	0.982322	-0.388038	2.74721	-1.16942	0.248652	0.433546	-0.214387	2.74721	-0.547473	0.586873	0.865541	-0.687272	2.74721	-1.94963	0.057735	0.12329	-0.334178	2.74721	-0.84229	0.404268
gene-LSAT_0X9700	LOC111917397	metallophosphoesterase 1	PLY99731.1	GO:0016021	catalytic activity	K23362	ethanolamine phosphate phosphodiesterase [EC:3.1.-.-]	119.97	264.5	3.6e-79	-0.66673	2.82184	-2.14082	0.0379771	0.410417	0.129556	2.82184	0.459573	0.648129	0.969372	-0.0167879	2.82184	-0.0603264	0.952174	0.978392	0.50646	2.82184	1.91851	0.0616742	0.493196	0.168501	2.82184	0.71759	0.476876	0.659751	0.269585	2.82184	1.01455	0.315971	0.697152	0.274373	2.82184	1.17944	0.244683	0.377666	0.0892449	2.82184	0.328954	0.743781
gene-LSAT_0X9740	LOC111917199	uncharacterized calcium-binding protein At1g02270	PLY99692.1	GO:0003824	DNA binding	No hits					-0.0248518	5.04392	-0.0992501	0.921399	0.989004	0.468547	5.04392	1.74116	0.0887792	0.677932	-0.61448	5.04392	-2.33963	0.0239962	0.116446	0.0465371	5.04392	0.167511	0.86775	0.989318	-0.935045	5.04392	-3.407	0.00143184	0.012405	-0.0240879	5.04392	-0.0979401	0.922433	0.975546	-1.35832	5.04392	-4.61669	3.49062e-05	0.00028497	-0.369237	5.04392	-1.46611	0.149865
gene-LSAT_0X9760	LOC111917113	NAC domain-containing protein 91	PLY99714.1	GO:0003677	cytoplasm	No hits					0.083299	7.16677	0.728356	0.470328	0.858603	-0.00371754	7.16677	-0.0345273	0.972616	0.99645	0.227981	7.16677	2.01388	0.0502808	0.186522	0.0614043	7.16677	0.573597	0.569217	0.923053	0.161721	7.16677	1.51292	0.137586	0.296284	0.236029	7.16677	2.19684	0.0334478	0.284468	0.0853092	7.16677	0.794799	0.431079	0.573084	0.415864	7.16677	3.89956	0.00033191
gene-LSAT_0X9801			PLY99735.1	GO:0004252	ATP binding	K01358	ATP-dependent Clp protease, protease subunit [EC:3.4.21.9	52.57	177.5	1.5e-52	-3.11258	0.587789	-4.09553	0.000181639	0.12368	-0.177732	0.587789	-0.298278	0.766922	0.983063	-1.38083	0.587789	-2.03012	0.0485347	0.182482	-0.579883	0.587789	-0.947318	0.348749	0.832714	-1.14263	0.587789	-1.89188	0.0652265	0.179362	-0.0203465	0.587789	-0.0322746	0.974402	0.990582	-0.703862	0.587789	-1.20489	0.23481	0.365513	-0.868158	0.587789	-1.2994	0.200705
gene-LSAT_0X9821	LOC111916896	nascent polypeptide-associated complex subunit alpha-like protein 2	PLY99676.1	GO:0005737		K03626	nascent polypeptide-associated complex subunit alpha	35.27	262.2	1.9e-78	0.161148	5.99339	0.930728	0.35717	0.799111	-0.0812449	5.99339	-0.454182	0.651973	0.969692	0.184521	5.99339	1.07119	0.290034	0.545986	-0.0393596	5.99339	-0.221824	0.825497	0.984975	0.213158	5.99339	1.20862	0.233386	0.417047	-0.311136	5.99339	-1.72956	0.0908535	0.429064	-0.00326739	5.99339	-0.0182536	0.985521	0.991291	-0.287682	5.99339	-1.60601	0.115562
gene-LSAT_1X1000	LOC111894732	rhamnogalacturonate lyase	PLY64147.1		FAD binding	K18195	rhamnogalacturonan endolyase [EC:4.2.2.23]	61	249.2	3.5e-74	-1.11993	-1.55564	-1.79183	0.0801711	0.502563	0.152415	-1.55564	0.210019	0.834641	0.983063	-0.943241	-1.55564	-1.53098	0.13307	0.345154	0.0686884	-1.55564	0.0946486	0.925032	0.989318	-1.32615	-1.55564	-1.93166	0.059983	0.169231	-0.196852	-1.55564	-0.271899	0.786996	0.938145	-1.28896	-1.55564	-1.87749	0.0672182	0.139374	-0.238218	-1.55564	-0.328624	0.744029
gene-LSAT_1X100060	LOC111910014	cytokinin dehydrogenase 6	PLY87193.1	GO:0071949		K00279	cytokinin dehydrogenase [EC:1.5.99.12]	242.63	817.1	4.4e-246	-0.134602	0.575677	-0.195587	0.845851	0.988518	-1.31407	0.575677	-1.69989	0.0963478	0.691387	-1.79838	0.575677	-2.32595	0.0247852	0.119017	-1.37339	0.575677	-1.78003	0.0821097	0.541719	0.340588	0.575677	0.457897	0.649323	0.793234	-0.295521	0.575677	-0.355005	0.724314	0.922776	0.422175	0.575677	0.569608	0.571896	0.696495	0.386517	0.575677	0.485441	0.629818
gene-LSAT_1X10021	LOC111904176	uncharacterized protein At4g08330, chloroplastic	PLY91552.1		chloroplast	No hits					-0.339737	-0.960399	-0.384039	0.702834	0.943743	-1.39713	-0.960399	-1.64296	0.107657	0.709325	0.0847298	-0.960399	0.0984281	0.922048	0.963958	-0.426734	-0.960399	-0.533413	0.596483	0.93163	-0.931025	-0.960399	-1.08846	0.282429	0.472764	0.369747	-0.960399	0.413004	0.681648	0.908545	-0.616813	-0.960399	-0.732399	0.467883	0.607108	1.25672	-0.960399	1.47187	0.14831
gene-LSAT_1X100221	LOC111901830	pheophytinase, chloroplastic	PLY93317.1	GO:0009507	integral component of membrane	No hits					-0.109712	7.98741	-0.410709	0.683317	0.937089	-0.227716	7.98741	-0.973868	0.335548	0.890741	0.579575	7.98741	2.23955	0.0303236	0.135704	-0.218276	7.98741	-0.936551	0.354199	0.835323	0.237717	7.98741	0.980024	0.332535	0.52564	0.809835	7.98741	3.2971	0.00196044	0.10322	0.487149	7.98741	2.02252	0.0493457	0.1087	1.39871	7.98741	5.80647	6.89859e-07
gene-LSAT_1X100380	LOC111917475	glycosyltransferase-like KOBITO 1	PLY81580.1	GO:0016021	integral component of membrane	No hits					0.140135	6.21819	1.00915	0.318524	0.770452	0.0448661	6.21819	0.328735	0.743945	0.983063	0.199699	6.21819	1.44693	0.15514	0.378135	-0.109522	6.21819	-0.799878	0.428161	0.869877	-0.33154	6.21819	-2.24181	0.0301658	0.104329	-0.0177019	6.21819	-0.121021	0.904236	0.969447	-0.415479	6.21819	-2.78638	0.00788884	0.0245715	-0.0542801	6.21819	-0.371194	0.712309
gene-LSAT_1X100400	LOC111917474	uncharacterized LOC111917474	PLY81577.1	GO:0016021	membrane	No hits					-0.367429	6.48827	-2.32025	0.02512	0.370376	0.0582791	6.48827	0.361407	0.719558	0.979198	-0.434239	6.48827	-2.74563	0.00876945	0.0608827	-0.0775934	6.48827	-0.479675	0.63388	0.942199	-0.302493	6.48827	-2.01388	0.0502813	0.14933	-0.0392028	6.48827	-0.264345	0.792772	0.938768	-1.06278	6.48827	-6.7447	2.96219e-08	1.11604e-06	-0.503678	6.48827	-3.33176	0.00177637
gene-LSAT_1X10041	LOC111904177	receptor homology region, transmembrane domain- and RING domain-containing protein 2	PLY91539.1	GO:0016020	photosynthesis	K15692	E3 ubiquitin-protein ligase RNF13 [EC:2.3.2.27]	356.9	382.5	8.1e-115	-0.274196	6.5488	-1.58011	0.121381	0.573426	-0.142999	6.5488	-0.850555	0.39971	0.918716	-0.596994	6.5488	-3.38114	0.00154235	0.0192289	-0.228807	6.5488	-1.36083	0.18063	0.699192	-0.680865	6.5488	-4.15868	0.000149238	0.00280302	0.0112406	6.5488	0.0685959	0.945628	0.983377	-1.15931	6.5488	-6.83497	2.18942e-08	8.92245e-07	0.104796	6.5488	0.64354	0.523278
gene-LSAT_1X10061	LOC111904178	photosystem I reaction center subunit N, chloroplastic	PLY91577.1	GO:0015979	ADP binding	K02701	photosystem I subunit PsaN	131.2	271.2	9.3e-82	-0.278878	10.4502	-1.5906	0.118997	0.568676	0.426823	10.4502	2.36779	0.0224437	0.49288	-0.578811	10.4502	-3.27825	0.00206796	0.0234149	0.128725	10.4502	0.709344	0.481924	0.89357	-0.852851	10.4502	-4.60527	3.62e-05	0.00112775	-0.295796	10.4502	-1.67302	0.101556	0.451663	-1.35207	10.4502	-7.16271	7.32649e-09	3.94792e-07	-0.579005	10.4502	-3.24957	0.0022424
gene-LSAT_1X100660	LOC111917467	toll/interleukin-1 receptor-like protein	PLY81573.1	GO:0043531	integral component of membrane	No hits					-0.315181	-0.826951	-0.361949	0.719156	0.950276	0.646873	-0.826951	0.868385	0.389985	0.914991	0.381433	-0.826951	0.455161	0.651274	0.838116	-1.22968	-0.826951	-1.48871	0.143833	0.652617	1.72249	-0.826951	2.57942	0.0133847	0.0589197	0.703598	-0.826951	0.939179	0.352864	0.726116	0.398544	-0.826951	0.542216	0.590458	0.711879	0.915873	-0.826951	1.24047	0.221501
gene-LSAT_1X100681			PLY81584.1	GO:0016021	defense response	No hits					-0.862989	-1.19402	-1.47703	0.146927	0.607336	-1.15457	-1.19402	-2.04257	0.0472321	0.590776	-1.47269	-1.19402	-2.43586	0.0190575	0.100683	-1.24096	-1.19402	-2.19532	0.0335647	0.394343	-0.905141	-1.19402	-1.40327	0.167689	0.336695	0.345001	-1.19402	0.481238	0.632778	0.890584	-0.746199	-1.19402	-1.16476	0.250514	0.384319	1.59351	-1.19402	2.36445	0.0226229
gene-LSAT_1X10080	LOC111904179	O-fucosyltransferase 9	PLY91567.1	GO:0016021	protein binding	No hits					0.0597939	4.03646	0.249363	0.804263	0.976995	-0.0333539	4.03646	-0.146806	0.883968	0.983063	-0.174344	4.03646	-0.71034	0.481313	0.716964	0.0940332	4.03646	0.426121	0.672137	0.949592	-0.0647513	4.03646	-0.308198	0.759414	0.869643	0.1072	4.03646	0.503116	0.61744	0.882444	-0.157555	4.03646	-0.73698	0.465121	0.604588	0.1008	4.03646	0.475304	0.636966
gene-LSAT_1X100901	LOC111917469	pentatricopeptide repeat-containing protein At4g20740	PLY81571.1	GO:0005515	ADP binding	No hits					-0.535352	3.08923	-1.02563	0.310777	0.764301	-0.312523	3.08923	-0.82814	0.412146	0.919848	0.425833	3.08923	0.955099	0.344846	0.600235	-0.388083	3.08923	-1.03118	0.3082	0.809839	-0.207599	3.08923	-0.565988	0.574332	0.73589	-0.168895	3.08923	-0.460814	0.647245	0.896161	0.184089	3.08923	0.529066	0.599469	0.71982	-0.326443	3.08923	-0.875809	0.385981
gene-LSAT_1X101001	LOC111916343	putative disease resistance RPP13-like protein 1	PLY98162.1	GO:0043531	ADP binding	K13459	disease resistance protein RPS2	422.57	436	9e-131	-0.00701059	1.20179	-0.0154917	0.987711	0.996271	-0.50496	1.20179	-1.23601	0.223138	0.834061	0.260528	1.20179	0.605308	0.548143	0.769064	-0.112643	1.20179	-0.299145	0.766265	0.97368	0.287059	1.20179	0.443496	0.659622	0.800797	-0.304791	1.20179	-0.541868	0.590696	0.867422	-1.13434	1.20179	-1.59578	0.117835	0.215669	-0.041472	1.20179	-0.0764096	0.939446
gene-LSAT_1X101021	LOC111916352	disease resistance protein RPV1	PLY98129.1	GO:0043531	ADP binding	No hits					-0.0789756	1.36332	-0.0943331	0.925281	0.989004	-0.385295	1.36332	-0.450632	0.65451	0.969692	0.625662	1.36332	0.775848	0.442068	0.687869	0.0618526	1.36332	0.0738728	0.941453	0.989318	-0.093698	1.36332	-0.163616	0.870797	0.940708	1.69487	1.36332	2.88751	0.00604536	0.151719	0.0148522	1.36332	0.0261302	0.979274	0.988723	1.79934	1.36332	3.10955	0.00331341
gene-LSAT_1X101041	LOC111915816	toll/interleukin-1 receptor-like protein	PLY98149.1	GO:0043531	ADP binding	No hits					-0.299047	0.901592	-0.69216	0.492543	0.866613	0.579388	0.901592	1.63956	0.108365	0.710548	-0.154195	0.901592	-0.366536	0.715756	0.874509	0.69958	0.901592	2.02963	0.0485866	0.448111	0.523734	0.901592	0.708797	0.482261	0.664118	-0.218788	0.901592	-0.288806	0.774112	0.934974	0.0281009	0.901592	0.0370804	0.970592	0.988723	-0.246038	0.901592	-0.324744	0.746944
gene-LSAT_1X101141	LOC111916371	disease resistance protein RUN1	PLY98127.1	GO:0043531	integral component of membrane	No hits					-0.0616941	-0.90834	-0.0832804	0.934014	0.989004	-0.607187	-0.90834	-0.845034	0.402751	0.919134	0.385312	-0.90834	0.530424	0.598536	0.805286	-0.690914	-0.90834	-0.961558	0.341627	0.82927	1.04293	-0.90834	1.4711	0.148517	0.311554	-0.735355	-0.90834	-1.01365	0.316397	0.69737	1.08221	-0.90834	1.52651	0.134176	0.238866	-0.246254	-0.90834	-0.346193	0.730879
gene-LSAT_1X101181			PLY98137.1	GO:0006952		No hits					0.0721398	-0.0463896	0.0690653	0.945257	0.989004	0.164208	-0.0463897	0.190821	0.849561	0.983063	1.94823	-0.0463897	2.0705	0.0444191	0.172517	0.61698	-0.0463896	0.745932	0.459751	0.886452	1.25177	-0.0463897	1.52599	0.134306	0.291617	-0.883583	-0.0463897	-0.894211	0.376167	0.744489	0.960991	-0.0463897	1.13778	0.26149	0.396996	0.486661	-0.0463897	0.53649	0.594374
gene-LSAT_1X101201	LOC111915833	probable leucine-rich repeat receptor-like protein kinase At1g35710	PLY98143.1	GO:0016021	ADP binding	K19613	leucine-rich repeat protein SHOC2	256.13	262.1	2.2e-78	-0.0616941	-0.902856	-0.0615847	0.951178	0.989004	0.145432	-0.902856	0.15116	0.880554	0.983063	1.15368	-0.902856	1.21744	0.23005	0.479092	0.0618526	-0.902856	0.0642862	0.949039	0.989318	1.52978	-0.902856	1.91065	0.0627056	0.174525	1.51113	-0.902856	1.81202	0.0769431	0.400973	2.58426	-0.902856	3.48466	0.00114352	0.00500618	2.52037	-0.902856	3.2385	0.0023134
gene-LSAT_1X101221	LOC111916408	disease resistance protein RUN1	PLY98139.1	GO:0043531	cytoplasm	No hits					0.198223	-0.303924	0.278024	0.782321	0.970407	0.560581	-0.303924	0.816537	0.418677	0.92325	0.153764	-0.303924	0.21564	0.830284	0.936094	0.978515	-0.303924	1.47035	0.148718	0.658591	2.29578	-0.303924	3.24522	0.00227006	0.0170516	2.10165	-0.303924	2.82628	0.00710673	0.160752	2.60933	-0.303924	3.761	0.000504847	0.00253863	2.11576	-0.303924	2.85484	0.00659171
gene-LSAT_1X10140	LOC111904181	uncharacterized LOC111904181	PLY91574.1	GO:0005737	ADP binding	No hits					-0.0143162	4.87252	-0.0701014	0.944437	0.989004	0.0446834	4.87252	0.186581	0.852863	0.983063	-0.445583	4.87252	-2.11151	0.0405551	0.163269	0.0846598	4.87252	0.358498	0.721718	0.961499	-0.276712	4.87252	-1.35856	0.181344	0.354691	-0.552792	4.87252	-2.30476	0.0260524	0.257546	-0.609192	4.87252	-2.87381	0.00626918	0.0203338	-0.549239	4.87252	-2.29894	0.0264105
gene-LSAT_1X101561	LOC111915872	disease resistance protein RUN1-like	PLY98147.1	GO:0043531	ADP binding	No hits					0.0691735	1.73165	0.117389	0.907096	0.989004	-0.349865	1.73165	-0.730653	0.468938	0.937982	-0.0259796	1.73165	-0.0439571	0.965141	0.984477	-0.00108977	1.73165	-0.00242957	0.998073	0.999587	1.18162	1.73165	1.91311	0.0623813	0.173962	-0.0953091	1.73165	-0.182593	0.855972	0.953057	-0.233802	1.73165	-0.334879	0.739338	0.833954	-0.111074	1.73165	-0.212816	0.832472
gene-LSAT_1X101600	LOC111915882	disease resistance protein RPV1	PLY98169.1	GO:0043531	intracellular protein transport	No hits					-0.123237	4.72249	-0.238911	0.812305	0.979464	-0.266876	4.72249	-0.615868	0.541216	0.953372	-0.0566583	4.72249	-0.111793	0.911506	0.958673	0.151308	4.72249	0.367133	0.715314	0.959379	2.60227	4.72249	4.01283	0.000234566	0.00367198	0.0352264	4.72249	0.080434	0.936264	0.979691	2.30368	4.72249	3.49929	0.00109581	0.00483874	0.249283	4.72249	0.581653	0.563826
gene-LSAT_1X101701	LOC111915923	protein transport protein SEC31 homolog B	PLY98161.1	GO:0006886	ADP binding	K14005	protein transport protein SEC31	206.97	1008.4	1.6e-303	1.06465	2.76998	2.02113	0.0494952	0.442107	-0.666316	2.76998	-1.44135	0.1567	0.778992	1.04381	2.76998	2.00002	0.051814	0.189912	-0.103416	2.76998	-0.250688	0.803245	0.980277	1.89704	2.76998	3.34251	0.00172271	0.0140591	-0.245457	2.76998	-0.454997	0.651391	0.896969	2.00714	2.76998	3.55814	0.000922483	0.00420382	0.142677	2.76998	0.281426	0.779728
gene-LSAT_1X101761	LOC111915935	disease resistance protein RPV1	PLY98146.1	GO:0043531	ADP binding	No hits					0.271169	3.13179	0.434195	0.666309	0.930669	-0.151371	3.13179	-0.441657	0.660942	0.969692	1.0153	3.13179	1.78305	0.0816098	0.253714	0.350412	3.13179	1.10319	0.276058	0.786458	1.6918	3.13179	4.10841	0.000174518	0.00306943	0.444294	3.13179	1.04856	0.300214	0.684985	2.00019	3.13179	4.93997	1.22192e-05	0.000122672	1.06763	3.13179	2.69564	0.00997359
gene-LSAT_1X101861	LOC111915952	disease resistance protein RUN1	PLY98155.1	GO:0043531	ADP binding	No hits					1.35816	1.39255	1.44075	0.15687	0.619667	-0.375548	1.39255	-0.437048	0.664255	0.969692	0.609361	1.39255	0.623867	0.535997	0.758898	0.840863	1.39255	1.07906	0.286551	0.795344	2.35799	1.39255	4.26532	0.000106855	0.00226534	1.39195	1.39255	1.95175	0.0574741	0.356414	2.6693	1.39255	4.89983	1.39326e-05	0.000136302	2.57946	1.39255	3.974	0.000264317
gene-LSAT_1X101920	LOC111915968	disease resistance protein RPV1	PLY98170.1	GO:0043531	ADP binding	No hits					0.923766	3.04897	1.50964	0.138421	0.596401	-0.0809742	3.04897	-0.213165	0.832202	0.983063	1.61039	3.04897	2.84297	0.00680134	0.0517712	0.153529	3.04897	0.425013	0.672938	0.949592	1.23483	3.04897	2.9386	0.00527487	0.0304954	0.76454	3.04897	1.72992	0.0907884	0.429064	1.50274	3.04897	3.65145	0.000700312	0.00334271	1.47935	3.04897	3.582	0.000859978
gene-LSAT_1X101960	LOC111915995	disease resistance protein RUN1	PLY98138.1	GO:0043531	ADP binding	No hits					0.450989	-1.02533	0.545084	0.588501	0.901018	-0.106388	-1.02533	-0.156875	0.876075	0.983063	0.905008	-1.02533	1.12318	0.267569	0.521071	-0.132841	-1.02533	-0.196591	0.84507	0.988677	-0.00869578	-1.02533	-0.010246	0.991872	0.997966	-0.387182	-1.02533	-0.461692	0.64662	0.895917	0.0241599	-1.02533	0.0284671	0.977421	0.988723	1.51411	-1.02533	1.99598	0.0522691
gene-LSAT_1X102000	LOC111916008	disease resistance protein RPV1	PLY98158.1	GO:0043531	ADP binding	No hits					-0.0573808	5.06568	-0.165649	0.869206	0.989004	-0.207401	5.06568	-0.840295	0.405373	0.919134	0.557937	5.06568	1.74311	0.0884337	0.267219	0.0613227	5.06568	0.256237	0.798985	0.979543	1.22204	5.06568	4.49915	5.09e-05	0.00138706	0.537707	5.06568	2.03054	0.0484904	0.33398	1.43242	5.06568	5.32386	3.44845e-06	4.44219e-05	0.704788	5.06568	2.69899	0.00988842
gene-LSAT_1X102041	LOC111916046	disease resistance protein RUN1	PLY98120.1	GO:0043531	ADP binding	No hits					0.377491	2.51859	0.574289	0.568753	0.892871	0.0563406	2.51859	0.133188	0.894664	0.983063	1.45252	2.51859	2.49656	0.0164354	0.0909031	0.97409	2.51859	2.57943	0.0133842	0.263407	2.87073	2.51859	3.95327	0.000281665	0.00413142	1.03842	2.51859	1.30265	0.199602	0.588269	2.74153	2.51859	3.74289	0.000533067	0.0026584	1.86412	2.51859	2.53274	0.0150328
gene-LSAT_1X102120	LOC111916065	disease resistance protein RUN1	PLY98156.1	GO:0043531	ADP binding	No hits					0.185371	2.01545	0.317286	0.752556	0.96005	-0.622079	2.01545	-1.15461	0.254603	0.858562	0.593235	2.01545	1.04451	0.302064	0.558088	0.228535	2.01545	0.451801	0.653674	0.946608	0.611557	2.01545	1.8647	0.0690303	0.186679	0.997545	2.01545	3.13274	0.00310776	0.123863	1.06446	2.01545	3.40539	0.00143847	0.00604127	0.898094	2.01545	2.79938	0.00762564
gene-LSAT_1X102140	LOC111916077	disease resistance protein RPV1	PLY98168.1	GO:0043531	ADP binding	No hits					1.64597	0.854391	1.97094	0.0551641	0.456574	0.113013	0.854391	0.165913	0.869	0.983063	2.18918	0.854391	2.70577	0.00971804	0.0649002	0.641882	0.854391	0.993829	0.325844	0.819408	1.17038	0.854391	1.73975	0.0890286	0.22177	0.885236	0.854391	1.34255	0.186436	0.571017	1.11323	0.854391	1.64048	0.108174	0.201919	0.664862	0.854391	0.991268	0.327078
gene-LSAT_1X102180	LOC111916111	disease resistance protein RUN1	PLY98130.1	GO:0043531	ADP binding	No hits					-0.0501173	4.07493	-0.0775043	0.938581	0.989004	-0.0776845	4.07493	-0.199065	0.843147	0.983063	0.836598	4.07493	1.45701	0.152349	0.37351	0.425352	4.07493	1.17617	0.245973	0.766178	1.44844	4.07493	3.92006	0.000311785	0.00445075	0.356505	4.07493	1.05225	0.298537	0.683664	1.69238	4.07493	4.63754	3.26386e-05	0.000269892	0.752986	4.07493	2.30224	0.0262071
gene-LSAT_1X102200	LOC111916121	disease resistance protein RUN1	PLY98119.1	GO:0043531	ADP binding	No hits					0.446113	2.69073	1.20008	0.236653	0.69712	-0.0391656	2.69073	-0.119566	0.905382	0.984389	-0.173106	2.69073	-0.43357	0.66676	0.846181	0.449741	2.69073	1.49371	0.142526	0.650449	0.149279	2.69073	0.531703	0.597657	0.754473	-0.0231802	2.69073	-0.0878907	0.93037	0.977925	0.332812	2.69073	1.20983	0.232926	0.363516	-0.105651	2.69073	-0.398045	0.692559
gene-LSAT_1X102280	LOC111916518	disease resistance protein RUN1	PLY98122.1	GO:0043531	methyltransferase activity	No hits					-1.05931	-0.00850505	-1.30368	0.199251	0.663414	-1.0542	-0.00850505	-1.32557	0.191954	0.807943	-0.803676	-0.00850505	-1.01232	0.317023	0.573123	0.836998	-0.00850505	1.21403	0.231338	0.749851	1.91417	-0.00850505	2.28362	0.0273742	0.0975702	0.774688	-0.00850505	1.00683	0.319627	0.70041	2.51977	-0.00850505	3.10448	0.00336009	0.0121789	0.220268	-0.00850505	0.277179	0.782966
gene-LSAT_1X102320	LOC111916150	EEF1A lysine methyltransferase 4	PLY98152.1	GO:0008168	hydrolase activity	No hits					0.2758	0.193418	0.364629	0.717168	0.949062	0.275995	0.193418	0.357121	0.722741	0.979586	0.886236	0.193418	1.23066	0.225114	0.472865	0.163833	0.193418	0.211494	0.833497	0.986251	-1.25813	0.193418	-1.71518	0.0934834	0.229484	-0.349753	0.193418	-0.483255	0.631357	0.890105	-1.83046	0.193418	-2.38908	0.0213308	0.0551908	-0.706294	0.193418	-0.953466	0.345662
gene-LSAT_1X102541	LOC111902303	probable carboxylesterase 13	PLY92994.1	GO:0016787	chloroplast membrane	No hits					-1.27066	0.363467	-2.63411	0.0116646	0.287937	-0.591124	0.363467	-1.20464	0.234907	0.841281	-0.434938	0.363467	-0.992803	0.326338	0.582523	-0.747784	0.363467	-1.51383	0.137356	0.641821	0.272162	0.363467	0.489801	0.626754	0.776497	-0.557893	0.363467	-1.28792	0.204634	0.594717	0.276669	0.363467	0.496617	0.621978	0.738224	-0.849491	0.363467	-1.90082	0.0640148
gene-LSAT_1X103141	LOC111885263	protein RETICULATA-RELATED 4, chloroplastic	PLY71093.1	GO:0031969	nucleus	No hits					-0.0237974	8.54433	-0.171528	0.86461	0.989004	0.232964	8.54433	1.63576	0.109162	0.710548	-0.159523	8.54433	-1.1476	0.257453	0.509915	0.043737	8.54433	0.306011	0.761068	0.972018	-0.182451	8.54433	-1.30516	0.198751	0.377045	0.0776705	8.54433	0.551911	0.583855	0.864739	-0.473648	8.54433	-3.34995	0.00168649	0.0068771	-0.297053	8.54433	-2.08725	0.0428041
gene-LSAT_1X103161	LOC111885265	structural maintenance of chromosomes protein 5	PLY71096.1	GO:0005634		K22803	structural maintenance of chromosomes protein 5	377.57	1131.1	0	-0.0432048	4.65743	-0.202106	0.840784	0.987867	-0.466978	4.65743	-2.37836	0.021885	0.488147	-0.279191	4.65743	-1.27962	0.207513	0.451258	-0.0801238	4.65743	-0.431982	0.667905	0.949046	-0.318834	4.65743	-1.65675	0.104821	0.248233	-0.000537383	4.65743	-0.00270725	0.997852	0.999303	-0.600088	4.65743	-2.99151	0.0045744	0.0156738	0.166203	4.65743	0.85474	0.397414
gene-LSAT_1X10320			PLY91560.1		integral component of membrane	No hits					-0.301483	0.356519	-0.369405	0.713632	0.947572	0.271828	0.356519	0.400288	0.690918	0.974082	0.152536	0.356519	0.192347	0.848372	0.941358	0.545292	0.356519	0.82359	0.414699	0.865502	-0.305507	0.356519	-0.642837	0.523729	0.697886	-0.117899	0.356519	-0.285449	0.776665	0.935312	-0.515659	0.356519	-1.04592	0.301419	0.440955	0.238323	0.356519	0.608436	0.546087
gene-LSAT_1X103341	LOC111904653	uncharacterized LOC111904653	PLY99021.1		protein binding	No hits					-0.435566	6.04508	-2.26877	0.0283379	0.383293	-0.025491	6.04508	-0.13242	0.895267	0.983063	-0.729824	6.04508	-3.737	0.000542557	0.00953341	-0.238566	6.04508	-1.22764	0.226236	0.745442	-0.818769	6.04508	-4.46353	5.7e-05	0.00148359	-0.148529	6.04508	-0.835787	0.407877	0.764264	-1.42429	6.04508	-7.34009	4.06076e-09	2.64454e-07	-0.468367	6.04508	-2.59743	0.012794
gene-LSAT_1X103360			PLY99020.1	GO:0016021		No hits					-0.273141	-0.0243742	-0.334833	0.739373	0.955884	-0.30229	-0.0243742	-0.467617	0.64241	0.96918	0.108116	-0.0243742	0.136118	0.892361	0.950402	-0.587964	-0.0243742	-0.89612	0.375159	0.846911	0.0887525	-0.0243742	0.18197	0.856458	0.93288	-0.0767705	-0.0243742	-0.193947	0.847127	0.95004	-1.11179	-0.0243742	-1.94331	0.0585172	0.124533	-0.668474	-0.0243742	-1.54522	0.129593
gene-LSAT_1X10340	LOC111904139	tetratricopeptide repeat protein 33	PLY91546.1	GO:0005515	integral component of membrane	No hits					-0.223355	3.55972	-0.529027	0.599497	0.90416	0.0709873	3.55972	0.235623	0.81484	0.983063	-0.0109333	3.55972	-0.0270135	0.978573	0.990133	0.0215751	3.55972	0.0720271	0.942913	0.989318	0.936254	3.55972	2.04701	0.0467745	0.142135	0.480709	3.55972	1.30083	0.200217	0.588486	1.39245	3.55972	3.18099	0.00271783	0.0101998	0.48403	3.55972	1.3137	0.195886
gene-LSAT_1X103441	LOC111885264	uncharacterized LOC111885264	PLY71091.1	GO:0016021	integral component of membrane	No hits					-0.252603	6.70245	-1.36115	0.180531	0.64941	0.163672	6.70245	0.931875	0.356584	0.89998	0.233078	6.70245	1.28971	0.204018	0.447022	-0.376153	6.70245	-2.09912	0.0416907	0.421344	-0.106798	6.70245	-0.578498	0.565934	0.730329	-0.144309	6.70245	-0.794933	0.431002	0.779401	0.000906024	6.70245	0.00492457	0.996093	0.997345	-0.724546	6.70245	-3.88229	0.000349828
gene-LSAT_1X103461	LOC111885267	uncharacterized LOC111885267	PLY71088.1	GO:0016021	RNA binding	No hits					-0.0926521	6.88311	-0.682316	0.498684	0.867341	0.107218	6.88311	0.807064	0.424054	0.925206	0.0345151	6.88311	0.256667	0.798655	0.921058	0.0139263	6.8831	0.104781	0.917035	0.989318	-0.29594	6.88311	-2.20324	0.0329621	0.111109	0.270834	6.88311	2.00802	0.0509243	0.340658	-0.225357	6.88311	-1.68049	0.100084	0.190051	0.0508639	6.88311	0.374289	0.710022
gene-LSAT_1X10420	LOC111898182	50S ribosomal protein L21, chloroplastic	PLY96016.1	GO:0003723	positive regulation of transcription, DNA-templated	K02888	large subunit ribosomal protein L21	25.8	161.2	7.6e-48	-0.107988	6.41537	-0.556069	0.581035	0.897968	0.436677	6.41537	2.12606	0.0392569	0.566973	-0.449788	6.41537	-2.2882	0.0270829	0.126247	0.543625	6.41537	2.67018	0.0106439	0.239231	-0.159313	6.41537	-0.797153	0.429725	0.61871	-0.497167	6.41537	-2.46128	0.0179163	0.216254	-0.73175	6.41537	-3.53262	0.000994132	0.00446396	-1.17763	6.41537	-5.59101	1.41771e-06
gene-LSAT_1X10440	LOC111898180	uncharacterized LOC111898180	PLY96024.1	GO:0045893	ATP binding	No hits					-0.240641	3.96328	-0.84264	0.404074	0.82646	-0.376487	3.96328	-1.47675	0.147	0.766664	-0.363241	3.96328	-1.26885	0.211292	0.45609	-0.166977	3.96328	-0.685908	0.496438	0.899181	0.402461	3.96328	1.41707	0.16364	0.331131	0.243374	3.96328	0.952732	0.34603	0.72103	0.495282	3.96328	1.7566	0.0860785	0.169152	0.396557	3.96328	1.58641	0.119944
gene-LSAT_1X104440	LOC111916536	probable receptor-like protein kinase At5g59700	PLY98153.1	GO:0005524	serine-type carboxypeptidase activity	No hits					-0.0616941	-1.86363	-0.0927894	0.9265	0.989004	-0.510053	-1.86363	-0.859638	0.394738	0.915971	0.794162	-1.86363	1.24092	0.221338	0.468091	1.69586	-1.86363	3.26691	0.00213538	0.114086	-0.0126011	-1.86363	-0.0189444	0.984973	0.997926	-0.196852	-1.86363	-0.29673	0.768096	0.933387	0.0245873	-1.86363	0.0369642	0.970684	0.988723	-0.238218	-1.86363	-0.358635	0.721616
gene-LSAT_1X104541	LOC111916204	serine carboxypeptidase-like 40	PLY98128.1	GO:0004185	DNA binding	K16297	serine carboxypeptidase-like clade II [EC:3.4.16.-]	480	734.3	2.9e-221	-0.113609	4.76785	-0.459116	0.648454	0.924457	0.104822	4.76785	0.432523	0.667514	0.969692	-0.763085	4.76785	-2.84602	0.00674694	0.0514357	-0.270613	4.76785	-1.07579	0.287997	0.797129	-1.60672	4.76785	-5.74503	8.47e-07	0.000119819	-0.0309888	4.76785	-0.152098	0.879818	0.961661	-1.70178	4.76785	-5.91703	4.76321e-07	9.34263e-06	-0.421337	4.76785	-2.01065	0.0506353
gene-LSAT_1X10481	LOC111898181	5'-3' exonuclease	PLY96022.1	GO:0003677	proteolysis	No hits					-0.084561	4.80802	-0.389342	0.698937	0.942	0.0394355	4.80802	0.196856	0.844864	0.983063	-0.0942353	4.80802	-0.437438	0.663974	0.844214	-0.0382673	4.80802	-0.191157	0.849299	0.989318	-0.707693	4.80802	-3.57883	0.000868028	0.00886172	0.0687968	4.80802	0.356857	0.722937	0.922476	-0.410345	4.80802	-2.14385	0.0377192	0.0874553	-0.0695682	4.80802	-0.357805	0.722233
gene-LSAT_1X104861	LOC111879345	uncharacterized LOC111879345	PLY75624.1	GO:0006508	integral component of membrane	No hits					-0.362611	3.25549	-0.8866	0.380207	0.816454	0.0183234	3.25549	0.04906	0.961098	0.993566	-0.438846	3.25549	-1.06816	0.291384	0.547749	0.142882	3.25549	0.394832	0.694911	0.956096	1.24227	3.25549	1.9339	0.059698	0.168788	-0.0630395	3.25549	-0.124519	0.901483	0.968617	1.43545	3.25549	2.26905	0.0283197	0.0695554	0.181249	3.25549	0.37173	0.711913
gene-LSAT_1X104941	LOC111887065	protein PNS1	PLY96936.1	GO:0016021		No hits					-0.390346	1.21439	-0.774353	0.442943	0.84509	0.62764	1.21439	1.30714	0.198084	0.816104	-0.41248	1.21439	-0.820549	0.416411	0.666126	0.464079	1.21439	0.958295	0.34325	0.830727	0.43699	1.21439	0.864345	0.392176	0.584101	-0.666147	1.21439	-1.33173	0.189939	0.575855	0.728132	1.21439	1.47718	0.146886	0.256429	0.109712	1.21439	0.23727	0.81357
gene-LSAT_1X104961	LOC111887052	uncharacterized LOC111887052	PLY96933.1		protein N-linked glycosylation	No hits					-0.211116	3.47734	-0.696144	0.49007	0.865546	-0.158315	3.47734	-0.543527	0.589563	0.961974	0.0973991	3.47734	0.339847	0.73562	0.885659	-0.0139093	3.47734	-0.049416	0.960816	0.990421	0.492025	3.47734	1.75357	0.0866021	0.217939	-0.514812	3.47734	-1.6507	0.106057	0.457272	0.544796	3.47734	1.94536	0.0582618	0.124162	-0.632775	3.47734	-1.99537	0.0523385
gene-LSAT_1X104980	LOC111887045	glutamine--fructose-6-phosphate aminotransferase [isomerizing] 2	PLY96934.1	GO:0006487	chloroplast envelope	K00820	glutamine---fructose-6-phosphate transaminase (isomerizin	183.33	987.2	2.6e-297	0.85529	3.9004	2.32386	0.0249074	0.369335	0.31984	3.9004	0.906152	0.369885	0.907716	1.99369	3.9004	5.91767	4.75296e-07	0.000137271	0.7442	3.9004	2.23786	0.0304422	0.378212	1.24888	3.9004	4.46665	5.65e-05	0.00147296	0.479494	3.9004	1.16123	0.251929	0.643733	2.13187	3.9004	7.9266	5.8627e-10	6.56359e-08	0.512478	3.9004	1.25325	0.21686
gene-LSAT_1X10500	LOC111898179	dihydrolipoyllysine-residue acetyltransferase component 5 of pyruvate dehydrogenase complex, chloroplastic	PLY96021.1	GO:0009941	ATP binding	No hits					0.00739445	5.82589	0.0433309	0.965638	0.9912	0.283336	5.82589	1.56329	0.125286	0.734438	-0.34989	5.82589	-2.01539	0.0501166	0.186259	0.132171	5.82589	0.725938	0.471794	0.891174	0.0288528	5.82589	0.167441	0.867805	0.939054	-0.248834	5.82589	-1.38711	0.172529	0.553204	-0.173402	5.82589	-0.991127	0.327147	0.468885	-0.527333	5.82589	-2.88644	0.00606249
gene-LSAT_1X105021	LOC111887028	probable receptor-like protein kinase At5g59700	PLY96935.1	GO:0005524	chloroplast	No hits					-0.0862698	-1.11111	-0.127235	0.899345	0.989004	1.48294	-1.11111	2.47629	0.0172719	0.469032	0.792483	-1.11111	1.22338	0.227823	0.476497	1.98631	-1.11111	3.42394	0.00136358	0.0888815	0.764776	-1.11111	1.29735	0.201402	0.379579	1.62552	-1.11111	2.50195	0.0162192	0.207134	1.6954	-1.11111	3.02996	0.00412111	0.0143601	2.36801	-1.11111	3.78446	0.000470446
gene-LSAT_1X105200	LOC111912642	uncharacterized LOC111912642	PLY85226.1	GO:0009507	integral component of membrane	No hits					-0.623935	3.17888	-1.84488	0.0719218	0.492175	0.501401	3.17888	1.65214	0.105763	0.704287	-1.0214	3.17888	-2.85938	0.00651318	0.0501913	0.185407	3.17888	0.591263	0.557428	0.919345	-0.701881	3.17888	-1.79756	0.0792433	0.205111	-0.345725	3.17888	-1.40506	0.167158	0.54583	-0.89	3.17888	-2.19	0.033974	0.0804459	-1.13122	3.17888	-4.06643	0.000198785
gene-LSAT_1X10521	LOC111898178	leucine-rich repeat receptor-like tyrosine-protein kinase PXC3	PLY96019.1	GO:0016021	plasma membrane	No hits					0.474505	5.33469	1.21174	0.232203	0.693026	-0.183329	5.33469	-0.617226	0.540328	0.953372	1.18733	5.33469	3.22966	0.00237161	0.0254367	-0.182815	5.33469	-0.619516	0.538833	0.91247	0.787149	5.33469	2.50936	0.015926	0.0666751	0.417171	5.33469	1.24183	0.221002	0.612878	1.26952	5.33469	4.14042	0.000157982	0.000968368	0.718484	5.33469	2.1908	0.0339126
gene-LSAT_1X105220	LOC111912653	uncharacterized LOC111912653	PLY85228.1	GO:0005886	ADP binding	No hits					-0.675128	1.90614	-1.22016	0.229027	0.690476	-0.154425	1.90614	-0.157362	0.875694	0.983063	-1.41144	1.90614	-2.24891	0.0296742	0.13397	-1.93178	1.90614	-1.7304	0.0907021	0.558765	-0.826793	1.90614	-0.93355	0.355729	0.549239	-1.62537	1.90614	-2.27977	0.0276211	0.263392	-1.47655	1.90614	-1.55636	0.126923	0.228918	-1.70943	1.90614	-2.36482	0.0226033
gene-LSAT_1X105241	LOC111912651	disease resistance protein RPV1	PLY85224.1	GO:0043531	cytosol	No hits					0.193549	4.59317	0.386031	0.70137	0.943125	-0.4102	4.59317	-1.00482	0.320584	0.886197	0.603534	4.59317	1.27468	0.209241	0.453974	0.122974	4.59317	0.327961	0.744527	0.966512	1.92151	4.59317	4.0504	0.000208886	0.00343173	0.580023	4.59317	1.24747	0.218952	0.611124	2.1563	4.59317	4.59359	3.75994e-05	0.00030274	0.845224	4.59317	1.8738	0.0677368
gene-LSAT_1X105261	LOC111912657	cytochrome b5 domain-containing protein RLF	PLY85235.1	GO:0005829	oxidoreductase activity	No hits					0.0597942	3.84056	0.212286	0.832883	0.986373	0.0306347	3.84056	0.133657	0.894295	0.983063	0.369442	3.84056	1.38058	0.174516	0.406043	-0.172325	3.84056	-0.738896	0.463969	0.888181	0.587323	3.84056	2.41118	0.020228	0.0787925	0.301443	3.84056	1.192	0.239772	0.632734	0.789201	3.84056	3.29584	0.00196747	0.00781654	0.298091	3.84056	1.1847	0.242616
gene-LSAT_1X105400	LOC111912665	polyamine oxidase 1	PLY85225.1	GO:0016491	hydrolase activity	K13366	polyamine oxidase [EC:1.5.3.14 1.5.3.16 1.5.3.-]	325.4	708.2	2.4e-213	-0.595314	-0.991807	-0.731863	0.468207	0.857586	-0.38538	-0.991807	-0.436386	0.664731	0.969692	-0.503304	-0.991807	-0.624527	0.535568	0.75854	-0.988771	-0.991807	-1.09522	0.279493	0.789697	0.772789	-0.991807	0.963032	0.340895	0.533901	0.82525	-0.991807	0.958165	0.343315	0.719258	0.730769	-0.991807	0.906416	0.369747	0.512377	0.00710187	-0.991807	0.0079337	0.993706
gene-LSAT_1X105461	LOC111912663	probable carboxylesterase 13	PLY85221.1	GO:0016787	hydrolase activity	No hits					0.148755	2.78922	0.651618	0.518102	0.87437	-0.0281816	2.78922	-0.163498	0.870889	0.983063	0.72978	2.78922	3.41961	0.00138069	0.0179481	0.148138	2.78922	0.877001	0.38534	0.852377	-0.224824	2.78922	-1.28567	0.205411	0.384275	0.296292	2.78922	1.69034	0.0981717	0.444628	0.238679	2.78922	1.4106	0.165529	0.280571	0.336353	2.78922	1.92871	0.0603589
gene-LSAT_1X105541	LOC111912661	probable carboxylesterase 13	PLY85222.1	GO:0016787	RNA binding	No hits					-0.487765	5.1025	-2.02614	0.0489578	0.440665	0.26166	5.1025	1.18124	0.243974	0.850659	-0.163969	5.1025	-0.712784	0.479815	0.715885	-0.00782613	5.1025	-0.0347622	0.97243	0.993658	-0.550402	5.1025	-2.5576	0.0141334	0.0613749	-0.0106505	5.1025	-0.0524487	0.958413	0.985844	-0.656157	5.1025	-3.00618	0.00439613	0.0151489	-0.560167	5.1025	-2.66256	0.0108524
gene-LSAT_1X10560	LOC111898177	U4/U6 small nuclear ribonucleoprotein Prp31 homolog	PLY96023.1	GO:0003723	methylation	K12844	U4/U6 small nuclear ribonucleoprotein PRP31	222.27	723.6	1.1e-217	0.0406901	5.24187	0.271541	0.787269	0.971858	0.169427	5.24187	1.19044	0.240379	0.847835	0.11755	5.24187	0.794894	0.431024	0.677882	0.0551257	5.24187	0.38639	0.701106	0.957774	0.0922435	5.24187	0.657728	0.514205	0.690065	-0.052086	5.24187	-0.354181	0.724928	0.922776	0.147762	5.24187	1.05499	0.297299	0.436516	0.000406525	5.24187	0.00278596	0.99779
gene-LSAT_1X105600			PLY85233.1			No hits					-0.334229	7.28406	-1.32636	0.191695	0.658669	0.462585	7.28406	1.78786	0.0808188	0.670228	-0.727408	7.28406	-2.85478	0.00659287	0.0506487	0.0136607	7.28406	0.0521319	0.958664	0.99032	-0.291263	7.28406	-1.06318	0.293613	0.485672	-0.457005	7.28406	-1.74738	0.0876814	0.423122	-0.719332	7.28406	-2.56354	0.0139257	0.0392464	-1.52453	7.28406	-5.55559	1.59549e-06
gene-LSAT_1X105621	LOC111912658	cycloartenol-C-24-methyltransferase	PLY85229.1	GO:0032259	nucleus	K00559	sterol 24-C-methyltransferase [EC:2.1.1.41]	388.2	546	2.3e-164	0.890716	-0.811145	1.51996	0.135812	0.594987	0.45276	-0.811145	0.883206	0.382017	0.911697	0.641338	-0.811145	1.08471	0.284071	0.539161	-0.811885	-0.811145	-1.46783	0.149399	0.659284	0.282082	-0.811145	0.477253	0.635589	0.782992	-0.321908	-0.811145	-0.649723	0.519313	0.828706	0.205949	-0.811145	0.346124	0.730931	0.827494	0.198215	-0.811145	0.418491	0.677663
gene-LSAT_1X105720	LOC111908304	DNA topoisomerase 2	PLY88472.1	GO:0005634	peptidyl-prolyl cis-trans isomerase activity	K03164	DNA topoisomerase II [EC:5.6.2.2]	429.93	1995.6	0	0.733333	0.487327	1.0253	0.310931	0.764301	0.892689	0.487327	1.58796	0.119593	0.727024	-1.43201	0.487327	-1.80028	0.0788059	0.248292	0.330656	0.487327	0.561758	0.577186	0.925282	-0.0193605	0.487327	-0.0280796	0.977728	0.997926	-0.190815	0.487327	-0.33438	0.739712	0.926448	0.26466	0.487327	0.389628	0.698727	0.802642	-0.53238	0.487327	-0.910379	0.367678
gene-LSAT_1X105740			PLY88477.1		polygalacturonase activity	No hits					-0.0208507	6.66673	-0.152156	0.879773	0.989004	0.0511328	6.66673	0.366889	0.715494	0.978946	0.0503217	6.66673	0.370053	0.713152	0.873115	0.0711318	6.66674	0.513423	0.610273	0.934999	-0.0624488	6.66673	-0.479842	0.633762	0.781777	0.069464	6.66673	0.52642	0.601291	0.873935	-0.211312	6.66673	-1.61002	0.114682	0.211296	0.0902999	6.66673	0.686086	0.496327
gene-LSAT_1X105761	LOC111908303	peptidyl-prolyl cis-trans isomerase FKBP42	PLY88482.1	GO:0003755	integral component of membrane	No hits					0.0248463	6.2359	0.16663	0.868439	0.989004	-0.0158523	6.2359	-0.113952	0.909804	0.984769	-0.0366131	6.2359	-0.245918	0.806911	0.925421	0.00754901	6.2359	0.0546014	0.956708	0.989941	-0.189205	6.2359	-1.35776	0.181594	0.355029	0.382134	6.2359	2.68731	0.0101886	0.178523	0.108762	6.2359	0.79191	0.432743	0.574531	0.502494	6.2359	3.56149	0.000913448
gene-LSAT_1X105840	LOC111908302	putative zinc transporter At3g08650	PLY88483.1	GO:0016021		K07238	zinc transporter, ZIP family	121.93	141.5	1.4e-41	0.562094	2.49414	1.3248	0.192209	0.658782	-0.118301	2.49414	-0.383181	0.703466	0.97619	0.978887	2.49414	2.4493	0.0184461	0.0983612	-0.0451803	2.49414	-0.150018	0.881449	0.989318	0.245289	2.49414	0.876191	0.385776	0.577939	0.259338	2.49414	0.685269	0.496837	0.818939	0.415968	2.49414	1.51344	0.137455	0.243507	0.619204	2.49414	1.72056	0.0924924
gene-LSAT_1X10621	LOC111898176	uncharacterized LOC111898176	PLY96018.1		catalytic activity	No hits					-0.012124	0.789975	-0.0192551	0.984726	0.995398	0.782502	0.789975	1.35623	0.182077	0.802095	0.392681	0.789975	0.645855	0.521791	0.747885	0.83011	0.789975	1.45844	0.151958	0.663453	0.488534	0.789975	0.890784	0.377983	0.570683	0.801145	0.789975	1.30611	0.198433	0.586701	-0.499346	0.789975	-0.83162	0.4102	0.553038	-0.651059	0.789975	-0.967104	0.338879
gene-LSAT_1X106241	LOC111908306	tRNA-dihydrouridine(20/20a) synthase	PLY88470.1	GO:0003824	metal ion binding	K05539	tRNA-dihydrouridine synthase A [EC:1.-.-.-]	233.73	474.5	1.9e-142	-0.0924403	4.88883	-0.445691	0.658048	0.927907	0.290205	4.88883	1.3437	0.186067	0.802786	-0.25242	4.88883	-1.20707	0.233979	0.484439	0.134184	4.88883	0.616535	0.540779	0.91247	-0.373419	4.88883	-1.86567	0.0688921	0.186432	-0.315826	4.88883	-1.63819	0.108652	0.461764	-0.878666	4.88883	-4.07918	0.000191085	0.00113874	-0.51977	4.88883	-2.64929	0.0112246
gene-LSAT_1X106281	LOC111908292	uncharacterized LOC111908292	PLY88480.1	GO:0046872	DNA binding	No hits					-0.343142	3.67722	-0.785385	0.436517	0.842102	-0.435357	3.67722	-1.01813	0.314287	0.884712	-0.689754	3.67722	-1.5055	0.139478	0.355664	0.0744267	3.67722	0.190901	0.849498	0.989318	1.26111	3.67722	2.46568	0.0177255	0.0716497	-0.261732	3.67722	-0.658376	0.513793	0.825848	1.08698	3.67722	2.0826	0.0432471	0.0978683	-0.328824	3.67722	-0.823971	0.414485
gene-LSAT_1X106300	LOC111908305	DNA-directed RNA polymerases II, IV and V subunit 11	PLY88476.1	GO:0003677		K03008	DNA-directed RNA polymerase II subunit RPB11	95.63	195.6	3.3e-58	0.00907153	6.23425	0.0639063	0.94934	0.989004	0.076382	6.23425	0.566066	0.57428	0.95966	-0.36273	6.23425	-2.50375	0.0161476	0.0897348	0.102562	6.23425	0.764656	0.448636	0.882568	-0.221057	6.23425	-1.6796	0.10026	0.240608	0.00786677	6.23425	0.0589137	0.953293	0.983991	-0.31959	6.23425	-2.41021	0.0202754	0.0530734	0.13096	6.23425	0.988519	0.328407
gene-LSAT_1X106381			PLY65278.1	GO:0004650		No hits					-0.589715	-1.79924	-1.03515	0.306363	0.762774	0.152415	-1.79924	0.262212	0.794405	0.983063	-0.672249	-1.79924	-1.17938	0.244708	0.497707	0.0686884	-1.79924	0.11817	0.906481	0.989318	0.515765	-1.79924	0.905104	0.370434	0.563469	-0.196852	-1.79924	-0.339469	0.735902	0.925827	4.73752	-1.79924	10.4068	2.42023e-13	3.21536e-10	0.539165	-1.79924	0.95816	0.343318
gene-LSAT_1X106561	LOC111908308	uncharacterized LOC111908308	PLY88481.1		integral component of membrane	No hits					-0.403658	3.27163	-1.06789	0.291505	0.747359	0.523045	3.27163	1.81215	0.0769222	0.662448	0.0409418	3.27163	0.11837	0.906324	0.956722	-0.0324689	3.27163	-0.105167	0.91673	0.989318	-0.272968	3.27163	-0.831418	0.410313	0.600407	-0.473574	3.27163	-1.61374	0.113871	0.469682	-0.247349	3.27163	-0.752753	0.455684	0.595975	-0.170004	3.27163	-0.608955	0.545746
gene-LSAT_1X106620	LOC111908307	sodium/calcium exchanger NCL1	PLY88469.1	GO:0016021	integral component of membrane	No hits					0.105642	1.76874	0.107877	0.914593	0.989004	1.08668	1.76874	1.51952	0.135923	0.748871	2.30106	1.76874	2.65236	0.0111374	0.0707262	1.52117	1.76874	2.23806	0.0304278	0.378212	1.89653	1.76874	2.96155	0.00495952	0.0292233	0.739408	1.76874	0.966506	0.339175	0.71643	1.64952	1.76874	2.51043	0.0158841	0.0436543	1.31029	1.76874	1.81613	0.0762991
gene-LSAT_1X106760	LOC111890901	protein DETOXIFICATION 42	PLY66962.1	GO:0016021	metal ion binding	No hits					-0.764282	3.59554	-1.91365	0.06231	0.471988	-0.878342	3.59554	-2.70065	0.00984647	0.411774	-0.259262	3.59554	-0.711759	0.480443	0.716171	-0.52519	3.59554	-1.75196	0.086882	0.551045	-0.529912	3.59554	-1.7201	0.0925758	0.228126	0.494161	3.59554	1.86992	0.0682868	0.383182	-0.331901	3.59554	-1.10633	0.274712	0.411769	0.388874	3.59554	1.46233	0.150892
gene-LSAT_1X106881	LOC111890897	zinc finger CCCH domain-containing protein 24	PLY66959.1	GO:0046872	phosphatase activity	No hits					0.153139	6.19923	0.867405	0.390516	0.820321	-0.0555238	6.19923	-0.363329	0.718133	0.979198	0.59864	6.19923	3.49827	0.00109908	0.0152418	-0.0167007	6.19923	-0.109897	0.913	0.989318	0.415302	6.19923	2.60936	0.0124162	0.0557032	-0.0319602	6.19923	-0.201046	0.841607	0.948869	0.610546	6.19923	3.86257	0.00037145	0.00195982	0.238327	6.19923	1.52067	0.135634
gene-LSAT_1X106940	LOC111890903	protein FRA10AC1	PLY66960.1	GO:0016791	integral component of membrane	K13121	protein FRA10AC1	40	311.2	3.6e-93	0.140393	6.20911	0.919381	0.363005	0.80419	-0.252535	6.20911	-1.80607	0.0778826	0.664327	0.211762	6.20911	1.40014	0.168618	0.397795	-0.208156	6.20911	-1.49915	0.141114	0.648101	-0.15865	6.20911	-1.1198	0.268992	0.457769	-0.0361383	6.20911	-0.256069	0.799114	0.939955	0.0555369	6.20911	0.395643	0.694317	0.799014	-0.133942	6.20911	-0.946577	0.349123
gene-LSAT_1X10700	LOC111887338	uncharacterized LOC111887338	PLY69585.1	GO:0016021		No hits					0.198794	6.67536	0.703838	0.485313	0.864322	0.723197	6.67536	2.02807	0.0487521	0.590776	-0.197836	6.67536	-0.693057	0.491986	0.725531	0.313513	6.67536	0.861295	0.393835	0.855272	-0.386718	6.67536	-1.38835	0.172152	0.343007	-0.939972	6.67536	-2.99626	0.00451595	0.137701	-0.670098	6.67536	-2.37882	0.0218607	0.0562841	-1.79149	6.67536	-5.40371	2.64539e-06
gene-LSAT_1X107340	LOC111885070	uncharacterized LOC111885070	PLY71254.1		membrane	No hits					0.165515	2.48947	0.497275	0.621518	0.915064	-0.47809	2.48947	-1.43052	0.159766	0.781696	-0.24654	2.48947	-0.705677	0.48418	0.71941	0.0302202	2.48947	0.0995882	0.921132	0.989318	-0.0696066	2.48947	-0.238872	0.812336	0.90437	-0.358887	2.48947	-1.0292	0.309118	0.691214	-0.466129	2.48947	-1.49092	0.143253	0.251215	-0.438351	2.48947	-1.24771	0.218861
gene-LSAT_1X107381			PLY71251.1		integral component of membrane	No hits					-0.57008	2.30479	-1.53615	0.131799	0.589551	0.0629552	2.30479	0.168457	0.867011	0.983063	-0.403228	2.30479	-1.13354	0.263243	0.516641	-0.135797	2.30479	-0.357516	0.722448	0.961826	-0.427142	2.30479	-1.49231	0.142891	0.303805	-0.233791	2.30479	-0.735642	0.465927	0.798982	-0.917373	2.30479	-2.91783	0.00557631	0.018493	-0.844252	2.30479	-2.4247	0.0195792
gene-LSAT_1X107400	LOC111885065	ATP synthase subunit O, mitochondrial	PLY71252.1	GO:0016020	membrane	K02137	F-type H+-transporting ATPase subunit O	184.27	258	6.3e-77	0.0268287	-0.129254	0.0290872	0.976929	0.993784	-0.536444	-0.129254	-0.606611	0.547286	0.953854	0.649327	-0.129254	0.73584	0.465808	0.706332	-0.000349995	-0.129254	-0.000411816	0.999673	0.999874	0.467603	-0.129254	0.559263	0.578873	0.739188	-0.500033	-0.129254	-0.568455	0.572671	0.858834	0.383912	-0.129254	0.455565	0.650986	0.763468	-0.542752	-0.129254	-0.616943	0.540513
gene-LSAT_1X107421	LOC111885064	ATP synthase subunit O, mitochondrial	PLY71250.1	GO:0016020	integral component of membrane	K02137	F-type H+-transporting ATPase subunit O	184.27	273.4	1.4e-81	-0.0168173	6.21398	-0.117221	0.907229	0.989004	0.0720149	6.21398	0.515903	0.608555	0.965341	0.0432103	6.21398	0.303645	0.762857	0.901406	-0.110997	6.21398	-0.791064	0.433231	0.874152	-0.188802	6.21398	-1.36056	0.180716	0.353904	-0.0278706	6.21398	-0.192834	0.847993	0.950099	-0.0396452	6.21398	-0.287299	0.775258	0.860783	-0.21427	6.21398	-1.47063	0.148644
gene-LSAT_1X107441											-0.455989	0.0517221	-1.01383	0.316312	0.768246	0.160735	0.0517221	0.45529	0.651182	0.969692	0.0400537	0.0517221	0.0928147	0.92648	0.965709	-0.434707	0.0517221	-1.15638	0.253884	0.772749	0.26153	0.0517221	0.773771	0.443283	0.630757	1.0402	0.0517221	2.43435	0.0191273	0.222314	0.683969	0.0517221	2.12126	0.039681	0.0912384	0.107851	0.0517221	0.235782	0.814717
gene-LSAT_1X107461	LOC111888771	ADP,ATP carrier protein 1, mitochondrial	PLY68548.1	GO:0016021	nucleus	K05863	solute carrier family 25 (mitochondrial adenine nucleotide translocator), member 4/5/6/31	239.1	549.2	5.5e-165	0.202571	4.56286	0.325261	0.746555	0.958302	0.0113618	4.56286	0.0231661	0.981625	0.997878	1.02665	4.56286	1.80406	0.0782014	0.24709	-0.777719	4.56286	-1.46426	0.150366	0.661625	-0.156935	4.56286	-0.321387	0.749468	0.864002	-0.679436	4.56286	-1.25788	0.215196	0.607253	0.310134	4.56286	0.656862	0.514756	0.649247	-1.25664	4.56286	-2.15177	0.0370513
gene-LSAT_1X107620	LOC111915528	protein TRANSPARENT TESTA 1	PLY83094.1	GO:0005634	nucleus	No hits					-0.394883	2.13472	-0.673973	0.503921	0.869224	-0.730577	2.13472	-0.973649	0.335655	0.890786	-0.577483	2.13472	-0.974262	0.335354	0.59162	0.396066	2.13472	0.578141	0.566173	0.921358	-0.448023	2.13472	-1.16181	0.251695	0.437332	-0.453087	2.13472	-1.06991	0.290606	0.677089	-1.03729	2.13472	-2.40244	0.0206578	0.0538585	-2.05671	2.13472	-3.74267	0.000533419
gene-LSAT_1X107740			PLY83101.1	GO:0006412	hydrolase activity	K02998	small subunit ribosomal protein SAe	217.77	481.6	5.8e-145	0.0797662	5.12632	0.585864	0.561018	0.889598	-0.164206	5.12632	-1.23991	0.221705	0.833835	0.0085917	5.12632	0.0631356	0.94995	0.976761	0.0646423	5.12632	0.501983	0.618231	0.938102	-0.214085	5.12632	-1.51157	0.137929	0.296767	-0.0752764	5.12632	-0.512747	0.610742	0.878382	-0.253723	5.12632	-1.77598	0.0827857	0.163756	0.301282	5.12632	2.1333	0.0386246
gene-LSAT_1X10781	LOC111887350	homeobox-leucine zipper protein HAT5	PLY69587.1	GO:0005634		K09338	homeobox-leucine zipper protein	75.4	166.8	3.7e-49	-0.00530529	7.12163	-0.0259779	0.979395	0.994398	-0.360098	7.12163	-2.01196	0.0504908	0.591877	0.149179	7.12163	0.740729	0.462868	0.70391	-0.426233	7.12163	-2.38344	0.0216207	0.327399	-0.46264	7.12163	-2.60386	0.0125891	0.0563007	0.495283	7.12163	2.75529	0.00855291	0.171783	-0.864049	7.12163	-4.77314	2.10481e-05	0.000189281	0.816824	7.12163	4.59718	3.71677e-05
gene-LSAT_1X107820	LOC111915524	uncharacterized LOC111915524	PLY83099.1		chloroplast thylakoid membrane	No hits					-0.098016	4.43292	-0.401117	0.690312	0.939594	0.375061	4.43292	1.48448	0.144947	0.764355	-0.662027	4.43292	-2.53796	0.0148396	0.0851737	0.196943	4.43293	0.771187	0.444797	0.881017	-0.22477	4.43292	-0.843365	0.403673	0.594428	-0.110898	4.43292	-0.481517	0.632581	0.890584	-0.728772	4.43292	-2.50644	0.0160411	0.044007	-0.175938	4.43292	-0.762103	0.450143
gene-LSAT_1X107841	LOC111915523	thylakoid lumenal 19 kDa protein, chloroplastic	PLY83096.1	GO:0009535	integral component of membrane	No hits					-0.577965	7.20509	-2.65932	0.0109423	0.284765	0.569597	7.20509	2.50557	0.0160751	0.469032	-0.747156	7.20509	-3.42691	0.00135193	0.0176819	0.303473	7.20509	1.32598	0.19182	0.712217	-0.644749	7.20509	-2.79982	0.00761695	0.0394662	-0.204174	7.20509	-0.934217	0.355388	0.727881	-1.52735	7.20509	-6.2667	1.47311e-07	3.67412e-06	-0.856536	7.20509	-3.82877	0.000411522
gene-LSAT_1X10800			PLY69588.1	GO:0016021		No hits					0.310787	-1.19026	0.450788	0.654398	0.925868	0.389281	-1.19026	0.585461	0.561286	0.956995	-0.288001	-1.19026	-0.405421	0.68717	0.856614	-1.76682	-1.19026	-2.37456	0.0220844	0.329425	-0.0126011	-1.19026	-0.0156101	0.987617	0.997926	-1.27469	-1.19026	-1.65288	0.10561	0.456663	0.0245873	-1.19026	0.0304584	0.975842	0.988723	-1.31606	-1.19026	-1.7042	0.0955316
gene-LSAT_1X108121	LOC111912620	receptor-like protein 51	PLY85241.1	GO:0016021		No hits					-0.32984	1.46006	-0.983035	0.331068	0.778755	-0.354877	1.46006	-0.537107	0.593951	0.962241	-1.10062	1.46006	-2.90767	0.00572957	0.0460399	-0.517336	1.46006	-0.777432	0.441143	0.878766	-0.977212	1.46006	-1.58712	0.119785	0.270743	-1.41844	1.46006	-2.29922	0.0263927	0.259218	-1.62754	1.46006	-2.49451	0.016518	0.0450611	-2.6301	1.46006	-3.85562	0.00037937
gene-LSAT_1X10820	LOC111887341	hypersensitive-induced reaction 1 protein	PLY69584.1		integral component of membrane	No hits					0.115664	9.11771	0.914723	0.365418	0.806607	0.473695	9.11771	3.67774	0.000647659	0.219378	0.315058	9.11771	2.51422	0.0157363	0.0884648	0.64	9.11771	5.00918	9.74005e-06	0.00566979	0.149214	9.11771	1.20402	0.23514	0.419093	0.101679	9.11771	0.780193	0.439534	0.78348	-0.0672807	9.11771	-0.538382	0.593078	0.714347	-0.0296255	9.11771	-0.22663	0.821781
gene-LSAT_1X108360	LOC111900564	uncharacterized LOC111900564	PLY94268.1	GO:0016021	nucleus	No hits					-0.0969853	6.10937	-0.635629	0.528373	0.877964	0.0044387	6.10937	0.0281942	0.977637	0.997214	-0.0794054	6.10937	-0.523094	0.603583	0.808836	0.0963735	6.10937	0.618702	0.539364	0.91247	0.147087	6.10937	0.973713	0.335624	0.528177	-0.00875785	6.10937	-0.0557244	0.955818	0.984864	0.129857	6.10937	0.857261	0.396035	0.538642	-0.221584	6.10937	-1.39563	0.169964
gene-LSAT_1X108381	LOC111900562	uncharacterized LOC111900562	PLY94272.1	GO:0005634	zinc ion binding	K14396	polyadenylate-binding protein 2	91.17	98.2	1.8e-28	0.345391	3.06577	0.928893	0.35811	0.800405	-0.519459	3.06577	-1.39217	0.171002	0.789846	-0.0371084	3.06577	-0.095578	0.924298	0.965074	-0.0326798	3.06577	-0.0964503	0.923609	0.989318	0.451098	3.06577	1.26122	0.214002	0.394813	0.188679	3.06577	0.519758	0.605888	0.876167	0.329616	3.06577	0.902876	0.371602	0.514367	0.397822	3.06577	1.13262	0.263625
gene-LSAT_1X108541	LOC111900560	transcription elongation factor SPT4 homolog 1	PLY94269.1	GO:0008270		K15171	transcription elongation factor SPT4	49.03	198.7	3.7e-59	0.152689	5.70054	1.07123	0.290019	0.746686	-0.120286	5.70054	-0.946067	0.34938	0.897339	0.174567	5.70054	1.23521	0.223433	0.470849	-0.194839	5.70054	-1.53364	0.132414	0.633714	-0.0268441	5.70054	-0.220495	0.826525	0.913532	0.0789944	5.70054	0.61649	0.540809	0.842232	0.0684789	5.70054	0.564304	0.575468	0.699733	0.272848	5.70054	2.1587	0.0364761
gene-LSAT_1X108561	LOC111910026	uncharacterized LOC111910026	PLY87189.1		integral component of membrane	No hits					0.0123912	3.20732	0.0356154	0.971753	0.992929	-0.861253	3.20732	-2.64768	0.0112706	0.424679	-0.315249	3.20732	-0.87406	0.386922	0.64116	-0.909307	3.20732	-2.80848	0.00744632	0.201891	0.0640353	3.20732	0.19269	0.848105	0.9271	0.779911	3.20732	2.56429	0.0138998	0.198253	0.643022	3.20732	2.07821	0.0436694	0.0986446	0.919735	3.20732	3.07416	0.00365216
gene-LSAT_1X108781	LOC111900132	O-fucosyltransferase 20	PLY94614.1	GO:0016021		No hits					0.247759	4.88077	1.20071	0.236412	0.696573	0.0635337	4.88077	0.325077	0.746693	0.983063	0.44655	4.88077	2.22156	0.0316064	0.139317	0.00578515	4.88077	0.0296649	0.976471	0.994985	0.554456	4.88077	2.99382	0.0045458	0.0274179	0.0436965	4.88077	0.224558	0.823383	0.943498	0.549266	4.88077	2.95651	0.00502723	0.0169645	0.280936	4.88077	1.47899	0.146403
gene-LSAT_1X109141	LOC111893430	uncharacterized LOC111893430	PLY65124.1		plasma membrane	No hits					0.344067	3.48792	0.955242	0.344774	0.788136	0.127251	3.48792	0.410577	0.683413	0.971426	1.21253	3.48792	3.73057	0.00055311	0.00964338	-0.448612	3.48792	-1.33824	0.187824	0.708343	1.59364	3.48792	4.19514	0.000133174	0.00261983	0.129325	3.48792	0.356572	0.723149	0.922559	1.86569	3.48792	4.99383	1.02431e-05	0.000106537	0.0296386	3.48792	0.0811515	0.935697
gene-LSAT_1X109200	LOC111877394	DNA damage-repair/toleration protein DRT100	PLY77057.1	GO:0005886	DNA-templated transcription, termination	No hits					-0.116154	3.57889	-0.34178	0.734175	0.955252	0.0418305	3.57889	0.0682962	0.945865	0.992034	-0.817617	3.57889	-2.31575	0.0253882	0.120835	-0.933069	3.57889	-1.30397	0.199153	0.717749	-2.24687	3.57889	-3.07888	0.00360522	0.0234251	-1.33637	3.57889	-1.80772	0.0776216	0.4023	-2.36812	3.57889	-3.13557	0.00308348	0.0113226	-2.43454	3.57889	-2.69656	0.00995022
gene-LSAT_1X109280	LOC111912622	SAP-like protein BP-73	PLY85245.1	GO:0006353	cytosol	No hits					-0.0330678	1.83353	-0.0748567	0.940674	0.989004	0.528228	1.83353	1.09181	0.280974	0.872158	-0.417157	1.83353	-0.900349	0.37293	0.627099	-0.347919	1.83353	-0.650566	0.518774	0.905592	0.380209	1.83353	0.732532	0.467802	0.652598	0.0812429	1.83353	0.166708	0.868378	0.957023	0.32614	1.83353	0.621217	0.537724	0.667856	-0.376408	1.83353	-0.732845	0.467614
gene-LSAT_1X109360	LOC111912625	NADPH:quinone oxidoreductase	PLY85246.1	GO:0005829	cytosol	K19784	chromate reductase, NAD(P)H dehydrogenase (quinone)	113.23	293.7	6.9e-88	-0.658002	-0.0969725	-0.765687	0.448029	0.847793	1.23039	-0.0969725	1.58754	0.119689	0.727024	-0.339956	-0.0969725	-0.404783	0.687636	0.856807	0.0440184	-0.0969725	0.0532521	0.957777	0.99032	-0.177592	-0.0969725	-0.289155	0.773847	0.879253	-0.515294	-0.0969725	-0.750119	0.457252	0.793946	-1.50356	-0.0969725	-2.16487	0.0359705	0.0842227	-0.1495	-0.0969725	-0.225278	0.822826
gene-LSAT_1X109380	LOC111912626	NADPH:quinone oxidoreductase	PLY85248.1	GO:0005829	ATP binding	K19784	chromate reductase, NAD(P)H dehydrogenase (quinone)	113.23	317	6e-95	-0.582875	-0.621344	-0.677068	0.501975	0.867901	0.395633	-0.621344	0.452612	0.653095	0.969692	-0.242853	-0.621344	-0.288583	0.774282	0.907863	-0.463181	-0.621344	-0.509307	0.613131	0.936025	-0.241815	-0.621344	-0.347045	0.730244	0.851363	0.117019	-0.621344	0.170303	0.865568	0.956002	-1.55093	-0.621344	-2.02589	0.0489849	0.108031	0.197759	-0.621344	0.290352	0.772937
gene-LSAT_1X109401	LOC111912627	shaggy-related protein kinase eta	PLY85242.1	GO:0005524	nucleus	K14502	protein brassinosteroid insensitive 2 [EC:2.7.11.1]	771.77	802.3	2.9e-242	-0.0405383	7.46427	-0.353913	0.725127	0.951578	0.0674449	7.46427	0.595957	0.554316	0.956001	-0.192708	7.46427	-1.67815	0.100544	0.290634	-0.0304588	7.46427	-0.269009	0.789204	0.978368	-0.442619	7.46427	-3.87585	0.000356757	0.00488713	-0.146856	7.46427	-1.28663	0.205081	0.594975	-0.388508	7.46427	-3.40426	0.00144319	0.00605548	-0.0851106	7.46427	-0.748387	0.458285
gene-LSAT_1X10941	LOC111887344	uncharacterized LOC111887344	PLY69578.1	GO:0005634	RNA binding	K17602	YLP motif-containing protein 1	181.37	419.9	1.6e-125	-0.820492	3.0621	-1.64576	0.107075	0.550555	-0.229697	3.0621	-0.546844	0.587302	0.961974	-0.456883	3.0621	-0.99481	0.325372	0.581683	-0.201303	3.0621	-0.48801	0.628012	0.94061	2.26713	3.0621	3.86455	0.000369218	0.00498495	-0.27397	3.0621	-0.727134	0.471069	0.802187	2.45484	3.0621	4.22621	0.000120824	0.000783273	-0.223327	3.0621	-0.599464	0.551997
gene-LSAT_1X109441	LOC111906665	putative tRNA (cytidine(34)-2'-O)-methyltransferase	PLY98859.1	GO:0003723	Golgi apparatus	K03216	tRNA (cytidine/uridine-2'-O-)-methyltransferase [EC:2.1.1	97.7	291.2	1.5e-87	0.126757	4.18079	0.55762	0.579984	0.897311	-0.104188	4.18079	-0.382599	0.703894	0.97619	-0.311363	4.18079	-1.30941	0.197322	0.438615	-0.249626	4.18079	-0.907977	0.368931	0.844614	-0.374861	4.18079	-1.65563	0.105049	0.248634	-0.254303	4.18079	-1.02159	0.312665	0.694393	-0.989442	4.18079	-3.94746	0.000286719	0.00158013	-0.931998	4.18079	-3.39759	0.00147116
gene-LSAT_1X109460	LOC111906660	ras-related protein RABA4d	PLY98860.1	GO:0005794	zinc ion binding	K07904	Ras-related protein Rab-11A	356.17	390	2.1e-117	0.0670938	5.27368	0.306488	0.760706	0.963404	-0.340572	5.27368	-1.80548	0.0779769	0.664327	0.668489	5.27368	3.23989	0.00230441	0.0249769	-0.087696	5.27368	-0.479239	0.634187	0.942199	-0.0813112	5.27368	-0.437456	0.663961	0.803707	0.154568	5.27368	0.789368	0.434211	0.780953	0.491499	5.27368	2.74372	0.00881298	0.0269198	0.18172	5.27368	0.932489	0.35627
gene-LSAT_1X109500	LOC111877393	zinc finger A20 and AN1 domain-containing stress-associated protein 5	PLY77058.1	GO:0008270	rRNA processing	K24687	AN1-type zinc finger protein 5/6	130.93	136.2	8e-40	0.174202	7.1864	1.24455	0.220011	0.681757	-0.163547	7.1864	-1.18617	0.242045	0.8495	0.2612	7.1864	1.87883	0.0670302	0.224614	-0.173452	7.1864	-1.26215	0.213672	0.733856	0.187303	7.1864	1.41587	0.163989	0.331655	0.18497	7.1864	1.3354	0.188745	0.573546	0.423612	7.1864	3.22375	0.00241136	0.00926422	0.148726	7.1864	1.07404	0.28877
gene-LSAT_1X10961	LOC111887347	uncharacterized LOC111887347	PLY69580.1	GO:0006364	GTP binding	No hits					0.153292	0.417491	0.301485	0.764492	0.964577	0.120533	0.417491	0.227499	0.82111	0.983063	0.587017	0.417491	1.21324	0.231634	0.481184	0.452503	0.417491	0.879415	0.384046	0.852222	0.223228	0.417491	0.469318	0.641204	0.787194	-1.15812	0.417491	-1.99598	0.0522696	0.345253	0.0501805	0.417491	0.103274	0.918224	0.964646	-0.460818	0.417491	-0.83285	0.409513
gene-LSAT_1X109780	LOC111900979	ras-related protein RABA1c	PLY93940.1	GO:0005525	mitochondrion	K07904	Ras-related protein Rab-11A	356.17	423.2	1.6e-127	0.214309	3.16821	0.803952	0.42583	0.837042	-0.00102622	3.16821	-0.00399849	0.996828	0.999688	0.385185	3.16821	1.49219	0.142921	0.360291	0.0691213	3.16821	0.275819	0.784003	0.977349	0.306954	3.16821	1.35327	0.183014	0.356649	0.251532	3.16821	0.816191	0.418872	0.770386	0.529518	3.16821	2.38893	0.0213381	0.0551954	0.548153	3.16821	1.85836	0.0699444
gene-LSAT_1X10981	LOC111887348	delta-1-pyrroline-5-carboxylate dehydrogenase 12A1, mitochondrial	PLY69583.1	GO:0005739	cytoplasm	No hits					-0.130179	-0.197586	-0.150117	0.881371	0.989004	-0.324099	-0.197586	-0.393177	0.696123	0.975506	0.0184047	-0.197586	0.0214835	0.982959	0.991634	-1.6425	-0.197586	-1.85194	0.0708803	0.518017	0.536517	-0.197586	0.753669	0.455139	0.642058	0.608299	-0.197586	0.821206	0.416041	0.768495	-0.946202	-0.197586	-1.19256	0.239554	0.371303	-0.259672	-0.197586	-0.331349	0.741984
gene-LSAT_1X109880	LOC111921655	probable choline kinase 2	PLY78398.1	GO:0005737	protein binding	K14156	choline/ethanolamine kinase [EC:2.7.1.32 2.7.1.82]	324.73	468.5	1.1e-140	-0.118004	3.74873	-0.390278	0.69825	0.94187	0.147045	3.74873	0.548309	0.586304	0.961974	-0.125484	3.74873	-0.421714	0.675326	0.849776	-0.050045	3.74873	-0.183688	0.855119	0.989318	0.313657	3.74873	1.06618	0.292269	0.484231	0.0895586	3.74873	0.316224	0.753356	0.928815	0.284615	3.74873	0.959537	0.342632	0.485182	0.118574	3.74873	0.421489	0.67549
gene-LSAT_1X109941	LOC111900558	myosin-2	PLY94275.1	GO:0005515	mRNA splicing, via spliceosome	No hits					-1.08499	2.84827	-2.67375	0.0105476	0.283374	0.237749	2.84827	0.531629	0.597708	0.962905	-1.36272	2.84827	-3.22731	0.00238735	0.0255778	0.0340409	2.84827	0.0746843	0.940811	0.989318	-0.724343	2.84827	-1.61806	0.112934	0.261024	0.370414	2.84827	1.10678	0.274518	0.663262	-1.09985	2.84827	-2.28581	0.0272345	0.0673529	-0.440851	2.84827	-1.18491	0.242534
gene-LSAT_1X110001	LOC111900559	pre-mRNA-splicing factor SYF1	PLY94270.1	GO:0000398	nucleolus	K12867	pre-mRNA-splicing factor SYF1	299.83	1337.3	0	-0.10787	4.63266	-0.666072	0.508909	0.871564	-0.251081	4.63266	-1.53153	0.132934	0.745958	0.132182	4.63266	0.84523	0.402643	0.654421	-0.12521	4.63266	-0.78424	0.437182	0.875802	0.041427	4.63266	0.269212	0.789049	0.889075	-0.206121	4.63266	-1.26172	0.213823	0.605893	0.0915327	4.63266	0.595676	0.554502	0.681643	-0.238184	4.63266	-1.46016	0.151485
gene-LSAT_1X11001	LOC111887349	ribosomal RNA-processing protein 8	PLY69589.1	GO:0005730	nucleus	K14850	ribosomal RNA-processing protein 8 [EC:2.1.1.287]	139.97	274	9.5e-82	0.834452	1.92784	1.73972	0.0890346	0.517283	-0.159635	1.92784	-0.40945	0.684234	0.97169	-0.126678	1.92784	-0.243283	0.808939	0.926437	-0.095914	1.92784	-0.251308	0.802768	0.979907	-0.252608	1.92784	-0.679995	0.500138	0.678518	0.1305	1.92784	0.335598	0.7388	0.926234	0.146326	1.92784	0.415466	0.679858	0.787229	0.217663	1.92784	0.570481	0.571309
gene-LSAT_1X110041	LOC111879735	transcription factor bHLH130	PLY75308.1	GO:0005634	nucleus	No hits					0.195263	0.429149	0.274583	0.784947	0.970976	-1.26211	0.429149	-1.69801	0.0967036	0.692209	1.21103	0.429149	1.82992	0.0741726	0.239525	0.207085	0.429149	0.307722	0.759774	0.972018	0.506456	0.429149	0.698468	0.48863	0.668963	-1.06519	0.429149	-1.55685	0.126809	0.48752	2.29246	0.429149	3.5682	0.000895618	0.00410013	-0.850044	0.429149	-1.26307	0.213343
gene-LSAT_1X110081	LOC111897344	protein N-terminal asparagine amidohydrolase	PLY62179.1	GO:0005634	unfolded protein binding	K14662	protein N-terminal asparagine amidohydrolase [EC:3.5.1.121]	107.73	194.1	1.5e-57	-0.952503	2.24677	-2.15396	0.0368687	0.41039	0.204428	2.24677	0.616468	0.540823	0.953372	-0.765221	2.24677	-1.80273	0.0784135	0.247564	0.00765852	2.24677	0.0226839	0.982007	0.9962	-1.10276	2.24677	-2.68585	0.0102268	0.0484316	-0.03595	2.24677	-0.0914211	0.927581	0.977293	-1.37656	2.24677	-3.19506	0.0026131	0.00988118	-0.409398	2.24677	-0.9924	0.326533
gene-LSAT_1X110100	LOC111910824	protein HIGH CHLOROPHYLL FLUORESCENCE PHENOTYPE 173, chloroplastic	PLY86557.1	GO:0051082	integral component of membrane	K18159	NADH dehydrogenase [ubiquinone] 1 alpha subcomplex assembly factor 1	69.63	89	1.1e-25	-0.197333	6.35998	-1.00376	0.321089	0.772027	0.37995	6.35998	1.93337	0.0597658	0.615998	-0.304962	6.35998	-1.54866	0.128764	0.338523	0.309741	6.35998	1.57723	0.122044	0.616081	0.13817	6.35998	0.712729	0.479849	0.661886	0.0433754	6.35998	0.225727	0.822479	0.943498	-0.466351	6.35998	-2.31409	0.0254874	0.0637361	-0.169453	6.35998	-0.874378	0.386751
gene-LSAT_1X110140	LOC111910825	ABC transporter C family member 12	PLY86558.1	GO:0016021	integral component of membrane	No hits					0.628228	6.29972	2.74507	0.00878231	0.271842	0.126264	6.29972	0.549534	0.585471	0.961974	0.813529	6.29972	3.5918	0.000835483	0.0125278	0.46827	6.29972	2.07958	0.0435375	0.428082	0.360135	6.29972	1.59607	0.117769	0.268279	-0.0559751	6.29972	-0.220613	0.826434	0.944171	-0.123522	6.29972	-0.533533	0.596401	0.717179	0.484972	6.29972	1.97866	0.0542572
gene-LSAT_1X11021	LOC111887337	ABC transporter A family member 2	PLY69586.1	GO:0016021	RNA binding	No hits					0.30046	4.93205	1.05993	0.295072	0.751846	-0.044116	4.93205	-0.166194	0.86878	0.983063	1.13008	4.93205	4.2783	0.000102577	0.00322762	0.665487	4.93205	2.69871	0.00989568	0.231936	1.13624	4.93205	4.99659	1.02e-05	0.000489794	0.0879711	4.93205	0.312557	0.756122	0.928827	1.31798	4.93205	5.83251	6.32262e-07	1.16664e-05	0.630243	4.93205	2.35871	0.0229343
gene-LSAT_1X110320	LOC111893428	clustered mitochondria protein	PLY65127.1	GO:0003723	acyltransferase activity, transferring groups other than amino-acyl groups	K03255	protein TIF31	299.9	1416.8	0	0.210071	6.57587	1.41449	0.164391	0.627461	-0.0533168	6.57587	-0.351591	0.726856	0.98042	0.100852	6.57587	0.678184	0.501274	0.732682	0.031303	6.57587	0.208186	0.836063	0.986599	0.11223	6.57587	0.772779	0.443864	0.631268	-0.176349	6.57587	-1.1437	0.259051	0.649472	-0.0357926	6.57587	-0.244518	0.807988	0.885141	-0.346365	6.57587	-2.23072	0.0309475
gene-LSAT_1X110780	LOC111915520	anthocyanidin 3-O-glucoside 6''-O-acyltransferase	PLY83102.1	GO:0016747	integral component of membrane	No hits					-1.50995	-1.783	-2.69337	0.0100319	0.279213	0.933413	-1.783	1.40603	0.166871	0.788224	-2.91333	-1.783	-4.8274	1.76445e-05	0.00108861	0.0686884	-1.783	0.100283	0.920583	0.989318	-0.0126011	-1.783	-0.0183926	0.98541	0.997926	-0.457397	-1.783	-0.703756	0.485364	0.811561	0.0245873	-1.783	0.0358875	0.971537	0.988723	-1.02081	-1.783	-1.53713	0.131559
gene-LSAT_1X11080	LOC111887339	ABC transporter A family member 7	PLY69590.1	GO:0016021	nucleus	No hits					0.934731	3.34369	2.27268	0.0280814	0.381671	-0.229192	3.34369	-0.530751	0.598312	0.963396	1.56579	3.34369	4.04864	0.000210028	0.00507326	0.589457	3.34369	1.55828	0.126469	0.625323	1.1668	3.34369	4.03853	0.000216691	0.00348886	0.290497	3.34369	0.63243	0.530442	0.83663	1.20126	3.34369	4.15759	0.000149747	0.000928199	0.720075	3.34369	1.6575	0.10467
gene-LSAT_1X110800	LOC111882612	zinc finger CCCH domain-containing protein 14	PLY73093.1	GO:0005634	oxidoreductase activity	No hits					0.247597	1.82626	0.514751	0.609353	0.909322	0.151089	1.82626	0.276447	0.783524	0.983063	0.699867	1.82626	1.54559	0.129503	0.339749	0.305766	1.82626	0.576917	0.566992	0.92166	-0.65775	1.82626	-1.43021	0.159856	0.326293	0.0233785	1.82626	0.0446529	0.96459	0.987776	-0.191262	1.82626	-0.445432	0.658233	0.769161	0.247019	1.82626	0.486701	0.628932
gene-LSAT_1X111020	LOC111900800	uncharacterized LOC111900800	PLY94088.1	GO:0016491	integral component of membrane	No hits					-0.0571766	7.29483	-0.275068	0.784576	0.970819	-0.28323	7.29483	-1.2669	0.211985	0.828482	-0.554561	7.29483	-2.62623	0.0118993	0.0734479	-0.492743	7.29483	-2.18922	0.0340344	0.394553	-1.13947	7.29483	-5.1691	5.75e-06	0.000337268	0.434106	7.29483	2.16334	0.0360955	0.292522	-0.703403	7.29483	-3.25882	0.0021847	0.00851701	-0.310235	7.29483	-1.51027	0.13826
gene-LSAT_1X111141	LOC111893745	CBL-interacting serine/threonine-protein kinase 12	PLY64894.1	GO:0016021	nucleus	K07198	5'-AMP-activated protein kinase, catalytic alpha subunit [EC:2.7.11.11]	443.27	453.6	4.9e-136	-0.110377	6.54954	-0.709656	0.481733	0.862348	0.272841	6.54954	1.68051	0.10008	0.696865	-0.343108	6.54954	-2.19179	0.0338362	0.145258	0.269185	6.54954	1.66394	0.103367	0.585198	-1.20508	6.54954	-6.95823	1.45e-08	1.89e-05	-0.0169303	6.54954	-0.101615	0.919533	0.974135	-1.60529	6.54954	-8.86861	2.79693e-11	9.07241e-09	0.148716	6.54954	0.90142	0.372367
gene-LSAT_1X111240	LOC111912630	SAP30-binding protein	PLY85249.1	GO:0005634		No hits					0.271639	5.09873	1.44612	0.155364	0.618276	-0.209501	5.09873	-1.27271	0.209934	0.824769	0.753849	5.09873	4.21182	0.000126396	0.00365769	0.0290788	5.09873	0.182121	0.85634	0.989318	0.407045	5.09873	2.688	0.0101705	0.0482335	0.208294	5.09873	1.19642	0.238063	0.630449	0.821676	5.09873	5.5382	1.69073e-06	2.53189e-05	0.408137	5.09873	2.391	0.0212328
gene-LSAT_1X111281	LOC111912628	heat shock factor-binding protein	PLY85244.1		regulation of transcription, DNA-templated	No hits					-0.196014	2.43243	-0.418408	0.677723	0.935161	0.514754	2.43243	0.981857	0.331641	0.88879	-0.732772	2.43243	-1.43667	0.15802	0.382543	0.443029	2.43243	0.84655	0.401915	0.859104	1.38211	2.43243	2.01168	0.0505215	0.14982	-0.258069	2.43243	-0.492922	0.624566	0.886191	1.14756	2.43243	1.62602	0.111225	0.2063	0.429244	2.43243	0.906269	0.369824
gene-LSAT_1X111380	LOC111893729	transcription termination factor MTERF2, chloroplastic	PLY64905.1	GO:0006355		K15032	mTERF domain-containing protein, mitochondrial	77.6	186.1	4.4e-55	0.0375573	3.29726	0.156586	0.876301	0.989004	0.61508	3.29726	2.11537	0.0402068	0.570163	-0.793179	3.29726	-2.93026	0.00539403	0.0441265	0.645126	3.29726	2.25076	0.0295475	0.373378	-0.209928	3.29726	-0.801086	0.427469	0.61697	-0.0844561	3.29726	-0.326933	0.745299	0.928006	-1.31499	3.29726	-4.07175	0.000195535	0.00116005	-0.767773	3.29726	-2.67826	0.0104268
gene-LSAT_1X111401	LOC111893742	ubiquitin domain-containing protein 2	PLY64893.1		integral component of membrane	No hits					-0.71512	4.47055	-2.34535	0.0236736	0.364146	-0.405479	4.47055	-1.64894	0.106418	0.705248	-0.118282	4.47055	-0.429365	0.669793	0.847458	-0.20713	4.47055	-0.874394	0.386742	0.85245	-0.42601	4.47055	-1.94344	0.0585003	0.166306	0.0748675	4.47055	0.343065	0.733215	0.92529	-0.693889	4.47055	-3.05164	0.00388441	0.0137079	0.411375	4.47055	1.94084	0.0588256
gene-LSAT_1X111521	LOC111893741	CASP-like protein 1B1	PLY64890.1	GO:0016021	integral component of membrane	No hits					-0.0616941	-2.02833	-0.0984111	0.922061	0.989004	0.152415	-2.02833	0.243085	0.809091	0.983063	-0.144228	-2.02833	-0.229943	0.819222	0.931932	0.0686884	-2.02833	0.10955	0.913274	0.989318	-0.0126011	-2.02833	-0.0200921	0.984062	0.997926	-1.57821	-2.02833	-2.80541	0.00750635	0.165735	0.0245873	-2.02833	0.0392037	0.968909	0.988723	-2.14162	-2.02833	-3.71647	0.000576958
gene-LSAT_1X111600	LOC111893728	protein transport protein Sec61 subunit alpha	PLY64901.1	GO:0016021	zinc ion binding	K10956	protein transport protein SEC61 subunit alpha	426.3	905.6	4.7e-273	0.201542	7.48403	1.23546	0.223342	0.684559	0.11627	7.48403	0.720129	0.475327	0.939695	0.71744	7.48403	4.48675	5.29533e-05	0.00211051	-0.100194	7.48403	-0.617499	0.540149	0.91247	0.870037	7.48403	5.72912	8.94e-07	0.000122756	0.320372	7.48403	1.93035	0.0601493	0.361773	0.954653	7.48403	6.2958	1.33597e-07	3.4397e-06	0.347944	7.48403	2.10162	0.041459
gene-LSAT_1X111740	LOC111893739	uncharacterized LOC111893739	PLY64906.1	GO:0008270	meristem maintenance	No hits					-0.0298889	2.54895	-0.0946102	0.925062	0.989004	0.267073	2.54895	0.765335	0.448236	0.932368	-0.341668	2.54895	-1.04279	0.302851	0.558887	-0.107337	2.54895	-0.294275	0.769958	0.974513	0.272297	2.54895	0.661473	0.511824	0.688281	-1.00269	2.54895	-2.8191	0.00724193	0.162519	-0.25698	2.54895	-0.577165	0.566826	0.692123	-1.30823	2.54895	-3.50144	0.00108895
gene-LSAT_1X11180			PLY82120.1			No hits					3.51221	2.43851	3.32891	0.00179087	0.194113	-0.0106051	2.43851	-0.0226131	0.982063	0.997938	4.65345	2.43851	4.76105	2.18902e-05	0.00125714	0.158653	2.43851	0.350817	0.727432	0.962504	1.28879	2.43851	3.37181	0.00158421	0.0132871	1.56181	2.43851	2.11666	0.0400913	0.306682	3.06368	2.43851	8.62458	6.09751e-11	1.53812e-08	2.78889	2.43851	4.11532	0.000170812
gene-LSAT_1X1120	LOC111905260	WD repeat-containing protein PCN	PLY90720.1	GO:0010073	metal ion binding	K14548	U3 small nucleolar RNA-associated protein 4	201.23	553.4	2.5e-166	0.536654	3.46435	1.02962	0.308924	0.763165	-0.647644	3.46435	-1.12802	0.265543	0.863854	0.261436	3.46435	0.48911	0.627239	0.823634	-0.154241	3.46435	-0.296096	0.768576	0.974513	2.30772	3.46435	3.38661	0.00151834	0.0129029	-0.0666266	3.46435	-0.102062	0.91918	0.974087	2.31278	3.46435	3.38819	0.00151146	0.00628688	0.0308542	3.46435	0.0480447	0.961902
gene-LSAT_1X112021	LOC111893730	uncharacterized LOC111893730	PLY64892.1	GO:0046872	integral component of membrane	K20523	SH3 domain-containing YSC84-like protein 1	49.23	329.8	1.2e-98	-0.133165	1.85076	-0.183864	0.854981	0.989004	-0.08445	1.85076	-0.143938	0.886219	0.983063	-1.72578	1.85076	-2.12695	0.0391782	0.159449	0.213019	1.85076	0.382153	0.704223	0.958067	2.02408	1.85076	3.11599	0.00325502	0.0218404	0.33835	1.85076	0.700287	0.487505	0.81263	1.6089	1.85076	2.38007	0.0217957	0.056156	0.542156	1.85076	1.15646	0.253851
gene-LSAT_1X112160	LOC111891190	aquaporin NIP1-2	PLY66741.1	GO:0016021	lipid metabolic process	K09874	aquaporin NIP	240.9	490	4.1e-147	-0.0638478	2.42353	-0.142354	0.887463	0.989004	-0.564433	2.42353	-1.31419	0.195721	0.812874	0.313848	2.42353	0.74423	0.460769	0.702123	-0.330578	2.42353	-0.807817	0.423625	0.868681	1.03132	2.42353	3.52446	0.00101817	0.00986063	0.0622171	2.42353	0.113925	0.909825	0.971185	0.306223	2.42353	0.958631	0.343083	0.485649	-0.0464904	2.42353	-0.084606	0.932966
gene-LSAT_1X112181	LOC111891179	seipin-2	PLY66735.1	GO:0006629		K19365	seipin	63.57	264.3	8.7e-79	0.38792	1.61326	0.723109	0.473513	0.860179	-0.292996	1.61326	-0.749522	0.457608	0.935811	0.281362	1.61326	0.521722	0.604531	0.809408	-0.595105	1.61326	-1.46963	0.148914	0.659027	0.0612168	1.61326	0.108259	0.914292	0.968016	-0.837175	1.61326	-1.67344	0.101472	0.451663	-0.52104	1.61326	-0.878434	0.384572	0.526681	-0.521254	1.61326	-1.08946	0.281994
gene-LSAT_1X11220			PLY82154.1			No hits					0.479419	1.73765	0.516255	0.608311	0.909068	0.132828	1.73765	0.273247	0.785966	0.983063	2.98306	1.73765	3.80899	0.000436887	0.00833934	0.25591	1.73765	0.542148	0.590504	0.930109	1.51447	1.73765	2.82407	0.00714812	0.0376348	1.60939	1.73765	2.32014	0.0251266	0.252907	3.43665	1.73765	7.0779	9.7209e-09	4.82824e-07	1.72169	1.73765	2.51849	0.0155717
gene-LSAT_1X112341	LOC111909365	pentatricopeptide repeat-containing protein At4g18975, chloroplastic	PLY87658.1		integral component of membrane	No hits					0.432794	-0.588123	0.466382	0.643287	0.922795	-0.358876	-0.588123	-0.377254	0.707833	0.976985	0.133189	-0.588123	0.141718	0.887962	0.949049	-0.197335	-0.588123	-0.209973	0.834677	0.986588	-0.152547	-0.588123	-0.181304	0.856977	0.933063	0.0143498	-0.588123	0.0166549	0.986789	0.995339	0.128104	-0.588123	0.154544	0.877901	0.936954	0.917307	-0.588123	1.12467	0.266944
gene-LSAT_1X112361	LOC111909366	organic cation/carnitine transporter 7	PLY87659.1	GO:0016021	hydrolase activity	K06258	MFS transporter, VNT family, synaptic vesicle glycoprotein 2	256.23	297.6	8.7e-89	0.425841	1.09782	0.620479	0.538204	0.88254	0.295702	1.09782	0.571411	0.570684	0.959075	-0.373146	1.09782	-0.518739	0.606592	0.811068	-0.0180631	1.09782	-0.0338591	0.973146	0.993809	0.962121	1.09782	1.5611	0.125801	0.27942	1.52925	1.09782	2.16216	0.0361921	0.29259	0.861618	1.09782	1.37855	0.175136	0.292623	1.3746	1.09782	1.92555	0.0607644
gene-LSAT_1X112400	LOC111891197	epoxide hydrolase A	PLY66733.1	GO:0016787	pyridoxal phosphate binding	K08726	soluble epoxide hydrolase / lipid-phosphate phosphatase [EC:3.3.2.10 3.1.3.76]	245.67	316.9	1.2e-94	-1.38521	-0.409298	-1.5903	0.119064	0.568722	0.585349	-0.409298	0.73045	0.469061	0.938043	-0.926812	-0.409298	-1.0951	0.279546	0.534267	0.372229	-0.409298	0.4612	0.64697	0.945841	-0.149957	-0.409298	-0.168936	0.866636	0.938809	0.482174	-0.409298	0.795031	0.430945	0.779401	1.80953	-0.409298	2.2611	0.0288473	0.070536	-0.699737	-0.409298	-1.03017	0.308667
gene-LSAT_1X112501	LOC111891182	cysteine desulfurase 1, chloroplastic	PLY66740.1	GO:0030170	integral component of membrane	K11717	cysteine desulfurase / selenocysteine lyase [EC:2.8.1.7 4.4.1.16]	565.87	710	1.6e-213	-0.214868	5.88248	-1.22104	0.228697	0.690223	0.298245	5.88248	1.7862	0.081092	0.670944	-0.230923	5.88248	-1.31964	0.193912	0.433522	0.0160395	5.88248	0.0949718	0.924777	0.989318	-0.148643	5.88248	-0.835578	0.407994	0.598182	-0.470768	5.88248	-2.79173	0.00777964	0.167241	-0.158184	5.88248	-0.886119	0.380463	0.522742	-0.7297	5.88248	-4.263	0.00010764
gene-LSAT_1X112541	LOC111891180	probable LRR receptor-like serine/threonine-protein kinase RFK1	PLY66750.1	GO:0016021	Hsp90 protein binding	No hits					0.033121	4.40002	0.0869478	0.931115	0.989004	0.119989	4.40002	0.520524	0.605358	0.965009	0.709018	4.40002	2.04405	0.0470792	0.17901	0.23952	4.40002	1.05918	0.295408	0.800392	1.25161	4.40002	4.45248	5.91e-05	0.00152334	0.332115	4.40002	1.24874	0.218488	0.610716	1.74457	4.40002	6.38318	9.96258e-08	2.73087e-06	0.800898	4.40002	3.14873	0.00297304
gene-LSAT_1X112581	LOC111891191	stress-induced-phosphoprotein 1	PLY66739.1	GO:0051879	plasma membrane	No hits					0.556902	4.89311	3.5284	0.00100649	0.168549	-0.230294	4.89311	-1.42556	0.161187	0.78342	0.388173	4.89311	2.44163	0.018793	0.0996949	-0.134538	4.89311	-0.84951	0.400284	0.858296	0.0942478	4.89311	0.625251	0.535098	0.706824	-0.249651	4.89311	-1.51212	0.137789	0.505618	0.117662	4.89311	0.779648	0.439851	0.580964	-0.304641	4.89311	-1.84197	0.0723561
gene-LSAT_1X112601	LOC111891181	MACPF domain-containing protein CAD1	PLY66747.1	GO:0005886	protein binding	No hits					0.609459	4.94485	2.61598	0.012211	0.292126	-0.110786	4.94485	-0.595002	0.554949	0.956001	1.0603	4.94485	4.76448	2.16484e-05	0.00125046	0.299722	4.94485	1.68494	0.0992173	0.577186	0.646281	4.94485	3.63629	0.000732525	0.00789191	0.611564	4.94485	3.00332	0.00443033	0.13732	0.9624	4.94485	5.50472	1.8903e-06	2.77393e-05	1.06377	4.94485	5.39971	2.68082e-06
gene-LSAT_1X11261	LOC111916789	pentatricopeptide repeat-containing protein At1g74900, mitochondrial	PLY82106.1	GO:0005515		No hits					-0.199835	0.525778	-0.304257	0.762394	0.964179	-0.578101	0.525778	-0.988585	0.328375	0.888392	0.0823205	0.525778	0.128769	0.898139	0.952942	-0.24452	0.525778	-0.434507	0.666084	0.949014	1.00854	0.525778	1.39855	0.169092	0.338898	-0.960252	0.525778	-1.35566	0.182256	0.565996	0.801779	0.525778	1.09671	0.278848	0.416058	-2.02262	0.525778	-2.68139	0.0103438
gene-LSAT_1X112720			PLY66734.1			No hits					0.101531	2.7202	0.325569	0.746324	0.958302	-0.326399	2.7202	-0.978691	0.333186	0.889522	-0.402202	2.7202	-1.20332	0.235411	0.486386	0.181517	2.7202	0.596446	0.553992	0.917883	-1.17817	2.7202	-3.36087	0.00163462	0.0135712	-0.285966	2.7202	-0.953933	0.345429	0.720656	-0.886386	2.7202	-2.65157	0.0111599	0.0328547	-0.140562	2.7202	-0.482414	0.631949
gene-LSAT_1X112740	LOC111891199	oil body-associated protein 2C	PLY66738.1		nucleus	No hits					-0.0616941	-0.966781	-0.0608552	0.951755	0.989004	-0.765597	-0.966781	-0.784431	0.437071	0.929541	0.387882	-0.966781	0.390181	0.698322	0.863928	0.735529	-0.966781	0.812993	0.420683	0.868017	-1.0151	-0.966781	-1.09598	0.279163	0.469069	1.38608	-0.966781	1.46799	0.149356	0.523087	-0.726923	-0.966781	-0.794961	0.430985	0.572998	3.74371	-0.966781	4.52297	4.71607e-05
gene-LSAT_1X11280			PLY82135.1			No hits					0.731126	-0.346118	0.961566	0.341623	0.787024	-0.103897	-0.346118	-0.133129	0.89471	0.983063	2.09435	-0.346118	2.96748	0.00488095	0.0412676	-0.192052	-0.346118	-0.246079	0.806787	0.981303	2.1544	-0.346118	3.2374	0.00232057	0.0173264	-0.387182	-0.346118	-0.496277	0.622217	0.885029	4.07543	-0.346118	6.97606	1.36581e-08	6.24264e-07	1.27146	-0.346118	1.77866	0.0823383
gene-LSAT_1X112921	LOC111909375	1,2-dihydroxy-3-keto-5-methylthiopentene dioxygenase 3	PLY87656.1	GO:0005634	integral component of membrane	K08967	1,2-dihydroxy-3-keto-5-methylthiopentene dioxygenase [EC:1.13.11.53 1.13.11.54]	38	381.7	1e-114	0.262675	6.50981	1.84542	0.0718421	0.492152	0.176811	6.50981	1.2831	0.206304	0.823453	0.103513	6.50981	0.72431	0.472783	0.711177	0.231126	6.50981	1.68787	0.0986489	0.576041	-0.0834729	6.50981	-0.59538	0.554698	0.721869	0.24078	6.50981	1.69904	0.096509	0.441513	0.186417	6.50981	1.34477	0.185723	0.305962	0.42783	6.50981	3.04947	0.00390749
gene-LSAT_1X112940	LOC111909374	uncharacterized LOC111909374	PLY87663.1	GO:0016021	nucleus	No hits					-0.0522534	4.40365	-0.15994	0.873675	0.989004	-0.31605	4.40365	-1.05209	0.298612	0.880214	0.322185	4.40365	1.04214	0.303147	0.559	0.0469772	4.40365	0.165686	0.869178	0.989318	0.574896	4.40365	1.92071	0.0613892	0.172159	-0.263812	4.40365	-0.917313	0.364075	0.734101	0.655319	4.40365	2.19886	0.0332942	0.0791278	-0.0447158	4.40365	-0.159907	0.8737
gene-LSAT_1X11300	LOC111916790	protein EDS1L	PLY82156.1	GO:0005634		K18875	enhanced disease susceptibility 1 protein	301.47	955.5	1e-287	0.863124	5.23194	2.02879	0.0486754	0.440459	-0.407789	5.23194	-1.14135	0.260016	0.861343	2.06066	5.23194	5.22861	4.72727e-06	0.000514781	-0.07235	5.23194	-0.212781	0.832499	0.986125	1.03066	5.23194	3.66517	0.00067233	0.00743518	0.835038	5.23194	2.53127	0.0150875	0.2032	1.28245	5.23194	4.59653	3.72459e-05	0.000300257	1.12101	5.23194	3.45498	0.00124645
gene-LSAT_1X113000	LOC111909371	uncharacterized LOC111909371	PLY87662.1		metal ion binding	No hits					0.0227306	1.47001	0.0428825	0.965993	0.9912	-0.0654244	1.47001	-0.138374	0.890588	0.983063	0.0522332	1.47001	0.0993799	0.921297	0.963455	0.105008	1.47001	0.229822	0.819316	0.983694	-0.909484	1.47001	-1.63269	0.109808	0.256356	-0.205101	1.47001	-0.38709	0.700592	0.916763	-0.589855	1.47001	-1.08555	0.283701	0.421565	0.243879	1.47001	0.489003	0.627315
gene-LSAT_1X113040	LOC111909370	protein SRG1	PLY87655.1	GO:0046872	mitochondrion	No hits					-0.218956	4.39891	-1.12956	0.264898	0.722936	0.192336	4.39891	1.16824	0.249123	0.854484	-0.376311	4.39891	-1.91875	0.0616438	0.212716	0.101033	4.39891	0.613423	0.542815	0.913153	-1.08751	4.39891	-6.01268	3.46e-07	7.65e-05	0.470778	4.39891	2.78429	0.00793194	0.168516	-1.1028	4.39891	-6.04349	3.11655e-07	6.6464e-06	0.426869	4.39891	2.52415	0.0153557
gene-LSAT_1X113160	LOC111909377	pterin-4-alpha-carbinolamine dehydratase 2, mitochondrial	PLY87661.1	GO:0005739	UDP-glycosyltransferase activity	K01724	4a-hydroxytetrahydrobiopterin dehydratase [EC:4.2.1.96]	19.3	123.7	2.8e-36	-0.080578	4.7438	-0.496454	0.622093	0.915064	0.318435	4.7438	1.94887	0.0578287	0.606917	-0.128443	4.7438	-0.793712	0.431704	0.678203	0.270431	4.7438	1.6605	0.104061	0.58547	-0.115536	4.7438	-0.736862	0.465192	0.650177	0.237592	4.7438	1.31826	0.19437	0.582203	0.0608871	4.7438	0.393522	0.695871	0.800384	0.428003	4.7438	2.42361	0.0196308
gene-LSAT_1X113301	LOC111890334	zeatin O-glucosyltransferase	PLY67371.1	GO:0008194	integral component of membrane	K13495	cis-zeatin O-glucosyltransferase [EC:2.4.1.215]	375.8	737.3	8.2e-222	-0.96778	0.93265	-1.92371	0.0610005	0.468807	0.472083	0.93265	0.766616	0.447482	0.931733	-0.463707	0.93265	-0.992475	0.326496	0.582523	-1.36443	0.93265	-1.98118	0.0539639	0.468469	-0.429287	0.93265	-0.712814	0.479797	0.661886	-1.17633	0.93265	-1.98141	0.0539367	0.349236	-0.297729	0.93265	-0.497715	0.621211	0.737683	-2.12701	0.93265	-3.3479	0.00169639
gene-LSAT_1X113320	LOC111899356	G-type lectin S-receptor-like serine/threonine-protein kinase SD1-1	PLY95178.1	GO:0016021	intracellular protein transport	No hits					0.189939	-0.430382	0.260972	0.795355	0.973537	0.378456	-0.430382	0.548425	0.586225	0.961974	-0.679543	-0.430382	-0.903685	0.371178	0.625789	0.835502	-0.430382	1.24567	0.219602	0.740104	2.38279	-0.430382	3.64765	0.00070826	0.00769228	1.9477	-0.430382	3.52331	0.00102159	0.0804717	2.67257	-0.430382	4.15053	0.000153083	0.000945643	1.99141	-0.430382	3.6257	0.000755871
gene-LSAT_1X113340	LOC111899347	coatomer subunit zeta-1	PLY95167.1	GO:0006886	nucleus	K20472	coatomer subunit zeta	75.73	252.9	6.9e-76	-0.424941	2.00003	-0.572689	0.569827	0.893642	0.095452	2.00003	0.19263	0.848152	0.983063	0.653356	2.00003	0.967058	0.338902	0.594365	0.142961	2.00004	0.294433	0.769838	0.974513	-0.261184	2.00003	-0.564345	0.57544	0.736482	0.0477486	2.00003	0.0953022	0.924516	0.976355	0.215857	2.00003	0.49841	0.620725	0.73728	0.284052	2.00003	0.589757	0.558428
gene-LSAT_1X11340	LOC111916794	polynucleotide 5'-hydroxyl-kinase NOL9	PLY82110.1	GO:0005634	integral component of membrane	K06947	polynucleotide 5'-hydroxyl-kinase GRC3/NOL9 [EC:2.7.1.-]	139.17	377.8	4.5e-113	-0.0449594	-0.814778	-0.0442908	0.964877	0.990831	1.06764	-0.814778	1.18358	0.243055	0.850054	-0.550472	-0.814778	-0.531401	0.597865	0.804887	-0.681517	-0.814778	-0.687106	0.49569	0.899181	-0.248455	-0.814778	-0.279634	0.781094	0.884247	-0.506855	-0.814778	-0.509002	0.613342	0.87971	-0.626456	-0.814778	-0.687409	0.495502	0.632548	-0.214892	-0.814778	-0.22007	0.826854
gene-LSAT_1X11360	LOC111916793	probable myosin-binding protein 5	PLY82101.1	GO:0016021	integral component of membrane	No hits					-0.470922	0.628815	-0.860995	0.393998	0.821493	-0.806986	0.628815	-1.73532	0.0898182	0.679278	-0.301903	0.628815	-0.560725	0.577884	0.791525	-0.0626587	0.628815	-0.146735	0.884024	0.989318	-0.775675	0.628815	-1.36409	0.179609	0.352635	0.866386	0.628815	1.52814	0.133773	0.498405	1.40093	0.628815	2.86307	0.00644994	0.0208133	0.999209	0.628815	1.7826	0.0816847
gene-LSAT_1X113741	LOC111899344	signal peptidase complex subunit 3B	PLY95169.1	GO:0016021	ATP binding	K12948	signal peptidase complex subunit 3 [EC:3.4.-.-]	54.5	213.2	1.9e-63	0.0646375	1.03026	0.129368	0.897667	0.989004	0.432335	1.03026	1.10996	0.27316	0.867223	0.302474	1.03026	0.623897	0.535978	0.758898	0.00744357	1.03025	0.0182739	0.985505	0.996708	0.646414	1.03026	1.19025	0.240453	0.424837	0.288478	1.03026	0.545671	0.588101	0.865943	0.801971	1.03026	1.4898	0.143548	0.251595	0.665939	1.03026	1.30704	0.19812
gene-LSAT_1X11380	LOC111916795	5-formyltetrahydrofolate cyclo-ligase, mitochondrial	PLY82160.1	GO:0005524	zinc ion binding	K01934	5-formyltetrahydrofolate cyclo-ligase [EC:6.3.3.2]	94.83	220.7	1.1e-65	-0.179683	5.18908	-1.13687	0.261864	0.720732	0.087485	5.18908	0.601409	0.550713	0.954572	0.301788	5.18908	2.01013	0.0506917	0.187289	0.118431	5.18908	0.822093	0.415542	0.866567	0.567334	5.18908	3.81652	0.000427059	0.00551016	0.164665	5.18908	1.05484	0.297365	0.682786	0.796223	5.18908	5.42285	2.48237e-06	3.4521e-05	0.121102	5.18908	0.776021	0.441967
gene-LSAT_1X113921	LOC111899342	E3 ubiquitin-protein ligase DIS1	PLY95168.1	GO:0008270		K04506	E3 ubiquitin-protein ligase SIAH1 [EC:2.3.2.27]	78.57	247.9	6e-74	0.432729	4.85492	1.25906	0.214773	0.676231	-0.112021	4.85492	-0.405382	0.687199	0.972574	1.04239	4.85492	3.23953	0.00230674	0.0249769	0.125811	4.85492	0.472024	0.639287	0.944036	0.921409	4.85492	3.73169	0.000551267	0.00652355	0.436337	4.85492	1.45235	0.153635	0.528303	1.53829	4.85492	6.40434	9.2792e-08	2.58958e-06	0.968678	4.85492	3.37208	0.00158299
gene-LSAT_1X113980	LOC111899340	uncharacterized LOC111899340	PLY95172.1		microtubule-based process	No hits					-0.586551	-0.997818	-0.736452	0.465439	0.856558	-1.14519	-0.997818	-1.45866	0.151897	0.770817	-0.919757	-0.997818	-1.14035	0.260428	0.513279	-1.75965	-0.997818	-2.18858	0.0340844	0.394597	-1.30286	-0.997818	-1.57929	0.12157	0.273338	-1.92088	-0.997818	-2.56645	0.0138252	0.198253	-1.26568	-0.997818	-1.53421	0.132274	0.236107	-0.484642	-0.997818	-0.709682	0.481717
gene-LSAT_1X11401	LOC111916796	uncharacterized LOC111916796	PLY82201.1	GO:0007017	calcium ion binding	K10418	dynein light chain LC8-type	82.2	148.6	5.3e-44	0.110831	2.90385	0.377441	0.707695	0.945111	0.0431406	2.90385	0.138437	0.890539	0.983063	-0.497421	2.90385	-1.55912	0.126269	0.334409	0.307968	2.90385	1.03996	0.304147	0.805776	-0.0830003	2.90385	-0.276889	0.783187	0.885724	-0.31304	2.90385	-1.16824	0.249123	0.641577	-0.473788	2.90385	-1.47494	0.147486	0.257297	-0.446328	2.90385	-1.64497	0.107239
gene-LSAT_1X114280	LOC111890332	annexin-like protein RJ4	PLY67375.1	GO:0005509	nucleus	K17098	annexin D	347.77	471.4	1.9e-141	0.470001	-1.69989	0.584981	0.561606	0.889906	0.67208	-1.69989	0.836752	0.40734	0.919134	-0.144228	-1.69989	-0.175918	0.861181	0.944244	0.0686884	-1.69989	0.0838114	0.933594	0.989318	-0.653214	-1.69989	-0.903853	0.371089	0.564294	1.41964	-1.69989	2.0095	0.0507615	0.340139	-0.296382	-1.69989	-0.417253	0.678561	0.786139	0.279014	-1.69989	0.37282	0.711107
gene-LSAT_1X11441	LOC111916797	DDT domain-containing protein DDR4	PLY82151.1	GO:0005634	snRNA processing	No hits					-0.0316848	4.56718	-0.114343	0.909496	0.989004	-0.212063	4.56718	-0.811678	0.421429	0.92451	0.130571	4.56718	0.484417	0.630539	0.825475	-0.0196375	4.56718	-0.0780661	0.938136	0.989318	0.860352	4.56718	3.43233	0.00133092	0.011851	0.0830365	4.56718	0.363907	0.717704	0.921582	1.05981	4.56718	4.28116	0.000101658	0.000678015	0.22925	4.56718	1.02148	0.312716
gene-LSAT_1X114420	LOC111890328	integrator complex subunit 9 homolog	PLY67372.1	GO:0016180	integral component of membrane	K13146	integrator complex subunit 9	214.23	475.6	1.3e-142	-0.723524	0.632909	-0.963199	0.340812	0.786623	1.23118	0.632909	1.57389	0.122814	0.73087	-0.429864	0.632909	-0.586345	0.560697	0.778646	1.61024	0.632909	2.11277	0.0404409	0.417909	0.977626	0.632909	1.48968	0.14358	0.305009	0.542957	0.632909	0.84568	0.402394	0.759079	-0.177933	0.632909	-0.247809	0.805457	0.883162	0.868474	0.632909	1.40148	0.168218
gene-LSAT_1X114540	LOC111878960	cysteine proteinase inhibitor A	PLY75876.1	GO:0016021	integral component of membrane	No hits					-0.546641	4.23542	-1.94053	0.0588641	0.465494	0.749519	4.23542	2.26461	0.0286137	0.526027	-0.804522	4.23542	-2.80161	0.00758136	0.0554834	0.29744	4.23542	0.866691	0.390903	0.854408	-1.21339	4.23542	-2.55367	0.014272	0.0617886	-0.540413	4.23542	-1.46549	0.150034	0.524472	-2.27602	4.23542	-3.8144	0.0004298	0.00221376	-1.65722	4.23542	-3.69397	0.000617067
gene-LSAT_1X114601			PLY75871.1		calcium ion binding	No hits					-0.561796	-0.151265	-0.626007	0.534607	0.880321	-0.2629	-0.151265	-0.294431	0.769839	0.983063	-0.382913	-0.151265	-0.433073	0.667118	0.84638	0.350822	-0.151265	0.409545	0.684165	0.951838	1.70092	-0.151265	1.84463	0.0719601	0.192099	-1.52469	-0.151265	-1.61924	0.112679	0.467612	1.90149	-0.151265	2.07963	0.0435321	0.0984015	0.846951	-0.151265	1.04161	0.303391
gene-LSAT_1X11461	LOC111916799	HIPL1 protein	PLY82127.1	GO:0016021	cysteine-type endopeptidase inhibitor activity	No hits					-0.0616941	-0.942973	-0.0900118	0.928694	0.989004	-0.385295	-0.942973	-0.573167	0.569505	0.958782	1.16661	-0.942973	1.79935	0.078956	0.248504	-0.469021	-0.942973	-0.69772	0.489094	0.897503	-0.39664	-0.942973	-0.851946	0.398946	0.590499	0.133168	-0.942973	0.285759	0.77643	0.935312	-0.625772	-0.942973	-1.31443	0.195644	0.318242	0.607124	-0.942973	1.37599	0.175922
gene-LSAT_1X114741	LOC122196876	cysteine proteinase inhibitor A-like	PLY75888.1	GO:0004869	cysteine-type endopeptidase inhibitor activity	No hits					-0.274214	4.72412	-1.12386	0.267282	0.72475	1.6535	4.72412	3.02233	0.00420751	0.346761	-0.544551	4.72412	-2.20113	0.033122	0.143339	1.14426	4.72412	2.00639	0.0511045	0.458125	0.0104791	4.72412	0.0444302	0.964766	0.997926	0.108846	4.72412	0.353786	0.725221	0.922776	0.337121	4.72412	1.45148	0.153876	0.265326	0.0637548	4.72412	0.206841	0.837106
gene-LSAT_1X114780	LOC111878943	cysteine proteinase inhibitor 1	PLY75877.1	GO:0004869	protein binding	No hits					0.837282	0.263092	1.5564	0.126914	0.583549	-2.62336	0.263092	-4.78028	2.05657e-05	0.048031	0.879013	0.263092	1.64519	0.107193	0.302528	-0.297003	0.263092	-0.640483	0.525244	0.908126	0.111485	0.263092	0.235238	0.815136	0.906374	0.366394	0.263092	0.768937	0.446117	0.787163	-0.292809	0.263092	-0.598632	0.552547	0.679868	-0.249415	0.263092	-0.50177	0.618379
gene-LSAT_1X114801	LOC111878942	F-box protein SKIP5	PLY75885.1	GO:0005515	regulation of transcription, DNA-templated	No hits					0.23177	3.93034	1.23864	0.222172	0.68388	-0.0615052	3.93034	-0.372534	0.711318	0.978109	0.135334	3.93034	0.722777	0.473715	0.712029	-0.0449617	3.93034	-0.2758	0.784017	0.977349	-0.0824804	3.93034	-0.420523	0.67619	0.812256	0.0650637	3.93034	0.358015	0.722077	0.922375	-0.05237	3.93034	-0.266692	0.790976	0.872402	-0.177406	3.93034	-0.951169	0.346814
gene-LSAT_1X114861	LOC111878957	protein LNK2	PLY75893.1	GO:0006355	nucleus	No hits					-0.250571	6.40824	-0.714258	0.478912	0.861574	-0.119961	6.40824	-0.363775	0.717802	0.979198	-0.389936	6.40824	-1.10746	0.274229	0.52878	-0.179314	6.40824	-0.544408	0.588962	0.930109	0.306508	6.40824	0.844221	0.4032	0.593951	-0.234225	6.40824	-0.712943	0.479717	0.808727	-0.033048	6.40824	-0.0888739	0.929593	0.972783	0.0159159	6.40824	0.0490364	0.961116
gene-LSAT_1X114900	LOC111878946	importin subunit alpha-1a-like	PLY75880.1	GO:0005634	mRNA cleavage and polyadenylation specificity factor complex	No hits					0.0588783	0.533766	0.0699595	0.944549	0.989004	0.236064	0.533766	0.290725	0.772654	0.983063	0.706967	0.533766	0.882492	0.382398	0.636649	0.647701	0.533766	0.827412	0.412554	0.864619	0.912165	0.533766	1.19227	0.239666	0.424125	-0.818418	0.533766	-1.08809	0.282595	0.670051	0.140935	0.533766	0.172986	0.863471	0.925914	-0.986777	0.533766	-1.29904	0.200824
gene-LSAT_1X114920			PLY75884.1	GO:0005509		No hits					-0.0703091	-1.55894	-0.0898541	0.928819	0.989004	0.152415	-1.55894	0.187029	0.852514	0.983063	-0.131472	-1.55894	-0.168003	0.867366	0.944647	0.0686884	-1.55894	0.0842877	0.933217	0.989318	0.11558	-1.55894	0.154599	0.877858	0.945108	-1.9852	-1.55894	-2.77111	0.00820873	0.168557	1.21259	-1.55894	1.71544	0.0934354	0.18018	-2.54861	-1.55894	-3.46965	0.00119452
gene-LSAT_1X11500			PLY82133.1		integral component of membrane	No hits					0.909069	1.14772	1.18767	0.241457	0.701117	0.352285	1.14772	0.686078	0.496332	0.944454	2.09538	1.14772	2.99192	0.00456929	0.0392486	0.403762	1.14772	0.799273	0.428508	0.869877	0.70926	1.14772	1.35233	0.183312	0.35702	0.280481	1.14772	0.460083	0.647765	0.89621	2.13724	1.14772	4.63872	3.25144e-05	0.000269255	0.747307	1.14772	1.29939	0.200707
gene-LSAT_1X115021	LOC111878944	flowering time control protein FY	PLY75892.1	GO:0005847	protein-disulfide reductase activity	K15542	polyadenylation factor subunit 2	203.83	584.2	2.5e-175	0.354884	3.49899	1.50285	0.140159	0.597202	0.184891	3.49899	0.759424	0.451726	0.934122	-0.322043	3.49899	-1.25263	0.217084	0.463373	-0.0277695	3.49899	-0.111843	0.911466	0.989318	0.0472896	3.49899	0.213588	0.831874	0.916598	0.041122	3.49899	0.168002	0.867366	0.956547	0.0826492	3.49899	0.373291	0.710759	0.811784	-0.0454107	3.49899	-0.18445	0.854524
gene-LSAT_1X115140	LOC111878940	uncharacterized protein At3g28850	PLY75879.1	GO:0015035	zinc ion binding	K17479	glutaredoxin domain-containing cysteine-rich protein 1	65.03	291.8	3.4e-87	0.0798542	6.73765	0.539953	0.592004	0.902181	0.207066	6.73765	1.4651	0.150138	0.770338	0.00296621	6.73765	0.0200599	0.984088	0.992003	0.0656109	6.73765	0.463127	0.6456	0.945841	-0.27475	6.73765	-1.94156	0.0587351	0.166814	0.243623	6.73765	1.72032	0.0925364	0.432473	-0.302712	6.73765	-2.13263	0.0386826	0.0892723	0.347023	6.73765	2.46401	0.0177977
gene-LSAT_1X115181			PLY75889.1	GO:0016021		No hits					0.874259	-0.721269	0.920608	0.362371	0.803564	0.0185829	-0.721269	0.0210115	0.983333	0.997973	-0.149936	-0.721269	-0.150809	0.880829	0.947033	1.05342	-0.721269	1.27126	0.210443	0.731916	-0.540187	-0.721269	-0.588595	0.559201	0.72508	0.843537	-0.721269	0.969652	0.337621	0.715385	-0.257964	-0.721269	-0.284958	0.777039	0.862137	0.563125	-0.721269	0.63956	0.525839
gene-LSAT_1X115460	LOC111907072	F-box protein At3g54460	PLY89365.1	GO:0008270	phosphorelay signal transduction system	No hits					-0.248448	2.65589	-0.4562	0.650533	0.924869	-0.288985	2.65589	-0.604152	0.548905	0.953948	0.417419	2.65589	0.850514	0.399732	0.652192	0.456309	2.65589	1.08143	0.285509	0.794307	1.64822	2.65589	2.81153	0.00738711	0.0385418	0.200696	2.65589	0.452043	0.653501	0.897862	1.76253	2.65589	3.02702	0.00415422	0.0144527	0.0320352	2.65589	0.0709825	0.943739
gene-LSAT_1X115501	LOC111911595	two-component response regulator ORR9	PLY98475.1	GO:0000160	thiol-dependent deubiquitinase	K14492	two-component response regulator ARR-A family	115.67	276.8	4.3e-83	0.297525	5.17563	1.7082	0.0947819	0.527919	0.458543	5.17563	2.37045	0.0223017	0.491974	0.609245	5.17563	3.57742	0.000871649	0.0129243	0.716011	5.17563	3.79894	0.000450354	0.0474849	0.358014	5.17563	2.26481	0.0286	0.100714	0.0695281	5.17563	0.311461	0.756949	0.928842	0.317173	5.17563	1.99908	0.0519196	0.113275	0.39175	5.17563	1.82028	0.0756531
gene-LSAT_1X11560	LOC111916809	uncharacterized LOC111916809	PLY82115.1	GO:0004843	ATP binding	No hits					0.483847	5.23746	2.27428	0.0279768	0.381671	0.179199	5.23746	0.835483	0.408046	0.919134	0.236607	5.23746	1.09812	0.278238	0.532789	-0.179202	5.23745	-0.812695	0.420852	0.868017	0.162411	5.23746	0.826379	0.413133	0.602879	0.062691	5.23746	0.288044	0.774691	0.935088	0.345282	5.23746	1.77361	0.0831827	0.164402	0.147535	5.23746	0.685119	0.496932
gene-LSAT_1X115601	LOC111881063	phosphatidylinositol 4-phosphate 5-kinase 6	PLY74275.1	GO:0005524	integral component of membrane	K00889	1-phosphatidylinositol-4-phosphate 5-kinase [EC:2.7.1.68]	346.7	607.7	1.1e-182	0.967063	-0.370962	1.22932	0.225611	0.686948	-0.493457	-0.370962	-0.642061	0.524229	0.949471	0.476421	-0.370962	0.591681	0.55715	0.775558	-0.0881429	-0.370962	-0.118375	0.906319	0.989318	1.19432	-0.370962	1.41845	0.16324	0.330811	0.524397	-0.370962	0.701768	0.48659	0.811931	-0.234819	-0.370962	-0.258837	0.796992	0.876858	-0.983531	-0.370962	-1.20437	0.235008
gene-LSAT_1X115780	LOC111883612	protein NRT1/ PTR FAMILY 5.4	PLY72333.1	GO:0016021	zinc ion binding	K14638	solute carrier family 15 (peptide/histidine transporter), member 3/4	380.63	790.3	1.1e-237	-0.355136	3.75348	-1.41626	0.163875	0.626981	0.11669	3.75348	0.297632	0.767412	0.983063	-0.952028	3.75348	-3.49396	0.00111297	0.0153387	-0.59005	3.75348	-1.36355	0.179777	0.69855	-0.650032	3.75348	-2.50972	0.0159121	0.0666447	-0.368967	3.75348	-1.38846	0.17212	0.552869	-1.81846	3.75348	-5.53814	1.69106e-06	2.53189e-05	-1.35585	3.75348	-4.32064	8.97579e-05
gene-LSAT_1X115801	LOC111883613	uncharacterized LOC111883613	PLY72335.1	GO:0008270	extracellular region	K17604	zinc finger SWIM domain-containing protein 3	122.2	143.7	1.8e-42	0.0313219	4.3852	0.111863	0.911451	0.989004	-0.168404	4.3852	-0.650214	0.519	0.948329	0.369591	4.3852	1.38343	0.173644	0.40496	0.109577	4.3852	0.443156	0.659866	0.947847	0.564067	4.3852	2.10312	0.0413211	0.130045	0.335793	4.3852	1.2755	0.208954	0.600217	0.572176	4.3852	2.12792	0.0390935	0.0901059	0.516476	4.3852	2.00567	0.051185
gene-LSAT_1X115840	LOC111888779	aspartyl protease AED3	PLY68539.1	GO:0005576	protein binding	No hits					-1.02472	-1.34676	-1.29566	0.201978	0.664806	1.55186	-1.34676	1.80398	0.0782146	0.664327	-1.54202	-1.34676	-1.9009	0.0640046	0.218106	-0.456993	-1.34676	-0.485318	0.629905	0.941202	-0.53405	-1.34676	-0.567139	0.573557	0.735348	-0.246091	-1.34676	-0.288691	0.7742	0.934974	-0.496861	-1.34676	-0.527646	0.600446	0.720651	-1.56754	-1.34676	-1.72607	0.0914861
gene-LSAT_1X11600	LOC111916805	pentatricopeptide repeat-containing protein At1g63330	PLY82174.1	GO:0005515		No hits					1.32486	1.03763	1.91362	0.0623144	0.471988	0.150133	1.03763	0.226247	0.822078	0.983063	0.982839	1.03763	1.39	0.171656	0.40197	-0.697259	1.03763	-0.994838	0.325359	0.819349	1.9747	1.03763	3.10202	0.00338293	0.0224193	0.136069	1.03763	0.24657	0.80641	0.941001	1.81885	1.03763	2.80824	0.00745102	0.0234334	0.443511	1.03763	0.837492	0.406929
gene-LSAT_1X116040	LOC111891905	uncharacterized LOC111891905	PLY66218.1		RNA binding	No hits					0.719195	0.426904	0.913281	0.366167	0.807166	-0.193078	0.426904	-0.268682	0.789454	0.983063	-0.672002	0.426904	-0.789887	0.433911	0.679901	-0.404956	0.426904	-0.558216	0.579581	0.925937	-0.763285	0.426904	-0.884634	0.381255	0.573436	-0.631644	0.426904	-1.09528	0.279468	0.667693	1.64329	0.426904	2.20369	0.0329282	0.078492	-0.373202	0.426904	-0.673388	0.50429
gene-LSAT_1X116100	LOC111891897	CRM-domain containing factor CFM3, chloroplastic/mitochondrial	PLY66226.1	GO:0003723	integral component of membrane	K07574	RNA-binding protein	37.63	42	4.3e-11	-0.178663	5.29906	-0.674284	0.503726	0.869224	-0.0327347	5.29906	-0.110864	0.912238	0.985336	-0.687337	5.29906	-2.50775	0.0159893	0.0892399	0.0371039	5.29906	0.127542	0.899104	0.989318	0.786842	5.29906	2.45168	0.0183401	0.0734784	-0.55941	5.29906	-1.94228	0.0586453	0.359554	0.313179	5.29906	0.931595	0.356727	0.499557	-0.794604	5.29906	-2.70118	0.00983319
gene-LSAT_1X116121	LOC111891893	protein ACCELERATED CELL DEATH 6	PLY66222.1	GO:0016021	protein binding	No hits					0.107851	3.28544	0.360293	0.720385	0.95033	-0.420557	3.28544	-1.13882	0.261057	0.861778	-0.48147	3.28544	-1.48482	0.144857	0.362814	-0.0968298	3.28544	-0.280687	0.780292	0.976687	-0.000667807	3.28544	-0.00195138	0.998452	0.999455	-0.0244961	3.28544	-0.0838921	0.93353	0.978651	-0.828852	3.28544	-2.09317	0.0422456	0.0959614	0.0207615	3.28544	0.0718127	0.943083
gene-LSAT_1X11620	LOC111916806	pentatricopeptide repeat-containing protein At1g63330	PLY82176.1	GO:0005515	translation	No hits					0.129923	2.35396	0.262052	0.794528	0.973501	0.154162	2.35396	0.339293	0.736034	0.98188	0.15619	2.35396	0.317747	0.752209	0.895622	0.100868	2.35396	0.222699	0.82482	0.984741	1.24373	2.35396	2.98816	0.00461598	0.0277405	-0.698518	2.35396	-1.57634	0.122249	0.480034	1.31483	2.35396	3.16837	0.00281511	0.0104996	-0.559162	2.35396	-1.2951	0.202168
gene-LSAT_1X11640	LOC111916804	40S ribosomal protein S7	PLY82202.1	GO:0006412	fatty acid biosynthetic process	K02993	small subunit ribosomal protein S7e	44.3	360.2	7.1e-108	-0.110412	3.12779	-0.398526	0.692206	0.939922	0.442808	3.12779	1.18888	0.240986	0.848737	-0.344631	3.12779	-1.21637	0.230452	0.479679	0.505815	3.12779	1.38458	0.173296	0.690485	0.309258	3.12779	1.19239	0.239622	0.424107	-0.916565	3.12779	-2.60346	0.0126018	0.191433	-0.058859	3.12779	-0.2156	0.830315	0.901807	-1.44895	3.12779	-3.75351	0.000516344
gene-LSAT_1X116480	LOC111891898	enoyl-[acyl-carrier-protein] reductase [NADH], chloroplastic	PLY66215.1	GO:0006633	response to oxidative stress	K00208	enoyl-[acyl-carrier protein] reductase I [EC:1.3.1.9 1.3.1.10]	266.3	431.9	7.9e-130	0.22079	3.77559	0.938063	0.353431	0.795832	0.343525	3.77559	1.32827	0.19107	0.807943	-0.144141	3.77559	-0.591195	0.557473	0.775724	0.114881	3.77559	0.435679	0.66524	0.94891	-0.365081	3.77559	-1.46978	0.148872	0.311859	-0.20539	3.77559	-0.740333	0.463106	0.797128	-0.54896	3.77559	-2.13289	0.0386596	0.0892432	-0.322378	3.77559	-1.14772	0.257403
gene-LSAT_1X116501	LOC111891896	NADH dehydrogenase [ubiquinone] 1 alpha subcomplex subunit 6	PLY66224.1	GO:0006979	cytoplasm	K03950	NADH dehydrogenase (ubiquinone) 1 alpha subcomplex subunit 6	56.9	162.9	7.3e-48	-0.126715	5.86551	-0.710781	0.481042	0.862147	0.240917	5.86551	1.46926	0.149013	0.769556	0.212133	5.86551	1.22671	0.226578	0.474705	-0.159128	5.86551	-0.951719	0.346538	0.832269	-0.151471	5.86551	-0.920294	0.362534	0.555651	0.0454475	5.86551	0.271325	0.787435	0.938145	-0.0957266	5.86551	-0.582289	0.563401	0.689308	-0.151223	5.86551	-0.894508	0.37601
gene-LSAT_1X116521	LOC111891895	peptidyl-prolyl cis-trans isomerase CYP22	PLY66220.1	GO:0005737	protein binding	K09567	peptidyl-prolyl isomerase H (cyclophilin H) [EC:5.2.1.8]	289.07	365.3	6.9e-110	-0.0158608	5.30269	-0.085963	0.931893	0.989004	0.140762	5.30269	0.806129	0.424587	0.92541	0.0169107	5.30269	0.0925855	0.926661	0.965742	-0.00392227	5.30269	-0.0223499	0.982272	0.996252	-0.00554194	5.30269	-0.0330693	0.973772	0.997926	0.237121	5.30269	1.28893	0.204286	0.594396	-0.103573	5.30269	-0.611706	0.543941	0.672988	0.2792	5.30269	1.5266	0.134156
gene-LSAT_1X116980	LOC111876342	F-box/kelch-repeat protein At1g30090	PLY77826.1	GO:0005515	integral component of membrane	No hits					0.0916773	7.14007	0.647259	0.520892	0.875497	0.00329836	7.14007	0.0240699	0.980908	0.99775	-0.130347	7.14007	-0.914577	0.365494	0.62018	-0.0888658	7.14007	-0.648283	0.520235	0.905592	-0.341723	7.14007	-2.51827	0.01558	0.0658157	0.236882	7.14007	1.73893	0.0891751	0.426363	-0.457683	7.14007	-3.35164	0.00167838	0.00685804	0.409997	7.14007	3.03175	0.00410098
gene-LSAT_1X11701	LOC111916803	MDIS1-interacting receptor like kinase 2	PLY82187.1	GO:0016021		No hits					0.347091	-0.367217	0.398073	0.692538	0.939974	1.50217	-0.367217	1.96868	0.055432	0.601939	-0.150003	-0.367217	-0.168716	0.866808	0.944647	2.60813	-0.367217	3.70504	0.000597006	0.0555941	1.97089	-0.367217	2.60018	0.012706	0.0567471	1.51396	-0.367217	2.09044	0.0425022	0.31407	3.11808	-0.367217	4.45609	5.83956e-05	0.000435356	1.761	-0.367217	2.48708	0.0168219
gene-LSAT_1X117041	LOC111881859	cilia- and flagella-associated protein 20	PLY97312.1		DNA binding	K25470	cilia- and flagella-associated protein 20	234.37	448	8.9e-135	-1.34744	1.09662	-2.00768	0.0509619	0.44719	0.65463	1.09662	1.04201	0.303208	0.882203	0.04916	1.09662	0.0844548	0.933085	0.967856	0.815975	1.09662	1.33192	0.189878	0.710605	0.101838	1.09662	0.199294	0.842969	0.923886	-0.147793	1.09662	-0.212461	0.832748	0.945261	0.168602	1.09662	0.33176	0.741676	0.835696	-0.55483	1.09662	-0.777165	0.441299
gene-LSAT_1X117081	LOC111881914	nuclear transcription factor Y subunit A-7	PLY97302.1	GO:0003677	metal ion binding	K08064	nuclear transcription factor Y, alpha	49.43	197.1	1.7e-58	-0.049902	4.48494	-0.278756	0.781763	0.970407	0.0939034	4.48494	0.55375	0.582607	0.961974	-0.203959	4.48494	-1.1286	0.265299	0.518493	0.0505734	4.48494	0.299459	0.766027	0.97368	-0.102855	4.48494	-0.548731	0.586017	0.745405	-0.30027	4.48494	-1.68019	0.100143	0.449167	-0.170167	4.48494	-0.895493	0.37549	0.518017	-0.21249	4.48494	-1.20799	0.233626
gene-LSAT_1X117141	LOC111919866	feruloyl CoA ortho-hydroxylase F6H1-3	PLY79770.1	GO:0046872	nucleus	K06892	feruloyl-CoA 6-hydroxylase [EC:1.14.11.61]	471.8	575.3	1.4e-173	-0.654672	-0.689966	-1.04235	0.303054	0.759652	1.91157	-0.689966	2.48189	0.017037	0.469032	-2.27176	-0.689966	-3.22456	0.00240587	0.0256798	0.228986	-0.689966	0.27377	0.785567	0.977912	-0.679765	-0.689966	-0.85897	0.395102	0.586881	0.829219	-0.689966	1.01229	0.317041	0.698044	-1.69914	-0.689966	-2.03829	0.0476763	0.105742	-0.770618	-0.689966	-0.874521	0.386674
gene-LSAT_1X117161	LOC111919865	protein TONSOKU	PLY79763.1	GO:0005634	integral component of membrane	No hits					-1.06304	-0.420757	-1.37956	0.174827	0.642321	0.80871	-0.420757	1.08877	0.282298	0.873169	0.153839	-0.420757	0.214474	0.831187	0.936094	2.26664	-0.420757	3.32297	0.00182146	0.104305	0.774029	-0.420757	1.07841	0.286838	0.477896	0.290258	-0.420757	0.439128	0.662759	0.901163	-1.26568	-0.420757	-1.58581	0.120082	0.218906	0.398593	-0.420757	0.609026	0.545699
gene-LSAT_1X11721			PLY82132.1			No hits					-0.888334	0.327841	-0.953849	0.345471	0.788297	0.445747	0.327841	0.487742	0.628201	0.968084	0.897316	0.327841	1.08152	0.285469	0.540455	2.55965	0.327841	3.26133	0.00216928	0.114972	1.25388	0.327841	2.01338	0.0503363	0.149471	-0.595557	0.327841	-0.751295	0.456551	0.79347	2.06833	0.327841	3.55363	0.000934774	0.0042501	0.454679	0.327841	0.633791	0.529561
gene-LSAT_1X11741	LOC111916802	MDIS1-interacting receptor like kinase 2	PLY82175.1	GO:0016021		No hits					0.456013	-0.118149	0.530183	0.598702	0.903995	0.41004	-0.118149	0.555894	0.581153	0.961421	1.97909	-0.118149	2.51628	0.0156567	0.0882623	1.85053	-0.118149	2.85063	0.00666541	0.190845	1.39432	-0.118149	1.78956	0.0805408	0.207313	0.330428	-0.118149	0.37366	0.710486	0.919329	1.98799	-0.118149	2.64857	0.0112452	0.0330474	1.46361	-0.118149	1.76063	0.085384
gene-LSAT_1X117561	LOC111919862	P-loop NTPase domain-containing protein LPA1 homolog 1	PLY79760.1		lysosome localization	No hits					0.251916	3.36635	0.783678	0.437507	0.842102	-0.447078	3.36635	-1.97729	0.0544162	0.598539	0.357677	3.36635	1.14533	0.258384	0.510719	-0.240309	3.36635	-1.11301	0.271862	0.785356	-1.10282	3.36635	-3.79634	0.000453895	0.00573572	-0.14588	3.36635	-0.637736	0.527014	0.833915	-0.8525	3.36635	-3.05845	0.00381278	0.0135126	0.282347	3.36635	1.30637	0.198343
gene-LSAT_1X117760	LOC111882502	kxDL motif-containing protein 1	PLY73171.1	GO:0032418	RNA binding	K20818	KxDL motif-containing protein 1	56.7	132	1.6e-38	0.0333061	1.08787	0.0739551	0.941388	0.989004	0.0795395	1.08787	0.157258	0.875774	0.983063	-0.146875	1.08787	-0.322137	0.748904	0.893876	-0.327446	1.08787	-0.629863	0.532104	0.911292	0.228644	1.08787	0.453484	0.652471	0.795854	-0.341452	1.08787	-0.677411	0.50176	0.821481	-0.563143	1.08787	-1.04284	0.302829	0.442345	0.275957	1.08787	0.587578	0.559877
gene-LSAT_1X117781	LOC111882494	DNA-damage-repair/toleration protein DRT111, chloroplastic	PLY73173.1	GO:0003723	protein phosphatase regulator activity	K12840	splicing factor 45	130.77	383.9	7.5e-115	0.102999	5.39507	0.755009	0.454343	0.850862	-0.164343	5.39507	-1.24971	0.21814	0.832603	0.203856	5.39507	1.51684	0.136597	0.350694	-0.0359004	5.39507	-0.278131	0.78224	0.976905	-0.00555877	5.39507	-0.0447106	0.964544	0.997926	-0.00410165	5.39507	-0.0305591	0.975762	0.991181	-0.147112	5.39507	-1.16793	0.249247	0.382994	0.0274278	5.39507	0.205532	0.838122
gene-LSAT_1X117821	LOC111882495	serine/threonine-protein phosphatase 6 regulatory subunit 3	PLY73172.1	GO:0019888	nucleic acid binding	No hits					0.133431	1.81585	0.272678	0.786401	0.971629	-0.927226	1.81585	-1.8013	0.0786422	0.665012	0.266164	1.81585	0.558082	0.579671	0.792406	-0.315037	1.81585	-0.670755	0.50595	0.903003	0.606636	1.81585	1.16614	0.249959	0.435153	-0.473263	1.81585	-1.01201	0.317173	0.698212	0.597168	1.81585	1.14328	0.259221	0.394604	0.0600384	1.81585	0.138899	0.890176
gene-LSAT_1X117920	LOC111881848	3'-5' exoribonuclease 1	PLY97300.1	GO:0003676	cytoplasm	K18417	ERI1 exoribonuclease 2 [EC:3.1.-.-]	264.53	450.5	1.7e-135	0.0281853	6.71972	0.102916	0.918506	0.989004	-0.0959183	6.71972	-0.369306	0.713705	0.978418	0.097668	6.71972	0.359095	0.721274	0.878111	-0.0846848	6.71972	-0.327332	0.744999	0.966603	0.751455	6.71972	2.73307	0.00905877	0.0444748	-0.027367	6.71972	-0.101918	0.919294	0.974087	0.780381	6.71972	2.83741	0.00690182	0.0219958	0.14879	6.71972	0.559129	0.578963
gene-LSAT_1X117981	LOC111881837	probable prefoldin subunit 3	PLY97309.1	GO:0005737	intracellular protein transport	No hits					-0.0552493	4.75512	-0.374664	0.709745	0.94544	0.33951	4.75512	2.41476	0.0200541	0.480334	0.0163645	4.75512	0.112661	0.910822	0.958436	-0.0839145	4.75512	-0.576817	0.567059	0.92166	-0.0443913	4.75512	-0.310116	0.757965	0.869087	-0.531639	4.75512	-3.41592	0.00139548	0.0902295	-0.0958607	4.75512	-0.663488	0.510546	0.645528	-0.394262	4.75512	-2.59149	0.0129861
gene-LSAT_1X118001	LOC111881709	exportin-7-A	PLY97311.1	GO:0006886		K18460	exportin-7	730.57	1458.4	0	0.0522286	4.86891	0.237979	0.813023	0.979464	-0.265213	4.86891	-1.44864	0.154663	0.774987	0.495403	4.86891	2.38499	0.0215406	0.108839	-0.0518061	4.8689	-0.29173	0.77189	0.975019	0.0310507	4.86891	0.169891	0.86589	0.938306	0.28859	4.86891	1.4528	0.153509	0.528303	0.18535	4.86891	1.02512	0.311016	0.451156	0.420103	4.86891	2.14696	0.0374556
gene-LSAT_1X1181	LOC111905261	uncharacterized LOC111905261	PLY90724.1		nucleus	No hits					0.160875	3.76269	0.323604	0.7478	0.95877	0.279113	3.76269	0.828644	0.411864	0.919725	1.59711	3.76269	3.78003	0.000476757	0.00878079	0.643112	3.76269	2.00831	0.0508927	0.456636	1.19649	3.76269	4.43989	6.15e-05	0.00155701	0.779904	3.76269	1.82214	0.0753655	0.397795	2.17433	3.76269	8.39334	1.28367e-10	2.36861e-08	1.67042	3.76269	4.20235	0.0001302
gene-LSAT_1X118241	LOC111881898	uncharacterized LOC111881898	PLY97307.1	GO:0005634	regulation of transcription, DNA-templated	No hits					0.551513	1.62651	0.882628	0.382326	0.817299	-0.109843	1.62651	-0.210434	0.834319	0.983063	0.492255	1.62651	0.790488	0.433564	0.679726	-0.202508	1.62651	-0.388322	0.699686	0.957392	1.52437	1.62651	2.23516	0.0306322	0.105393	-0.0142037	1.62651	-0.0223539	0.982269	0.993767	1.36764	1.62651	1.97104	0.0551518	0.118946	0.405153	1.62651	0.671463	0.505503
gene-LSAT_1X118261	LOC111881888	protein LNK3	PLY97313.1	GO:0006355	serine-type carboxypeptidase activity	No hits					-0.132955	7.41493	-1.22774	0.226198	0.687773	-0.00698671	7.41493	-0.0672499	0.946693	0.992154	-0.459868	7.41493	-4.20117	0.000130685	0.00373643	-0.0241264	7.41493	-0.232777	0.817034	0.982685	-0.376023	7.41493	-3.60993	0.000791949	0.00832821	-0.20668	7.41493	-2.02274	0.0493214	0.336141	-0.56049	7.41493	-5.33438	3.33015e-06	4.32616e-05	-0.166989	7.41493	-1.63878	0.108529
gene-LSAT_1X118280	LOC111900976	serine carboxypeptidase-like 13	PLY93947.1	GO:0004185	serine-type carboxypeptidase activity	K16296	serine carboxypeptidase-like clade I [EC:3.4.16.-]	435.03	664.7	4.3e-200	-0.461247	3.41874	-1.03241	0.307629	0.762999	-0.151233	3.41874	-0.439613	0.66241	0.969692	-1.41229	3.41874	-2.72436	0.00926452	0.0629191	-0.790871	3.41874	-2.08518	0.0430009	0.426329	-0.510051	3.41874	-1.4388	0.15742	0.323075	-0.337088	3.41874	-1.09226	0.280777	0.668683	-1.02095	3.41874	-2.60326	0.0126083	0.0362723	-1.09337	3.41874	-3.15395	0.00293029
gene-LSAT_1X118321	LOC111900974	serine carboxypeptidase-like 16	PLY93948.1	GO:0004185	serine-type carboxypeptidase activity	K16296	serine carboxypeptidase-like clade I [EC:3.4.16.-]	435.03	600.6	1e-180	-0.0763279	5.53577	-0.40333	0.688696	0.939058	0.460795	5.53577	2.07297	0.0441779	0.589073	-0.347831	5.53577	-1.81729	0.0761186	0.243092	0.110134	5.53578	0.483575	0.631131	0.941544	-0.436786	5.53577	-2.25301	0.0293937	0.102603	-0.326975	5.53577	-1.65055	0.106087	0.457302	-1.03524	5.53577	-5.05065	8.50001e-06	9.13144e-05	-0.894112	5.53577	-4.3172	9.07381e-05
gene-LSAT_1X118400	LOC111919870	serine carboxypeptidase-like 2	PLY79759.1	GO:0004185	metal ion binding	K16296	serine carboxypeptidase-like clade I [EC:3.4.16.-]	435.03	602.7	3.2e-181	-0.429852	4.47765	-1.5628	0.125402	0.580897	0.777074	4.47765	1.87609	0.067414	0.640235	-0.920589	4.47765	-3.26132	0.00216933	0.0239636	0.13645	4.47765	0.308194	0.759417	0.972018	-1.07632	4.47765	-3.07127	0.00368128	0.023772	-1.2019	4.47765	-3.596	0.0008252	0.0737529	-2.10369	4.47765	-4.93348	1.24815e-05	0.000124633	-2.25225	4.47765	-5.67433	1.07337e-06
gene-LSAT_1X118520	LOC111919868	bi-functional coumaroyl CoA and feruloyl CoA ortho-hydroxylase F6H2-1-1	PLY79758.1	GO:0046872		K06892	feruloyl-CoA 6-hydroxylase [EC:1.14.11.61]	471.8	560.8	3.5e-169	-0.240484	5.39076	-1.0944	0.279849	0.736021	0.679149	5.39076	2.81234	0.00737149	0.391269	-0.556792	5.39076	-2.48538	0.016892	0.0927083	0.540615	5.39076	2.22998	0.0309999	0.381809	-1.23161	5.39076	-5.58983	1.42e-06	0.000147069	-0.070187	5.39076	-0.331305	0.742017	0.92713	-1.74666	5.39076	-7.42038	3.11099e-09	2.18295e-07	-0.0438819	5.39076	-0.207916	0.836272
gene-LSAT_1X118581	LOC111919858	SH3 domain-containing protein C23A1.17	PLY79782.1		oxidoreductase activity	No hits					0.290981	-1.20703	0.691465	0.492975	0.866613	0.0860913	-1.20703	0.204968	0.838561	0.983063	-0.610718	-1.20703	-1.3694	0.177957	0.411599	0.088542	-1.20703	0.212101	0.833027	0.986251	-0.53405	-1.20703	-0.928981	0.358065	0.551303	-0.196852	-1.20703	-0.336595	0.738053	0.926234	-0.496861	-1.20703	-0.864291	0.392205	0.5346	0.292465	-1.20703	0.509644	0.612897
gene-LSAT_1X119000	LOC111879938	clavaminate synthase-like protein At3g21360	PLY75156.1	GO:0016491	integral component of membrane	No hits					-0.0616941	-1.63532	-0.108224	0.914319	0.989004	0.152415	-1.63532	0.267324	0.790493	0.983063	-0.144228	-1.63532	-0.252872	0.801568	0.922585	0.0686884	-1.63532	0.120474	0.904667	0.989318	0.388863	-1.63532	0.724117	0.4729	0.656555	0.16475	-1.63532	0.372156	0.711598	0.919813	1.97051	-1.63532	3.96883	0.000268547	0.00150184	-0.495923	-1.63532	-1.07706	0.287437
gene-LSAT_1X119080	LOC111892092	uncharacterized LOC111892092	PLY66090.1	GO:0016021		No hits					-0.266496	2.63743	-0.775497	0.442274	0.844703	0.208311	2.63743	0.610611	0.544659	0.953372	-0.579647	2.63743	-1.61927	0.112674	0.311294	0.602078	2.63743	1.88369	0.0663539	0.505854	-1.20581	2.63743	-3.93093	0.000301598	0.0043364	-0.471801	2.63743	-1.48137	0.145771	0.517995	-1.25515	2.63743	-4.01543	0.000232695	0.00133328	0.109332	2.63743	0.376982	0.708034
gene-LSAT_1X119100	LOC111892088	GDSL esterase/lipase At5g45920	PLY66087.1		serine-type carboxypeptidase activity	K23978	isoamyl acetate esterase [EC:3.1.1.112]	100.87	334.1	5.1e-100	-0.408503	4.13542	-1.51465	0.13715	0.595582	0.217602	4.13542	0.934194	0.3554	0.899584	-0.293653	4.13542	-1.12098	0.268492	0.521949	0.0536515	4.13542	0.228225	0.820549	0.984133	-0.553895	4.13542	-1.94684	0.0580793	0.165602	-0.0979696	4.13542	-0.340668	0.735006	0.925343	-0.489222	4.13542	-1.72677	0.0913597	0.177068	-0.162188	4.13542	-0.561781	0.577171
gene-LSAT_1X119141	LOC111892091	serine carboxypeptidase-like 3	PLY66092.1	GO:0004185	ATP binding	K16296	serine carboxypeptidase-like clade I [EC:3.4.16.-]	435.03	590.1	2.7e-177	-0.452823	1.67035	-0.381111	0.70499	0.944249	0.305662	1.67035	0.360942	0.719904	0.979198	-1.22774	1.67035	-0.985615	0.329814	0.585631	-0.865911	1.67035	-0.881866	0.382733	0.852001	-0.712621	1.67035	-0.724098	0.472912	0.656555	-0.402091	1.67035	-0.561171	0.577583	0.861919	-0.779132	1.67035	-0.781243	0.438923	0.580155	-2.31413	1.67035	-2.41803	0.0198967
gene-LSAT_1X11920	LOC111916766	phenylalanine--tRNA ligase beta subunit, cytoplasmic	PLY82165.1	GO:0005524	integral component of membrane	K01890	phenylalanyl-tRNA synthetase beta chain [EC:6.1.1.20]	86.07	566.2	4.6e-170	0.186668	5.19454	1.29348	0.202722	0.665976	-0.18456	5.19454	-1.26095	0.2141	0.830912	0.115182	5.19454	0.799076	0.428621	0.675756	-0.119275	5.19454	-0.826501	0.413065	0.864841	0.385131	5.19454	2.81507	0.00731888	0.038271	-0.413222	5.19454	-2.80139	0.00758566	0.16592	0.454239	5.19454	3.32677	0.00180185	0.00726131	-0.479987	5.19454	-3.24628	0.00226333
gene-LSAT_1X119601	LOC111885916	protein DMP4	PLY97039.1	GO:0016021	nucleus	No hits					-0.818226	-0.872029	-1.18919	0.240865	0.7006	0.67208	-0.872029	0.92172	0.361797	0.90497	0.120967	-0.872029	0.185569	0.853652	0.94247	1.36779	-0.872029	1.94454	0.0583636	0.484007	0.676613	-0.872029	1.16903	0.248807	0.433673	0.0565522	-0.872029	0.112332	0.911081	0.971638	0.269471	-0.872029	0.453032	0.652795	0.764842	-1.35877	-0.872029	-2.42415	0.019605
gene-LSAT_1X12001			PLY82183.1			No hits					-0.951844	-0.438873	-1.1253	0.266679	0.72475	0.733571	-0.438873	1.02646	0.310394	0.882896	-0.38498	-0.438873	-0.472407	0.639016	0.831384	-0.164339	-0.438873	-0.218003	0.828454	0.985341	-1.17563	-0.438873	-1.35087	0.183776	0.357705	-0.825998	-0.438873	-1.06967	0.290715	0.677089	0.0425338	-0.438873	0.052208	0.958604	0.988723	-0.168144	-0.438873	-0.22786	0.820831
gene-LSAT_1X120060	LOC111912532	transcription factor VOZ1	PLY85326.1	GO:0005634	acyltransferase activity, transferring groups other than amino-acyl groups	No hits					0.242908	4.65197	0.937041	0.35395	0.796256	-0.0135553	4.65197	-0.0594202	0.952892	0.99294	0.196506	4.65197	0.760339	0.451185	0.694558	-0.0117349	4.65197	-0.0519512	0.958807	0.990365	0.277186	4.65197	1.18583	0.242176	0.426688	0.0716564	4.65197	0.306162	0.760953	0.930374	0.283552	4.65197	1.2089	0.233282	0.363813	0.0602705	4.65197	0.258377	0.797344
gene-LSAT_1X120200	LOC111909098	acyltransferase Pun1	PLY87850.1	GO:0016747	defense response	No hits					-0.606235	-1.0774	-0.764032	0.449004	0.84848	0.514562	-1.0774	0.670324	0.506221	0.946471	-1.19951	-1.0774	-1.47864	0.146498	0.365291	-0.331854	-1.0774	-0.41572	0.679674	0.950797	2.69597	-1.0774	4.91159	1.34e-05	0.000583376	-0.193502	-1.0774	-0.237831	0.813138	0.942161	1.6643	-1.0774	2.77042	0.00822357	0.025455	-0.246038	-1.0774	-0.302372	0.763821
gene-LSAT_1X120281	LOC111898815	kirola	PLY95573.1	GO:0006952	plasmodesma	No hits					-0.597009	0.145064	-0.707238	0.483219	0.863419	0.152415	0.145064	0.17696	0.860367	0.983063	-0.679543	0.145064	-0.804567	0.425478	0.67324	0.0686884	0.145064	0.0797501	0.936805	0.989318	-1.5601	0.145064	-2.03732	0.047778	0.144086	0.821079	0.145064	1.15855	0.253007	0.645161	-1.28328	0.145064	-1.69866	0.0965806	0.184726	-1.17651	0.145064	-1.48944	0.14364
gene-LSAT_1X120340	LOC111901384	peroxidase 19	PLY93646.1	GO:0009506	cytoplasm	K00430	peroxidase [EC:1.11.1.7]	113.8	442.2	9.8e-133	-1.74327	-1.6314	-2.86702	0.00638282	0.254047	0.152415	-1.6314	0.215511	0.830384	0.983063	-2.60602	-1.6314	-4.11988	0.00016841	0.00441588	0.0686884	-1.6314	0.0971238	0.923078	0.989318	-0.0126011	-1.6314	-0.0178131	0.98587	0.997926	-0.988812	-1.6314	-1.44395	0.155971	0.531151	0.0245873	-1.6314	0.0347568	0.972434	0.988723	-1.03018	-1.6314	-1.50237	0.140282
gene-LSAT_1X120360	LOC111901382	D-aminoacyl-tRNA deacylase	PLY93643.1	GO:0005737	hydrolase activity, acting on ester bonds	K07560	D-aminoacyl-tRNA deacylase [EC:3.1.1.96]	37.2	189.9	1.6e-56	0.181014	0.0799855	0.201674	0.841119	0.987867	-0.261959	0.0799855	-0.32302	0.748239	0.983063	0.447322	0.0799855	0.507387	0.614466	0.815958	-1.88982	0.0799855	-2.11822	0.0399517	0.417545	1.30977	0.0799855	1.77381	0.0831488	0.212108	-0.314958	0.0799855	-0.496362	0.622157	0.885029	0.764048	0.0799855	0.98749	0.328905	0.47083	0.171265	0.0799855	0.287974	0.774745
gene-LSAT_1X12041			PLY82134.1			No hits					1.87377	2.19815	2.26243	0.0287584	0.3847	-0.0760254	2.19815	-0.172662	0.863724	0.983063	3.02916	2.19815	3.9913	0.000250633	0.00568216	0.686888	2.19815	1.73741	0.0894454	0.556326	1.45828	2.19815	2.52566	0.0152982	0.0649333	2.80995	2.19815	2.90822	0.00572121	0.149281	2.3959	2.19815	4.40158	6.94577e-05	0.000498614	2.8492	2.19815	2.97041	0.00484253
gene-LSAT_1X120420	LOC111901381	GDSL esterase/lipase At5g45950	PLY93649.1	GO:0016788		No hits					0.470001	-0.821521	0.462553	0.646008	0.923636	0.685074	-0.821521	0.674424	0.503638	0.945337	-0.144228	-0.821521	-0.139101	0.890017	0.949615	0.0686884	-0.821521	0.0662709	0.947468	0.989318	-0.669032	-0.821521	-0.842379	0.404219	0.594792	-1.76933	-0.821521	-1.97602	0.0545654	0.351148	-1.00583	-0.821521	-1.23442	0.223725	0.352386	-2.0367	-0.821521	-2.24288	0.0300913
gene-LSAT_1X120560	LOC111901379	uncharacterized LOC111901379	PLY93645.1		integral component of membrane	No hits					0.989304	1.07702	1.43765	0.157743	0.619775	-1.86392	1.07702	-2.90934	0.00570412	0.368096	0.893794	1.07702	1.29859	0.200978	0.442944	-0.721385	1.07702	-1.24396	0.220226	0.74089	-0.707659	1.07702	-1.17117	0.247955	0.433026	0.294725	1.07702	0.608288	0.546184	0.844272	-0.205786	1.07702	-0.3553	0.724095	0.82249	0.169625	1.07702	0.345907	0.731093
gene-LSAT_1X120601	LOC111901378	uncharacterized LOC111901378	PLY93641.1	GO:0016021	chloroplast	No hits					-0.431865	0.366783	-0.568489	0.572648	0.894337	-0.205753	0.366783	-0.274834	0.784755	0.983063	-0.270489	0.366783	-0.363404	0.718077	0.876078	0.569349	0.366783	0.82741	0.412555	0.864619	0.519935	0.366783	0.703388	0.48559	0.666909	0.609909	0.366783	0.720839	0.474894	0.805279	1.40399	0.366783	2.06951	0.044517	0.100185	0.489689	0.366783	0.577607	0.56653
gene-LSAT_1X120661	LOC111879935	tetrapyrrole-binding protein, chloroplastic	PLY75154.1	GO:0009507		No hits					-0.123554	6.29318	-0.618803	0.539298	0.88254	0.500574	6.29318	2.38717	0.0214287	0.487229	-0.218364	6.29318	-1.09328	0.280334	0.534848	0.0895488	6.29318	0.420287	0.67636	0.949627	-0.277999	6.29318	-1.20795	0.233641	0.417353	-0.288968	6.29318	-1.39165	0.171159	0.551652	-1.07119	6.29318	-4.2777	0.000102773	0.000684053	-1.05714	6.29318	-4.87429	1.5144e-05
gene-LSAT_1X120680	LOC111879943	protein IQ-DOMAIN 9	PLY75158.1		acetyl-CoA hydrolase activity	No hits					-0.443244	0.253153	-0.463412	0.645397	0.923517	0.384518	0.253153	0.387845	0.700037	0.975787	-1.849	0.253153	-1.80962	0.0773204	0.245235	-0.99657	0.253153	-0.945113	0.349861	0.832721	1.02136	0.253153	1.22175	0.228433	0.411779	-0.855331	0.253153	-1.29724	0.201438	0.590258	-0.372933	0.253153	-0.408121	0.685202	0.791669	-2.76137	0.253153	-3.50976	0.00106285
gene-LSAT_1X120740	LOC111879937	nudix hydrolase 15, mitochondrial	PLY75166.1	GO:0003986		K17879	peroxisomal coenzyme A diphosphatase NUDT7 [EC:3.6.1.-]	163.2	310.7	4.7e-93	0.215255	4.37091	0.720121	0.475332	0.860346	-0.292277	4.37091	-1.21196	0.232118	0.840568	0.836379	4.37091	3.02218	0.00420924	0.0372273	-0.279149	4.37091	-1.17192	0.247657	0.767663	-0.169373	4.37091	-0.756365	0.453538	0.640547	0.321698	4.37091	1.22399	0.227595	0.61948	0.181921	4.37091	0.839615	0.40575	0.548447	0.759555	4.37091	3.02399	0.00418856
gene-LSAT_1X120761	LOC111879936	uncharacterized LOC111879936	PLY75157.1		integral component of membrane	No hits					1.47356	-0.545906	1.92825	0.0604178	0.467793	0.630284	-0.545906	0.968483	0.338198	0.892606	1.15809	-0.545906	1.49735	0.141579	0.358727	0.549626	-0.545906	0.844518	0.403036	0.859104	0.525991	-0.545906	0.725632	0.47198	0.655638	-0.732837	-0.545906	-0.957497	0.343648	0.719428	0.661829	-0.545906	0.917813	0.363816	0.506613	-0.262577	-0.545906	-0.352305	0.726323
gene-LSAT_1X120800	LOC111879942	triose phosphate/phosphate translocator, chloroplastic	PLY75155.1	GO:0016021	integral component of membrane	K15283	solute carrier family 35, member E1	265.23	616.7	7.6e-186	-0.199151	3.3965	-0.737024	0.465095	0.856362	0.528486	3.3965	1.62996	0.110387	0.711829	-0.496343	3.3965	-1.79128	0.0802605	0.25093	0.280796	3.39649	0.849297	0.400402	0.85844	0.464543	3.3965	0.83916	0.406003	0.59658	-1.07972	3.3965	-2.51112	0.015857	0.205835	-0.472245	3.3965	-0.744179	0.4608	0.600852	-1.66567	3.3965	-3.46668	0.00120485
gene-LSAT_1X12081			PLY82180.1			No hits					0.413257	4.3757	0.61142	0.544128	0.886076	-0.0519388	4.3757	-0.13246	0.895236	0.983063	2.55055	4.3757	4.50185	5.04584e-05	0.00203963	0.820465	4.3757	2.26934	0.0283006	0.367339	1.24474	4.3757	3.82771	0.000412849	0.00538448	0.384464	4.3757	0.688219	0.494997	0.81809	1.50901	4.3757	4.67891	2.85596e-05	0.000242909	1.36096	4.3757	2.6764	0.0104765
gene-LSAT_1X12101			PLY82152.1		proteolysis	No hits					0.307777	5.92987	0.788242	0.434862	0.841412	-0.02661	5.92987	-0.0931779	0.926193	0.987521	1.37464	5.92987	3.84793	0.000388317	0.00770755	0.943524	5.92987	3.47957	0.00116056	0.0802642	0.894787	5.92987	3.21501	0.00247115	0.0180319	1.18244	5.92987	3.63764	0.000729597	0.0698334	1.39487	5.92987	5.09769	7.28156e-06	8.07495e-05	2.3559	5.92987	7.5573	1.97696e-09
gene-LSAT_1X121061	LOC111882052	cysteine-rich receptor-like protein kinase 10	PLY73501.1	GO:0016021	nucleocytoplasmic transport	No hits					1.058	5.60367	1.87538	0.0675147	0.484841	0.1673	5.60367	0.393614	0.695803	0.975463	2.44094	5.60367	4.63607	3.27939e-05	0.00160276	0.964658	5.60367	2.38029	0.0217842	0.327953	1.15854	5.60367	3.01406	0.00430318	0.0265309	0.808541	5.60367	1.73945	0.0890819	0.426143	1.437	5.60367	3.7676	0.000494931	0.00249506	1.37359	5.60367	3.04101	0.00399881
gene-LSAT_1X121360											0.303238	2.87272	0.832467	0.409727	0.8303	0.273465	2.87272	0.600538	0.551288	0.954644	-0.372534	2.87272	-0.95183	0.346482	0.601884	0.761871	2.87272	1.75094	0.0870605	0.551125	0.0496544	2.87272	0.275976	0.783884	0.886128	-0.507931	2.87272	-2.40187	0.0206859	0.230811	0.247238	2.87272	1.40099	0.168365	0.284287	-0.785032	2.87272	-3.56454	0.000905288
gene-LSAT_1X121421	LOC111891939	nuclear transport factor 2B	PLY66188.1	GO:0006913	plasma membrane	No hits					-0.231658	2.73135	-0.711942	0.480331	0.861879	0.438344	2.73135	1.06307	0.293663	0.877702	-0.111425	2.73135	-0.354487	0.7247	0.880062	-0.554829	2.73135	-1.16971	0.248535	0.768591	0.319828	2.73135	0.748506	0.458214	0.644455	0.213724	2.73135	0.406396	0.686459	0.910709	0.13983	2.73135	0.317448	0.752434	0.843858	-0.407549	2.73135	-0.720108	0.47534
gene-LSAT_1X121600	LOC111917752	MACPF domain-containing protein NSL1	PLY98043.1	GO:0005886	membrane	No hits					0.465385	5.94886	1.98871	0.0530956	0.452769	-0.0797305	5.94886	-0.361226	0.719693	0.979198	0.604812	5.94886	2.6214	0.0120452	0.0740169	0.0363495	5.94886	0.167235	0.867966	0.989318	0.422833	5.94886	2.10736	0.0409321	0.129168	0.464325	5.94886	2.08251	0.043256	0.316083	0.574983	5.94886	2.88026	0.0061628	0.0200444	0.970936	5.94886	4.47257	5.54054e-05
gene-LSAT_1X12180	LOC111916787	alpha-mannosidase I MNS5	PLY82184.1	GO:0016020	nucleus	K10084	ER degradation enhancer, mannosidase alpha-like 1	672.8	788.8	1.2e-237	-0.0673405	4.53252	-0.323942	0.747546	0.958753	0.184057	4.53252	0.808995	0.422955	0.924962	0.27211	4.53252	1.36358	0.179769	0.414251	-0.237286	4.53252	-0.99709	0.324277	0.818684	0.439714	4.53252	2.25811	0.0290483	0.101807	0.157126	4.53252	0.6159	0.541195	0.842232	0.681378	4.53252	3.55214	0.000938875	0.00426582	0.242916	4.53252	0.967142	0.33886
gene-LSAT_1X121861	LOC111899606	homeobox-leucine zipper protein MERISTEM L1	PLY95002.1	GO:0005634	RNA binding	K09338	homeobox-leucine zipper protein	75.4	146.7	2.8e-43	-0.386577	3.33365	-1.18689	0.241761	0.701705	0.149013	3.33365	0.486408	0.629138	0.968084	-0.399062	3.33365	-1.24231	0.22083	0.467764	-0.0763978	3.33365	-0.244025	0.808368	0.981733	-0.655099	3.33365	-1.77689	0.0826328	0.211116	-0.290751	3.33365	-0.898304	0.374006	0.742747	-1.12434	3.33365	-2.77979	0.00802556	0.024935	-0.530336	3.33365	-1.58663	0.119895
gene-LSAT_1X122000	LOC111899598	RNA pseudouridine synthase 6, chloroplastic	PLY95009.1	GO:0003723	integral component of membrane	No hits					0.188977	3.24478	0.688063	0.495094	0.867341	-0.130145	3.24478	-0.507302	0.614525	0.966891	0.10556	3.24478	0.383606	0.703153	0.866888	-0.0479137	3.24478	-0.1918	0.848798	0.989318	-0.0834735	3.24478	-0.333604	0.740293	0.858556	0.0273986	3.24478	0.101829	0.919364	0.974087	-0.50871	3.24478	-1.88242	0.0665299	0.138206	0.0755697	3.24478	0.284255	0.777574
gene-LSAT_1X12201	LOC111916786	threonylcarbamoyladenosine tRNA methylthiotransferase	PLY82124.1	GO:0016021	protein binding	K15865	threonylcarbamoyladenosine tRNA methylthiotransferase CDKAL1 [EC:2.8.4.5]	360.57	827.4	2.9e-249	-0.0194681	5.18971	-0.118651	0.906103	0.989004	-0.249999	5.18971	-1.48533	0.144724	0.763582	-0.270855	5.18971	-1.62652	0.111118	0.30888	-0.0593346	5.18971	-0.361624	0.719397	0.960567	-0.38953	5.18971	-2.34133	0.0238998	0.0885764	-0.165214	5.18971	-0.959968	0.342418	0.718587	-0.606222	5.18971	-3.54642	0.000954748	0.00432512	-0.268198	5.18971	-1.54977	0.128498
gene-LSAT_1X122121	LOC111876965	uncharacterized LOC111876965	PLY77369.1	GO:0005515	DNA binding	No hits					0.0814922	0.97446	0.16162	0.872359	0.989004	0.147234	0.97446	0.262747	0.793995	0.983063	-0.430834	0.97446	-0.810978	0.421827	0.669972	-0.945624	0.97446	-1.55202	0.127959	0.627642	-0.900513	0.97446	-1.47896	0.146412	0.308522	-1.5001	0.97446	-2.63817	0.0115456	0.185084	-2.80112	0.97446	-4.01917	0.000230025	0.00132255	-2.16077	0.97446	-3.61075	0.00079004
gene-LSAT_1X12220	LOC111916783	DNA-directed RNA polymerase II subunit RPB1	PLY82164.1	GO:0003677	metal ion binding	K03006	DNA-directed RNA polymerase II subunit RPB1 [EC:2.7.7.6]	1330.7	2286.5	0	0.153312	2.84067	0.302877	0.763438	0.964498	-0.318429	2.84067	-0.731109	0.468662	0.937982	0.255859	2.84067	0.516672	0.608022	0.811783	0.364775	2.84067	0.945411	0.349711	0.832721	0.817686	2.84067	2.04806	0.0466671	0.141874	0.367874	2.84067	0.950428	0.347186	0.721979	0.66894	2.84067	1.63916	0.108448	0.202299	0.46882	2.84067	1.23238	0.224476
gene-LSAT_1X122260	LOC111875983	gibberellin 2-beta-dioxygenase 8	PLY97731.1	GO:0046872	integral component of membrane	K04125	gibberellin 2beta-dioxygenase [EC:1.14.11.13]	280.67	304.3	5.2e-91	-0.0616941	-0.660714	-0.108576	0.914042	0.989004	0.152415	-0.660714	0.268194	0.789828	0.983063	-0.144228	-0.660714	-0.253695	0.800936	0.922244	0.0686884	-0.660714	0.120866	0.904358	0.989318	-0.889195	-0.660714	-2.82492	0.00713213	0.0376003	0.54024	-0.660714	2.27757	0.0277629	0.263708	-0.793058	-0.660714	-2.54489	0.0145868	0.0407864	0.128723	-0.660714	0.517631	0.607358
gene-LSAT_1X122360	LOC111899978	putative receptor-like protein kinase At4g00960	PLY94720.1	GO:0016021	regulation of transcription, DNA-templated	No hits					0.0971692	5.64415	0.621245	0.537705	0.882534	0.193867	5.64415	1.22015	0.229031	0.837839	0.315311	5.64415	2.05393	0.0460702	0.176589	-0.20615	5.64415	-1.26422	0.212934	0.733739	0.182588	5.64415	1.23535	0.223381	0.405718	-0.191306	5.64415	-1.16565	0.250154	0.642324	0.267625	5.64415	1.81523	0.076439	0.15435	-0.168393	5.64415	-1.03136	0.308118
gene-LSAT_1X12240	LOC111916785	histone acetyltransferase of the MYST family 2	PLY82171.1	GO:0006355	integral component of membrane	K11308	histone acetyltransferase MYST1 [EC:2.3.1.48]	569.17	694.7	5.2e-209	-0.0178616	4.22138	-0.0847585	0.932845	0.989004	-0.247486	4.22137	-1.20807	0.233596	0.841281	0.0454091	4.22137	0.219222	0.82751	0.935161	-0.378116	4.22137	-1.83214	0.0738356	0.525662	-0.430932	4.22137	-2.31801	0.0252532	0.0921191	-0.235971	4.22137	-1.1362	0.262142	0.651452	-0.350978	4.22137	-1.89848	0.0643304	0.134577	-0.0351825	4.22137	-0.174344	0.86241
gene-LSAT_1X122540	LOC111904843	G-type lectin S-receptor-like serine/threonine-protein kinase B120	PLY91041.1	GO:0016021	vacuolar membrane	No hits					0.0270025	6.00303	0.129676	0.897425	0.989004	-0.327594	6.00303	-2.04456	0.0470267	0.590776	0.663862	6.00303	3.39152	0.00149705	0.0188342	-0.21671	6.00303	-1.36781	0.178449	0.697856	0.804056	6.00303	4.85101	1.63e-05	0.00067409	0.342501	6.00303	1.95592	0.0569653	0.355904	1.47703	6.00303	9.13159	1.21676e-11	5.91404e-09	0.622895	6.00303	3.61839	0.00077239
gene-LSAT_1X12260	LOC111916779	phosphatidylinositol-3-phosphatase SAC1	PLY82148.1	GO:0005774		K22913	phosphatidylinositol 3,5-bisphosphate 5-phosphatase [EC:3.1.3.-]	423.13	976.8	7.2e-294	-0.344343	4.89718	-1.4445	0.155817	0.618797	-0.3612	4.89718	-1.84444	0.0719882	0.653653	0.0264597	4.89718	0.117506	0.907004	0.956722	-0.262478	4.89718	-1.36781	0.178451	0.697856	0.234694	4.89718	1.17706	0.245622	0.430426	0.369354	4.89718	1.86612	0.0688276	0.384814	0.56337	4.89718	2.89534	0.0059208	0.0194062	0.575368	4.89718	2.95943	0.00498789
gene-LSAT_1X12280	LOC111916782	protein PHOTOSYSTEM I ASSEMBLY 2, chloroplastic	PLY82128.1		plasma membrane	No hits					-0.706765	7.58077	-3.34911	0.00169053	0.194113	0.101136	7.58077	0.470582	0.640308	0.96918	-0.908269	7.58077	-4.28521	0.000100371	0.0031749	-0.175614	7.58077	-0.81139	0.421593	0.868564	-0.898879	7.58077	-4.18973	0.000135445	0.00264333	-0.279341	7.58077	-1.34392	0.185995	0.57067	-1.96841	7.58077	-8.65382	5.55208e-11	1.45582e-08	-0.663688	7.58077	-3.15509	0.00292102
gene-LSAT_1X122940	LOC111876956	vesicle-associated protein 4-2	PLY77376.1	GO:0005886	intracellular protein transport	No hits					1.16711	3.63852	1.50432	0.139781	0.596954	-0.334496	3.63852	-0.802687	0.426553	0.92541	2.32146	3.63852	3.29006	0.00199997	0.0229322	-0.077571	3.63852	-0.195549	0.845881	0.98878	2.61039	3.63852	4.59139	3.79e-05	0.00116041	0.41047	3.63852	0.830742	0.410691	0.766046	3.10625	3.63852	5.55326	1.60793e-06	2.43671e-05	1.17367	3.63852	2.55853	0.0141006
gene-LSAT_1X12301	LOC111916781	transmembrane emp24 domain-containing protein p24delta3	PLY82192.1	GO:0006886	metal ion binding	K20352	p24 family protein delta-1	167.73	301.8	4.1e-90	0.060063	3.98863	0.199138	0.84309	0.987974	0.237944	3.98863	0.824006	0.414466	0.920978	0.519191	3.98863	1.8314	0.073948	0.239071	0.194677	3.98863	0.677414	0.501758	0.901183	1.76654	3.98863	5.40127	2.67e-06	0.000203627	0.180401	3.98863	0.542168	0.590491	0.867326	2.02589	3.98863	6.26815	1.46597e-07	3.66089e-06	0.289867	3.98863	0.885613	0.380733
gene-LSAT_1X12321	LOC111916778	protein SRG1	PLY82119.1	GO:0046872	chloroplast	No hits					-0.301574	-0.535142	-0.356651	0.723091	0.950544	-0.735027	-0.535142	-0.95596	0.344415	0.894993	-0.67957	-0.535142	-0.791731	0.432846	0.67918	-1.08396	-0.535142	-1.38493	0.173189	0.690433	0.518572	-0.535142	0.589389	0.558672	0.724943	-0.193731	-0.535142	-0.27276	0.786338	0.938103	0.0262711	-0.535142	0.0291129	0.976909	0.988723	-1.28533	-0.535142	-1.69059	0.0981237
gene-LSAT_1X123221			PLY77372.1	GO:0006508		No hits					-0.0835821	-1.34373	-0.144878	0.885481	0.989004	-0.00823808	-1.34373	-0.0161986	0.987151	0.998474	-0.429228	-1.34373	-0.733223	0.467386	0.70754	-2.16552	-1.34373	-3.78564	0.000468772	0.0490249	-0.0126011	-1.34373	-0.0199051	0.984211	0.997926	-0.196852	-1.34373	-0.311778	0.75671	0.928842	0.0245873	-1.34373	0.0388388	0.969198	0.988723	-0.238218	-1.34373	-0.376823	0.708151
gene-LSAT_1X123241	LOC111900973	oxygen-evolving enhancer protein 3-2, chloroplastic	PLY93949.1	GO:0009507	nucleolus	K08901	photosystem II oxygen-evolving enhancer protein 3	43.13	207	1.6e-61	-0.285247	10.3792	-1.76325	0.084936	0.509639	0.418624	10.3792	2.52849	0.0151918	0.465043	-0.542958	10.3792	-3.33745	0.00174781	0.0208859	-0.0345601	10.3792	-0.206325	0.837507	0.98693	-0.649907	10.3792	-3.90294	0.000328506	0.00463302	-0.410052	10.3792	-2.55774	0.0141285	0.198556	-1.05785	10.3792	-6.25622	1.52586e-07	3.7773e-06	-0.820428	10.3792	-5.05699	8.32475e-06
gene-LSAT_1X12340	LOC111916777	uncharacterized LOC111916777	PLY82142.1	GO:0005730	magnesium ion binding	No hits					-0.0807584	2.56006	-0.15991	0.873698	0.989004	-0.212651	2.56006	-0.345716	0.731235	0.981217	-0.708859	2.56006	-1.28335	0.206215	0.449526	0.127295	2.56006	0.220363	0.826627	0.985328	1.79388	2.56006	2.81583	0.00730431	0.0382148	0.40121	2.56006	0.760955	0.450821	0.790007	0.772429	2.56006	1.08848	0.282421	0.420114	0.100692	2.56006	0.184175	0.854738
gene-LSAT_1X123421	LOC111892863	10-epi-juneol synthase	PLY65522.1	GO:0000287	integral component of membrane	K22065	alpha-copaene/(+)-delta-cadinene synthase [EC:4.2.3.133 4.2.3.13]	716.1	730.5	5.2e-220	-0.0653139	-0.541348	-0.0559503	0.95564	0.989269	-0.0569127	-0.541348	-0.0659995	0.947683	0.992337	-0.150003	-0.541348	-0.128486	0.898361	0.952942	-1.40817	-0.541348	-1.49105	0.143219	0.651466	-0.537991	-0.541348	-0.451252	0.654066	0.797055	-0.174604	-0.541348	-0.149608	0.881771	0.962163	-0.500802	-0.541348	-0.42006	0.676525	0.784464	0.323911	-0.541348	0.284626	0.777291
gene-LSAT_1X123460	LOC111904841	cysteine-rich receptor-like protein kinase 15	PLY91032.1	GO:0016021	magnesium ion binding	No hits					0.99005	3.54747	1.36357	0.179771	0.649233	0.116324	3.54747	0.249879	0.803866	0.983063	1.9522	3.54747	2.95504	0.00504714	0.0422603	0.981093	3.54747	2.36587	0.0225468	0.332194	1.8465	3.54747	6.83217	2.21e-08	1.93e-05	0.862615	3.54747	2.5309	0.0151013	0.2032	2.38953	3.54747	8.97439	1.99927e-11	7.58927e-09	1.62215	3.54747	4.9803	1.07076e-05
gene-LSAT_1X123521	LOC111879199	10-epi-juneol synthase	PLY75714.1	GO:0000287	cytosol	No hits					1.19602	0.0143855	1.05589	0.29689	0.753974	-0.974297	0.0143855	-2.20386	0.0329154	0.545772	1.68842	0.0143855	1.53432	0.132247	0.344049	-1.20088	0.0143855	-2.63927	0.0115132	0.246842	0.51466	0.0143855	0.439754	0.662309	0.802584	1.11739	0.0143855	0.991403	0.327014	0.70711	1.08454	0.0143855	0.949452	0.347676	0.490408	-0.238218	0.0143855	-0.199772	0.842597
gene-LSAT_1X12360	LOC111916776	probable alkaline/neutral invertase D	PLY82166.1	GO:0005829	translation	No hits					0.486629	6.51148	3.03558	0.00405849	0.220622	-0.166876	6.51148	-0.992903	0.32629	0.888133	0.446081	6.51148	2.78711	0.00787393	0.0568933	0.0697104	6.51149	0.42244	0.674801	0.949592	0.219339	6.51148	1.40074	0.16844	0.337829	0.182396	6.51148	1.07813	0.286962	0.673725	0.673893	6.51148	4.37084	7.65733e-05	0.000538098	-0.0496694	6.51148	-0.290643	0.772716
gene-LSAT_1X12380	LOC111916774	40S ribosomal protein SA	PLY82196.1	GO:0006412	protein serine/threonine kinase activity	K02998	small subunit ribosomal protein SAe	217.77	491.2	7.1e-148	0.362251	7.02997	2.0177	0.0498662	0.44321	-0.104362	7.02997	-0.566722	0.573838	0.959651	0.42332	7.02997	2.36995	0.0223283	0.111351	0.122012	7.02997	0.671334	0.505584	0.903003	0.369038	7.02997	2.14471	0.0376456	0.122	-0.307496	7.02997	-1.60875	0.11496	0.470705	0.422236	7.02997	2.45514	0.0181861	0.04862	-0.568535	7.02997	-2.94002	0.00525483
gene-LSAT_1X123940	LOC111904842	uncharacterized LOC111904842	PLY91035.1	GO:0004674	integral component of membrane	No hits					-0.265285	4.73699	-1.19404	0.238983	0.699147	0.381091	4.73699	1.63752	0.108791	0.710548	-0.202692	4.73699	-0.925252	0.359978	0.614708	0.225457	4.73699	0.961405	0.341703	0.82927	-1.01573	4.73699	-4.64212	3.22e-05	0.00104892	-0.226074	4.73699	-1.08263	0.284983	0.67216	-1.19966	4.73699	-5.30858	3.62755e-06	4.6285e-05	-0.328377	4.73699	-1.56286	0.125388
gene-LSAT_1X12401	LOC111916773	protein disulfide-isomerase 5-2	PLY82158.1	GO:0016021	ATPase	No hits					0.0837183	6.68389	0.610463	0.544756	0.886076	-0.00967686	6.68389	-0.0737588	0.941543	0.991272	0.346202	6.68389	2.56478	0.0138828	0.0814258	0.121761	6.68389	0.936867	0.354039	0.835323	0.0595346	6.68389	0.467186	0.642717	0.788133	0.281716	6.68389	2.0664	0.0448229	0.321653	0.127839	6.68389	1.00438	0.320792	0.461904	0.623249	6.68389	4.64343	3.20251e-05
gene-LSAT_1X124140	LOC111876951	uncharacterized LOC111876951	PLY77375.1	GO:0016887	defense response	No hits					-0.80972	1.24572	-1.64903	0.1064	0.549619	0.923027	1.24572	1.91788	0.0617568	0.625478	-0.46621	1.24572	-1.00456	0.320708	0.577123	0.67773	1.24572	1.38441	0.173349	0.690485	0.476168	1.24572	0.873978	0.386966	0.578591	-0.149775	1.24572	-0.302265	0.763901	0.931605	0.142534	1.24572	0.252832	0.801598	0.880423	-0.470907	1.24572	-0.922929	0.361174
gene-LSAT_1X124180	LOC111876954	disease resistance RPP13-like protein 4	PLY77368.1	GO:0006952	nucleus	No hits					0.332549	-0.554411	0.468382	0.641868	0.922353	-0.636466	-0.554411	-0.772088	0.444269	0.931135	-1.07474	-0.554411	-1.39457	0.170282	0.400166	-0.42166	-0.554411	-0.519347	0.606172	0.934368	-0.403194	-0.554411	-0.494353	0.623563	0.774181	0.345001	-0.554411	0.385584	0.701698	0.917096	-0.890199	-0.554411	-1.06155	0.294342	0.433241	0.292465	-0.554411	0.326837	0.74537
gene-LSAT_1X124201	LOC111876955	putative cyclin-D6-1	PLY77364.1	GO:0005634	phospholipase activity	K18812	cyclin D6, plant	254.03	316.4	1.1e-94	-0.139705	0.285168	-0.166073	0.868875	0.989004	-0.507775	0.285168	-0.593124	0.556193	0.956036	0.177979	0.285168	0.21786	0.828565	0.935716	-0.612159	0.285168	-0.713656	0.47928	0.89195	0.00294743	0.285168	0.00315177	0.9975	0.999054	0.550273	0.285168	0.669961	0.506451	0.82305	1.18904	0.285168	1.36152	0.180412	0.299405	0.345729	0.285168	0.415018	0.680184
gene-LSAT_1X124260	LOC111899597	phospholipase A I	PLY95008.1	GO:0004620	mitochondrion	No hits					-1.97149	-0.360493	-3.93294	0.00029975	0.137345	0.290346	-0.360493	0.593234	0.55612	0.956036	-1.02779	-0.360493	-2.20668	0.032704	0.142267	-0.197634	-0.360493	-0.393239	0.696079	0.956186	-0.0126011	-0.360493	-0.0195899	0.984461	0.997926	-0.196852	-0.360493	-0.30684	0.76044	0.930325	0.0245873	-0.360493	0.0382237	0.969686	0.988723	-0.238218	-0.360493	-0.370854	0.71256
gene-LSAT_1X124280	LOC111899596	cardiolipin synthase (CMP-forming), mitochondrial	PLY95011.1	GO:0005739	DNA binding	K08744	cardiolipin synthase (CMP-forming) [EC:2.7.8.41]	158.13	217.4	8.6e-65	0.0957342	4.46927	0.46022	0.647668	0.924146	0.261868	4.46927	1.11665	0.270319	0.865422	0.0507987	4.46927	0.244819	0.807756	0.925965	0.0924607	4.46927	0.39016	0.698337	0.95667	-0.099284	4.46927	-0.483263	0.631351	0.78001	-0.667865	4.46927	-2.6586	0.0109624	0.181444	-0.0462609	4.46927	-0.225513	0.822645	0.895781	-0.940431	4.46927	-3.60943	0.000793129
gene-LSAT_1X124320	LOC111899595	protein FRIGIDA-ESSENTIAL 1	PLY95006.1	GO:0003677	metal ion binding	No hits					0.527972	4.05106	2.09787	0.0418061	0.421864	-0.469505	4.05106	-2.18504	0.0343599	0.546839	0.269224	4.05106	1.04598	0.301393	0.557624	-0.189088	4.05106	-0.930429	0.357323	0.837241	-0.0303195	4.05106	-0.134002	0.894024	0.955543	0.12773	4.05106	0.587282	0.560074	0.853204	0.577411	4.05106	2.73691	0.0089694	0.0273139	0.0689206	4.05106	0.316463	0.753177
gene-LSAT_1X124381	LOC111899594	putative E3 ubiquitin-protein ligase RING1a	PLY95005.1	GO:0046872	peroxisome	K10695	E3 ubiquitin-protein ligase RNF1/2 [EC:2.3.2.27]	81.33	298.4	3.6e-89	0.133628	3.40457	0.298115	0.767046	0.965423	0.0607261	3.40457	0.151959	0.879927	0.983063	-0.154144	3.40457	-0.33279	0.740903	0.889206	0.169813	3.40457	0.437785	0.663725	0.948568	1.04439	3.40457	2.26721	0.0284409	0.100367	0.0358629	3.40457	0.0979099	0.922457	0.975546	1.04723	3.40457	2.26577	0.0285363	0.0699817	-0.144776	3.40457	-0.38894	0.699233
gene-LSAT_1X124421	LOC111899593	glyoxysomal processing protease, glyoxysomal	PLY95004.1	GO:0005777	hydrolase activity	K23012	peroxisomal leader peptide-processing protease [EC:3.4.21.-]	130.27	517	2e-155	0.371736	3.97229	1.06648	0.292133	0.748151	0.0207116	3.97229	0.0756498	0.940047	0.990916	0.663049	3.97229	1.99307	0.0525984	0.191484	0.183598	3.97229	0.694135	0.491316	0.897662	0.13687	3.97229	0.551344	0.58424	0.743982	0.193168	3.97229	0.702046	0.486419	0.811931	0.3743	3.97229	1.54421	0.129838	0.232824	0.422172	3.97229	1.58727	0.11975
gene-LSAT_1X124461	LOC111881364	AB hydrolase superfamily protein YfhM	PLY74044.1	GO:0016787	hydrolase activity	No hits					-0.251265	4.35617	-1.01383	0.316311	0.768246	0.091323	4.35617	0.44242	0.660394	0.969692	0.579746	4.35617	2.61938	0.0121069	0.0742812	0.00828643	4.35617	0.0401315	0.968173	0.992432	0.612417	4.35617	3.20562	0.00253708	0.0183543	0.355785	4.35617	1.62975	0.110431	0.465158	0.484028	4.35617	2.49893	0.0163399	0.0446521	0.390529	4.35617	1.80304	0.0783644
gene-LSAT_1X124521	LOC111881363	AB hydrolase superfamily protein YfhM	PLY74042.1	GO:0016787	cytoplasm	No hits					0.365658	5.73314	1.41577	0.164016	0.626981	0.282069	5.73314	1.29943	0.200692	0.818811	0.801575	5.73314	3.24122	0.00229577	0.0249535	0.371598	5.73314	1.73403	0.0900488	0.557642	0.616552	5.73314	3.36976	0.00159354	0.0133319	0.62273	5.73314	3.21013	0.00250518	0.113508	1.27426	5.73314	7.10953	8.74736e-09	4.4243e-07	0.909012	5.73314	4.74653	2.29463e-05
gene-LSAT_1X12460	LOC111916772	ran-binding protein M homolog	PLY82140.1	GO:0005737	integral component of membrane	K23334	Ran-binding protein 9/10	135.43	375	2.5e-112	-0.09058	4.56716	-0.38244	0.704012	0.944249	0.422706	4.56716	1.80895	0.0774256	0.662774	-0.245036	4.56716	-1.02388	0.311596	0.56801	0.596744	4.56716	2.61993	0.01209	0.250756	0.00230947	4.56716	0.0104018	0.991749	0.997966	0.0315766	4.56716	0.13843	0.890544	0.96537	0.171124	4.56716	0.781925	0.438526	0.579929	0.141483	4.56716	0.630595	0.531629
gene-LSAT_1X124781	LOC111879171	transmembrane protein 184C	PLY97499.1	GO:0016021	metal ion binding	No hits					0.0919288	5.43448	0.429194	0.669917	0.931801	-0.155038	5.43448	-0.87393	0.386992	0.914201	0.960896	5.43448	4.87041	1.53371e-05	0.00101722	-0.168133	5.43448	-0.953635	0.345578	0.832246	0.384755	5.43448	2.34802	0.023524	0.0876564	0.361503	5.43448	1.90577	0.0633533	0.370606	0.656632	5.43448	4.0537	0.000206771	0.00121318	0.703629	5.43448	3.80413	0.000443352
gene-LSAT_1X124800	LOC111879181	endonuclease 4	PLY97496.1	GO:0046872	integral component of membrane	K05986	nuclease S1 [EC:3.1.30.1]	80.2	454.7	9.2e-137	0.0269534	2.63775	0.0709744	0.943746	0.989004	-0.341114	2.63775	-1.23157	0.224777	0.834144	0.126304	2.63775	0.34226	0.733816	0.884617	-0.393824	2.63775	-1.42773	0.160564	0.67445	-0.740011	2.63775	-2.27828	0.0277175	0.0984238	0.233596	2.63775	0.551502	0.584133	0.864906	-1.18579	2.63775	-3.3365	0.00175253	0.00709126	0.0928539	2.63775	0.215597	0.830317
gene-LSAT_1X12481	LOC111916771	uncharacterized LOC111916771	PLY82162.1	GO:0016021	integral component of membrane	No hits					0.333961	6.43593	2.12239	0.0395806	0.416652	0.234621	6.43593	1.55398	0.127491	0.73675	0.449701	6.43593	2.88454	0.0060932	0.0481847	0.0808936	6.43593	0.534015	0.59607	0.931475	-0.00315204	6.43593	-0.0208608	0.983453	0.997926	0.180034	6.43593	1.14557	0.258286	0.64915	0.244236	6.43593	1.63173	0.110011	0.204583	0.073227	6.43593	0.464427	0.644676
gene-LSAT_1X124861			PLY97505.1			No hits					-0.668997	-0.427148	-0.943984	0.350431	0.792965	0.162498	-0.427148	0.191534	0.849005	0.983063	-0.895587	-0.427148	-1.25248	0.217137	0.463384	1.14302	-0.427148	1.43148	0.159493	0.674356	-1.36827	-0.427148	-1.55096	0.128212	0.283073	-0.193502	-0.427148	-0.205287	0.838313	0.947745	-0.402574	-0.427148	-0.48098	0.63296	0.747429	-0.0106529	-0.427148	-0.0114321	0.990931
gene-LSAT_1X124981			PLY97491.1			No hits					0.09528	2.18112	0.141813	0.887887	0.989004	-0.459551	2.18112	-0.845894	0.402276	0.919134	-0.316504	2.18112	-0.459673	0.648057	0.836191	-2.25257	2.18112	-3.45841	0.00123412	0.0828064	-1.36734	2.18112	-2.15519	0.0367663	0.119974	-0.807693	2.18112	-1.80917	0.0773922	0.401843	-1.18022	2.18112	-1.88442	0.0662533	0.137776	-1.78318	2.18112	-3.40776	0.00142868
gene-LSAT_1X125001	LOC111879195	secretory carrier-associated membrane protein 2	PLY97503.1	GO:0016021	integral component of membrane	K19995	secretory carrier-associated membrane protein	70.57	320.3	9.9e-96	0.773126	4.27142	3.31187	0.00187988	0.197215	0.00692038	4.27142	0.0348753	0.97234	0.99645	1.35854	4.27142	6.16409	2.07907e-07	9.20705e-05	0.31476	4.27142	1.66849	0.102457	0.58353	0.593889	4.27142	3.74803	0.000524907	0.00629004	0.159181	4.27142	0.869951	0.389139	0.751358	0.661701	4.27142	4.18627	0.000136921	0.000867585	0.309551	4.27142	1.72482	0.0917142
gene-LSAT_1X125120	LOC111899975	cysteine-rich repeat secretory protein 38	PLY94721.1	GO:0016021	lanosterol synthase activity	No hits					-0.441388	-0.586943	-0.46068	0.647341	0.924008	-0.263569	-0.586943	-0.255899	0.799244	0.983063	-0.371061	-0.586943	-0.390101	0.69838	0.863938	-0.644528	-0.586943	-0.616372	0.540886	0.91247	-0.165847	-0.586943	-0.178908	0.858847	0.93401	0.339601	-0.586943	0.360373	0.720326	0.922139	0.709388	-0.586943	0.806856	0.424172	0.566739	-0.977254	-0.586943	-0.964428	0.340203
gene-LSAT_1X125261	LOC111899977	dammarenediol II synthase	PLY94718.1	GO:0000250	ATP binding	No hits					0.556344	0.928114	0.756597	0.453401	0.850708	-0.302483	0.928114	-0.447482	0.656765	0.969692	0.486364	0.928114	0.660741	0.512289	0.73999	-0.380982	0.928114	-0.564085	0.575615	0.925046	-0.484102	0.928114	-0.70147	0.486774	0.667793	0.693322	0.928114	1.08369	0.284516	0.671875	-0.780351	0.928114	-1.10461	0.275447	0.412404	1.48361	0.928114	2.51344	0.0157667
gene-LSAT_1X125320	LOC111908122	probable pyruvate, phosphate dikinase regulatory protein, chloroplastic	PLY88607.1	GO:0005524	nucleus	K20115	[pyruvate, phosphate dikinase]-phosphate phosphotransferase / [pyruvate, phosphate dikinase] kinase [EC:2.7.4.27 2.7.11.32]	339.5	546.1	2.4e-164	0.562819	-0.00285471	0.931472	0.35679	0.798619	1.07901	-0.00285471	1.73325	0.0901896	0.680681	-0.254304	-0.00285471	-0.400348	0.690874	0.859356	0.489696	-0.00285471	0.7619	0.450262	0.882574	-0.123087	-0.00285471	-0.164469	0.87013	0.940348	0.213927	-0.00285471	0.294043	0.770134	0.934249	-0.489398	-0.00285471	-0.640733	0.525083	0.657818	1.28441	-0.00285471	1.8777	0.067188
gene-LSAT_1X125380	LOC111899196	probable transcription factor At2g01370	PLY95289.1	GO:0005634	integral component of membrane	No hits					0.00263943	6.649	0.0216367	0.982837	0.994951	-0.209286	6.649	-1.81038	0.0772	0.662774	0.0995282	6.649	0.823693	0.414641	0.664868	-0.129994	6.649	-1.13383	0.263124	0.778256	0.24523	6.649	2.18404	0.0344384	0.114802	0.189379	6.649	1.65556	0.105064	0.45585	0.567556	6.649	5.10882	7.01959e-06	7.84997e-05	0.359783	6.649	3.17168	0.00278923
gene-LSAT_1X125440	LOC111889491	uncharacterized LOC111889491	PLY68000.1	GO:0016021	integral component of membrane	No hits					-0.341815	0.504901	-0.455253	0.651208	0.92497	0.173851	0.504901	0.324548	0.747091	0.983063	-0.342055	0.504901	-0.458413	0.648955	0.836756	-0.474702	0.504901	-0.817305	0.418242	0.867288	-0.429407	0.504901	-0.490439	0.626307	0.776158	0.35566	0.504901	0.409141	0.684459	0.910198	0.761197	0.504901	0.929907	0.35759	0.500179	1.01524	0.504901	1.21363	0.231487
gene-LSAT_1X125481	LOC111889490	protein STRUBBELIG-RECEPTOR FAMILY 3	PLY67997.1	GO:0016021	monooxygenase activity	No hits					2.54722	0.231642	2.97912	0.00473014	0.238639	0.561403	0.231642	0.736355	0.465497	0.937468	2.03921	0.231642	2.33505	0.0242579	0.117251	1.0606	0.231642	1.44293	0.156258	0.670123	-0.222172	0.231642	-0.379391	0.706258	0.834082	0.890725	0.231642	1.27966	0.207498	0.597892	0.822979	0.231642	1.59381	0.118276	0.21631	1.95828	0.231642	3.11301	0.00328199
gene-LSAT_1X12561	LOC111916769	cytochrome P450 Tp4149	PLY82167.1	GO:0004497		No hits					0.878262	7.852	1.39302	0.170746	0.636185	0.611691	7.852	1.14747	0.257505	0.859604	2.42969	7.852	4.04682	0.00021121	0.00508946	1.42205	7.852	2.74265	0.00883729	0.219588	0.663562	7.852	1.28284	0.206393	0.385295	1.84558	7.852	2.94125	0.00523751	0.14415	1.32376	7.852	2.6081	0.0124558	0.0359337	3.08263	7.852	5.08117	7.68843e-06
gene-LSAT_1X125781	LOC111905523	stem-specific protein TSJT1	PLY90493.1		nucleus	No hits					-0.550027	1.99648	-0.642904	0.523687	0.875613	0.237308	1.99648	0.373047	0.710939	0.978087	-0.544368	1.99648	-0.646818	0.521174	0.747277	0.400732	1.99649	0.653583	0.516847	0.904996	-1.00709	1.99648	-1.4615	0.151119	0.314977	-2.41754	1.99648	-2.52968	0.015147	0.203403	-0.517955	1.99648	-0.815413	0.419312	0.562167	-0.953221	1.99648	-1.23186	0.224671
gene-LSAT_1X125801	LOC111905524	splicing factor U2af large subunit B	PLY90502.1	GO:0005634	nucleus	K12837	splicing factor U2AF 65 kDa subunit	200.57	584.4	9.3e-176	-0.00952246	3.88803	-0.0228807	0.981851	0.994951	-0.241151	3.88803	-0.60606	0.547648	0.953854	-0.16948	3.88803	-0.401684	0.689898	0.858668	0.11599	3.88803	0.310127	0.757956	0.9712	1.61964	3.88803	3.26868	0.00212469	0.0162724	-0.432817	3.88803	-1.13777	0.261493	0.65138	1.64426	3.88803	3.31536	0.00186132	0.00745724	-0.138723	3.88803	-0.381221	0.704909
gene-LSAT_1X125881	LOC111919183	dof zinc finger protein DOF3.1	PLY80265.1	GO:0005634	ATP binding	No hits					-0.0898326	2.94414	-0.353509	0.725427	0.951725	0.0820476	2.94414	0.348348	0.729272	0.980455	-0.0328054	2.94414	-0.131595	0.895916	0.952098	0.138437	2.94414	0.599572	0.551925	0.917374	-0.004329	2.94414	-0.0167021	0.986751	0.997926	0.137489	2.94414	0.470156	0.64061	0.8934	-0.601205	2.94414	-2.09183	0.042371	0.0962135	-0.384753	2.94414	-1.22247	0.228164
gene-LSAT_1X125901	LOC111884250	cysteine-rich receptor-like protein kinase 10	PLY71869.1	GO:0005524	nucleus	No hits					1.136	4.48562	3.65649	0.000689909	0.155252	0.172956	4.48562	0.626044	0.534583	0.952414	1.45584	4.48562	4.80565	1.8938e-05	0.00114017	0.490413	4.48562	1.84508	0.071893	0.520031	0.7702	4.48562	3.02808	0.00414215	0.0259086	0.111012	4.48562	0.372028	0.711692	0.919813	0.605144	4.48562	2.34624	0.0236238	0.0599179	0.191406	4.48562	0.649097	0.519714
gene-LSAT_1X125981	LOC111892036	ethylene-responsive transcription factor 4	PLY96553.1	GO:0005634	nucleus	K09286	EREBP-like factor	88.9	161.5	8.4e-48	-0.597009	-0.241009	-0.65903	0.513377	0.873214	-1.44618	-0.241009	-1.67679	0.100811	0.698436	-0.679543	-0.241009	-0.749724	0.457487	0.699934	-0.232241	-0.241009	-0.287368	0.775205	0.97643	2.60127	-0.241009	3.44849	0.00127013	0.0114741	-0.437557	-0.241009	-0.655034	0.515921	0.827267	3.14872	-0.241009	4.33126	8.67939e-05	0.000596112	0.123175	-0.241009	0.19396	0.847117
gene-LSAT_1X12600	LOC111916749	myb-related protein 306	PLY82112.1	GO:0005634		K09422	transcription factor MYB, plant	181.1	255.2	2.8e-76	-1.38085	-1.04075	-1.64543	0.107144	0.550555	-0.891535	-1.04075	-0.999198	0.323267	0.886197	-1.45181	-1.04075	-1.72979	0.0908125	0.271544	-0.975261	-1.04075	-1.09304	0.28044	0.790613	-1.72996	-1.04075	-2.10457	0.0411876	0.129748	-1.30071	-1.04075	-1.7341	0.0900373	0.427978	-1.68766	-1.04075	-2.05313	0.0461513	0.103002	-2.41901	-1.04075	-3.01956	0.00423933
gene-LSAT_1X126181	LOC111905528	probable hexosyltransferase MUCI70	PLY90494.1		nucleus	No hits					-0.741361	2.93196	-2.14193	0.0378822	0.41039	0.235652	2.93196	0.865432	0.391586	0.915155	0.055334	2.93196	0.183944	0.854918	0.942709	0.152106	2.93196	0.558598	0.579322	0.925905	-0.423243	2.93196	-1.76455	0.084714	0.214918	-0.164161	2.93196	-0.750458	0.45705	0.793669	-0.496334	2.93196	-2.03305	0.0482252	0.106719	-0.0962101	2.93196	-0.445772	0.65799
gene-LSAT_1X126300	LOC111905529	transcription factor IIIB 60 kDa subunit	PLY90498.1	GO:0005634	cytoplasm	K15196	transcription factor IIIB 90 kDa subunit	197.2	455.5	9e-137	-0.562191	4.15135	-1.22865	0.22586	0.687165	-0.358742	4.15135	-0.826622	0.412997	0.920409	-0.342744	4.15135	-0.782859	0.437984	0.684023	-0.0270961	4.15135	-0.0662829	0.947459	0.989318	1.58259	4.15135	3.3409	0.00173065	0.0140999	0.0521048	4.15135	0.122612	0.902983	0.969071	1.52619	4.15135	3.20067	0.00257241	0.00975878	-0.00611747	4.15135	-0.0143706	0.988601
gene-LSAT_1X126340	LOC111905530	eukaryotic translation initiation factor 3 subunit D	PLY90492.1	GO:0005737	cytoplasm	K03251	translation initiation factor 3 subunit D	232.53	844.3	4.3e-254	0.184088	5.971	1.23535	0.22338	0.684559	-0.0696384	5.971	-0.450659	0.65449	0.969692	0.178264	5.971	1.20084	0.23636	0.487554	-0.140906	5.971	-0.912442	0.366604	0.844055	0.103382	5.971	0.698602	0.488548	0.668919	-0.38505	5.971	-2.35656	0.023052	0.243778	0.0945524	5.971	0.637458	0.527193	0.659836	-0.373732	5.971	-2.29664	0.0265529
gene-LSAT_1X126440	LOC111879136	sphingosine kinase 2	PLY97485.1	GO:0005737	protein binding	K04718	sphingosine kinase [EC:2.7.1.91]	276.17	391.9	1.3e-117	-0.304439	0.661635	-0.516434	0.608187	0.909068	-0.417631	0.661635	-0.744122	0.460834	0.936986	-0.276526	0.661635	-0.474387	0.637615	0.830323	-0.784794	0.661635	-1.35975	0.180968	0.699192	-0.317471	0.661635	-0.448357	0.656138	0.798456	1.37172	0.661635	1.85221	0.0708419	0.388532	-0.898213	0.661635	-1.22049	0.228904	0.358729	1.15573	0.661635	1.547	0.129163
gene-LSAT_1X126820	LOC111882866	heterogeneous nuclear ribonucleoprotein U-like protein 1	PLY72909.1	GO:0005515	peroxisome	No hits					0.21289	3.83938	0.728787	0.470068	0.858497	0.251767	3.83938	1.14929	0.256764	0.859386	0.501308	3.83938	1.79273	0.080025	0.250351	0.257591	3.83938	1.18884	0.241	0.760094	0.31342	3.83938	1.389	0.171958	0.342806	0.242418	3.83938	0.943427	0.350713	0.7247	0.498469	3.83938	2.24625	0.0298579	0.0725541	0.550493	3.83938	2.23034	0.0309742
gene-LSAT_1X126860	LOC111882867	external alternative NAD(P)H-ubiquinone oxidoreductase B2, mitochondrial	PLY72902.1	GO:0005777	SCF ubiquitin ligase complex	K17871	NADH:ubiquinone reductase (non-electrogenic) [EC:1.6.5.9]	531.37	729.4	9.2e-220	-0.175802	1.88934	-0.342512	0.733628	0.954994	0.23831	1.88934	0.54189	0.590681	0.961974	0.728136	1.88934	1.59501	0.118006	0.32034	-2.15703	1.88934	-3.76788	0.000494517	0.0497651	0.822627	1.88934	2.12547	0.039309	0.125557	-0.232509	1.88934	-0.429956	0.669366	0.903449	1.43697	1.88934	3.93911	0.000294141	0.00161345	0.213655	1.88934	0.417684	0.678248
gene-LSAT_1X126900	LOC111882862	transport inhibitor response 1-like protein Os04g0395600	PLY72901.1	GO:0019005	DNA binding	K14485	transport inhibitor response 1	527.87	1014.1	0	0.000503021	6.71415	0.00327744	0.9974	0.999222	-0.355244	6.71415	-2.46903	0.017581	0.469032	-0.228063	6.71415	-1.47318	0.147956	0.367387	-0.332497	6.71415	-2.32342	0.0249331	0.346569	-0.549361	6.71415	-3.70313	0.000600431	0.00687666	0.0236185	6.71415	0.163722	0.870714	0.958021	-0.232515	6.71415	-1.59167	0.118757	0.217038	0.112169	6.71415	0.781893	0.438545
gene-LSAT_1X126981			PLY97476.1	GO:0003677	nucleus	K03167	DNA topoisomerase VI subunit B [EC:5.6.2.2]	297.7	381.8	1.6e-114	-0.974639	-1.14011	-1.50869	0.138663	0.596821	-0.391789	-1.14011	-0.598406	0.552696	0.955523	-2.21595	-1.14011	-3.18899	0.00265782	0.0274005	0.392401	-1.14011	0.633784	0.529566	0.910633	-0.0126011	-1.14011	-0.0156909	0.987553	0.997926	-0.196852	-1.14011	-0.245769	0.807026	0.941307	0.0245873	-1.14011	0.030616	0.975717	0.988723	-0.238218	-1.14011	-0.297043	0.767858
gene-LSAT_1X127001	LOC111879450	DNA topoisomerase 6 subunit B	PLY97502.1	GO:0003677	DNA binding	K03167	DNA topoisomerase VI subunit B [EC:5.6.2.2]	297.7	588.3	5.2e-177	-0.590672	-0.77005	-0.819464	0.417023	0.83333	-0.620128	-0.77005	-1.02966	0.308903	0.882721	1.02648	-0.77005	1.5583	0.126464	0.334685	-0.297925	-0.77005	-0.508321	0.613816	0.93613	-0.0126011	-0.77005	-0.0163622	0.987021	0.997926	-0.196852	-0.77005	-0.256284	0.798949	0.939873	0.0245873	-0.77005	0.0319259	0.974678	0.988723	-0.238218	-0.77005	-0.309752	0.75824
gene-LSAT_1X127161	LOC111879428	DNA topoisomerase 6 subunit B	PLY97495.1	GO:0003677	nucleus	No hits					-0.364723	-0.028132	-0.918737	0.363338	0.804266	-0.337043	-0.028132	-0.92412	0.360561	0.903806	0.0548183	-0.028132	0.146484	0.884221	0.948142	-0.012295	-0.028132	-0.0356892	0.971695	0.993634	-0.0126011	-0.028132	-0.0197205	0.984357	0.997926	-0.196852	-0.028132	-0.308886	0.758894	0.929688	0.0245873	-0.028132	0.0384786	0.969484	0.988723	-0.238218	-0.028132	-0.373327	0.710732
gene-LSAT_1X127401	LOC111901003	splicing factor 3B subunit 2	PLY93929.1	GO:0005634	apoplast	K12829	splicing factor 3B subunit 2	113.17	787	5.1e-237	0.230546	6.10495	1.12415	0.267161	0.72475	-0.0178418	6.10495	-0.0874912	0.930686	0.988537	0.0400106	6.10495	0.193853	0.8472	0.941271	0.215469	6.10495	1.0764	0.287729	0.797034	0.318088	6.10495	1.56968	0.123791	0.276964	-0.160652	6.10495	-0.786434	0.435909	0.782172	0.169231	6.10495	0.826496	0.413067	0.556077	0.169905	6.10495	0.848816	0.400666
gene-LSAT_1X127501	LOC111891696	probable xyloglucan endotransglucosylase/hydrolase protein 8	PLY66370.1	GO:0048046	integral component of membrane	K08235	xyloglucan:xyloglucosyl transferase [EC:2.4.1.207]	152.7	438.2	2.3e-131	-1.71414	-0.965562	-1.87744	0.0672257	0.48435	-0.110537	-0.965562	-0.100346	0.920535	0.986736	-1.01899	-0.965562	-1.18296	0.243299	0.496058	-0.975262	-0.965562	-0.855556	0.396967	0.856305	-0.151381	-0.965562	-0.148786	0.882415	0.948068	-1.4267	-0.965562	-1.36025	0.180813	0.564416	-1.16677	-0.965562	-1.08139	0.285528	0.42349	-1.70999	-0.965562	-1.60842	0.115034
gene-LSAT_1X127601			PLY66372.1	GO:0005634	ubiquitin-dependent protein catabolic process	K04551	ubiquitin B	377.93	415.8	1.4e-124	-0.322973	9.20499	-2.59709	0.012805	0.297259	-0.0922197	9.20499	-0.751889	0.456198	0.935226	-0.121517	9.20499	-0.986752	0.329263	0.585382	-0.0463868	9.20499	-0.37987	0.705905	0.95833	0.418878	9.20499	3.52442	0.0010183	0.00986063	0.137483	9.20499	1.15008	0.25644	0.647945	0.583285	9.20499	4.92761	1.27234e-05	0.000126586	0.262697	9.20499	2.20934	0.0325054
gene-LSAT_1X127621	LOC111891695	chaperone protein dnaJ 50	PLY66371.1	GO:0016021	protein binding	K19371	DnaJ homolog subfamily C member 25	113.47	331.7	3.1e-99	-0.0802131	1.51753	-0.151139	0.88057	0.989004	0.5384	1.51753	1.02552	0.310828	0.882896	0.842622	1.51753	1.76067	0.085377	0.26111	0.481497	1.51753	0.91859	0.363414	0.842107	0.54916	1.51753	0.985322	0.329956	0.523309	-0.174651	1.51753	-0.358739	0.721539	0.922323	1.58354	1.51753	3.13297	0.00310582	0.01139	-0.155681	1.51753	-0.322541	0.7486
gene-LSAT_1X127701	LOC111916153	F-box/LRR-repeat protein At4g14096	PLY82637.1	GO:0005515		No hits					0.0821824	2.52194	0.214137	0.831449	0.985857	-0.0747571	2.52194	-0.23993	0.81152	0.983063	0.475741	2.52194	1.32145	0.193314	0.4328	-0.100236	2.52194	-0.324577	0.747069	0.967291	0.0279775	2.52194	0.0771822	0.938835	0.982255	-0.304821	2.52194	-0.830686	0.410722	0.766046	-0.0607747	2.52194	-0.164881	0.869808	0.930709	0.221112	2.52194	0.651465	0.518199
gene-LSAT_1X127780	LOC111916149	stem-specific protein TSJT1	PLY82638.1		RNA binding	No hits					-1.02229	2.36396	-1.11686	0.270231	0.727259	0.446824	2.36396	0.586663	0.560485	0.956444	-0.581157	2.36396	-0.700041	0.487657	0.721779	0.373534	2.36396	0.491448	0.625599	0.939867	-0.948604	2.36396	-1.44377	0.156021	0.320933	-1.73416	2.36396	-1.91193	0.0625372	0.369038	-0.681449	2.36396	-1.08149	0.285483	0.423454	-1.33373	2.36396	-1.59194	0.118694
gene-LSAT_1X127800											-0.0616941	-0.929317	-0.130075	0.897111	0.989004	0.152415	-0.929317	0.321299	0.749535	0.983063	-0.144228	-0.929317	-0.303929	0.762642	0.901269	0.0686884	-0.929317	0.144799	0.885544	0.989318	0.060767	-0.929317	0.205423	0.838207	0.920871	0.430288	-0.929317	1.4159	0.16398	0.541014	0.779906	-0.929317	2.85925	0.00651547	0.0209826	0.912321	-0.929317	3.1817	0.00271243
gene-LSAT_1X127821			PLY82635.1	GO:1990072	DNA binding	K20310	trafficking protein particle complex subunit 13	66	228.9	3.6e-68	0.191524	1.35485	0.358189	0.721947	0.950463	0.497717	1.35485	1.04033	0.303976	0.882203	0.367193	1.35485	0.701642	0.486668	0.721118	0.60313	1.35485	1.28573	0.205391	0.726093	1.15685	1.35485	2.56108	0.0140113	0.0610178	0.13148	1.35485	0.319524	0.75087	0.928815	1.15359	1.35485	2.54354	0.0146359	0.0408971	0.199712	1.35485	0.49157	0.625513
gene-LSAT_1X127920	LOC111881432	splicing factor U2AF-associated protein 2	PLY99662.1	GO:0003723	carbohydrate metabolic process	K13093	HIV Tat-specific factor 1	147.2	416.3	4.3e-125	0.147014	5.36665	0.9646	0.340118	0.786397	-0.0800529	5.36665	-0.546703	0.587398	0.961974	-0.127444	5.36665	-0.82081	0.416264	0.666126	0.138289	5.36665	0.969041	0.337923	0.827272	-0.0996434	5.36665	-0.694408	0.491147	0.671163	0.00396377	5.36665	0.0274862	0.978199	0.992146	-0.149803	5.36665	-1.03604	0.305953	0.445889	0.179652	5.36665	1.26504	0.212643
gene-LSAT_1X127960	LOC111881255	beta-glucosidase 42	PLY99661.1	GO:0005975	integral component of membrane	K01188	beta-glucosidase [EC:3.2.1.21]	713.77	720.5	5.1e-217	-0.00339094	3.77897	-0.0134959	0.989294	0.996815	0.135206	3.77897	0.617936	0.539864	0.953372	0.223948	3.77897	0.931109	0.356975	0.611835	0.0245734	3.77897	0.111765	0.911528	0.989318	0.138704	3.77897	0.575979	0.56762	0.731239	0.213101	3.77897	0.973281	0.335836	0.713642	-0.00622124	3.77897	-0.0251965	0.980014	0.988918	-0.499854	3.77897	-2.08801	0.0427318
gene-LSAT_1X127981	LOC111881346	uncharacterized LOC111881346	PLY99663.1	GO:0016021	catalytic activity	No hits					0.546933	3.71059	1.70563	0.0952627	0.528184	0.230477	3.71059	0.860005	0.394537	0.915922	0.713892	3.71059	2.29337	0.0267571	0.125319	0.383725	3.71059	1.47366	0.147827	0.657777	0.444401	3.71059	1.7598	0.0855259	0.216172	0.0430085	3.71059	0.141422	0.888194	0.96455	0.374806	3.71059	1.46756	0.149471	0.259715	0.0192658	3.71059	0.0635002	0.949661
gene-LSAT_1X128021	LOC111880899	uncharacterized LOC111880899	PLY99660.1	GO:0003824		No hits					0.0354764	3.2006	0.124938	0.901153	0.989004	-0.245116	3.2006	-0.859927	0.39458	0.915922	-0.215684	3.2006	-0.742281	0.461937	0.703076	0.182881	3.2006	0.694969	0.490799	0.897662	-0.470073	3.2006	-1.85957	0.0697695	0.188065	-0.511501	3.2006	-1.78059	0.0820173	0.412113	-0.574878	3.2006	-2.21743	0.0319078	0.076495	0.379495	3.2006	1.5083	0.138762
gene-LSAT_1X128160	LOC111905522	stem-specific protein TSJT1	PLY90497.1		nucleus	No hits					-0.313537	0.863452	-0.562763	0.576508	0.895825	-1.15357	0.863452	-1.40075	0.168437	0.788224	-0.0375372	0.863452	-0.0710402	0.943694	0.97405	0.674434	0.863452	0.954961	0.344915	0.831735	-0.866021	0.863452	-1.50474	0.139672	0.299385	-0.746301	0.863452	-0.813169	0.420583	0.771908	-0.291568	0.863452	-0.551328	0.584251	0.706887	-1.53707	0.863452	-1.60415	0.115974
gene-LSAT_1X128400	LOC111912405	squamosa promoter-binding protein 1	PLY85412.1	GO:0005634	nucleus	No hits					-0.531173	5.35718	-1.50612	0.13932	0.596954	-0.119739	5.35718	-0.463211	0.64554	0.96918	-0.0509911	5.35718	-0.154523	0.877917	0.946011	-0.462898	5.35718	-1.76261	0.0850454	0.545663	-0.330006	5.35718	-0.781356	0.438857	0.627006	0.385874	5.35718	1.32226	0.193045	0.580241	-1.09154	5.35718	-2.23436	0.0306888	0.0742372	0.0940776	5.35718	0.316934	0.752821
gene-LSAT_1X128420	LOC111912407	squamosa promoter-binding protein 1	PLY85415.1	GO:0005634	nucleus	No hits					-1.26576	-0.163865	-1.50528	0.139535	0.596954	-1.26324	-0.163865	-1.83385	0.0735761	0.653904	-1.37336	-0.163865	-1.633	0.109742	0.306501	-2.95728	-0.163865	-3.76839	0.000493764	0.0497651	0.759771	-0.163865	0.75781	0.452682	0.639609	-0.441143	-0.163865	-0.536307	0.594499	0.870221	0.0245873	-0.163865	0.0237704	0.981145	0.989419	-0.815039	-0.163865	-0.968877	0.338004
gene-LSAT_1X128440	LOC111912406	squamosa promoter-binding protein 1	PLY85414.1	GO:0005634	integral component of membrane	No hits					-1.8759	2.24792	-2.12286	0.0395393	0.416652	-0.752805	2.24792	-1.45957	0.151648	0.770338	-0.562028	2.24792	-0.717732	0.476789	0.713861	0.112364	2.24792	0.256331	0.798913	0.979543	0.913504	2.24792	1.0904	0.281585	0.471755	0.158359	2.24792	0.340793	0.734913	0.925339	0.527049	2.24792	0.603994	0.549009	0.677314	-0.153825	2.24792	-0.319741	0.750707
gene-LSAT_1X128461	LOC111912408	mitochondrial arginine transporter BAC1	PLY85413.1	GO:0016021	mRNA binding	No hits					-0.326473	0.345852	-0.454636	0.651649	0.92497	0.215128	0.345852	0.292299	0.771458	0.983063	-0.87364	0.345852	-1.17912	0.244809	0.49776	-0.709556	0.345852	-0.911687	0.366997	0.844055	0.495726	0.345852	0.621721	0.537395	0.708156	0.599003	0.345852	0.849335	0.400381	0.758448	0.494988	0.345852	0.61943	0.538889	0.669054	0.215954	0.345852	0.297685	0.767371
gene-LSAT_1X128600	LOC111896258	polyadenylate-binding protein RBP45	PLY62972.1	GO:0003729	transcription coregulator activity	K25102	tRNA selenocysteine 1-associated protein 1	159.4	200	2.6e-59	0.212674	5.78919	1.31957	0.193936	0.658782	-0.17132	5.78919	-1.09335	0.280304	0.871299	0.327476	5.78919	2.058	0.0456597	0.175635	-0.0981214	5.78919	-0.633763	0.529579	0.910633	0.0200022	5.78919	0.135228	0.89306	0.955025	0.179808	5.78919	1.14685	0.257762	0.648867	0.159252	5.78919	1.08263	0.284985	0.422926	0.345673	5.78919	2.23134	0.0309031
gene-LSAT_1X128621	LOC111896270	mediator of RNA polymerase II transcription subunit 21	PLY62975.1	GO:0003712	protein binding	K15152	mediator of RNA polymerase II transcription subunit 21	34.43	121	2.6e-35	-0.0988539	2.78944	-0.31972	0.750723	0.959593	-0.2879	2.78944	-0.857339	0.395992	0.916868	-0.939394	2.78944	-2.67603	0.0104865	0.0680355	-0.461885	2.78944	-1.35851	0.18136	0.699192	-0.0107038	2.78944	-0.0418996	0.966772	0.997926	0.0714772	2.78944	0.255902	0.799242	0.939955	-0.132253	2.78944	-0.5051	0.616057	0.73397	-0.0298798	2.78944	-0.106023	0.916056
gene-LSAT_1X128641	LOC111896272	F-box protein At3g07870	PLY62965.1	GO:0005515	RNA binding	No hits					-0.0616941	-1.11301	-0.124879	0.901199	0.989004	0.152415	-1.11301	0.308464	0.759213	0.983063	-0.144228	-1.11301	-0.291788	0.771847	0.906706	0.0686884	-1.11301	0.139014	0.890085	0.989318	-0.109121	-1.11301	-0.324925	0.746807	0.862486	-0.0266123	-1.11301	-0.0750754	0.940502	0.981598	0.689077	-1.11301	2.22539	0.0313294	0.0754277	0.362999	-1.11301	1.06533	0.292651
gene-LSAT_1X128660	LOC111896266	RNA pseudouridine synthase 6, chloroplastic	PLY62969.1	GO:0003723		No hits					-0.833761	0.431833	-1.40229	0.167978	0.632049	-0.290659	0.431833	-0.569257	0.572132	0.959309	-1.46236	0.431833	-2.37475	0.022074	0.110536	-0.289454	0.431833	-0.571234	0.570803	0.923545	-0.667456	0.431833	-1.11413	0.271389	0.460589	-1.41195	0.431833	-2.39303	0.0211296	0.233151	-0.62629	0.431833	-1.04543	0.301645	0.441123	-1.57011	0.431833	-2.63869	0.0115302
gene-LSAT_1X128681	LOC111896268	proline-, glutamic acid- and leucine-rich protein 1	PLY62973.1		iron-sulfur cluster assembly	No hits					0.535891	1.89933	1.23376	0.223969	0.685434	-0.328601	1.89933	-0.680684	0.499707	0.945337	0.585592	1.89933	1.3682	0.178328	0.411976	-0.254985	1.89932	-0.539156	0.592549	0.930727	-0.13719	1.89933	-0.311003	0.757295	0.86872	0.401773	1.89933	0.767676	0.446858	0.787774	0.187104	1.89933	0.440892	0.661492	0.772018	0.281527	1.89933	0.534381	0.59582
gene-LSAT_1X128700	LOC111896265	UPF0051 protein ABCI8, chloroplastic	PLY62966.1	GO:0016226	DNA binding	K09014	Fe-S cluster assembly protein SufB	379.97	731.2	5.3e-220	0.0727197	7.70097	0.541087	0.591229	0.902012	0.111182	7.70097	0.835743	0.407902	0.919134	-0.00311136	7.70097	-0.0231547	0.981634	0.991135	0.147373	7.70097	1.11243	0.272111	0.785356	-0.273752	7.70097	-2.06207	0.0452528	0.13876	0.116812	7.70097	0.877656	0.384989	0.749225	-0.343521	7.70097	-2.57755	0.0134473	0.0382115	0.211083	7.70097	1.5931	0.118434
gene-LSAT_1X128740	LOC111896260	DNA topoisomerase 1 alpha	PLY62974.1	GO:0003677	integral component of membrane	K03163	DNA topoisomerase I [EC:5.6.2.1]	566.77	1165.7	0	-0.108944	4.81133	-0.434681	0.665959	0.930669	-0.130442	4.81133	-0.541766	0.590765	0.961974	-0.23485	4.81133	-0.931329	0.356863	0.611799	-0.0492739	4.81133	-0.208579	0.835758	0.986599	0.187615	4.81133	0.805075	0.425188	0.614709	-0.099811	4.81133	-0.419263	0.677103	0.906803	0.063345	4.81133	0.267579	0.790298	0.871965	0.201269	4.81133	0.873004	0.387491
gene-LSAT_1X128760			PLY62971.1	GO:0005634	GTPase activator activity	K00703	starch synthase [EC:2.4.1.21]	123.27	634.3	1.3e-190	-0.160041	5.91577	-0.723386	0.473345	0.860179	0.252076	5.91577	1.11864	0.269481	0.865258	-0.397326	5.91577	-1.77682	0.0826445	0.255983	0.100758	5.91577	0.445164	0.658425	0.947846	0.343178	5.91577	1.45499	0.152906	0.317308	0.023375	5.91577	0.109235	0.913523	0.9726	-0.0936116	5.91577	-0.3822	0.704188	0.806497	-0.451434	5.91577	-2.05766	0.0456943
gene-LSAT_1X129101	LOC111897392	chitin elicitor receptor kinase 1	PLY62145.1	GO:0016021	histone deacetylase complex	K13429	chitin elicitor receptor kinase 1	708.6	1083.3	0	0.809614	3.44336	1.78355	0.0815285	0.504722	0.292595	3.44336	0.718984	0.476025	0.939695	1.54663	3.44336	3.68171	0.000640038	0.0105504	0.497004	3.44336	1.26969	0.210996	0.732084	1.42061	3.44336	4.54912	4.34e-05	0.00125261	0.450248	3.44336	1.19214	0.239718	0.632728	1.53119	3.44336	4.92687	1.27542e-05	0.00012683	0.793028	3.44336	2.18582	0.0342991
gene-LSAT_1X129200	LOC111899281	lysine-specific demethylase JMJ25	PLY95220.1	GO:0000118	pyridoxal phosphate binding	K15601	[histone H3]-dimethyl-L-lysine9 demethylase [EC:1.14.11.6	551.4	1002.5	5.7e-302	0.180328	6.01817	0.313514	0.7554	0.960776	-0.24805	6.01817	-0.493091	0.624447	0.968084	0.454889	6.01817	0.812629	0.42089	0.669553	-0.00633044	6.01817	-0.0128484	0.989808	0.997938	2.61596	6.01817	4.45142	5.93e-05	0.00152606	0.485984	6.01817	0.985907	0.329672	0.710008	2.91989	6.01817	5.00268	9.9499e-06	0.00010414	0.69933	6.01817	1.4341	0.158748
gene-LSAT_1X129281	LOC111899284	pyridoxal phosphate homeostasis protein	PLY95221.1	GO:0030170	nucleus	K06997	PLP dependent protein	63.63	366.4	5.6e-110	-0.0389323	5.69134	-0.220811	0.826281	0.983977	0.243258	5.69134	1.41506	0.164224	0.786694	-0.119521	5.69134	-0.677544	0.501676	0.732732	0.0718649	5.69134	0.415665	0.679714	0.950797	-0.212562	5.69134	-1.25086	0.217721	0.398709	-0.0033555	5.69134	-0.0186479	0.985208	0.994641	-0.244772	5.69134	-1.43352	0.158913	0.27176	-0.0325409	5.69134	-0.18099	0.857223
gene-LSAT_1X129320	LOC111899286	protein TRANSPARENT TESTA GLABRA 1	PLY95222.1	GO:0005634	nucleus	K11805	DDB1- and CUL4-associated factor 7	154.57	541.8	6.5e-163	0.319045	5.35956	1.32894	0.190849	0.657773	-0.20596	5.35956	-0.940772	0.352056	0.898554	0.686799	5.35956	2.96416	0.00492476	0.0415146	0.124531	5.35956	0.58904	0.558905	0.919507	0.659008	5.35956	3.20389	0.00254938	0.0184273	0.381322	5.35956	1.60451	0.115894	0.472296	0.991449	5.35956	4.88883	1.44422e-05	0.000140667	0.504827	5.35956	2.15111	0.0371067
gene-LSAT_1X129381	LOC111899289	histone H4	PLY95214.1	GO:0005634	integral component of membrane	K11254	histone H4	47.6	281.9	2e-84	-0.585279	-0.834523	-0.727323	0.470954	0.859057	2.69462	-0.834523	3.82034	0.00042216	0.192293	-1.19951	-0.834523	-1.45799	0.15208	0.373279	1.79158	-0.834523	2.4276	0.0194424	0.310875	-0.0204443	-0.834523	-0.0247679	0.980354	0.997926	-0.884253	-0.834523	-1.46304	0.1507	0.525854	-0.511622	-0.834523	-0.606973	0.547048	0.67569	-2.37527	-0.834523	-3.52884	0.0010052
gene-LSAT_1X12940	LOC111916765	tetratricopeptide repeat domain-containing protein PYG7, chloroplastic	PLY82126.1	GO:0016021	nucleus	No hits					-0.0974647	4.85726	-0.479457	0.634034	0.91888	0.220771	4.85726	0.938673	0.353121	0.899101	-0.48753	4.85726	-2.32763	0.0246868	0.118681	0.267863	4.85726	1.1544	0.254688	0.773211	-0.501561	4.85726	-2.28927	0.0270151	0.0966981	-0.303369	4.85726	-1.35777	0.181593	0.565082	-0.755405	4.85726	-3.31569	0.00185959	0.00745331	-0.805679	4.85726	-3.40064	0.00145829
gene-LSAT_1X129421	LOC111899288	histone H4	PLY95215.1	GO:0005634	photosynthesis	K11254	histone H4	47.6	281.9	2e-84	-1.92058	-0.053903	-2.1457	0.0375624	0.41039	1.49707	-0.053903	2.33733	0.0241274	0.503812	-1.07463	-0.053903	-1.2692	0.21117	0.455975	0.613746	-0.053903	0.882808	0.382229	0.851545	-0.531694	-0.053903	-0.55475	0.581929	0.741855	-0.852396	-0.053903	-1.40314	0.167728	0.546122	-1.02177	-0.053903	-1.04287	0.302815	0.442345	-2.07317	-0.053903	-3.02546	0.00417186
gene-LSAT_1X129560	LOC111897391	chaperonin-like RBCX protein 1, chloroplastic	PLY62141.1	GO:0015979	fatty acid biosynthetic process	No hits					0.455338	2.57342	0.977335	0.333848	0.781136	0.699947	2.57342	1.90877	0.0629542	0.626455	-0.00499689	2.57342	-0.010224	0.99189	0.995687	0.493269	2.57342	1.32404	0.192458	0.712379	0.510765	2.57342	1.03281	0.307446	0.500104	-0.540334	2.57342	-1.93291	0.0598242	0.361156	0.278186	2.57342	0.544268	0.589057	0.710749	-1.00315	2.57342	-3.33515	0.00175928
gene-LSAT_1X129581	LOC111897390	malonyl-CoA decarboxylase, mitochondrial	PLY62140.1	GO:0006633	cytoplasm	K01578	malonyl-CoA decarboxylase [EC:4.1.1.9]	292.37	596	5e-179	-0.590987	2.78858	-1.74624	0.0878819	0.515898	-0.164299	2.78858	-0.665957	0.508982	0.946623	-0.702998	2.78858	-2.06753	0.0447118	0.173349	-0.595054	2.78858	-2.2683	0.0283687	0.367339	0.260995	2.78858	0.92554	0.35983	0.552868	-0.352737	2.78858	-1.18634	0.241977	0.634489	-0.199213	2.78858	-0.655897	0.515371	0.649609	0.190263	2.78858	0.69646	0.489874
gene-LSAT_1X129680	LOC111896257	arogenate dehydratase/prephenate dehydratase 1, chloroplastic	PLY62964.1	GO:0005737	membrane	K05359	arogenate/prephenate dehydratase [EC:4.2.1.91 4.2.1.51]	350	523.8	1.6e-157	-0.433338	3.02552	-1.43823	0.157579	0.619772	0.811329	3.02552	1.60366	0.11608	0.721417	-1.36153	3.02552	-3.90552	0.000325927	0.00680133	0.653429	3.02552	1.27823	0.207997	0.728705	-0.390384	3.02552	-0.899784	0.373227	0.566266	-1.0256	3.02552	-2.87568	0.00623819	0.153294	-0.781883	3.02552	-1.67159	0.10184	0.192568	-2.27514	3.02552	-4.95548	1.16145e-05
gene-LSAT_1X129701	LOC111896256	uncharacterized LOC111896256	PLY62968.1	GO:0016020	integral component of membrane	No hits					-0.189933	6.69014	-1.51396	0.137323	0.59588	0.0806254	6.69014	0.674249	0.503748	0.945337	0.0927963	6.69014	0.754034	0.454922	0.697566	-0.108246	6.69014	-0.900815	0.372684	0.84601	0.103078	6.69014	0.869237	0.389525	0.580978	0.126511	6.69014	1.0398	0.304223	0.687511	0.281118	6.69014	2.38455	0.0215632	0.055712	0.128643	6.69014	1.05947	0.29528
gene-LSAT_1X129780	LOC111896267	peroxisomal membrane protein PMP22	PLY62967.1	GO:0016021	DNA-directed 5'-3' RNA polymerase activity	No hits					2.25279	1.61956	2.5622	0.0139723	0.301996	0.251029	1.61956	0.434169	0.666328	0.969692	3.29043	1.61956	4.04804	0.000210417	0.0050765	-0.50877	1.61956	-0.804628	0.425443	0.868725	2.25998	1.61956	3.56661	0.000899814	0.00906088	0.561473	1.61956	0.892797	0.376916	0.745008	2.52417	1.61956	4.04984	0.000209249	0.00122429	0.771026	1.61956	1.2616	0.213866
gene-LSAT_1X12980	LOC111916763	uncharacterized LOC111916763	PLY82137.1	GO:0003899	hydrolase activity	K25304	DNA-directed RNA polymerase III subunit RPC9	70.53	129.4	5.7e-38	0.0547486	4.80763	0.286381	0.775956	0.968612	0.17686	4.80763	1.01906	0.31385	0.884509	0.0849512	4.80763	0.450437	0.654649	0.839595	0.0245819	4.80763	0.140661	0.888792	0.989318	-0.0365043	4.80763	-0.200953	0.841679	0.923238	-0.032681	4.80763	-0.180425	0.857663	0.95319	0.14582	4.80763	0.814656	0.419741	0.562452	0.104872	4.80763	0.588827	0.559046
gene-LSAT_1X129840	LOC111909238	nudix hydrolase 2	PLY87761.1	GO:0016787	integral component of membrane	No hits					-0.317912	2.77674	-0.681733	0.499049	0.867371	0.294865	2.77674	0.894715	0.375901	0.909431	0.0317176	2.77674	0.0732275	0.941963	0.972916	0.00949926	2.77674	0.0279354	0.977842	0.995102	-0.358783	2.77674	-0.915094	0.365226	0.558063	0.218384	2.77674	0.661107	0.512057	0.824787	-0.0208001	2.77674	-0.0557397	0.955806	0.988723	-0.213231	2.77674	-0.610021	0.545046
gene-LSAT_1X129921	LOC111905482	uncharacterized LOC111905482	PLY90535.1	GO:0016021	ATP binding	No hits					-0.0807141	8.34396	-0.548494	0.586178	0.900436	0.390973	8.34396	2.51465	0.0157199	0.469032	-0.369835	8.34396	-2.49534	0.0164848	0.0910505	0.303099	8.34396	1.94915	0.0577938	0.482091	-0.47674	8.34396	-3.1571	0.00290474	0.0201411	-0.278375	8.34396	-1.83982	0.0726765	0.391029	-1.1322	8.34396	-7.31314	4.44121e-09	2.79194e-07	-0.58946	8.34396	-3.85963	0.000374772
gene-LSAT_1X13001	LOC111916762	DEAD-box ATP-dependent RNA helicase 5	PLY82105.1	GO:0005524	pentose-phosphate shunt, non-oxidative branch	K14811	ATP-dependent RNA helicase DBP3 [EC:3.6.4.13]	563.33	846.9	2.8e-255	0.0501077	5.94718	0.330669	0.742494	0.956932	-0.019974	5.94718	-0.125018	0.90109	0.984146	-0.161967	5.94718	-1.06098	0.294597	0.550932	0.132619	5.94718	0.843496	0.403601	0.8593	0.0102547	5.94718	0.0684604	0.945735	0.987406	-0.19546	5.94718	-1.24836	0.218626	0.610847	0.0297398	5.94718	0.198342	0.843708	0.91165	-0.368947	5.94718	-2.33617	0.0241936
gene-LSAT_1X130040	LOC111905483	probable ribose-5-phosphate isomerase 4, chloroplastic	PLY90536.1	GO:0009052	protein transport	K01807	ribose 5-phosphate isomerase A [EC:5.3.1.6]	62.77	170.1	2.1e-50	-0.317169	5.14866	-1.56065	0.125909	0.582026	0.469089	5.14866	2.24027	0.0302734	0.532951	-0.527364	5.14866	-2.56392	0.0139127	0.0815266	0.126961	5.14866	0.593579	0.555891	0.919046	-0.411983	5.14866	-1.82404	0.0750727	0.197995	-0.34207	5.14866	-1.68437	0.0993276	0.447019	-1.58723	5.14866	-5.77675	7.62045e-07	1.35469e-05	-0.701552	5.14866	-3.35174	0.00167791
gene-LSAT_1X130060	LOC111905484	oligopeptide transporter 3	PLY90538.1	GO:0015031	protein binding	No hits					-0.037184	6.54987	-0.167079	0.868088	0.989004	0.33487	6.54987	1.55926	0.126237	0.73471	-0.110088	6.54987	-0.494731	0.623298	0.821745	0.520156	6.54987	2.44536	0.0186237	0.305558	0.0185767	6.54987	0.0844961	0.933053	0.978831	-0.155219	6.54987	-0.70547	0.484307	0.811211	-0.205766	6.54987	-0.924792	0.360215	0.502754	0.418235	6.54987	1.94579	0.058209
gene-LSAT_1X1301	LOC111905258	F-box protein At3g12350	PLY90725.1	GO:0005515	mitochondrion	No hits					-1.17089	3.41478	-3.42323	0.00136638	0.187765	0.635848	3.41478	2.75941	0.00846196	0.394759	0.0794525	3.41478	0.286984	0.775497	0.908691	0.183214	3.41478	0.757499	0.452866	0.883594	-0.0901755	3.41478	-0.393662	0.695768	0.82679	0.209269	3.41478	1.03847	0.304834	0.688175	0.00376921	3.41478	0.0165975	0.986834	0.991561	0.123423	3.41478	0.608917	0.54577
gene-LSAT_1X130141	LOC111905486	acyl carrier protein 3, mitochondrial	PLY90539.1	GO:0005739	nucleus	K03955	NADH dehydrogenase (ubiquinone) 1 alpha/beta subcomplex 1, acyl-carrier protein	106.7	141.5	9.3e-42	-0.648735	1.35647	-1.25866	0.214918	0.676238	-0.183616	1.35647	-0.390471	0.698109	0.975735	-0.242437	1.35647	-0.491485	0.625573	0.822812	0.405612	1.35647	0.936363	0.354295	0.835352	0.276842	1.35647	0.622041	0.537186	0.708006	0.352738	1.35647	0.774866	0.442642	0.785203	-0.0497071	1.35647	-0.106871	0.915387	0.96329	-0.258927	1.35647	-0.534081	0.596025
gene-LSAT_1X130161	LOC111909237	sister chromatid cohesion protein PDS5 homolog B	PLY87763.1	GO:0005634	phosphatase activity	K11267	sister chromatid cohesion protein PDS5	170.13	1353.4	0	0.0863385	6.1132	0.405125	0.687386	0.938428	-0.0775207	6.1132	-0.360707	0.720077	0.979216	-0.292781	6.1132	-1.34721	0.184943	0.421206	0.191493	6.1132	0.911019	0.367345	0.844055	0.597119	6.1132	2.72148	0.00933351	0.045443	0.304868	6.1132	1.47044	0.148695	0.522333	0.648231	6.1132	2.95664	0.00502539	0.0169624	0.205305	6.1132	0.987509	0.328896
gene-LSAT_1X130260	LOC111883666	phosphoglycolate phosphatase 2	PLY72298.1	GO:0016791	membrane	K19269	phosphoglycolate phosphatase [EC:3.1.3.18 3.1.3.48]	396.73	472.2	7.8e-142	-0.0320936	4.21578	-0.145345	0.885115	0.989004	-0.0268707	4.21578	-0.132807	0.894963	0.983063	-0.000764314	4.21578	-0.00350021	0.997223	0.998626	-0.0682703	4.21578	-0.339612	0.735796	0.965278	0.260555	4.21578	1.20994	0.232887	0.416529	0.22742	4.21578	1.10689	0.274473	0.663235	0.399561	4.21578	1.87717	0.0672625	0.139437	0.274384	4.21578	1.34861	0.184494
gene-LSAT_1X130281	LOC111909236	phosphatidylinositol/phosphatidylcholine transfer protein SFH2	PLY87762.1	GO:0016020	ATP binding	No hits					0.462404	7.03315	2.71767	0.00942528	0.274327	-0.0328312	7.03315	-0.21593	0.830059	0.983063	0.96254	7.03315	5.80665	6.89453e-07	0.00016164	0.169904	7.03315	1.1302	0.26463	0.77978	0.487907	7.03315	3.25761	0.00219218	0.0166106	0.364204	7.03315	2.36793	0.0224364	0.240771	0.737786	7.03315	4.96093	1.1409e-05	0.000116236	0.560429	7.03315	3.67412	0.000654676
gene-LSAT_1X130320			PLY63589.1	GO:0005634	transcription by RNA polymerase III	K03012	DNA-directed RNA polymerase II subunit RPB4	49.87	125.5	1.3e-36	0.265784	3.10983	0.583128	0.562841	0.890465	-0.273453	3.10983	-0.784297	0.437149	0.929541	0.599369	3.10983	1.38952	0.1718	0.402164	-0.326978	3.10983	-0.942651	0.351105	0.833657	1.45901	3.10983	3.29257	0.00198581	0.0155092	0.0425864	3.10983	0.100379	0.920508	0.974625	1.47344	3.10983	3.31882	0.00184308	0.00739609	0.474915	3.10983	1.18615	0.24205
gene-LSAT_1X130341	LOC111895437	ATP-dependent 6-phosphofructokinase 2	PLY63588.1	GO:0005524	histone deacetylation	K00850	6-phosphofructokinase 1 [EC:2.7.1.11]	346.57	377.1	7.8e-113	0.490397	-0.425552	0.56279	0.576489	0.895825	-0.428433	-0.425552	-0.572933	0.569662	0.958794	0.630367	-0.425552	0.732253	0.467971	0.707786	-0.161619	-0.425552	-0.221274	0.825923	0.985037	-0.252774	-0.425552	-0.329599	0.743297	0.860287	1.07781	-0.425552	1.39712	0.169519	0.548851	-0.737471	-0.425552	-0.931356	0.356849	0.499557	0.197567	-0.425552	0.244529	0.80798
gene-LSAT_1X130380	LOC111921911	uncharacterized LOC111921911	PLY78209.1	GO:0016575	glycosyltransferase activity	No hits					0.205962	4.90565	0.921927	0.36169	0.803564	-0.422545	4.90565	-1.94	0.0589299	0.611007	0.0748004	4.90565	0.332914	0.74081	0.889206	-0.31867	4.90565	-1.49531	0.142108	0.650121	0.0604306	4.90565	0.281272	0.779846	0.883299	-0.0155841	4.90565	-0.0694557	0.944948	0.983329	0.0714492	4.90565	0.331773	0.741666	0.835696	0.0898402	4.90565	0.40606	0.686705
gene-LSAT_1X130400	LOC111921910	probable galacturonosyltransferase 4	PLY78208.1	GO:0016757	ATP binding	K13648	alpha-1,4-galacturonosyltransferase [EC:2.4.1.43]	566.33	906.1	6.2e-273	-0.0439837	5.32401	-0.291986	0.771696	0.967403	0.148736	5.32401	0.875951	0.385905	0.913675	-0.425126	5.32401	-2.76059	0.00843612	0.0594543	0.0644512	5.32401	0.37979	0.705963	0.95833	-0.375117	5.32401	-2.31301	0.0255521	0.0928354	-0.107939	5.32401	-0.691753	0.492796	0.816465	-1.00424	5.32401	-5.72524	9.0537e-07	1.55269e-05	-0.706921	5.32401	-4.31724	9.07257e-05
gene-LSAT_1X13101			PLY82139.1	GO:0016021	integral component of membrane	K07019	uncharacterized protein	330.23	348.6	2e-104	-0.750436	0.464398	-1.13398	0.263063	0.721342	0.426923	0.464398	0.698173	0.488813	0.941908	-0.51034	0.464398	-0.787941	0.435036	0.681075	1.16603	0.464398	2.06466	0.0449949	0.434431	0.0652081	0.464398	0.107081	0.915221	0.968447	0.794254	0.464398	1.46546	0.150041	0.524472	0.273121	0.464398	0.454666	0.651627	0.76395	0.651598	0.464398	1.19021	0.24047
gene-LSAT_1X13121	LOC111916757	putative 1-phosphatidylinositol-3-phosphate 5-kinase FAB1D	PLY82109.1	GO:0005524	nucleus	K00921	1-phosphatidylinositol-3-phosphate 5-kinase [EC:2.7.1.150]	277.3	581.7	1.7e-174	0.310049	3.43662	0.960638	0.342084	0.787024	-0.147692	3.43662	-0.518381	0.606839	0.965128	-0.169964	3.43662	-0.496452	0.622094	0.821033	-0.0605105	3.43662	-0.21847	0.828092	0.985328	-0.0484479	3.43662	-0.165922	0.868993	0.93988	0.92172	3.43662	3.1262	0.00316446	0.124788	0.440677	3.43662	1.60805	0.115114	0.211819	1.26807	3.43662	4.44491	6.05141e-05
gene-LSAT_1X13200											0.321101	0.970278	0.39227	0.696789	0.941575	-0.365309	0.970278	-0.49793	0.62106	0.968048	1.83407	0.970278	2.50691	0.0160225	0.0892886	0.892305	0.970278	1.37186	0.177193	0.696472	0.0954559	0.970278	0.169973	0.865825	0.938287	0.0145155	0.970278	0.0215983	0.982868	0.993964	0.159329	0.970278	0.284798	0.777161	0.862179	1.30859	0.970278	2.24907	0.0296637
gene-LSAT_1X13261	LOC111916753	NAP1-related protein 1	PLY82193.1	GO:0005634	zinc ion binding	K11290	template-activating factor I	271.27	351.3	3e-105	0.181441	7.42066	1.30091	0.200192	0.663908	-0.145534	7.42066	-1.04757	0.300667	0.882203	0.0412377	7.42066	0.295074	0.769352	0.905	0.0291095	7.42066	0.211515	0.83348	0.986251	-0.0299034	7.42066	-0.219131	0.82758	0.914091	-0.156999	7.42066	-1.10661	0.274591	0.66336	-0.02799	7.42066	-0.204854	0.838649	0.90775	-0.122063	7.42066	-0.86294	0.392939
gene-LSAT_1X13281	LOC111916752	activating signal cointegrator 1	PLY82163.1	GO:0008270	protein binding	K23398	activating signal cointegrator 1	45.2	243.5	1.8e-72	0.03886	4.61172	0.142214	0.887573	0.989004	-0.0350099	4.61172	-0.149422	0.881916	0.983063	0.426194	4.61172	1.64397	0.107447	0.302685	0.236296	4.61172	1.04734	0.300771	0.803024	0.48678	4.61172	1.98687	0.0533067	0.15542	0.324162	4.61172	1.40756	0.166421	0.544711	0.751383	4.61172	3.12974	0.00313364	0.0114772	0.364784	4.61172	1.59474	0.118066
gene-LSAT_1X13300	LOC111916751	putative pentatricopeptide repeat-containing protein At1g74580	PLY82177.1	GO:0005515	protein binding	K17710	pentatricopeptide repeat domain-containing protein 1	311	331.3	4.7e-99	-0.281759	1.28271	-0.508327	0.613812	0.911589	-0.91283	1.28271	-1.75328	0.0866517	0.674873	-0.557965	1.28271	-0.992322	0.32657	0.582523	-0.0232635	1.2827	-0.0500314	0.960328	0.990368	0.472925	1.28271	0.881465	0.382948	0.574978	-0.411554	1.28271	-0.725024	0.472349	0.803566	1.05671	1.28271	2.08487	0.0430299	0.0974206	-0.528708	1.28271	-0.927837	0.358651
gene-LSAT_1X13321	LOC111916750	pentatricopeptide repeat-containing protein At1g74600, chloroplastic	PLY82114.1	GO:0005515	RNA binding	No hits					-0.569365	-0.11048	-0.788269	0.434847	0.841412	0.251821	-0.11048	0.355924	0.723631	0.979706	1.32246	-0.11048	2.05371	0.0460925	0.176641	-0.314138	-0.11048	-0.432037	0.667865	0.949046	0.391908	-0.11048	0.6075	0.546701	0.715249	-1.53776	-0.11048	-2.28691	0.0271642	0.262526	1.45449	-0.11048	2.42156	0.0197277	0.0519401	-0.637578	-0.11048	-1.00747	0.319323
gene-LSAT_1X13341	LOC111916728	eukaryotic translation initiation factor 5A	PLY82149.1	GO:0003723	integral component of membrane	K03263	translation initiation factor 5A	39.13	307.1	2e-92	-0.0867831	1.95595	-0.209692	0.834894	0.986603	-0.780171	1.95595	-1.6378	0.108732	0.710548	0.227658	1.95595	0.581552	0.563893	0.781125	-0.0981952	1.95595	-0.227733	0.820929	0.984203	0.187511	1.95595	0.443725	0.659457	0.800797	-0.183175	1.95595	-0.400182	0.690996	0.912873	0.48013	1.95595	1.1756	0.246198	0.379362	-0.242387	1.95595	-0.527955	0.600234
gene-LSAT_1X13380	LOC111916727	probable LRR receptor-like serine/threonine-protein kinase At1g74360	PLY82195.1	GO:0016021	RNA binding	No hits					0.667877	1.92074	0.898977	0.373652	0.812454	0.598684	1.92074	0.871854	0.388111	0.914373	1.49653	1.92074	2.20016	0.0331957	0.143493	1.47132	1.92074	2.37534	0.0220432	0.329425	1.91436	1.92074	3.59525	0.000827026	0.00858831	-0.0767952	1.92074	-0.12056	0.904599	0.969495	2.40632	1.92074	4.65798	3.05565e-05	0.000256284	1.13964	1.92074	2.06329	0.0451308
gene-LSAT_1X13420	LOC111910496	glycine-rich RNA-binding protein 3, mitochondrial	PLY86819.1	GO:0003723	integral component of membrane	K13195	cold-inducible RNA-binding protein	129.83	143.1	4.4e-42	-0.010864	1.78214	-0.017014	0.986504	0.99627	-0.0898723	1.78214	-0.160017	0.873614	0.983063	0.273212	1.78214	0.442196	0.660555	0.842346	-0.658421	1.78214	-1.11176	0.272393	0.785356	0.0366782	1.78214	0.0896667	0.928967	0.976498	-0.152206	1.78214	-0.314257	0.75484	0.928827	-0.142326	1.78214	-0.336292	0.73828	0.833175	-0.313658	1.78214	-0.638797	0.52633
gene-LSAT_1X13480	LOC111910495	mitochondrial magnesium exporter 1	PLY86845.1	GO:0016021	regulation of actin cytoskeleton organization	No hits					0.101346	1.73658	0.242683	0.8094	0.978686	-0.0289344	1.73658	-0.0727981	0.942303	0.991353	0.581875	1.73658	1.48727	0.144211	0.362081	-0.0805552	1.73658	-0.203639	0.839593	0.98757	0.344246	1.73658	0.917053	0.36421	0.557063	0.0256366	1.73658	0.0635425	0.949628	0.983922	0.715653	1.73658	1.9886	0.0531081	0.11535	-0.833626	1.73658	-1.87349	0.0677807
gene-LSAT_1X13520	LOC111910471	target of rapamycin complex subunit LST8-1	PLY86849.1	GO:0032956	nucleus	K08266	target of rapamycin complex subunit LST8	172.3	240.6	8.2e-72	-0.369778	4.74583	-1.8261	0.0747561	0.497131	-0.16643	4.74583	-0.964259	0.340287	0.892972	-0.139593	4.74583	-0.718017	0.476615	0.713861	0.0476561	4.74583	0.2845	0.777388	0.976649	-0.243162	4.74583	-1.35678	0.181904	0.355496	0.0394881	4.74583	0.219897	0.826988	0.944262	-0.170126	4.74583	-0.952957	0.345917	0.48855	0.232633	4.74583	1.32252	0.192959
gene-LSAT_1X13541	LOC111910493	protein LEO1 homolog	PLY86842.1	GO:0005634	integral component of membrane	K15177	RNA polymerase-associated protein LEO1	161	255	7.4e-76	-0.409466	4.36811	-2.17819	0.0349002	0.404973	0.34653	4.36811	1.73576	0.0897393	0.679018	-0.405852	4.36811	-2.17716	0.0349812	0.148483	0.260683	4.36811	1.30474	0.198894	0.717749	-0.478786	4.36811	-2.14046	0.0380074	0.122889	-0.0652786	4.36811	-0.341404	0.734455	0.925339	-0.380669	4.36811	-1.71781	0.0929965	0.179594	-0.377836	4.36811	-1.91232	0.0624857
gene-LSAT_1X13560	LOC111910492	protein Asterix	PLY86831.1	GO:0016021	fatty acid biosynthetic process	K24963	PAT complex subunit Asterix	69.13	142.9	3.1e-42	0.0964038	5.821	0.421434	0.675529	0.93422	-0.0737671	5.821	-0.358425	0.721773	0.979468	0.826712	5.821	3.80519	0.00044193	0.00840342	-0.013747	5.821	-0.0673922	0.946581	0.989318	0.771307	5.821	3.78648	0.00046759	0.00584522	0.0733971	5.821	0.336996	0.737753	0.926234	1.12462	5.821	5.59236	1.41131e-06	2.18868e-05	0.12952	5.821	0.598456	0.552663
gene-LSAT_1X13581	LOC111910491	biotin carboxyl carrier protein of acetyl-CoA carboxylase, chloroplastic	PLY86820.1	GO:0006633	plasma membrane	K02160	acetyl-CoA carboxylase biotin carboxyl carrier protein	89.93	187.7	7.7e-56	-0.109751	6.55269	-0.722108	0.474122	0.860346	-0.0130836	6.55269	-0.085247	0.932459	0.989038	-0.238843	6.55269	-1.5679	0.124206	0.33117	-0.03639	6.55269	-0.237822	0.813144	0.982045	-0.306535	6.55269	-2.07818	0.0436722	0.13514	-0.229911	6.55269	-1.52174	0.135366	0.501186	-0.475852	6.55269	-3.19406	0.0026204	0.00990504	-0.203984	6.55269	-1.35438	0.182662
gene-LSAT_1X1361	LOC111905255	uncharacterized LOC111905255	PLY90726.1	GO:0005886	protein binding	No hits					-0.0804283	0.354724	-0.0918695	0.927227	0.989004	0.289071	0.354724	0.350485	0.72768	0.980455	-0.13268	0.354724	-0.151536	0.880259	0.946769	-0.208922	0.354724	-0.247173	0.805946	0.981303	-0.245827	0.354724	-0.326644	0.745516	0.861794	-0.39709	0.354724	-0.556298	0.58088	0.863498	-0.865621	0.354724	-1.1002	0.27734	0.414492	-0.0917319	0.354724	-0.132662	0.895077
gene-LSAT_1X13640	LOC111910488	plant intracellular Ras-group-related LRR protein 7	PLY86816.1	GO:0005515	plasma membrane	No hits					-0.836527	-0.467257	-0.912194	0.366733	0.807354	-0.0967192	-0.467257	-0.108547	0.914065	0.985408	-0.165878	-0.467257	-0.188764	0.851163	0.941913	-0.0203048	-0.467257	-0.0229963	0.981759	0.9962	0.750982	-0.467257	0.884545	0.381302	0.573436	-0.729844	-0.467257	-0.832399	0.409765	0.765185	2.31827	-0.467257	3.01788	0.00425872	0.0147571	-0.491675	-0.467257	-0.568802	0.572438
gene-LSAT_1X13680	LOC111910486	SNAP25 homologous protein SNAP33	PLY86832.1	GO:0005886		K18211	synaptosomal-associated protein 25	224.5	361.4	1.6e-108	0.526949	5.58021	1.18625	0.24201	0.701929	-0.360547	5.58021	-1.08344	0.284625	0.873289	1.70559	5.58021	4.24042	0.000115554	0.00343144	0.343795	5.58021	1.11208	0.272257	0.785356	1.1746	5.58021	4.67447	2.9e-05	0.000991765	0.646313	5.58021	2.14177	0.0378957	0.29861	1.55353	5.58021	6.24705	1.57362e-07	3.85113e-06	1.36362	5.58021	4.66786	2.95972e-05
gene-LSAT_1X13721	LOC111910478	LYR motif-containing protein 4B	PLY86848.1		membrane	K22069	LYR motif-containing protein 4	40.43	92.2	1.1e-26	-0.0553008	3.18248	-0.239377	0.811946	0.979453	0.355554	3.18248	1.705	0.0953826	0.689962	-0.245865	3.18248	-1.0482	0.300382	0.556631	0.112608	3.18248	0.529945	0.598865	0.932174	-0.301916	3.18248	-1.4143	0.164445	0.332157	0.0508554	3.18248	0.235899	0.814627	0.942161	-0.362319	3.18248	-1.67413	0.101337	0.191816	-0.152494	3.18248	-0.692609	0.492264
gene-LSAT_1X13741	LOC111910485	heparanase-like protein 1	PLY86824.1	GO:0016020		K07964	heparanase [EC:3.2.1.166]	501.6	543.2	2.4e-163	-0.569496	3.88925	-2.16651	0.0358367	0.408789	0.333617	3.88925	1.40822	0.166226	0.788224	-1.03822	3.88925	-3.70191	0.000602611	0.0101856	-0.415	3.88925	-1.61006	0.114675	0.605183	-0.629825	3.88925	-2.20899	0.0325314	0.110066	-0.395847	3.88925	-1.66886	0.102383	0.452792	-1.67191	3.88925	-4.73706	2.36615e-05	0.000208087	-0.859823	3.88925	-3.41743	0.00138941
[truncated: 19,122 more rows]
[truncated: 21 more columns]
