# Supplementary material for: Lettuce immune responses and apoplastic metabolite profile contribute to reduced internal leaf colonization by human bacterial pathogens
Source: BMC Plant Biol. 2025 May 14;25:635. doi: 10.1186/s12870-025-06636-1 (PMC12076921; doi:10.1186/s12870-025-06636-1)
Supplement: Supplementary file 3 — Supplementary Material 3: Dataset S2. Relative expression of all identified transcripts calculated as Log2 fold change between bacterium vs. mock inoculated samples. These values were used to create Figure S2. RT = Red Tide. GT = Green Tower. LR = Lollo Rossa. DPI = days post inoculation. O157:H7 = Escherichia coli O157:H7. STm 14028s = Salmonella enterica serovar Typhimurium 14028s. [file 12870_2025_6636_MOESM3_ESM.xlsx]

## Sheet: DEG_all
Supplementary Dataset S2. Relative expression of all identified transcripts calculated as Log2 fold change between bacterium vs. mock inoculated samples. These values were used to create Figure S2. RT=Red Tide. GT=Green Tower. LR=Lollo Rossa. DPI=days post inoculation. O157:H7=Escherichia coli O157:H7. STm 14028s=Salmonella enterica serovar Typhimurium 14028s.
Gene id	RT	RT	GT	GT	RT	RT	LR	LR	GT	GT	LR	LR		Log2 fold change
	7 dpi	7 dpi	7 dpi	7 dpi	1 dpi	1 dpi	7 dpi	7 dpi	1 dpi	1 dpi	1 dpi	1 dpi
	O157:H7	STm 14028s	STm 14028s	O157:H7	STm 14028s	O157:H7	STm 14028s	O157:H7	O157:H7	STm 14028s	STm 14028s	O157:H7
gene-LSAT_2X60380	-0.375027	0.485024	0.485635	0.154768	1.19466	1.40371	1.34778	0.971101	0.821666	2.25058	1.83148	1.80985		-4
gene-LSAT_4X31761	-0.385062	0.458042	0.51796	0.139524	1.05402	1.16318	1.07463	0.671615	0.981462	2.16122	1.74401	1.41173		-3
gene-LSAT_2X97980	0.225808	0.631438	0.508028	0.415325	0.947965	1.22672	1.23215	0.617846	0.994995	2.45716	2.051	1.79214		-2
gene-LSAT_3X120981	-0.490238	0.389161	0.716251	-0.0203585	1.06745	0.854477	1.5464	0.998526	0.963701	2.72786	1.77801	1.25523		-1
gene-LSAT_8X157261	-0.394302	0.501364	0.325095	-0.100697	0.678385	1.32425	0.991039	1.0026	1.34376	2.52803	1.89639	1.5715		0
gene-LSAT_8X119040	0.297357	0.762341	0.600599	-0.325001	1.24226	1.19597	1.35285	0.709319	1.44867	2.61011	1.62221	1.28389		1
gene-LSAT_5X177840	0.096054	0.544525	0.3456	-0.246191	1.17633	0.914843	1.61247	0.934155	1.44874	2.84923	1.94183	1.16349		2
gene-LSAT_6X12161	0.211878	0.924021	0.585683	-0.080263	1.27209	0.892887	1.84018	0.987099	1.20247	2.5122	1.87012	1.45906		3
gene-LSAT_1X58340	0.0184905	0.577763	0.275675	-0.294898	1.57606	1.25863	1.7691	1.18751	1.48318	2.60398	2.09575	1.50581		4
gene-LSAT_3X133940	0.168761	0.783988	0.880418	0.459166	1.0528	1.03954	1.98242	1.07253	1.41854	2.73471	2.45298	1.65199
gene-LSAT_3X133981	0.28699	0.933943	0.87371	0.374598	1.16847	1.2838	1.56381	0.902366	1.30556	2.64397	2.1379	1.42787
gene-LSAT_3X33481	0.293455	0.687347	1.13733	0.108068	0.935597	0.908566	2.16026	0.96235	1.04091	2.41248	1.81209	1.54078
gene-LSAT_2X62541	0.0131661	0.57396	1.0887	0.303234	1.16544	1.05109	1.72939	0.961045	1.05868	2.22818	1.7298	1.51189
gene-LSAT_3X6761	-0.190567	0.0401003	0.784691	0.236411	0.698345	0.912661	1.81615	1.03878	1.27431	2.37609	2.11443	1.5077
gene-LSAT_4X31100	-0.0384251	0.389288	0.518651	0.153555	0.542056	0.505391	1.89411	1.19246	1.06415	2.316	2.09411	1.64855
gene-LSAT_3X30780	-0.275573	0.016219	0.33046	0.155099	0.889578	0.761511	1.70775	1.52285	0.836694	1.89096	2.03975	1.53845
gene-LSAT_8X124860	-0.160132	0.435112	0.313342	0.256095	0.80943	0.728676	1.65655	1.49668	0.994198	1.99136	1.77158	1.11151
gene-LSAT_6X53540	-0.414051	0.137601	0.78499	0.226242	0.373665	1.1429	2.04982	0.835628	0.651315	2.4194	1.83045	1.35221
gene-LSAT_1X23701	-0.513487	-0.22409	0.658667	0.158308	0.955898	1.11444	1.69756	1.19522	0.866678	2.14828	1.7616	1.25478
gene-LSAT_3X14780	-0.00283385	0.720495	1.37422	0.584571	1.37909	1.22565	1.71334	1.20546	0.734955	1.93149	2.05095	1.57356
gene-LSAT_9X27720	0.119578	0.512535	1.19336	0.499516	0.703494	0.673612	2.11033	1.43969	0.582776	2.03075	1.91177	2.11672
gene-LSAT_2X77800	-0.485888	0.573945	0.717695	0.459781	1.23943	1.18604	1.67731	1.13992	1.32925	2.36024	2.32556	2.0046
gene-LSAT_5X110561	-0.642714	0.994909	0.740004	-0.0867493	0.791286	1.23111	2.06351	1.23345	0.838534	2.00163	2.57051	1.89674
gene-LSAT_1X23721	-0.338857	-0.440227	0.607843	-0.0326718	0.499058	0.538593	1.88289	1.21232	0.768739	2.20867	2.52582	1.79986
gene-LSAT_2X71481	-0.0060067	-0.459094	0.744887	0.0272437	0.521226	0.580792	2.05922	1.12198	0.615627	2.04422	2.32262	1.53991
gene-LSAT_1X73121	0.0298831	-0.0113101	0.436698	-0.182609	0.457071	0.207787	2.12715	1.53391	0.401123	2.24992	2.4803	1.69848
gene-LSAT_3X60280	0.346962	0.275016	0.356059	0.43546	0.695329	0.075586	1.70564	1.41106	0.905975	2.4619	2.64081	2.19769
gene-LSAT_4X68641	-0.00223823	0.169235	-0.0220646	0.20579	0.847526	0.598453	1.82405	1.23217	1.07231	2.40223	3.03522	1.75518
gene-LSAT_4X120360	0.185917	0.348227	0.816062	0.193384	0.629072	1.07446	2.3282	1.22358	1.56094	2.63411	3.01516	2.52687
gene-LSAT_4X97080	0.00434668	0.409774	0.563924	-0.261118	0.251005	0.546097	2.58174	1.68211	1.21458	2.50251	2.75807	2.35108
gene-LSAT_2X28420	0.0103214	0.545497	1.33063	-0.226433	0.49189	0.258124	1.41918	0.998237	1.23553	2.95047	2.49948	2.41743
gene-LSAT_2X48740	0.146587	1.03872	1.12856	0.749447	0.252608	0.465244	1.977	1.39386	1.53747	2.64389	2.18578	1.23947
gene-LSAT_1X33941	0.259909	1.12838	1.32133	0.438391	-0.119164	0.149459	2.29214	1.3199	1.47859	2.78247	2.08593	1.56294
gene-LSAT_7X17820	-0.0794867	0.304824	0.961103	0.16893	0.428146	0.591481	2.41555	1.44544	1.45548	2.93391	2.21819	1.64587
gene-LSAT_8X34920	-0.249072	0.41211	1.23172	0.175774	0.255212	0.199635	2.05178	1.19524	1.45543	2.76401	2.1246	1.57955
gene-LSAT_3X69661	-0.393207	0.482521	1.02995	0.574094	0.542787	0.778004	1.24552	0.518735	1.3507	2.65024	1.52433	1.57533
gene-LSAT_4X120300	-0.637756	0.573607	0.606065	0.652075	0.13072	0.315199	1.7484	0.815509	1.33659	2.61749	1.59246	1.06681
gene-LSAT_2X53240	-0.552535	0.713184	1.46259	0.923237	0.421319	0.476349	1.11386	1.21176	1.84686	2.38904	1.60361	1.9262
gene-LSAT_3X134181	0.197746	0.929796	1.14941	0.471547	1.00507	0.663715	1.94189	1.14194	1.0658	2.29635	1.93359	1.10688
gene-LSAT_8X115261	0.281249	0.854412	0.893479	0.365125	0.799221	0.827043	2.13105	1.08055	0.906542	2.05791	2.0506	1.05674
gene-LSAT_3X134041	0.263478	1.21903	1.32322	0.53479	0.528183	0.652407	2.46273	1.27685	1.07709	2.47956	2.02585	0.896576
gene-LSAT_3X80881	0.812348	1.34678	1.19977	0.739843	0.739788	0.441449	1.84274	0.693827	0.876303	3.06672	2.43702	1.07317
gene-LSAT_2X33761	0.415494	0.470078	0.43754	-0.176516	1.1798	1.28995	1.7262	1.09333	1.52996	2.81792	2.85984	2.36992
gene-LSAT_6X36221	-0.0254233	0.269974	0.341166	0.15764	1.39096	1.43044	1.60767	1.14036	1.69622	3.13368	2.64765	2.21477
gene-LSAT_7X74040	-0.388251	0.482653	0.221274	-0.520244	1.31227	1.212	1.33987	1.35914	1.34342	2.55753	2.91438	2.29067
gene-LSAT_5X7381	0.289878	0.919705	0.947745	-0.420627	1.47225	0.915509	1.60772	0.888249	2.12442	2.80314	3.09286	2.21012
gene-LSAT_2X133481	0.367515	1.02119	0.673583	-0.304941	0.783848	0.731452	1.70444	1.15158	1.74509	2.72902	2.6115	1.84333
gene-LSAT_9X95381	-0.282024	0.400242	0.227451	0.387904	1.0043	0.836002	1.09871	0.91822	1.67153	3.30393	2.7233	2.09741
gene-LSAT_2X25220	-0.23619	0.85159	0.312596	-0.117113	1.04515	0.757449	1.15288	0.623234	1.67619	2.75953	2.88987	2.07989
gene-LSAT_4X15421	-0.0959989	0.489389	0.483956	-0.267139	0.986442	0.528915	1.55329	1.04151	2.09984	3.43485	2.44152	1.67161
gene-LSAT_8X18121	-0.117214	0.362249	0.33528	-0.379768	0.888745	0.904456	1.20649	0.573244	1.92126	3.4243	2.5282	1.92388
gene-LSAT_8X102461	-0.592843	0.733821	-0.132565	0.0615612	1.48512	1.10546	1.55085	0.918551	1.89406	2.45683	2.56064	1.94597
gene-LSAT_8X138400	-0.331436	0.45245	0.18248	0.45312	0.884562	0.60031	1.43926	0.83345	1.86533	1.9736	2.28312	1.98484
gene-LSAT_1X19141	0.0798302	0.253477	0.397081	-0.0438998	0.606369	0.701597	1.38894	0.829318	1.15583	2.37769	2.70152	1.93818
gene-LSAT_4X139401	-0.180475	0.244275	0.156173	-0.0736943	0.460364	0.527366	1.11008	0.830039	1.09167	1.9561	2.85419	1.50807
gene-LSAT_8X34120	-0.256698	-0.0983788	0.28557	-0.241417	0.449853	0.348442	1.94991	1.1581	0.997472	2.50473	2.50167	1.82796
gene-LSAT_8X35060	-0.485706	-0.118714	0.652714	-0.0734955	0.238079	0.181426	1.72987	1.1301	1.42724	2.26121	2.2538	1.77721
gene-LSAT_9X40640	0.323835	0.532259	0.0997056	-0.21476	0.907252	0.352157	1.58805	0.986707	1.24641	2.63504	2.31774	1.58321
gene-LSAT_9X114080	0.0107586	0.874507	0.162228	-0.127279	0.692192	0.703448	1.44612	0.87397	0.97475	2.44196	2.32395	1.54768
gene-LSAT_9X44040	-0.112641	0.502554	-0.420257	-0.0137853	0.717602	0.644762	1.22258	0.99794	1.50992	2.42027	1.9728	1.90736
gene-LSAT_4X139200	0.345144	0.479305	0.0163712	-0.153289	0.566884	0.86223	1.96657	1.19842	1.21476	2.79955	2.59872	1.80403
gene-LSAT_8X49240	0.00582487	0.363697	-0.200862	-0.362236	0.723216	0.87944	1.65818	1.16	1.21756	2.91211	2.61073	1.69789
gene-LSAT_8X115061	0.413306	0.579774	0.0684576	-0.525502	0.763084	0.844803	1.91483	0.696762	1.0861	2.88098	3.02223	1.81966
gene-LSAT_9X20601	0.65235	0.295321	0.430528	-0.00403827	0.327689	0.583856	1.6609	0.460985	1.38385	2.86114	2.62832	1.76969
gene-LSAT_6X421	0.437953	0.270701	0.117042	-0.491671	0.310519	0.641968	1.25292	0.559779	1.86073	3.00619	2.59488	1.1041
gene-LSAT_6X83581	0.293226	1.07257	0.0363665	0.319477	1.16112	1.01549	1.33554	0.840276	0.575379	1.84081	2.30593	2.08752
gene-LSAT_7X105741	0.324007	1.00719	0.0780632	-0.308194	0.895309	0.99524	1.42576	1.35053	0.419529	2.13044	2.33602	1.90778
gene-LSAT_6X34661	0.720753	0.461739	0.427204	-0.384975	0.753063	0.741381	1.55289	0.919247	0.962503	1.63922	2.60822	1.89598
gene-LSAT_2X117620	0.89892	0.714059	0.175538	-0.058646	0.387484	0.777744	2.00223	0.748396	0.278981	2.09094	2.00435	1.82002
gene-LSAT_9X104921	1.10391	1.50428	0.621015	0.526168	1.29061	1.48454	2.27263	1.20656	1.18269	2.02969	2.5522	1.71238
gene-LSAT_2X99561	0.756231	1.39932	0.659662	-0.148951	1.39178	1.63114	1.65997	1.07609	1.20567	2.20395	2.45799	1.9748
gene-LSAT_3X58801	0.961339	1.05139	0.892073	0.210275	0.903664	0.9286	2.01939	0.590353	0.753054	2.31944	2.63893	1.85602
gene-LSAT_2X29401	1.07968	1.08509	0.21882	0.41646	1.11553	0.95115	0.917331	0.524531	1.01224	2.23076	2.18078	2.31218
gene-LSAT_1X24181	0.517278	1.04011	0.132024	-0.37535	1.43406	1.02644	0.75915	0.440506	1.1621	2.33752	2.29307	1.76602
gene-LSAT_9X67821	1.06411	0.550018	-0.0337228	0.0518699	1.62268	0.844117	0.732564	1.48607	1.00364	2.26795	2.24381	1.6589
gene-LSAT_3X7900	0.624712	1.57562	0.518011	-0.332739	1.02124	1.08421	2.41239	1.39609	1.48644	2.85871	2.40209	1.6357
gene-LSAT_6X22401	0.2533	1.56254	-0.0649808	-0.270012	1.09862	0.974613	2.40648	1.67836	1.63438	2.49152	2.39662	1.94328
gene-LSAT_2X81601	0.903163	1.43841	-0.265898	-0.678622	0.641498	0.437818	1.2737	1.12892	1.17967	2.55452	2.00118	1.80756
gene-LSAT_1X39740	1.34493	1.85275	1.58807	0.477099	1.13435	0.882629	1.74193	0.62557	0.486625	2.20418	2.0715	1.19955
gene-LSAT_3X37701	0.948688	2.10369	1.14145	0.26961	1.21336	0.676221	1.31668	0.727385	0.846143	2.49461	2.29485	1.46343
gene-LSAT_3X133761	1.17671	1.41626	1.25148	-0.0551483	1.02437	1.25063	1.36462	0.476618	0.73338	2.18788	2.05753	1.59193
gene-LSAT_7X111140	1.22024	1.41554	1.86379	0.660442	0.700864	1.15431	1.92747	0.433625	0.975647	2.38362	1.96446	2.17628
gene-LSAT_9X7881	0.78384	1.56183	1.24743	0.418878	1.10831	1.35318	1.36774	0.918465	1.5163	2.58489	1.95403	2.05592
gene-LSAT_8X40921	0.796345	2.14203	2.02783	-0.265756	1.89829	1.12477	1.99238	0.0211209	1.14084	2.30734	1.68542	1.96555
gene-LSAT_3X69841	0.526126	2.66126	1.67266	0.417195	0.589407	0.193748	1.06241	2.30193	1.73116	2.36047	1.42946	2.01407
gene-LSAT_7X52700	-0.152167	0.363685	0.73422	0.219406	0.813614	0.841028	1.395	0.887703	1.08942	2.06349	1.32046	0.954026
gene-LSAT_4X99760	-0.0266073	0.124991	0.512565	0.0434191	0.748364	0.785944	1.7206	1.12652	1.02505	1.8858	1.4302	1.03371
gene-LSAT_3X11361	-0.0317787	0.298672	0.971878	0.115135	0.810819	0.777324	1.66996	1.06264	1.07479	1.70262	1.10703	1.04696
gene-LSAT_4X41280	-0.291357	0.366049	0.746308	0.0984467	0.284776	0.677328	1.57062	1.02406	0.924017	2.05626	1.17045	0.952804
gene-LSAT_3X114881	-0.454338	0.171907	0.264109	-0.166319	0.408042	0.410688	1.62836	1.03608	1.10547	2.00248	1.2433	1.10998
gene-LSAT_8X118941	-0.196311	-0.287405	0.356752	0.172398	0.359122	0.634564	1.31549	0.736573	1.03629	1.74968	0.984733	0.585925
gene-LSAT_6X4461	-0.301042	-0.32229	0.314941	0.0211138	0.680473	0.751378	1.17354	0.641514	0.955121	1.76368	0.993261	0.771894
gene-LSAT_4X152541	-0.113496	-0.25939	0.204242	0.00131607	0.655046	0.642701	1.20275	1.01963	1.10037	1.9494	1.18516	0.729973
gene-LSAT_2X104081	0.232671	-0.115815	0.637794	-0.228049	0.569714	1.07384	1.81085	0.843794	0.858901	1.72529	0.889742	0.889473
gene-LSAT_5X49520	-0.508519	-0.351906	0.609452	0.114094	1.03341	0.977452	1.25546	0.789557	1.1041	2.20544	1.25438	1.09713
gene-LSAT_1X47140	-0.460005	-0.251065	0.735581	0.250212	0.771821	0.924182	1.15932	0.723911	1.10926	2.13187	1.41297	1.06941
gene-LSAT_0X17841	-0.384348	-0.221719	0.865121	0.259141	0.936526	1.05556	1.21854	0.625049	1.56793	2.23428	1.14287	1.01206
gene-LSAT_3X61740	-0.177612	0.126568	0.264478	0.118194	0.727083	0.851678	1.02827	0.515833	1.51477	2.20886	1.29495	1.19629
gene-LSAT_8X91121	0.0907023	0.0584852	0.572587	0.0744248	0.582508	0.630208	1.36625	1.05103	1.11003	2.47744	1.28799	1.06192
gene-LSAT_4X124961	0.0564874	0.406868	0.473898	0.0705127	0.59686	0.512904	1.18107	0.715679	1.21577	2.58405	1.37531	0.95825
gene-LSAT_4X180921	-0.265532	-0.041909	0.666942	-0.278753	0.93935	0.545636	0.975219	0.678375	0.858001	2.41927	1.28733	0.973737
gene-LSAT_4X121121	0.212999	0.866227	0.692126	0.078284	0.590464	0.710529	2.37703	1.40171	1.04086	2.10388	1.66727	1.10407
gene-LSAT_7X99020	0.313954	0.75303	0.177434	-0.277564	0.859606	0.670524	2.19043	1.24754	0.826959	2.07385	1.4736	0.871549
gene-LSAT_8X111541	-0.000361335	0.923139	0.475887	0.464466	0.583857	0.83392	2.09468	1.65486	1.00116	1.70688	1.50729	0.772793
gene-LSAT_5X143341	-0.0164348	0.578146	0.620115	0.486741	0.944391	0.729997	1.60559	1.33433	0.791597	1.50224	1.63012	1.12038
gene-LSAT_6X37661	-0.468235	-0.12221	0.79641	0.233739	0.767126	0.877427	2.03181	1.57293	0.724738	2.43033	0.767459	0.915959
gene-LSAT_9X117520	-0.244209	0.443389	0.30218	0.185418	0.235486	0.428494	1.16748	0.893133	1.19976	2.24061	1.60924	0.847729
gene-LSAT_3X30420	0.0169282	0.237362	0.173346	-0.129315	0.339193	0.372614	1.20667	0.638433	1.14561	2.10597	1.82698	0.983928
gene-LSAT_9X32981	-0.135229	0.0745808	0.225908	0.0108943	0.602331	0.489855	1.53017	0.86573	1.31868	2.2163	1.34417	0.54875
gene-LSAT_6X98960	-0.208374	0.147606	0.356259	0.037804	0.181952	0.294611	1.43674	1.0597	1.20618	1.95668	1.361	0.517937
gene-LSAT_4X119521	0.0334152	0.242808	0.207501	0.0568896	0.696862	0.768856	1.58777	1.029	1.15641	2.23327	1.7665	1.06981
gene-LSAT_1X20661	0.202088	0.408979	0.159638	-0.126785	0.422694	0.638508	1.61129	0.957809	0.839762	2.12288	1.96991	1.13002
gene-LSAT_9X123541	0.357258	0.410186	0.520441	-0.115284	0.297455	0.650735	1.71216	0.763275	1.07412	1.85839	1.68026	0.925576
gene-LSAT_3X72700	-0.294996	0.622575	0.36416	0.105318	0.647205	0.652762	1.13918	0.758411	1.319	2.09728	2.06526	1.36227
gene-LSAT_8X46500	-0.174115	0.457357	0.403257	-0.0213752	0.414208	0.583777	1.26052	0.832746	1.09927	2.02236	1.97112	1.47671
gene-LSAT_9X83660	0.051337	0.590839	0.625108	0.518872	0.58065	0.747009	1.57963	0.857247	1.22445	2.15059	1.78371	1.28916
gene-LSAT_1X78621	-0.217455	0.756375	0.368617	0.21404	0.378471	0.398031	1.72177	1.47226	1.08943	1.99845	1.56337	1.65137
gene-LSAT_3X61560	-0.461492	0.216919	0.241138	0.205975	0.381154	-0.0709742	1.50887	1.14449	1.56373	2.25628	1.6538	1.36714
gene-LSAT_7X52661	-0.692941	0.00833468	0.408557	0.0852296	0.249369	0.33054	2.03214	1.38664	0.824006	1.79401	1.65973	1.11999
gene-LSAT_0X15161	-0.301939	0.0627987	0.461884	-0.202109	0.626439	0.0982379	1.53224	1.0039	0.784781	2.04519	1.81	1.07438
gene-LSAT_2X59580	-0.380015	-0.0837264	0.0757177	-0.105258	-0.167562	0.258616	1.62633	1.17531	0.938588	1.98307	1.95012	1.42082
gene-LSAT_1X101920	-0.366109	-0.203613	0.153529	-0.0809742	-0.0309998	0.192295	1.47935	0.76454	0.923766	1.61039	1.50274	1.23483
gene-LSAT_5X154060	-0.797575	0.122729	0.0388819	-0.0848741	0.318882	0.914177	1.41449	0.980551	0.531036	2.08479	1.57061	1.16301
gene-LSAT_5X120361	-0.311478	0.373061	0.217542	0.0183476	-0.0399059	0.335042	1.48561	1.25017	0.067816	2.03156	1.63789	1.06738
gene-LSAT_6X94680	-0.250396	0.0109628	-0.0113162	-0.351102	0.491059	0.105015	1.80598	1.43336	1.30339	2.20952	1.23637	0.811011
gene-LSAT_5X39460	0.2023	0.042484	0.239828	-0.192663	-0.427295	0.0155056	1.73809	1.05255	1.64994	2.23785	1.03872	0.827027
gene-LSAT_7X93161	0.531941	0.28494	0.349042	-0.901136	0.0775451	0.608218	2.52763	1.08023	0.981409	2.09147	1.20763	1.56519
gene-LSAT_8X111620	0.921808	-0.222895	-0.4244	-0.530738	1.06269	0.846673	1.7312	0.765754	1.65643	2.27411	1.44281	1.28091
gene-LSAT_1X22260	0.828064	-0.112707	-0.208845	0.245188	0.916376	0.223014	1.33836	1.28394	0.974238	1.94557	1.06936	1.52643
gene-LSAT_8X75280	0.437136	1.03446	1.02734	0.189259	0.896421	0.964463	1.55546	0.719256	0.868146	2.14179	1.98977	1.09303
gene-LSAT_8X74461	0.400628	0.828497	1.08738	0.216228	1.15124	1.04198	1.34295	0.475526	1.29134	2.26303	1.75514	0.842902
gene-LSAT_1X121061	0.404346	0.799829	0.964658	0.1673	0.798569	0.929673	1.37359	0.808541	1.058	2.44094	1.437	1.15854
gene-LSAT_1X67800	0.38234	0.790473	0.515896	0.586575	0.881728	1.14229	1.7193	0.56246	1.53472	1.99165	1.27431	1.16257
gene-LSAT_1X67440	0.308138	0.57957	0.498116	-0.0955083	1.11061	1.08405	1.46626	0.558444	1.2114	2.01373	1.08657	0.599478
gene-LSAT_9X64441	0.155843	0.660484	0.285103	0.152594	0.990383	1.44006	1.37067	1.29895	1.26183	1.77463	1.587	0.781433
gene-LSAT_3X139241	0.0282166	0.878942	0.187681	0.0395123	1.12536	1.05162	0.863962	0.534252	1.5046	2.23416	1.71415	1.67873
gene-LSAT_1X22221	0.354033	0.972037	0.498709	0.00253991	0.848947	0.847401	1.14157	0.407897	1.02164	1.97208	1.59869	1.42704
gene-LSAT_7X84100	0.0285902	0.369557	0.640697	-0.0170735	1.05772	1.14428	1.39789	0.788782	0.643165	1.76398	1.34667	1.09061
gene-LSAT_1X13680	0.0110336	0.279837	0.343795	-0.360547	0.709317	0.820152	1.36362	0.646313	0.526949	1.70559	1.55353	1.1746
gene-LSAT_4X4881	0.259486	0.350106	0.170722	-0.178474	0.876198	1.27069	1.82107	0.55997	0.71422	1.78212	1.48316	1.1568
gene-LSAT_9X34461	0.167402	0.592768	-0.0405573	0.00236348	1.09773	0.812187	1.20768	0.808999	0.744359	1.70967	2.06419	1.18699
gene-LSAT_3X99041	-0.11836	0.686855	0.097108	-0.0282394	1.0169	0.907246	1.2288	0.81829	1.05069	1.98872	1.62204	1.03063
gene-LSAT_1X20100	0.0721522	0.599413	0.600074	0.254171	0.628502	0.685195	1.41892	0.777788	0.654554	1.78225	1.66151	1.48416
gene-LSAT_6X34240	0.131849	0.864444	0.658563	0.286689	0.347943	0.441387	1.25684	1.00419	0.828103	1.78387	1.26081	1.16973
gene-LSAT_8X38101	-0.355542	1.09516	0.426291	-0.134999	0.737463	0.53578	1.57656	1.06869	0.762141	1.48731	1.70582	1.35555
gene-LSAT_9X37360	-0.732537	0.90594	0.374774	-0.0153524	0.236614	0.678275	1.24875	0.725131	0.951132	1.87696	1.45022	1.57941
gene-LSAT_1X51641	0.308728	0.721635	1.16581	0.195847	0.377811	0.755122	1.1067	0.48857	0.408639	1.56661	1.91955	1.29854
gene-LSAT_8X74161	0.209062	0.715668	1.03885	0.411467	0.678981	0.622621	1.04868	0.539795	0.494679	1.62141	1.53042	1.07899
gene-LSAT_3X78540	0.526823	1.04814	1.14123	0.10927	0.0980236	0.822163	0.988269	0.176446	0.537901	1.97479	0.999026	1.10277
gene-LSAT_8X49880	0.510152	1.01238	0.899475	-0.130586	0.134763	0.582184	0.787805	0.163425	0.850706	1.88631	1.45541	1.20879
gene-LSAT_1X11500	0.286623	1.82221	0.403762	0.352285	0.333217	0.535035	0.747307	0.280481	0.909069	2.09538	2.13724	0.70926
gene-LSAT_1X7361	0.432544	0.938861	0.804496	0.364808	0.273139	0.257683	0.957265	0.134272	0.669303	1.8933	2.10813	0.609695
gene-LSAT_9X21181	0.77378	0.786504	1.24576	0.710883	-0.0325848	0.251913	1.15284	0.744512	1.35551	2.71642	1.55683	1.20074
gene-LSAT_9X121000	0.703068	1.16955	1.46632	0.546239	0.351486	0.211965	1.47795	0.566929	0.807098	2.10466	1.00166	0.898806
gene-LSAT_6X84341	0.366015	0.554468	1.34536	0.276584	0.735576	0.551649	1.41496	0.744996	1.31856	1.33599	1.30511	1.57716
gene-LSAT_7X21720	-0.00112072	0.160816	1.67843	0.381728	0.528466	0.527772	1.15681	0.572727	1.03514	2.07532	0.525679	0.95737
gene-LSAT_1X57020	0.062358	0.470876	0.936004	0.393281	0.62513	-0.27993	1.36666	1.03331	1.04355	1.78268	1.40636	0.830577
gene-LSAT_2X72380	-0.0999525	0.0487969	0.742069	0.417616	0.0402964	-0.250642	0.783852	0.712496	1.01415	1.55365	1.26579	0.858211
gene-LSAT_3X41580	0.15129	0.773362	0.931783	0.330181	0.185079	-0.0629185	1.29661	1.08401	1.25904	2.02509	0.716781	0.16142
gene-LSAT_3X139060	-0.0774202	0.855276	1.07095	1.04814	0.260511	-0.128543	1.10102	0.224338	1.45697	1.1164	1.04074	0.838687
gene-LSAT_5X8960	0.111852	1.01321	1.00285	0.0600535	1.17273	1.35049	1.15643	0.155629	1.31556	3.33513	2.15924	1.7117
gene-LSAT_2X54080	0.761298	1.53661	0.76562	-0.482477	0.705905	1.17882	1.8715	-0.174514	0.912291	3.03584	2.26511	1.63668
gene-LSAT_7X114941	0.718185	1.07417	0.91797	-1.00128	0.899927	0.4353	1.07603	0.0643279	1.39921	3.13033	2.97136	1.75675
gene-LSAT_8X125800	0.00941296	1.46643	0.961498	-1.5509	1.25716	0.732833	1.48051	0.129423	1.01465	2.4647	1.93982	0.949904
gene-LSAT_0X40701	0.149264	0.468827	0.613191	-0.290534	0.62666	0.808612	0.862426	-0.79255	2.02624	2.92803	1.49609	0.554802
gene-LSAT_8X115481	0.069368	0.2652	0.230966	-0.809811	0.590691	0.805621	0.46297	-0.131435	1.52716	2.5317	1.72412	0.899939
gene-LSAT_4X18540	0.0190827	0.0166353	1.11441	-0.546245	1.15233	0.736132	0.611762	0.392788	1.83765	1.68259	2.13214	1.42087
gene-LSAT_9X117181	0.246482	0.502866	0.479901	-0.784432	0.229016	0.224876	1.07749	-0.215277	2.17399	1.68842	1.72156	1.39841
gene-LSAT_8X125780	0.703681	0.382701	0.99251	-1.07241	1.54895	0.474575	0.845165	-0.0681192	2.05571	1.0251	1.17489	0.793153
gene-LSAT_3X49441	0.965336	0.349691	0.394066	-0.829283	1.00895	0.963087	-0.1429	1.31318	1.41212	2.37913	1.35887	1.44217
gene-LSAT_8X20041	0.229324	0.763604	1.24539	0.461443	0.723359	0.654864	1.33898	0.680898	0.590376	2.00937	2.3998	1.83108
gene-LSAT_1X123460	-0.0421078	0.834721	0.981093	0.116324	0.667052	0.368249	1.62215	0.862615	0.99005	1.9522	2.38953	1.8465
gene-LSAT_1X65921	0.00661793	0.723553	0.870184	0.388468	0.401406	0.140164	1.06231	0.368341	0.831654	1.9972	2.31587	2.10114
gene-LSAT_3X48441	0.391121	0.575106	1.38074	0.264969	0.428777	0.434842	1.53985	0.786703	0.143466	1.30275	2.00848	2.44899
gene-LSAT_4X136181	0.852699	1.10732	0.50052	0.238259	0.169203	0.293572	1.23023	1.23744	0.767105	1.37551	2.05775	2.08807
gene-LSAT_8X36361	0.000440225	1.2002	0.485053	0.0565585	0.736886	0.543377	1.35477	0.990723	0.392575	1.29283	2.05855	2.14439
gene-LSAT_1X28540	0.30993	0.938109	1.32384	0.855782	-0.0733162	-0.00299657	2.24294	0.969318	0.331026	1.3058	1.90095	1.32151
gene-LSAT_7X90001	0.414028	0.877641	0.623884	0.649281	-0.299881	-0.00857177	2.17281	1.17985	-0.0322486	2.27369	1.43635	1.38226
gene-LSAT_7X30140	0.318216	0.399908	0.604273	0.37199	0.00698306	-0.248575	1.60755	1.15196	0.697914	2.3059	2.36437	1.26115
gene-LSAT_3X70280	0.00943485	0.124753	0.711956	0.251981	-0.480465	0.166671	1.79122	0.621782	0.479423	1.83424	2.27877	2.05777
gene-LSAT_5X118821	0.2748	0.659002	0.773987	-0.34038	0.454645	0.256361	2.09702	0.80352	0.910341	1.62654	2.49249	1.65147
gene-LSAT_3X90920	0.2908	0.79728	0.715084	0.158377	0.0599202	0.093964	1.72525	0.935581	1.03424	1.85716	2.3716	1.59282
gene-LSAT_1X25581	0.501911	0.719381	0.861635	0.0911715	0.512707	0.252977	2.34551	1.17806	0.800181	2.03415	2.29085	0.989529
gene-LSAT_6X3341	-0.347329	0.694267	1.02188	0.0804884	0.429874	0.514511	1.88354	1.23922	-0.089461	1.8128	2.12968	1.4823
gene-LSAT_8X124840	-0.0395421	0.428864	0.75145	0.520975	0.713489	0.697827	1.52927	0.852391	-0.148052	1.67159	2.31444	1.45283
gene-LSAT_1X39620	-0.0603495	0.0346607	1.09073	-0.217068	0.827866	0.658561	1.53621	1.21019	0.309391	1.80772	2.42297	1.64841
gene-LSAT_7X105881	0.455067	1.08702	0.433104	-0.249284	0.99956	1.10297	2.41119	1.2196	0.774968	1.22493	2.07089	1.31417
gene-LSAT_4X153620	0.331548	0.503441	0.648102	-0.0689968	0.0639638	0.881282	2.48886	1.21138	0.68483	0.893456	1.83212	1.7134
gene-LSAT_4X50420	0.409742	0.0613268	0.51937	-0.71007	1.01251	0.235169	2.52498	1.12386	0.449045	1.44927	2.11232	1.44054
gene-LSAT_9X83921	0.090245	1.52882	0.0887014	-0.44836	0.203578	0.234585	1.53673	0.807325	0.607756	1.67108	1.61624	1.36124
gene-LSAT_6X84881	0.130403	0.762598	0.0248265	-0.183131	0.387815	-0.17755	1.6292	1.06424	0.358192	1.71452	2.10496	1.17314
gene-LSAT_1X1181	0.315791	1.54357	0.643112	0.279113	0.263758	0.496829	1.67042	0.779904	0.160875	1.59711	2.17433	1.19649
gene-LSAT_2X126380	-0.238207	1.3222	0.530214	-0.59472	0.64992	0.473967	2.1731	0.571144	0.668078	1.3018	1.94104	1.47781
gene-LSAT_9X11861	-0.218968	1.25097	0.176478	-0.568396	0.133816	0.304704	2.49594	1.40513	0.46695	2.56367	2.36721	1.39206
gene-LSAT_3X125141	1.02721	1.25242	-0.015817	-0.130248	0.882362	-0.304081	2.3601	1.58759	0.726533	1.62297	2.12313	0.738465
gene-LSAT_8X19501	0.4052	0.438151	1.81707	-0.636555	-0.452112	-0.989556	2.89025	0.949391	-0.0616941	0.378085	2.75533	1.32775
gene-LSAT_5X16720	1.09895	0.536764	1.47527	-1.07725	-0.456757	-0.737481	2.16587	0.668859	-0.581048	1.65789	2.08023	1.88304
gene-LSAT_7X62560	0.272883	-0.264977	1.83338	-0.625647	-0.0575471	-0.586733	1.99586	0.319715	1.51129	1.3278	2.58132	0.62243
gene-LSAT_1X31461	0.423757	0.186392	0.00648468	-0.204786	-0.798125	-0.147234	2.12843	2.19192	0.35859	1.11668	1.80169	1.97819
gene-LSAT_8X115241	0.967119	0.248268	0.501293	-0.117201	-1.10239	-0.50921	2.20949	1.9268	0.43242	1.05448	0.907925	1.30741
gene-LSAT_2X120501	0.0291492	0.281305	0.803595	-0.344669	-1.51516	0.18519	2.56953	2.04066	1.85625	1.75037	2.13793	1.94698
gene-LSAT_1X101201	-0.761457	1.1282	0.0618526	0.145432	-1.35135	-0.295135	2.52037	1.51113	-0.0616941	1.15368	2.58426	1.52978
gene-LSAT_2X50300	-0.106122	0.0918637	0.0677738	-0.905045	-1.50924	-0.810446	2.14142	0.756035	0.196227	1.43382	2.47724	1.45935
gene-LSAT_1X47621	0.0190827	0.788216	0.23965	-1.43303	0.60594	0.465985	2.1272	0.297641	-0.046996	2.05526	2.95997	1.98385
gene-LSAT_9X58621	1.12746	1.52252	-0.264048	-1.00384	-0.147976	-0.249581	1.23022	-0.204379	0.337965	2.26329	2.79681	2.11193
gene-LSAT_3X6260	0.807776	0.889263	0.13478	-2.23845	-0.688627	0.537862	2.26454	0.723635	1.0027	1.4736	2.73829	2.49641
gene-LSAT_6X40101	0.713377	0.594232	0.32698	-1.31032	-1.52346	-0.224416	1.3184	0.345001	0.474319	0.385312	2.08601	1.50054
gene-LSAT_1X2340	0.24806	0.225093	0.0386902	-1.32964	-0.445925	-0.0271809	1.16209	-0.60838	0.9941	-0.045281	1.43201	1.31389
gene-LSAT_9X123300	0.44052	1.23011	0.0768888	-1.25891	-1.09141	0.904258	1.31595	0.0761057	1.00975	1.56006	1.38873	1.05634
gene-LSAT_2X72121	-0.105167	0.200649	1.42101	0.315232	-0.801999	0.916677	1.33847	0.608497	-0.0420122	1.67616	1.40492	1.03776
gene-LSAT_8X154821	0.242643	0.541956	0.670614	0.35339	-1.56324	0.479305	1.07666	0.863079	-0.0500427	2.18758	2.16715	0.988502
gene-LSAT_8X112521	0.733914	-0.617841	0.535193	0.34479	-0.536377	1.03319	0.318166	1.16897	0.184078	1.99252	1.3568	1.16947
gene-LSAT_6X92860	-0.00834357	0.947617	-0.468339	1.08182	-0.752586	0.677822	1.33706	0.863346	0.474319	2.17725	1.73122	1.3036
gene-LSAT_6X39901	0.247567	0.7177	0.113391	0.376845	-0.43334	0.400499	0.73354	0.721799	0.941066	2.16218	1.46368	0.848148
gene-LSAT_2X113521	0.716718	0.638345	1.46246	0.804441	-0.648362	0.618208	1.8768	0.624081	-0.337568	2.61393	1.17517	1.81483
gene-LSAT_4X128600	0.783502	-0.00868613	1.29596	0.816633	-0.339655	1.12893	1.98124	0.513267	-0.310864	1.93654	1.54715	1.34447
gene-LSAT_9X83200	0.07923	-0.321908	1.56177	0.980098	-0.0613157	0.632009	0.690676	0.0398249	1.22886	1.78162	1.31592	0.925254
gene-LSAT_4X162321	0.0216533	-0.333095	1.16859	1.30474	-0.478961	1.23431	0.628097	0.263314	0.527974	1.61783	1.73936	0.923593
gene-LSAT_5X140040	0.0255795	-1.09711	1.26777	0.428925	0.206947	0.862321	0.824692	0.178963	0.725254	1.93509	2.294	1.52178
gene-LSAT_7X106841	0.580243	-0.870283	1.50783	1.13856	-0.022186	-0.0257836	1.55154	0.664746	0.487678	2.44636	1.89104	0.833284
gene-LSAT_8X19381	0.256757	-0.801131	0.754114	1.55303	-1.35267	0.109372	1.00499	0.0995547	1.76938	1.85192	2.1613	1.2124
gene-LSAT_5X185301	-0.457705	0.531011	2.05929	0.287088	0.347643	0.0857849	1.41893	0.278424	0.552274	2.95935	2.28545	1.80467
gene-LSAT_1X11741	-0.519502	0.531382	1.85053	0.41004	0.318495	-0.831072	1.46361	0.330428	0.456013	1.97909	1.98799	1.39432
gene-LSAT_4X164020	0.0181952	0.418167	1.8012	0.173427	0.674136	-0.68049	0.559166	-0.171127	0.975979	2.45006	3.45672	1.58848
gene-LSAT_7X106760	-0.927573	0.32559	2.18196	0.789848	-0.29759	0.244451	1.66122	0.756506	1.40977	2.14544	2.43472	1.59753
gene-LSAT_6X114620	-1.57192	-0.106736	1.13729	1.00929	0.0419719	0.450477	0.948475	0.479211	1.27439	2.61115	2.85657	1.30361
gene-LSAT_9X75921	0.375064	1.22698	2.91902	0.497549	-0.153555	0.714287	1.38684	0.841893	1.12763	3.09221	2.53796	1.76632
gene-LSAT_7X77861	0.949557	1.27002	2.70469	0.977941	0.264086	0.554363	0.5195	0.324843	0.602762	2.33512	2.9328	1.3894
gene-LSAT_1X27161	0.009315	0.819231	2.26119	0.422243	0.489007	1.78805	2.09655	0.650348	1.02374	1.57064	3.20518	1.16777
gene-LSAT_1X106620	0.27983	0.259246	1.52117	1.08668	0.0689208	0.349078	1.31029	0.739408	0.105642	2.30106	1.64952	1.89653
gene-LSAT_9X67881	0.00591312	0.0179299	1.64238	1.13411	-0.0363191	-0.0401396	1.26234	1.08147	0.281025	1.10399	1.86571	1.71016
gene-LSAT_1X13380	0.330919	0.462491	1.47132	0.598684	0.252644	-0.624022	1.13964	-0.0767952	0.667877	1.49653	2.40632	1.91436
gene-LSAT_4X155900	0.532852	0.0233811	1.4284	0.0733074	0.222557	-0.435925	0.590689	0.497417	0.131032	1.7329	2.2293	1.90243
gene-LSAT_4X77500	0.00591312	0.550018	0.846211	1.48386	0.202673	0.431998	1.04884	0.28827	0.733504	2.1406	1.69136	2.40525
gene-LSAT_4X6101	0.52707	0.556363	0.746889	1.43581	-0.209104	0.862601	0.523907	0.544732	0.841859	1.60233	1.72539	1.76252
gene-LSAT_3X38200	0.00591312	1.07274	1.77347	1.20495	-0.0377239	0.483873	1.3418	0.613221	0.725254	0.907438	2.20663	2.59628
gene-LSAT_1X52921	-0.534882	0.251988	0.925754	1.23837	0.255558	0.378073	0.473824	0.627447	0.786449	2.28819	3.96138	2.77848
gene-LSAT_6X17480	0.204377	-0.0778988	1.13108	1.45309	0.0350414	0.00025121	1.29764	-0.193502	1.23442	2.21913	3.7078	2.06098
gene-LSAT_4X81581	-0.230364	-0.110154	1.58724	1.2306	0.459255	1.20176	0.83727	0.0770058	0.543844	1.87926	3.15631	2.13806
gene-LSAT_6X12580	-0.0516479	-0.195107	1.24405	0.685488	-0.32589	0.469507	0.403251	-0.703924	0.671624	1.77937	2.99306	2.54644
gene-LSAT_1X84360	0.542981	0.547279	1.73935	0.947619	-0.0377239	-0.0505538	-0.238218	-0.196852	-0.0616941	1.33018	3.68661	2.06305
gene-LSAT_8X25221	-0.282325	-0.540458	1.24678	2.24265	-0.0164131	0.369223	0.0076539	-0.149706	0.449469	0.633125	2.41102	2.68486
gene-LSAT_9X17620	0.00591312	0.0179299	2.02662	1.18833	-0.0460211	-0.575168	-0.749602	-0.164931	0.474319	1.16521	2.20285	2.76117
gene-LSAT_1X39341	-1.02851	0.867166	1.13443	2.05362	0.796875	0.121057	0.430046	1.12078	-0.21283	0.995921	2.79753	2.39099
gene-LSAT_8X147761	-0.493575	-0.302392	0.47594	-0.522582	-0.355745	-0.121357	0.657122	0.300262	1.16153	1.63645	1.96363	1.55355
gene-LSAT_1X80200	-0.220162	0.254977	-0.0587943	-0.312643	-0.0462358	-0.575168	0.652445	0.115533	0.978821	1.45096	1.9139	1.50448
gene-LSAT_6X97880	0.194948	0.00359113	0.360387	-0.289535	-0.00926332	0.0869363	0.570112	0.547662	1.52898	1.51164	2.2505	1.22865
gene-LSAT_9X58521	-0.389139	-0.573714	-0.026939	-0.31139	-0.0562537	0.435542	1.08626	0.624296	1.68664	1.72308	2.22489	2.07156
gene-LSAT_5X87720	-0.127941	-0.455056	0.144758	-0.189127	-0.283801	0.458384	0.315054	0.360797	1.65912	1.01819	1.96156	2.20922
gene-LSAT_5X46001	0.00591312	0.0179299	-0.115319	-0.500481	-0.0363191	-0.0401396	0.99254	0.247625	1.54653	2.31892	2.59306	1.65892
gene-LSAT_4X121700	-0.246573	-0.15771	-0.39209	-0.123826	-0.142349	-0.135467	0.500853	-0.447317	1.37574	2.12584	2.49577	1.65707
gene-LSAT_4X181241	-0.0614258	0.256052	-0.45673	-0.814511	-0.185277	-0.0164074	0.450581	-0.0867301	2.11841	2.41448	1.89945	1.85073
gene-LSAT_4X10601	0.0721067	0.0414446	-0.498467	-0.670783	-0.223008	-0.405703	0.378425	0.173357	1.48977	1.89804	1.44129	1.76495
gene-LSAT_1X101701	-0.187891	-0.177857	-0.103416	-0.666316	-0.44515	0.140207	0.142677	-0.245457	1.06465	1.04381	2.00714	1.89704
gene-LSAT_4X65480	-0.0917974	-0.0686277	-0.247608	-1.24556	0.0710019	0.318146	-0.108773	0.164523	0.955714	1.11867	1.72633	1.79643
gene-LSAT_9X66001	-0.742578	-0.366696	-0.453913	-0.760949	0.238088	0.9989	0.148647	0.0919367	0.996721	1.45986	2.29972	1.85104
gene-LSAT_9X41461	-0.395642	0.0105529	0.985306	0.177528	0.233098	0.644658	0.122586	0.0571826	0.468014	1.90267	1.88358	1.53105
gene-LSAT_6X17241	-0.254509	0.0288086	0.808852	0.223075	0.0107383	0.222425	0.467224	0.0549295	0.598214	1.86506	2.07288	1.37288
gene-LSAT_2X74920	0.0345077	0.0662815	1.19994	0.119588	0.500647	0.642008	0.28436	-0.57278	0.456067	2.27094	1.41122	1.70119
gene-LSAT_3X62321	-0.324092	0.459382	1.12471	0.38319	0.00934129	0.510031	0.314204	-1.01261	1.3996	1.77701	1.35884	1.94172
gene-LSAT_9X60380	-0.805615	0.132321	0.861	0.549377	0.188374	0.5921	0.248625	-0.403071	1.41844	1.32905	1.52916	1.57487
gene-LSAT_8X101181	-0.529017	0.00560258	0.848454	-0.38538	-0.576099	1.12756	0.000662312	-0.218788	0.449045	2.09413	1.60805	3.00076
gene-LSAT_2X107900	-0.042391	0.33972	0.257153	-0.113882	-0.096646	0.598957	0.674872	0.0369514	0.870083	2.21938	1.81967	1.25931
gene-LSAT_8X46620	0.0897907	0.112831	0.207948	-0.076453	-0.210944	0.318322	0.610334	-0.251165	0.714747	2.08495	1.4931	0.900478
gene-LSAT_2X113261	0.22714	0.219206	0.559193	0.167791	-0.259106	0.476256	0.253221	-0.34964	0.943625	2.25593	1.29878	1.24027
gene-LSAT_7X81140	-0.0545512	0.63525	0.303512	0.271591	-0.261178	-0.111676	-0.340022	-0.278393	0.801936	2.51129	1.98538	0.526462
gene-LSAT_4X91521	0.49361	0.269591	0.763736	0.433676	-0.114531	0.345348	0.174926	0.596064	0.950462	2.02508	2.40987	1.18405
gene-LSAT_3X63360	0.102636	0.575285	0.682408	0.355167	0.225785	0.333985	0.442208	0.226932	0.577444	1.81075	2.1538	1.22794
gene-LSAT_3X51361	0.772541	0.147828	0.570622	0.379632	-0.549535	0.266009	-0.0241901	0.875544	1.58305	3.10711	2.20476	2.0465
gene-LSAT_4X35441	-0.130218	0.0236437	1.24351	0.538856	-0.795702	-0.63972	0.19137	0.39274	1.18072	3.07211	2.88321	1.17778
gene-LSAT_8X45460	0.00591312	0.0179299	0.0686884	0.152415	-0.0363191	-0.0401396	-0.238218	-0.196852	1.90379	3.48249	0.819101	2.10167
gene-LSAT_2X51941	-0.517985	-0.505968	0.386833	0.370419	-0.0363191	-0.0401396	-0.770618	-0.729253	1.65134	2.78305	1.22013	1.70071
gene-LSAT_6X51200	0.729187	1.19676	1.59763	0.695968	0.32264	0.660291	0.833458	0.438607	1.00603	2.10067	2.23496	1.90921
gene-LSAT_2X118001	1.1659	1.61452	0.930155	0.314946	-0.113203	0.360682	0.265672	0.152922	0.889641	2.14255	2.03998	1.56966
gene-LSAT_9X15801	1.47394	1.49799	1.47335	0.409391	0.126025	0.60301	0.780887	0.504899	1.20681	3.06279	1.40699	2.09069
gene-LSAT_7X87680	0.542981	1.59078	1.24201	0.552814	0.337265	-0.131248	-0.0147839	0.430196	1.35858	2.90309	2.21748	1.16688
gene-LSAT_8X152540	1.32624	1.57002	0.641867	0.306266	0.679116	1.0124	0.536468	0.805649	1.13561	1.58092	2.30408	1.89143
gene-LSAT_4X149820	1.32113	1.31211	1.40821	0.392316	0.494748	-0.0428723	1.08961	0.79197	1.00653	1.16753	2.33273	2.01937
gene-LSAT_5X128901	0.567853	1.0406	0.632604	-0.0311322	0.176729	-0.693529	0.896651	0.178191	0.703637	2.20403	1.79821	1.55284
gene-LSAT_8X128621	0.390942	0.862841	0.228123	0.427284	0.249527	-0.585591	0.821695	0.115047	1.1246	2.05159	1.56571	0.860375
gene-LSAT_1X31180	1.31336	0.953238	0.0554436	-0.0911962	0.294943	0.134208	1.06204	-0.196852	0.474319	2.62035	2.09803	0.762862
gene-LSAT_5X128581	1.06411	1.31581	0.593696	0.139369	-0.571348	-0.575168	1.21806	-0.196852	0.8923	1.7832	1.69586	2.06429
gene-LSAT_3X1981	0.620504	1.46089	0.655243	-0.702264	0.324882	-0.0575601	0.896383	-0.240946	0.176941	2.04951	1.00756	1.68446
gene-LSAT_3X62481	1.15574	0.326876	1.16728	0.679042	-0.158225	-0.808891	1.80494	0.741486	0.977254	1.77523	2.60597	1.71766
gene-LSAT_7X15520	1.99506	0.783271	1.12719	0.329933	-0.0357704	-1.09034	0.666227	0.307909	-0.0616941	1.68688	2.09738	2.35937
gene-LSAT_5X168420	0.227926	1.03148	1.95963	0.544758	-0.62668	-0.280085	1.90182	0.811184	0.38352	1.22963	1.59124	1.1351
gene-LSAT_8X93701	0.14935	0.61403	1.80041	0.524109	-0.530603	-0.735811	2.22349	0.978701	0.417196	1.67581	1.42131	0.758073
gene-LSAT_8X102760	0.47932	0.845948	1.53587	0.645407	-1.09141	-0.569718	2.73815	0.676172	-0.0455294	0.875369	1.43508	1.08046
gene-LSAT_9X95781	0.361115	0.441159	2.47988	1.47214	-0.571348	-0.575168	2.89163	0.887985	0.458283	1.51119	0.979657	0.635141
gene-LSAT_1X105021	0.00591312	0.0179299	1.98631	1.48294	-0.0363191	-0.0401396	2.36801	1.62552	-0.0862698	0.792483	1.6954	0.764776
gene-LSAT_7X52640	-0.255966	0.625703	2.15769	0.395633	-0.0363191	-0.0401396	3.27503	1.33556	1.01465	1.77423	2.39727	1.20746
gene-LSAT_8X166820	-0.265801	-0.464549	2.33992	0.733815	0.238265	-0.29102	2.87285	1.01809	0.206244	1.44488	1.95965	1.3881
gene-LSAT_7X52601	0.825896	0.672524	2.67116	2.63739	-1.10121	-0.335226	2.32893	-0.17009	0.703737	1.16324	1.44439	0.735026
gene-LSAT_5X126500	0.0909202	-0.202645	2.67116	2.63184	-0.804255	0.220414	1.99077	0.0492006	1.23594	0.912471	1.88801	0.653586
gene-LSAT_7X34361	-0.662252	-0.253428	2.69765	1.56649	-0.637412	-0.941886	2.10909	1.76597	-0.404441	1.07277	1.3947	1.61764
gene-LSAT_2X114201	-1.04804	0.519552	2.10609	1.43244	-0.967533	-0.960401	1.22537	1.04682	-0.592985	1.16843	1.23979	1.18413
gene-LSAT_2X43461	0.959294	0.540533	0.466624	1.07486	0.488793	0.493707	2.43333	1.38608	-0.0616941	0.620676	1.86297	1.69779
gene-LSAT_9X95320	1.21558	0.664702	1.37541	1.46613	0.572586	0.23396	1.59351	1.62552	-0.0401229	-0.417069	0.817419	1.30067
gene-LSAT_1X48281	0.674112	0.0214336	2.90988	1.18202	-0.0511483	1.01557	1.60984	1.14669	-0.8453	0.613777	0.875728	1.39779
gene-LSAT_5X104140	-0.259309	0.908435	2.37705	1.89862	0.981457	0.483873	2.69749	1.80361	0.262734	0.323048	2.23241	1.47739
gene-LSAT_1X11701	-0.401381	0.950496	2.60813	1.50217	-0.0394506	0.72532	1.761	1.51396	0.347091	-0.150003	3.11808	1.97089
gene-LSAT_8X154420	0.702078	1.31242	1.17322	0.450809	-1.12975	-1.14466	1.8762	0.497116	-0.861041	1.88515	1.22715	1.0057
gene-LSAT_8X20640	0.713932	1.00851	0.771497	0.665054	-0.415916	-1.87424	1.59351	0.325191	0.190497	1.15886	1.08221	0.51466
gene-LSAT_3X107800	0.00591312	0.0179299	0.803764	1.09532	-0.287422	-0.824867	2.05749	0.207114	-0.597009	1.30673	1.95647	0.482818
gene-LSAT_5X98900	0.298438	0.380161	0.665366	0.0802848	-0.350144	-0.686215	1.65328	0.372306	-0.840982	1.00321	1.55855	0.736169
gene-LSAT_8X81900	0.0448424	1.128	2.01841	0.642288	0.707827	-0.804247	1.57358	0.384119	-0.759932	1.1959	1.12587	0.959391
gene-LSAT_3X99141	0.974415	-0.0831793	1.43894	0.0120443	-0.817726	-0.0614673	2.87048	-0.25871	0.485299	0.535349	1.05723	0.29238
gene-LSAT_2X34201	0.258868	0.24834	1.37397	0.152415	-0.0363191	0.484475	2.5068	-0.696647	-0.0616941	-0.144228	1.31998	0.516694
gene-LSAT_5X65860	0.793799	1.06968	0.959983	0.624191	-0.747602	-0.21058	2.15016	-0.267239	0.258849	0.628781	1.5242	-0.132632
gene-LSAT_7X52460	0.28222	0.311513	1.41877	1.63632	-0.564562	-0.568383	3.08703	-0.473133	0.474436	-0.150003	1.08221	0.76145
gene-LSAT_6X38101	0.828507	1.14353	1.28138	0.787351	0.948977	-0.893272	2.3678	0.266322	-0.17702	-0.522701	1.49789	1.5057
gene-LSAT_9X46321	1.14221	0.573908	1.62623	0.39768	1.18157	-0.986279	2.17724	0.259526	-0.240075	0.263952	1.11501	0.471117
gene-LSAT_3X23440	1.2192	1.57806	1.04573	-0.161802	0.22087	0.0941531	1.55004	0.868701	-1.09627	-0.0975048	1.22706	0.985901
gene-LSAT_4X26961	0.654548	1.38295	1.80151	-1.02516	0.427176	-0.140276	1.88825	0.629722	-0.171535	-0.643243	0.944103	0.729136
gene-LSAT_5X124140	0.962067	0.946909	2.27751	-0.626316	-0.0462358	-0.0413215	1.70489	-0.752647	-0.589715	-0.142709	1.56471	1.4528
gene-LSAT_3X127861	0.775664	0.0179299	3.40502	-0.373266	-0.0462358	-0.575168	0.820776	-0.715516	-0.602602	-0.183478	1.91728	1.94082
gene-LSAT_1X11721	0.53126	1.85058	2.55965	0.445747	0.836852	0.477766	0.454679	-0.595557	-0.888334	0.897316	2.06833	1.25388
gene-LSAT_1X91141	0.00591312	1.15721	2.14895	1.18355	0.135471	-0.392724	3.33292	2.23202	1.41844	3.15064	2.59086	2.30587
gene-LSAT_4X164320	0.510455	1.26587	1.87533	0.809311	0.367595	-0.574358	3.27308	1.94498	1.66779	3.11095	2.68413	2.08163
gene-LSAT_1X47121	0.359337	1.23797	2.18966	0.946703	-0.143904	-1.35834	3.16587	1.63719	0.651729	3.17159	2.99015	1.80564
gene-LSAT_8X131420	0.539328	1.0811	2.67556	1.31566	0.0627546	-0.241035	3.12402	1.8366	1.00975	3.36914	2.79119	0.818929
gene-LSAT_9X117801	-0.0520173	0.745499	1.28347	0.921452	0.0201811	0.313434	2.32313	1.50703	0.761229	2.83677	2.80331	1.74197
gene-LSAT_3X121021	0.190829	0.235999	1.20586	0.358417	0.0631905	-0.0367762	2.37894	1.3623	1.11664	2.7427	2.60373	1.78416
gene-LSAT_0X15021	-0.0633207	0.492267	1.25697	0.728834	-0.0585381	-0.235402	2.04745	1.21754	0.404345	3.51001	2.85707	1.887
gene-LSAT_5X62060	-0.418513	1.02497	2.05518	0.414444	-0.513353	0.113698	2.72098	0.799257	1.67813	4.04959	2.5198	1.6938
gene-LSAT_3X122520	0.00591312	0.547279	3.11315	0.0982878	-1.0878	-0.153273	2.28167	1.34501	1.53047	2.27361	1.93228	0.852523
gene-LSAT_8X68380	0.0855427	0.646769	2.97703	0.563319	-1.39349	0.19492	2.68218	0.503764	0.92592	2.70305	1.17134	1.67771
gene-LSAT_3X123400	0.0181952	0.0157479	3.17609	-0.877732	0.610024	0.800966	2.92275	-0.344272	0.304522	2.69966	2.72852	2.13215
gene-LSAT_8X101161	-0.517985	0.803072	2.54409	1.85821	0.687518	0.549687	1.97503	2.04813	1.3872	2.93169	1.51571	2.94775
gene-LSAT_5X157901	-0.517985	0.947796	2.89179	2.14638	1.20278	0.969819	1.27219	0.822442	1.20801	2.24186	1.42291	1.2102
gene-LSAT_1X91241	0.00591312	0.0179299	3.5068	1.63771	-0.0363191	-0.0401396	0.705092	-0.17794	0.455544	3.70882	2.29877	3.14992
gene-LSAT_6X99320	-1.43799	0.386195	3.52968	2.51218	-0.572452	-0.941277	3.00564	0.746978	1.78871	2.28201	2.07419	2.35276
gene-LSAT_9X43321	-0.496246	-1.94557	2.74934	1.94116	0.436548	-0.464758	2.08019	0.795735	1.86888	2.38517	1.81631	1.4738
gene-LSAT_3X58541	0.0151069	0.242245	0.0653071	-0.685907	0.686326	0.83625	0.47391	0.147089	1.91947	3.43499	1.90785	1.30603
gene-LSAT_6X4360	-0.0423229	0.00224032	-0.237968	-0.589509	0.32096	1.05029	0.553882	-0.288009	2.09803	2.89859	2.36334	1.7764
gene-LSAT_5X188861	-0.580217	0.527647	0.650366	-0.65491	0.878401	0.938613	1.02229	-0.218008	1.94062	3.17124	2.65048	2.03175
gene-LSAT_3X28640	-0.381453	0.397597	0.173486	-0.137766	1.32171	0.465728	0.0261998	0.116725	2.70434	2.58633	2.38581	2.27287
gene-LSAT_4X4281	-0.994434	0.633931	0.0836242	-0.544708	1.07031	0.591144	0.0874712	-0.205085	1.48282	2.75089	3.16329	1.23825
gene-LSAT_5X92321	-0.347377	0.788872	-0.457846	-1.03711	1.54472	1.09375	0.242082	-1.15981	1.37305	2.86897	2.27592	1.6073
gene-LSAT_8X91840	0.334608	0.834554	0.770499	0.148594	0.586679	1.05751	0.414191	-1.05463	1.32989	2.01698	2.45206	2.1834
gene-LSAT_3X116801	0.324325	0.783324	0.505392	0.320302	0.641479	0.835501	0.226417	-0.0144288	1.1444	2.22719	2.16698	1.89644
gene-LSAT_9X120080	0.268232	0.19204	0.108437	-0.448328	0.342521	0.841514	0.353244	-0.0174292	1.09314	1.66481	2.92594	2.34628
gene-LSAT_8X79880	0.609044	0.106079	0.467568	0.0898674	0.995268	0.605909	-0.166363	-0.466738	1.07416	1.50658	2.39819	1.84287
gene-LSAT_6X94501	1.06411	0.0179299	0.318149	-0.626316	0.896099	0.532815	0.00676522	-0.729253	1.93779	2.91639	3.15371	2.61811
gene-LSAT_3X139900	-0.430511	-0.0746144	0.0646399	-0.168327	0.903894	1.0467	0.655654	0.347532	1.66823	2.71228	2.39519	1.99462
gene-LSAT_6X42360	-0.557135	-0.178461	-0.168808	-0.46359	1.18798	1.07105	0.800298	0.598687	1.53713	2.66916	2.43355	1.8827
gene-LSAT_9X60201	-0.279228	0.143047	-0.55575	-0.481478	1.3606	0.950244	0.415739	0.329826	1.6873	2.59239	2.33353	1.81897
gene-LSAT_2X126880	-0.160144	0.455583	-0.33423	-0.231696	0.923194	0.762983	0.426487	0.193656	1.37827	2.64813	2.86417	2.27344
gene-LSAT_4X70741	-0.184765	-0.166985	0.119018	-0.260871	1.47998	1.36032	0.171117	0.244413	1.40604	2.2791	2.32695	1.94163
gene-LSAT_2X60560	0.100722	-0.238175	-0.0531395	-0.318629	1.10533	1.31657	0.321761	0.0242735	1.21282	2.30597	2.04356	1.8674
gene-LSAT_2X77780	0.00519397	-0.0183364	-0.146926	-0.323872	0.371152	0.48456	0.258434	-0.0776039	1.46641	2.512	1.95639	1.6141
gene-LSAT_7X25320	-0.183609	-0.263683	-0.292507	-0.166407	0.357656	0.57966	0.275775	-0.144137	0.931499	1.99366	2.03875	1.54016
gene-LSAT_9X39460	-0.194108	-0.396326	-0.506993	-0.412074	0.475046	0.429758	-0.265182	-0.533945	1.37603	2.23691	2.03715	1.51289
gene-LSAT_4X146741	-0.123907	-0.189448	-0.443835	-0.337397	1.04543	-0.17795	-0.29468	0.173347	1.05543	2.17024	2.14183	1.31099
gene-LSAT_2X133341	0.307969	0.73089	0.0286758	0.349857	0.798338	0.93716	0.246342	0.0667868	1.44666	1.77612	3.07631	2.28221
gene-LSAT_9X73281	0.321087	0.375915	0.0241582	0.505577	1.37074	0.736083	0.30817	-0.343723	1.49093	1.97244	2.66753	1.89681
gene-LSAT_6X56420	-0.091661	0.470034	-0.115268	-0.316455	1.7443	1.1661	0.816643	0.14796	0.964777	1.88361	3.03486	1.84647
gene-LSAT_9X94040	0.438127	0.375281	0.214397	0.0255751	1.13872	1.01	0.619137	-0.193206	0.262082	2.03674	2.80989	2.08656
gene-LSAT_3X8840	0.131213	0.671477	-0.439443	-0.469128	1.41149	1.20116	1.23835	1.04728	1.25068	2.37066	2.41034	1.82986
gene-LSAT_4X101120	-0.409385	0.177918	-0.207492	-0.367474	1.82594	1.36647	0.860105	0.67295	1.39806	2.28441	2.37391	1.86441
gene-LSAT_4X179820	-0.235384	1.61315	-0.0848187	-0.105033	1.63929	0.982972	0.842115	0.737466	1.00564	2.28278	2.93125	1.96475
gene-LSAT_9X103941	-0.4972	-0.375079	0.465839	-0.0894117	1.10565	1.20865	1.25486	0.901779	1.34503	2.24542	2.86984	2.27176
gene-LSAT_8X129040	-0.233349	-0.237393	-0.380196	-0.28633	1.24217	1.37146	0.872596	0.932469	1.33544	2.46367	3.14059	2.03928
gene-LSAT_7X74080	0.0119123	0.162476	0.611261	-0.759805	0.690572	0.888663	0.59312	1.11222	0.791275	2.62816	3.14732	2.8296
gene-LSAT_4X176860	-0.00167189	0.134834	-0.155303	-0.448188	0.841698	0.467409	0.671681	0.410541	0.969672	1.75544	2.65062	1.58101
gene-LSAT_9X50301	-0.298334	-0.153357	-0.0150294	-0.2235	0.531663	0.263966	0.541232	0.62212	0.457022	1.8992	2.91747	1.6532
gene-LSAT_1X53381	-0.572905	0.640332	-0.375995	-0.250175	0.990447	0.549033	0.394137	0.719829	0.672328	1.83047	2.50503	1.94558
gene-LSAT_2X85000	-0.514783	0.266358	0.530512	-0.0877137	0.997697	0.853669	0.575782	0.673017	0.119201	2.47657	2.70794	1.86828
gene-LSAT_6X5540	0.29702	0.570516	0.0459177	0.195874	1.28263	1.15296	0.619659	0.549087	0.493208	2.19439	4.00163	2.91543
gene-LSAT_1X11280	0.453949	0.538365	-0.192052	-0.103897	1.68937	1.28219	1.27146	-0.387182	0.731126	2.09435	4.07543	2.1544
gene-LSAT_3X9520	0.53126	0.550018	0.0686884	0.152415	1.92202	1.42927	-0.238218	-0.196852	-0.0616941	1.96109	3.0928	1.99301
gene-LSAT_3X136181	-1.29572	-0.451822	-0.890171	-0.411643	1.92553	1.39863	0.760022	1.04579	1.47266	1.96572	3.3328	2.15076
gene-LSAT_6X78620	-0.658389	-0.668917	-0.632059	-0.2573	1.39576	0.748077	0.685397	1.09312	0.986304	2.50332	3.62428	1.4808
gene-LSAT_3X26900	-0.529017	-0.517001	-0.701645	-0.0982535	1.51664	1.02493	1.07018	1.0879	0.725254	1.3092	2.50777	2.60448
gene-LSAT_5X89440	-0.66709	-0.302187	-0.192424	0.279388	1.6433	0.408152	0.687694	1.10354	0.465512	1.13527	3.01192	1.66326
gene-LSAT_3X8420	-1.32751	0.78677	-0.540479	-0.401388	2.35443	1.66495	0.325865	0.832305	1.0263	2.50582	3.13443	2.11768
gene-LSAT_4X179880	-1.23009	0.132193	-0.564763	-0.51725	1.73821	1.61862	-0.251928	0.176984	1.39298	2.79476	2.60807	1.87867
gene-LSAT_2X107500	-0.580325	-0.263814	1.00089	-0.372386	1.26395	1.42951	-0.75906	0.970658	1.79435	1.84204	3.00385	2.5901
gene-LSAT_8X151560	-1.57849	-1.56647	0.0677738	-0.374318	2.38493	1.8818	0.102683	-0.0960108	2.12028	0.96602	3.48314	1.85558
gene-LSAT_8X145101	0.222813	0.769867	0.171577	-0.357321	1.89735	1.74369	1.03909	0.528924	1.94489	3.14002	2.0296	1.49933
gene-LSAT_2X107521	-0.524326	0.357019	0.332771	0.00327686	1.85147	1.64295	1.18348	0.892301	1.77888	2.99662	1.92304	1.18525
gene-LSAT_2X87480	-0.238623	0.673179	0.303502	-0.184785	1.47127	1.58189	0.638019	0.658443	1.59098	2.84233	2.084	1.55497
gene-LSAT_8X38860	-0.477997	0.559453	0.018063	-0.470545	1.5474	1.56994	0.798056	0.478738	1.53743	2.60083	2.12002	1.94776
gene-LSAT_4X3921	-0.245481	0.507237	0.239314	-0.323477	1.43382	1.22576	0.880456	0.439507	1.78028	3.0863	1.43192	1.00188
gene-LSAT_7X60801	-0.168587	0.50045	-0.287643	-0.572324	1.29801	1.2933	0.805025	0.719525	1.77006	2.94567	1.85375	1.14847
gene-LSAT_4X147101	-0.179697	0.415363	0.178925	0.0494719	1.3543	0.765641	0.982354	0.741048	1.69917	2.89137	2.08331	1.48472
gene-LSAT_5X18140	-0.480589	-0.00424273	0.776433	0.049732	1.44102	1.34794	1.11436	0.656848	1.4786	2.61219	1.87383	1.65603
gene-LSAT_6X96960	-0.381117	0.0914445	0.127956	-0.236239	1.50532	1.36427	0.819513	0.587453	1.51437	2.51632	1.83785	1.40069
gene-LSAT_7X98820	-0.44642	0.189005	0.424683	0.325038	1.56953	1.04627	1.06592	0.942744	1.53631	2.16264	1.51686	1.51275
gene-LSAT_1X15201	-1.45285	0.10078	-0.153943	0.0116574	1.26435	1.44589	1.53279	1.29969	1.80657	2.64531	1.7712	1.31461
gene-LSAT_9X13261	0.211683	0.498051	0.975879	0.571496	0.915279	1.21444	1.33812	0.745592	1.11483	2.24452	1.06396	1.05551
gene-LSAT_0X13600	0.0675008	0.245407	0.854954	0.354232	0.800675	0.882492	0.758776	0.541248	1.20841	2.1358	1.07147	0.973456
gene-LSAT_1X7820	-0.399564	0.128983	0.851561	0.309371	1.31687	0.927849	1.47987	0.88056	1.2043	2.27663	1.03492	0.662919
gene-LSAT_5X100420	0.340909	0.51019	0.628713	0.22504	1.44631	1.20994	1.06678	0.703657	1.30336	2.9478	1.59824	0.894636
gene-LSAT_1X86480	0.254645	-0.048473	1.02464	0.181521	0.682592	0.983923	1.39135	0.224314	1.76938	2.83233	1.28506	1.24337
gene-LSAT_8X124140	0.413026	-0.202596	0.58644	-0.225675	1.05474	1.14935	1.39218	0.645474	1.53752	2.22931	0.859803	1.5807
gene-LSAT_4X46420	-0.749864	0.0673509	0.660882	0.0550069	1.07277	1.18258	0.847478	0.723494	1.00317	2.09881	1.41952	1.54726
gene-LSAT_6X41601	-0.66702	-0.116073	0.573966	0.132419	1.35598	1.17994	0.869265	0.614856	0.761934	2.07022	1.21681	1.0238
gene-LSAT_4X152320	-0.572077	-0.16433	1.19464	0.386507	1.18688	1.17656	0.944419	0.455051	0.76862	1.75109	1.71916	1.63047
gene-LSAT_6X42341	-0.81048	0.421156	1.20641	0.371243	1.62132	1.4814	0.925399	0.506653	1.1071	2.33788	1.34275	1.18993
gene-LSAT_7X73381	-0.282876	0.427034	1.16332	0.0123579	1.85115	1.16271	1.17714	0.536579	0.753943	1.94386	1.26538	1.17166
gene-LSAT_6X110060	-0.283916	0.0101019	1.23858	0.173365	0.699475	1.41881	0.513194	0.83685	1.04351	2.28225	1.18473	1.84938
gene-LSAT_9X39381	-0.681779	-0.670281	0.787291	-0.121694	1.00269	1.28403	1.32976	0.45906	1.34647	2.62836	2.2245	1.50696
gene-LSAT_8X57280	-0.635828	-0.528545	0.701803	0.00937635	0.697152	1.02466	1.12568	0.64864	1.16779	2.14182	2.30215	1.88483
gene-LSAT_3X75041	-0.759931	-0.647728	0.441218	-0.213722	0.858886	1.04117	0.916105	0.103258	1.34983	1.96166	2.29259	1.24705
gene-LSAT_6X115280	0.0590614	-0.949494	0.665693	0.61138	1.1985	1.35577	0.994903	0.208139	2.00676	2.63034	1.84587	2.00996
gene-LSAT_1X21761	-1.04037	-0.798566	0.406072	-0.0630427	0.782762	1.34837	0.462826	-0.278588	1.68593	3.07143	2.0552	1.66758
gene-LSAT_5X175321	-1.04142	-0.628475	0.31979	0.946324	0.890976	0.798574	0.327427	-0.756124	1.7626	2.63915	2.31368	1.10222
gene-LSAT_4X74461	-1.01018	-0.249841	0.851936	0.143794	0.949718	0.719956	-0.185993	-0.2636	1.04927	2.16119	2.17922	1.63879
gene-LSAT_0X3061	0.414969	0.0381364	1.53721	0.647217	2.04691	1.79481	1.60251	0.497145	2.46729	4.01258	2.27606	1.05892
gene-LSAT_1X21801	-0.602727	-1.16477	0.749034	-0.30899	1.44626	1.36646	0.520069	0.079255	2.41476	3.79477	1.759	1.22469
gene-LSAT_8X137081	-0.416109	0.141062	-0.548398	-0.553535	1.30225	1.17129	0.482904	-0.138751	2.54713	3.07824	2.11113	1.80342
gene-LSAT_4X179600	-0.956013	-0.129575	-0.906812	-0.835754	1.42217	1.75916	0.0146474	-0.455006	2.4644	2.95486	1.51214	1.88598
gene-LSAT_8X22660	-0.184808	1.20607	-0.828331	-0.86624	1.88811	1.49898	-0.207545	-0.18008	2.49289	3.5627	1.44665	1.31267
gene-LSAT_3X67580	0.457146	1.11957	-0.174418	0.219365	2.71723	2.22153	1.26257	0.18665	1.87605	2.42457	1.6398	1.20145
gene-LSAT_3X25621	0.568361	0.601475	0.165906	-0.785248	1.89932	2.01537	0.396365	-0.167653	1.70276	2.06337	1.12273	1.37006
gene-LSAT_9X38660	0.454943	-0.220911	-0.26634	-0.690227	1.44637	1.6716	-0.849581	-0.416661	1.54508	2.30157	2.32595	2.50816
gene-LSAT_9X35121	0.526126	0.0179299	0.0755259	-0.366338	1.67045	1.50274	-0.247529	-0.729253	1.54433	1.19509	2.2016	1.96796
gene-LSAT_1X19541	-0.275564	-0.265714	-0.0849772	-0.268383	1.9307	1.52591	-1.04535	-1.1612	0.687776	2.9179	2.6809	2.69112
gene-LSAT_4X18140	1.21381	0.00132934	0.99778	0.286014	1.79321	1.68589	-1.06994	-0.348452	1.91791	2.84973	2.96903	1.64772
gene-LSAT_1X66961	0.00591312	0.0179299	0.32404	0.653845	2.328	1.43307	-1.03018	-0.988812	0.990566	1.95571	2.47575	0.387058
gene-LSAT_4X160760	-0.0607655	-0.126727	0.297163	-0.265714	1.11143	0.980666	0.911217	0.597755	1.26712	1.95387	1.89921	1.54396
gene-LSAT_9X122941	-0.218022	0.0826238	0.28323	-0.275824	0.844506	0.91433	0.893294	0.358623	1.44255	2.21699	1.80623	1.5375
gene-LSAT_9X35061	-0.272977	-0.322956	0.104475	0.0176615	0.889809	0.903448	0.759534	0.582951	1.17056	2.23489	1.60275	1.30634
gene-LSAT_9X20480	-0.0598	0.160921	0.263958	-0.00464684	1.37882	1.16832	0.61454	0.41448	1.10044	2.01677	1.89035	1.33926
gene-LSAT_2X77300	-0.184368	0.137516	-0.232795	-0.212144	0.998064	1.07797	0.800006	0.617521	1.09916	1.99554	1.87929	1.12279
gene-LSAT_7X66960	-0.311486	-0.311414	-0.100699	-0.432602	0.914369	0.909133	0.553327	0.484268	0.894284	1.99255	2.05469	1.43893
gene-LSAT_2X60540	-0.0699064	-7.71091e-05	-0.132155	-0.508361	0.987111	0.906374	0.262034	0.186978	1.11014	2.0149	1.73559	1.54361
gene-LSAT_8X27020	-0.134779	-0.203344	0.233295	-0.304537	0.866301	0.882311	0.486184	0.158209	1.38063	2.00394	1.43935	0.983926
gene-LSAT_6X41521	-0.328991	-0.322037	-0.0662722	-0.256805	0.858775	0.785381	0.619268	0.219543	1.06669	2.30362	1.30081	1.12077
gene-LSAT_8X112841	-0.481333	-0.49698	-0.141015	-0.069954	1.3242	1.63552	0.733149	0.122512	1.33117	2.08461	1.55987	1.47954
gene-LSAT_4X12981	-1.04043	0.026846	-0.267331	0.0180737	0.128113	1.06845	0.500346	0.392477	0.650538	2.39104	1.238	0.686259
gene-LSAT_4X179321	-0.891711	-0.215857	-0.635805	0.236486	0.82833	1.17496	-0.174844	0.0666657	0.86656	2.07218	0.991287	0.757094
gene-LSAT_7X87840	-1.04233	0.188193	-0.547225	0.067055	0.771981	1.92924	0.692276	-0.187399	1.21278	2.08552	2.06424	0.858216
gene-LSAT_6X43780	-1.55337	-1.10176	-0.342666	-0.281479	1.61804	1.34076	0.0614862	0.369749	1.19126	1.9944	1.87063	1.79649
gene-LSAT_8X1580	-1.31807	-1.3077	0.230319	-0.346684	1.03312	0.932801	0.239513	0.194971	0.838186	1.79212	1.77809	1.14085
gene-LSAT_5X179700	-0.80616	-0.735119	-0.273004	-0.243672	1.33059	0.904703	0.61295	0.896224	0.915258	1.7941	2.05115	1.58009
gene-LSAT_2X105441	-0.857844	-0.638661	-0.415033	0.288858	0.969473	1.05457	0.434017	0.12165	-0.148164	1.23267	2.27704	1.87418
gene-LSAT_4X184601	-0.948003	-0.679749	-0.1386	0.227585	1.27852	1.26905	-0.285907	0.540094	0.210898	1.17778	1.81921	1.02969
gene-LSAT_8X40701	-0.635492	-1.41686	-1.2211	0.452689	0.321285	2.09368	1.1784	0.916585	0.556025	1.91037	2.26894	2.2594
gene-LSAT_2X94701	-0.529321	-1.04265	-0.442469	1.64226	0.893933	1.0189	1.23359	0.775473	0.344089	1.69534	1.93388	1.12187
gene-LSAT_5X54420	-1.47773	-2.04786	0.61065	-0.264694	0.435159	0.621189	1.67595	0.688675	1.14324	2.7666	2.01136	1.74782
gene-LSAT_8X98880	-1.12437	-1.64921	0.792112	0.189061	0.372457	0.00704984	1.17372	0.557607	0.766297	1.96179	1.38617	0.916547
gene-LSAT_8X8201	-1.19797	-1.08438	1.46093	0.125572	1.10582	0.991593	2.3568	0.575855	1.02563	2.71565	1.39265	1.29024
gene-LSAT_1X34921	-0.982115	-1.05493	0.79973	0.374435	0.914162	0.93652	2.10702	1.76064	1.21677	1.94578	2.2644	1.54928
gene-LSAT_2X83840	-1.49392	-1.07423	0.0658891	0.687286	0.585411	0.677038	1.86895	1.86615	0.887704	2.86681	2.12749	1.65571
gene-LSAT_5X30680	-2.24226	0.400045	0.615509	0.115906	0.720751	0.576288	1.83622	0.671499	2.19077	2.94754	1.77366	0.998764
gene-LSAT_8X120360	-0.602406	-1.96537	0.918236	0.513994	0.810607	1.16972	0.526275	0.460126	0.827156	2.44724	1.51082	1.00121
gene-LSAT_4X140521	-1.68715	-2.23949	0.684918	0.512846	1.41485	1.06655	0.5875	0.102233	0.929501	2.02127	1.88695	0.759426
gene-LSAT_3X12421	-1.17662	-2.43917	0.838543	0.152415	1.98749	1.79141	-0.238218	-0.196852	0.46695	1.16906	1.32756	0.507752
gene-LSAT_7X29921	-1.28521	-1.63347	0.557473	-0.912921	2.34488	2.09807	0.731537	1.86418	1.61424	2.30388	-0.248566	-0.0708238
gene-LSAT_9X22261	-1.3488	-1.2519	0.813901	0.92975	0.842857	0.91244	0.410792	1.34194	2.09339	1.79439	0.473247	1.59706
gene-LSAT_2X99080	-1.98281	-1.19085	0.3549	1.10776	0.468072	1.57743	1.50394	0.737677	1.40248	0.6299	0.260511	0.507946
gene-LSAT_8X153780	-1.96772	-0.5107	0.4081	-0.00743558	0.335883	0.49687	0.856042	0.867753	1.56875	1.03419	-0.36252	0.00677009
gene-LSAT_1X14281	-1.53925	-0.311884	0.153295	-0.478615	-0.232688	0.837354	0.0989198	0.318692	1.53742	1.60932	0.225427	0.433598
gene-LSAT_7X102740	0.00591312	0.0179299	-0.470033	0.640436	1.28169	1.56525	0.569019	1.30871	1.47725	2.60677	0.123569	0.703743
gene-LSAT_2X69440	-0.481526	-0.650521	0.15991	0.572691	1.17623	0.830641	0.578701	0.979569	1.54241	1.93623	0.831867	0.683657
gene-LSAT_9X18801	0.33222	-0.832199	0.200963	0.00920991	1.39248	1.12655	1.91655	1.26128	1.19179	1.74229	0.0202818	-0.259922
gene-LSAT_9X102220	-0.445226	0.721439	0.444126	1.28096	2.25491	1.62758	2.1267	1.53304	2.12682	1.46676	0.505361	-0.2821
gene-LSAT_1X125481	-1.31982	-0.969858	1.0606	0.561403	1.54827	1.42533	1.95828	0.890725	2.54722	2.03921	0.822979	-0.222172
gene-LSAT_6X7081	-0.133873	0.867324	1.40064	0.463697	0.343014	1.08382	0.84723	1.07947	2.17764	3.02891	0.311696	0.933095
gene-LSAT_4X111140	0.390039	0.953483	1.82955	0.753422	1.27208	1.79353	1.6172	0.291276	1.77275	1.39533	0.0132694	-0.310021
gene-LSAT_8X37860	-0.517985	2.13736	1.38524	-0.0875222	1.437	1.80848	0.284871	0.319715	1.59019	1.23423	0.969849	0.927883
gene-LSAT_3X67720	-0.837411	0.671149	0.710542	-0.997011	2.41044	2.48648	0.279347	0.427254	0.653894	1.36949	0.44139	0.589488
gene-LSAT_3X54680	-0.922514	0.273356	1.1133	-0.239863	1.63829	1.34012	-0.852909	0.340846	2.22289	2.12963	0.804044	0.687548
gene-LSAT_4X123061	-1.2887	0.947883	0.374952	0.270872	1.35022	1.87911	0.657817	-0.241295	0.609233	0.887737	1.44522	0.98749
gene-LSAT_4X84900	-0.539667	0.289222	0.123197	0.345315	1.44144	2.07246	0.0199535	-1.05396	0.734767	0.659554	0.706603	0.575285
gene-LSAT_1X3180	0.0697917	0.252657	0.216781	0.318996	2.71972	2.46165	-0.216407	-0.228127	0.85589	0.687364	1.30711	1.5802
gene-LSAT_6X110941	0.359865	0.617312	0.152972	-0.169258	0.335354	0.467131	1.31096	0.76446	1.08428	2.13434	2.26714	1.62037
gene-LSAT_4X1720	0.216816	0.242882	0.101193	-0.398976	0.386848	0.276619	1.22914	0.92794	0.753669	1.99837	2.44299	1.59194
gene-LSAT_6X5500	0.380718	0.304084	0.0706827	-0.488169	0.0691117	0.131349	0.925601	0.771191	1.13334	2.20875	2.45689	1.42502
gene-LSAT_1X20740	0.354745	0.28121	-0.104901	-0.642863	0.0398253	0.208602	1.43905	0.629083	0.969352	2.1186	2.03104	1.22405
gene-LSAT_6X32621	0.261723	0.437087	0.18219	0.239145	0.199097	0.433824	1.16402	0.271231	1.06665	2.14207	2.19402	1.70727
gene-LSAT_9X50660	0.156554	0.155222	-0.00568807	-0.0253757	0.314001	0.00245414	1.06552	0.295562	0.834364	1.62965	2.12114	1.4863
gene-LSAT_9X6621	0.259515	0.543349	0.756188	0.0187244	0.295337	-0.031742	1.37495	0.683261	0.645838	1.58126	1.9767	1.12181
gene-LSAT_9X5361	0.12803	0.0742296	0.60792	-0.042659	0.0742912	-0.131637	1.35544	0.818757	0.999143	1.76175	2.16793	1.27517
gene-LSAT_7X98121	0.0715804	0.495328	0.199022	0.0159289	-0.0126506	0.0465349	0.983825	0.311157	0.636582	1.37833	2.12882	1.56693
gene-LSAT_3X31320	0.15395	0.534867	0.273427	-0.0762496	-0.349706	-0.158095	1.15671	0.396424	0.597914	1.51219	2.27848	1.26855
gene-LSAT_3X105601	0.628742	0.132168	-0.206099	-0.619157	-0.198136	0.0784818	2.22031	1.03824	0.874259	2.19534	2.09787	1.81511
gene-LSAT_3X21901	0.32565	-0.0856858	0.164456	-0.328302	-0.273961	0.04068	1.8429	0.856091	1.25536	1.66787	2.13064	1.20387
gene-LSAT_9X92461	0.59735	0.662736	0.0331835	-0.393289	-0.083828	-0.825281	2.17177	0.733068	1.05941	1.98685	1.89888	1.33721
gene-LSAT_9X103381	0.659947	0.648911	0.0138773	-1.06261	-0.615383	0.0438072	1.4757	0.935916	0.502901	2.18603	2.08572	1.53115
gene-LSAT_1X34040	0.038706	-0.169038	0.247921	-0.530169	-0.407583	0.321576	1.52744	0.874428	0.979052	1.32756	2.84803	2.05989
gene-LSAT_2X20080	-0.0563367	-0.280531	-0.317644	-0.904229	-0.00879526	-0.149235	1.26932	1.11772	1.44828	1.99792	2.46648	2.19384
gene-LSAT_4X71461	-0.131597	0.0483815	-0.0416108	0.536045	-0.813311	-0.491589	1.31782	1.31393	1.34864	2.05563	3.03763	1.84284
gene-LSAT_7X114101	1.27302	0.766004	0.500345	-0.386349	-0.156198	-0.106622	1.47387	0.796524	0.962581	2.11796	2.96017	2.34125
gene-LSAT_4X57621	0.253982	0.829125	0.823795	-0.119897	-0.262497	-0.204257	0.965016	-0.251074	1.33171	1.89113	2.88627	2.57546
gene-LSAT_7X78381	0.338146	0.281454	-0.174051	-0.923849	0.298648	-0.109963	2.43387	0.948236	1.41844	2.26558	3.00608	1.94189
gene-LSAT_1X42821	-0.25826	-0.243853	-0.116015	-0.400882	0.478715	-0.575168	2.0449	1.27536	1.23518	2.18365	3.16634	2.03584
gene-LSAT_9X24861	0.0623149	-0.128971	0.625702	-0.4656	0.325694	-0.253783	2.08844	1.58701	1.07214	1.8258	2.51754	1.87162
gene-LSAT_1X90561	0.00453414	-0.519046	0.176561	-0.24659	-0.208155	-0.75032	2.28832	1.36755	0.986304	2.33662	2.31285	1.90381
gene-LSAT_4X129180	-0.193017	0.943331	0.870484	-0.123122	0.292802	-0.995049	1.97883	0.972297	1.80877	2.55578	3.2736	1.92836
gene-LSAT_1X18141	0.153641	-0.0342635	0.651721	0.0741051	-0.0293015	-1.2956	2.24685	1.45054	1.63279	2.77923	2.2282	2.16864
gene-LSAT_7X101401	-0.729411	0.119574	0.706153	0.711835	0.988115	0.882103	1.67557	1.04909	0.630931	2.28378	2.87355	1.95511
gene-LSAT_1X47320	-0.518782	-0.0573913	0.414894	0.499038	0.605152	0.884935	1.39319	0.900137	0.829588	2.23944	2.49518	1.74759
gene-LSAT_9X104300	-0.373437	0.382611	1.02371	0.737577	0.773824	0.467592	1.85872	1.16907	0.679453	2.23121	2.57183	1.40352
gene-LSAT_5X169901	0.00134085	1.03339	0.492518	0.822698	0.732536	0.193269	1.61001	1.49642	1.02374	1.97698	2.34682	2.20629
gene-LSAT_3X61580	-0.295564	0.826128	0.163463	0.713164	0.652236	0.169172	2.0267	1.46921	0.656447	2.01605	2.91989	1.19079
gene-LSAT_8X34901	-1.20053	0.135768	0.566665	0.772118	0.651454	0.528303	1.48868	1.70267	1.20455	2.23196	2.62927	2.21814
gene-LSAT_9X111281	-1.14417	0.393734	-0.270069	0.804066	0.603629	-0.0727067	1.96328	1.72556	1.54172	2.55864	2.55072	1.54934
gene-LSAT_7X116420	-0.230874	0.380933	0.120015	0.260369	-0.432984	0.399941	2.38294	2.34182	0.431879	1.87804	3.02144	2.12923
gene-LSAT_2X72561	-0.220195	0.72238	0.442856	-0.0131307	-0.282536	0.854895	1.57172	1.79481	0.477752	1.55025	2.54927	2.1465
gene-LSAT_7X83500	-1.12304	-0.212164	-0.379354	0.219014	0.199815	0.647142	1.59618	1.66017	0.0734006	1.50836	3.00725	2.45794
gene-LSAT_5X143000	-0.00880445	0.24834	0.855216	1.10958	1.04845	1.0448	1.6271	0.325191	1.02374	1.56958	2.34481	2.62589
gene-LSAT_6X341	-0.335573	0.310491	0.32164	0.38042	0.188042	1.41597	2.03295	0.998974	1.04643	1.2556	1.65584	2.22919
gene-LSAT_6X37100	-0.294484	0.111656	0.502161	0.700438	0.649347	0.490889	2.11523	1.38608	1.77856	1.04071	2.85852	1.29788
gene-LSAT_8X120380	-0.236738	-0.754745	1.08267	0.707922	0.19396	0.462873	2.18733	1.19846	0.48023	1.36453	2.22661	1.52755
gene-LSAT_8X150440	-0.16888	-0.379403	-0.113285	-0.195058	0.213735	0.215577	0.660182	0.300056	1.0487	2.6397	2.40228	1.6264
gene-LSAT_2X123461	-0.332817	-0.645356	-0.19116	-0.0908112	0.0139066	0.52683	0.722926	0.245557	0.558901	2.59691	2.26031	1.61134
gene-LSAT_8X46420	-0.331604	-0.189824	-0.237092	-0.445081	0.590579	0.882431	0.599848	0.558394	1.04816	2.35312	2.39136	1.90405
gene-LSAT_9X65460	-0.162432	0.145925	0.256902	0.0438009	0.65885	0.135004	0.841689	0.830827	1.26268	2.7718	2.10555	1.98832
gene-LSAT_7X47940	0.0386305	0.0137423	0.352462	-0.306187	0.244896	0.404851	0.000484919	0.50946	1.13693	3.05603	2.44843	2.44547
gene-LSAT_8X103180	-0.173163	-0.28011	0.567281	0.226213	0.20734	0.711321	1.30312	0.417543	1.6871	3.11747	2.3884	1.88881
gene-LSAT_4X167201	-0.193881	-0.0747005	0.292232	0.169601	-0.0825201	0.47268	0.980781	0.530409	1.79139	2.626	2.60313	2.55766
gene-LSAT_6X77361	0.126569	-0.890999	0.534304	-0.642672	0.297591	-0.0691381	1.11103	0.697543	0.731921	3.54751	2.85322	2.74728
gene-LSAT_8X38081	-0.530973	0.660882	0.133984	-1.30583	0.493394	0.690964	1.46669	2.02308	1.20424	1.93963	2.17716	1.78306
gene-LSAT_8X29380	-0.919533	0.557336	0.561772	-1.30627	1.17134	0.0715097	1.43052	1.08815	0.99786	2.38216	2.48237	2.07628
gene-LSAT_2X25300	-1.04296	-0.0431319	-0.150822	-0.400999	0.841242	0.859409	1.56921	1.49223	1.03524	2.23365	2.16599	1.31795
gene-LSAT_9X21201	-0.878252	-0.0187445	-0.971623	-0.886821	1.10258	0.628525	1.19356	1.0164	1.30123	2.43708	2.15342	1.50387
gene-LSAT_3X6800	-1.18844	-0.628217	0.832666	-0.635382	0.322156	0.331992	0.815261	2.04813	1.34187	2.38434	2.55413	1.73001
gene-LSAT_9X33561	-1.41294	-0.0804248	0.0806973	-0.228497	0.220137	-0.282539	1.10802	1.1809	1.45195	3.40535	2.7916	1.12908
gene-LSAT_1X11220	-1.43229	0.359303	0.25591	0.132828	0.865657	0.913749	1.72169	1.60939	0.479419	2.98306	3.43665	1.51447
gene-LSAT_2X49641	-0.495925	0.226495	0.770542	0.740068	1.42422	1.40719	2.17248	1.66701	2.28561	3.39762	2.71812	1.72736
gene-LSAT_5X95221	-0.807836	0.224007	0.102172	0.604913	1.68051	1.32076	2.39804	1.73306	1.94604	2.89879	2.16348	1.69154
gene-LSAT_7X27461	-0.475859	0.681658	0.902856	0.155871	0.552511	0.745072	2.50876	1.63553	2.44758	3.79122	2.34322	1.65453
gene-LSAT_4X96901	-0.169648	0.966857	0.441754	-0.105615	0.781053	1.01094	2.76215	1.72433	1.65387	3.5249	2.03172	1.53008
gene-LSAT_9X63921	-0.250847	-0.173123	0.454923	0.225998	0.53841	0.829451	2.2057	1.01586	3.0505	3.49566	3.02611	1.15585
gene-LSAT_7X66400	-0.207345	0.044741	0.820979	-0.00793051	0.312001	0.790828	1.92157	1.02813	2.24226	3.41012	2.99603	2.0434
gene-LSAT_4X94821	0.299721	0.798028	0.525716	-0.33931	0.551268	0.536726	3.0266	2.00264	1.529	3.48141	3.31506	1.98563
gene-LSAT_2X116801	-0.163923	-0.415168	0.712694	-0.200398	0.888254	0.681224	3.28336	1.84453	2.05694	3.90845	3.22715	1.59295
gene-LSAT_1X12041	-0.0148259	-0.0534284	0.686888	-0.0760254	0.846767	-0.00594559	2.8492	2.80995	1.87377	3.02916	2.3959	1.45828
gene-LSAT_8X18701	-0.0447978	0.162705	0.622816	0.147169	0.87305	0.641445	2.93662	1.53976	1.19602	2.75539	2.21276	1.45974
gene-LSAT_2X41240	0.763695	1.06328	0.458186	0.0306083	0.556312	0.58134	1.89919	0.58706	1.73414	3.41747	2.13036	1.34036
gene-LSAT_2X18820	0.331289	0.841394	0.380226	-0.445346	0.0469658	0.0844345	1.72523	0.728324	2.42217	3.61758	2.75054	1.70081
gene-LSAT_2X126821	1.01598	1.12167	1.48096	0.588702	0.322665	1.0878	1.52762	1.74542	1.93779	3.5006	2.58759	1.19047
gene-LSAT_9X5000	0.421351	0.761091	0.210377	-0.452394	0.922155	0.934234	3.17658	2.39155	0.714401	2.07498	1.94626	1.79548
gene-LSAT_8X85820	0.278291	0.268771	0.0614733	-1.03023	0.953911	0.412815	3.27624	2.027	1.49499	2.04371	2.37437	1.32929
gene-LSAT_7X23661	0.367256	0.502202	-0.358527	-0.897403	1.6637	1.59151	2.57535	2.18981	1.28443	2.90677	2.4579	1.95276
gene-LSAT_5X135640	0.7746	0.268883	1.33793	-0.256003	1.11647	1.1369	3.0478	1.31941	2.3748	2.2649	2.06343	1.91779
gene-LSAT_3X62461	0.715284	0.343814	0.112158	-0.166784	1.41854	1.72097	2.78532	1.94898	2.43026	2.39733	1.86269	1.19638
gene-LSAT_3X39820	-0.81388	0.620939	-1.19537	-0.337582	0.552414	1.10923	2.11509	2.17731	2.75445	2.93079	2.20432	1.71829
gene-LSAT_9X89401	-0.116161	0.992519	-1.22257	-1.3747	1.22274	0.539671	2.11708	1.99351	2.01937	2.47026	2.21757	1.0169
gene-LSAT_3X134300	0.326381	1.18554	1.30933	0.336358	1.35797	1.21203	1.79849	1.1849	1.46803	3.21448	3.10773	1.97209
gene-LSAT_8X77560	0.407941	1.40152	1.47763	0.69077	1.17052	1.02437	1.91097	1.17667	0.989443	2.87463	2.88635	2.01179
gene-LSAT_2X121400	0.478843	1.48773	1.17034	0.79546	1.60758	1.50281	2.04485	0.884179	0.888903	2.98747	2.50936	1.71103
gene-LSAT_8X116340	0.691116	1.84965	1.5016	0.454693	1.30539	0.820061	2.83876	1.66667	1.14958	3.39816	3.44715	1.7562
gene-LSAT_1X91381	0.320048	2.16304	1.54578	0.456884	0.55235	1.03037	2.3603	1.5274	0.783188	2.84646	2.51177	2.49544
gene-LSAT_2X40101	-0.122341	0.998555	0.947691	0.276804	0.891456	0.744206	2.0153	1.62676	1.05361	3.44582	3.0274	2.04413
gene-LSAT_8X155781	-0.129506	0.962135	0.843594	0.282958	0.844287	0.659482	2.08809	1.42142	1.23989	3.02497	3.3808	2.0887
gene-LSAT_6X102560	-0.0260026	0.684658	1.55956	0.654945	0.948528	1.29151	2.35203	1.43723	0.877273	3.09166	3.07381	2.19386
gene-LSAT_5X78720	0.476048	0.732157	1.02889	0.285057	0.729902	0.801164	2.79227	1.47336	0.892802	2.75658	3.31476	2.04809
gene-LSAT_3X65241	0.625872	1.09983	1.06748	0.20265	1.03969	0.703995	2.48401	1.10621	0.919525	2.79575	3.30145	1.6746
gene-LSAT_1X20300	0.770419	1.04111	0.948024	0.434996	1.26092	1.62523	1.96802	0.825769	1.16909	2.99926	3.73679	2.5523
gene-LSAT_3X62720	0.55376	1.49644	0.611189	0.313694	1.73061	1.03801	2.31643	0.494239	0.869446	2.44472	4.10827	2.22167
gene-LSAT_5X55281	0.912102	1.57642	1.00353	0.407617	1.08868	0.0663089	2.10186	1.4145	0.474319	2.09009	3.98957	2.15757
gene-LSAT_5X128980	0.757168	1.24992	1.11591	0.305434	1.48357	0.110494	1.56651	0.441301	0.630531	2.06888	3.12638	2.34533
gene-LSAT_3X2800	0.717072	1.75355	0.908173	-0.139326	0.200223	0.444846	2.14551	0.400668	1.41075	2.72894	3.17246	1.77493
gene-LSAT_9X33161	1.0699	1.30416	0.112879	-0.0757596	-0.0666641	0.592545	1.48642	0.117709	1.25569	3.13425	3.08851	2.29665
gene-LSAT_1X24481	1.00423	1.58954	1.23748	0.463062	-0.277842	0.590443	2.6504	0.308483	1.77374	3.52719	2.93832	2.50431
gene-LSAT_6X42921	0.937396	0.772929	1.10455	-0.23482	0.612492	1.25986	1.6511	0.579404	1.89376	3.06646	3.85567	3.18246
gene-LSAT_6X102660	0.846574	1.23091	0.964339	0.378601	0.00459013	0.617465	2.19622	1.23747	1.0127	2.81082	4.14971	3.1457
gene-LSAT_0X9341	0.198444	0.825092	0.380094	0.674228	0.701667	1.03183	2.89548	1.51771	1.52721	3.40281	4.18305	2.90823
gene-LSAT_1X66200	0.238222	0.626449	0.412164	0.13003	1.09605	0.850646	2.22197	1.52945	1.42945	3.54176	4.05967	2.58994
gene-LSAT_8X155860	-0.0183415	1.1689	1.27749	0.800751	1.01457	0.812208	3.06706	2.2156	1.34755	2.92321	3.5095	2.40649
gene-LSAT_4X120860	-0.104918	0.927497	1.07159	0.390998	0.314707	0.238326	2.80066	1.75024	1.57749	3.30516	3.40499	2.64587
gene-LSAT_8X116421	0.662079	1.50863	1.16599	0.481811	0.895296	0.638657	2.31469	1.16883	2.19588	4.0908	3.79853	2.15251
gene-LSAT_2X133440	0.332697	0.810612	0.983605	0.255825	0.754829	0.350297	2.12035	0.967183	1.56758	4.22093	3.35064	1.90204
gene-LSAT_3X2660	0.644372	1.42811	1.48761	0.429675	1.08814	0.885058	2.24256	0.224313	1.51326	3.62347	3.40906	2.21343
gene-LSAT_3X113201	-0.0698234	0.544551	0.394514	-0.0749602	-0.0676084	0.249286	2.23694	1.23334	1.63931	2.5624	3.59504	2.62953
gene-LSAT_2X67020	-0.122156	0.0248679	0.195215	0.0718853	0.136516	0.3999	2.03618	1.07154	0.704809	2.10105	3.79223	2.85168
gene-LSAT_6X60880	-0.0235313	-0.696349	0.269104	0.0321208	0.325629	0.702649	2.33772	1.57557	1.15381	2.88687	3.95129	3.10041
gene-LSAT_5X164981	0.595815	0.224149	0.266982	0.337413	-0.276083	0.430255	2.18143	0.33186	2.21914	2.74561	4.33843	3.02616
gene-LSAT_8X125161	-0.456398	0.138413	0.673383	0.750454	0.489823	0.974759	2.28665	0.300422	1.50692	2.32977	3.60739	2.81917
gene-LSAT_2X29441	1.0699	0.547279	1.26049	-0.13784	0.042439	0.0707488	3.36492	2.06142	1.00367	3.00939	3.76713	2.5251
gene-LSAT_8X2820	0.50248	0.950109	0.309408	0.612081	-0.563616	0.246886	2.74378	2.25288	0.668341	2.51385	3.84375	2.37682
gene-LSAT_1X33901	0.119846	0.141206	0.0366937	-0.190029	0.50499	0.83714	1.74728	0.733164	1.8928	3.70457	3.95658	2.97583
gene-LSAT_7X33721	-0.00703707	0.452426	0.248684	-0.0134822	0.715447	0.7878	1.44759	0.844276	1.34314	3.2732	4.15663	3.11324
gene-LSAT_8X32880	-0.404069	-0.146122	0.169148	-0.457471	0.828818	0.554974	1.4231	0.773671	1.88937	3.16935	3.87956	2.86401
gene-LSAT_1X71541	-0.367276	-0.340618	0.856924	0.299147	0.732456	0.719611	0.902342	0.423877	1.43432	3.95704	3.2596	3.17873
gene-LSAT_9X38680	-0.551189	-0.170037	0.7009	-0.00904303	1.10198	1.09078	1.18165	0.41219	1.73093	3.73972	3.10256	2.42841
gene-LSAT_8X43520	-0.0761226	-0.59498	1.64255	0.952781	0.520932	1.10156	0.854108	0.888107	1.03241	3.71789	3.66555	2.79699
gene-LSAT_4X18120	-0.51542	-0.247053	0.685059	0.725356	1.2631	1.37719	1.60527	0.369257	2.31725	4.17195	5.07631	3.73556
gene-LSAT_1X14060	0.0952826	0.820452	0.49844	-0.195809	1.80114	1.36221	1.88221	0.530609	2.46026	4.26576	3.45327	2.34439
gene-LSAT_6X72741	0.261464	0.0158689	0.499833	-0.377845	1.48656	1.23896	2.0759	1.01978	2.51617	4.13149	2.80615	2.01144
gene-LSAT_8X6060	-0.807303	0.772623	0.14262	-0.918822	1.30896	1.14486	2.43639	1.34771	2.0999	3.44965	2.63961	2.78803
gene-LSAT_6X36240	-0.950385	0.200003	0.525879	0.0406023	1.38944	1.54477	2.44213	2.02106	1.40403	3.72245	4.2478	3.40029
gene-LSAT_7X51781	-0.431733	-0.536071	-0.274809	-0.677248	1.13775	1.05656	1.06241	2.04813	1.57536	3.74329	4.75949	2.5515
gene-LSAT_3X70321	-0.348986	-0.767183	1.83742	-0.179412	0.189377	0.773248	3.09172	1.72035	0.936077	3.30226	3.54284	2.83254
gene-LSAT_1X93321	-0.790603	-0.22087	1.41679	0.301007	-0.0554181	-0.580478	2.45338	1.14638	1.1765	3.27503	4.00109	3.74675
gene-LSAT_5X66800	-0.733931	-0.847278	1.04347	0.198307	-0.472185	-0.0963499	2.55161	1.6005	1.58697	2.90844	2.79907	2.8902
gene-LSAT_9X71981	-1.6888	-0.152995	1.28153	0.424164	-0.814613	-0.00203131	3.19896	1.72797	0.866964	3.01012	2.97583	2.5589
gene-LSAT_6X72801	-1.26555	-0.398575	0.0179	-0.14582	-0.215228	0.86741	2.93524	0.581237	2.80454	3.74431	3.93091	3.00403
gene-LSAT_4X40241	0.13922	1.45011	1.27525	0.184916	0.579925	0.139688	3.66588	1.54505	2.74308	4.6189	3.96715	2.45837
gene-LSAT_2X49721	1.47208	1.52806	0.495648	0.389533	0.164155	0.541873	2.86621	1.91966	3.14312	4.33355	2.68445	1.65878
gene-LSAT_1X11180	-0.755677	0.642132	0.158653	-0.0106051	0.3983	0.259191	2.78889	1.56181	3.51221	4.65345	3.06368	1.28879
gene-LSAT_7X10741	0.633209	0.972974	2.1768	0.412181	0.336693	0.893285	3.89456	1.05389	2.55916	4.42097	2.28193	1.08879
gene-LSAT_4X99301	-0.205467	1.51259	1.83643	0.85885	1.0981	1.1129	2.383	1.16254	3.18608	4.43359	1.79839	1.43784
gene-LSAT_5X148040	0.500429	0.239264	0.43844	-0.145355	1.00459	1.51168	1.72908	0.797603	1.53126	3.0716	3.55058	2.66079
gene-LSAT_3X11920	0.133328	0.346425	0.105543	-0.207345	1.25663	1.15068	1.77486	1.06022	1.63436	3.10231	3.60435	2.30804
gene-LSAT_9X45540	-0.0106049	0.950244	0.10375	-0.201834	1.5747	1.44136	0.953732	0.436133	1.7097	2.99331	3.35274	2.60059
gene-LSAT_3X65300	0.00231368	0.806143	0.159013	0.048582	1.6081	1.52128	1.04645	0.888177	1.22353	2.69944	3.35214	2.15067
gene-LSAT_9X8501	0.202625	0.706629	0.889386	0.0172021	1.34995	0.971687	1.24095	0.846194	1.38988	3.13314	3.8021	3.08125
gene-LSAT_4X154601	0.691742	0.523897	0.824773	0.196345	1.45814	1.12932	1.02348	0.51915	1.15051	3.03849	3.68382	2.34592
gene-LSAT_2X29221	0.338006	0.477539	-0.132787	-0.319504	0.64823	0.895344	1.40921	0.95692	1.22847	2.76809	3.77936	2.64066
gene-LSAT_7X33780	0.0667688	0.666452	0.13223	-0.0337149	0.589116	0.67312	1.26421	0.608135	1.1843	2.80375	3.71255	2.17257
gene-LSAT_6X66781	-0.168967	-0.185153	0.879762	0.149182	1.07078	1.04621	2.03923	0.808553	0.366874	2.4588	3.04473	2.04172
gene-LSAT_7X8261	-0.378381	0.0103813	0.996503	0.512839	1.40664	0.991852	1.20958	0.509276	0.114245	1.98248	3.49636	2.28062
gene-LSAT_2X62621	-0.0232637	0.220503	0.856243	0.365301	1.23241	1.50041	1.60638	-0.0346347	0.122074	1.83764	2.52441	2.04324
gene-LSAT_9X113821	0.293979	0.0528541	0.849227	-0.280305	1.02878	1.96349	1.15505	0.776083	0.102092	1.32278	3.8607	2.34493
gene-LSAT_0X1360	-0.365821	0.410418	0.426372	0.250909	1.08069	0.896801	1.67773	1.00494	1.07827	1.59898	3.41925	3.1379
gene-LSAT_1X52240	-0.439645	0.331919	1.21148	0.169593	0.800711	0.62116	1.27957	1.27078	1.11253	1.90801	3.46082	2.58652
gene-LSAT_5X180180	-0.323567	-0.207299	0.336675	-0.209522	1.29359	1.07726	1.65811	1.61809	0.62761	1.73066	3.01404	2.13721
gene-LSAT_7X29201	0.495878	-0.0658754	0.785341	-0.276304	0.882444	1.51749	1.88661	0.925359	0.682661	2.55857	3.48171	3.12187
gene-LSAT_3X96140	-0.0470355	-0.247634	0.618998	-0.563689	0.941161	0.93032	2.15751	0.941771	1.14876	2.07328	3.21251	2.87373
gene-LSAT_6X104300	-0.839455	0.173548	0.841152	-1.17096	1.42663	1.4825	2.08388	1.19021	0.171922	2.51075	3.99301	3.08708
gene-LSAT_5X96201	-0.411444	1.58901	1.11436	0.449829	1.03826	1.189	1.54347	1.01415	0.813182	1.29721	2.91433	2.77532
gene-LSAT_2X62280	-0.27638	1.53537	0.706083	0.463607	1.56401	1.06221	1.33881	0.720956	0.832701	1.75421	3.11105	2.42754
gene-LSAT_3X71181	0.366546	1.48918	0.783741	0.230222	0.9367	1.10456	1.49023	0.793689	0.531536	1.76267	2.31902	1.70042
gene-LSAT_9X114940	-0.257059	0.933118	0.87795	0.131603	1.24837	1.42031	1.33427	0.859362	0.393278	1.58073	2.00575	1.85717
gene-LSAT_8X45301	-0.704591	0.770538	0.696411	0.463177	1.62834	1.64857	1.01619	0.716957	0.786149	2.13147	2.59467	1.87029
gene-LSAT_0X18060	-0.761457	0.970424	0.0273972	0.668185	0.900753	1.42962	1.07097	0.598724	0.5289	1.65444	2.21991	2.284
gene-LSAT_5X190321	-1.05528	0.366111	0.293501	-0.29858	1.33356	1.42064	0.959229	1.04134	0.521717	1.53785	1.47826	2.11051
gene-LSAT_4X185301	0.687673	1.19567	0.753946	-0.839819	1.88322	1.39094	1.74299	1.21885	0.170464	2.11433	2.77769	2.18769
gene-LSAT_9X104481	0.578676	0.943174	0.689585	-0.160601	1.66108	1.37954	2.39279	1.09454	0.0741312	2.19256	1.93526	1.66468
gene-LSAT_4X71481	-0.14383	0.995757	0.472186	-0.723522	1.93734	2.19746	2.13678	1.56561	-0.577776	1.75842	3.10843	1.69667
gene-LSAT_3X58781	-0.0199588	1.37283	0.885032	0.810441	2.88729	2.55946	1.92092	0.414098	1.24235	2.17235	2.63343	2.00456
gene-LSAT_8X125180	0.400989	1.49014	0.832678	1.02184	2.26426	1.53771	1.24092	0.64086	1.15081	2.07365	2.64969	2.19231
gene-LSAT_2X53260	0.775664	1.06968	-0.450065	0.411647	1.82899	2.13724	1.87791	0.325191	0.725254	2.08849	3.26098	3.42152
gene-LSAT_2X77840	-0.517985	0.259373	1.15806	0.423801	1.9625	1.76665	0.794855	0.280782	1.20302	2.02474	2.82102	3.18452
gene-LSAT_0X8901	-0.779018	-0.762998	1.74374	-0.0180705	2.09971	2.17484	1.08098	-0.208297	1.53742	2.26304	2.5849	3.14512
gene-LSAT_8X4320	-0.367209	-0.233666	1.34193	0.608191	1.87308	1.87742	1.04115	0.897803	0.861853	2.5678	2.47939	2.01823
gene-LSAT_5X123120	-0.44467	-0.975436	1.4092	0.276365	1.43433	1.87504	1.6645	1.65482	1.13266	1.56596	2.06195	1.85963
gene-LSAT_7X96500	-0.393672	-0.520616	0.599562	1.21731	1.51309	1.50952	0.562245	0.886286	-0.597009	1.96485	3.3981	2.68035
gene-LSAT_3X133881	0.178924	-0.0690985	1.13967	1.09733	1.53643	1.36115	0.886077	0.239991	-0.499085	2.45439	2.20778	1.49904
gene-LSAT_2X113960	-0.877776	0.698119	1.29243	0.58779	0.3572	0.460626	2.56196	1.14126	-0.276585	2.02911	3.40286	2.0091
gene-LSAT_3X111480	-0.0915664	1.26255	1.36289	-0.177559	0.0793648	0.479582	2.43336	0.59688	0.207562	1.31464	2.80649	1.86985
gene-LSAT_8X35781	-0.969373	0.769901	1.49466	0.227541	0.497916	0.759995	1.47386	0.713888	0.298668	1.84879	2.83967	2.62112
gene-LSAT_1X102041	-1.27644	0.400714	0.97409	0.0563406	0.436016	0.452433	1.86412	1.03842	0.377491	1.45252	2.74153	2.87073
gene-LSAT_2X119580	-0.206374	0.27786	2.10772	1.06672	1.24725	-0.042821	2.42326	1.19858	-0.847291	1.64617	3.05066	2.20439
gene-LSAT_5X42681	0.332365	0.249075	1.37241	0.558054	0.823617	0.647883	2.84782	2.30967	0.841162	1.12294	3.90779	1.66315
gene-LSAT_9X12380	0.191804	0.49421	0.418665	0.626166	0.787698	0.957401	2.39158	1.84028	-0.717477	1.13976	3.99761	2.47247
gene-LSAT_1X101221	0.232444	1.27986	0.978515	0.560581	1.02299	1.54442	2.11576	2.10165	0.198222	0.153764	2.60933	2.29578
gene-LSAT_5X57281	-0.382655	1.13393	0.40965	0.442765	0.178017	0.634781	3.07589	2.33115	0.0541562	0.791916	2.72617	2.52724
gene-LSAT_0X19021	-0.377988	-0.280968	0.657016	1.42843	1.93745	1.35321	3.123	1.21602	0.733504	0.909135	3.8025	3.09707
gene-LSAT_7X50300	0.218119	-1.03891	1.00948	1.20495	1.47661	0.72643	1.83627	0.84116	-0.0580196	0.638594	3.90308	2.27901
gene-LSAT_5X185701	-0.267939	0.0669354	1.37191	0.569203	1.86434	0.153461	1.71217	1.61561	0.626469	0.375559	2.97127	2.93417
gene-LSAT_9X21460	0.135883	-0.189471	1.26844	0.474376	1.14158	1.53698	2.54911	2.44765	0.503311	1.5475	2.55751	2.91291
gene-LSAT_3X61041	-0.33216	0.0939474	1.53386	1.43018	1.51051	1.87871	2.25605	1.39313	-0.0609963	0.917123	2.23754	1.76437
gene-LSAT_6X72881	-0.799443	-0.524458	1.61569	1.98777	2.48354	2.17283	2.67187	2.68197	0.986304	1.31229	2.07583	1.69882
gene-LSAT_8X133781	-0.46704	0.468692	1.45308	0.525145	2.28572	1.93409	1.84834	1.05035	0.828472	2.18196	1.51416	1.06271
gene-LSAT_7X80960	-0.876791	0.416378	1.744	0.902411	2.04412	1.65742	1.16613	0.425311	-0.0322486	2.09351	1.83811	0.727331
gene-LSAT_6X114941	0.00591312	0.0179299	0.67326	0.05381	3.18854	1.67447	2.40653	1.27596	0.188947	2.77613	2.35374	0.3802
gene-LSAT_5X166500	0.0553186	0.0505274	-0.436806	-0.21645	0.321309	0.453992	0.790013	0.530853	0.528346	1.11721	1.27755	0.79673
gene-LSAT_1X10521	-0.155361	-0.171545	-0.182815	-0.183329	0.247874	0.439359	0.718484	0.417171	0.474505	1.18733	1.26952	0.787149
gene-LSAT_2X47881	0.0115713	-0.102742	-0.209549	-0.529139	0.43637	0.334111	0.758091	0.282346	0.583884	1.4529	1.50737	0.823646
gene-LSAT_4X164440	0.202704	0.143633	-0.116288	-0.00946847	0.374596	0.267492	0.748024	0.57821	0.804715	1.27429	1.53106	0.968227
gene-LSAT_1X49241	-0.0406448	0.248319	-0.0183221	-0.070677	0.486373	0.540315	0.562042	0.453551	0.859729	1.53889	1.27708	0.813995
gene-LSAT_9X41360	-0.0800413	-0.136286	-0.327701	-0.10614	0.633097	0.493747	0.774115	0.655731	0.322353	1.22282	1.59683	1.24525
gene-LSAT_9X31681	-0.390858	-0.0949608	-0.18255	-0.196143	0.259425	0.395744	0.676389	0.437439	0.252495	1.31149	1.67121	1.25678
gene-LSAT_2X131440	-0.327647	-0.417157	-0.175882	-0.0953693	0.321401	0.378867	0.537082	0.695465	0.527465	1.56136	1.39356	0.968017
gene-LSAT_4X141241	-0.246234	0.0106982	-0.160151	-0.129836	0.216074	0.247144	0.386482	0.660803	0.587605	1.29945	1.44351	0.943414
gene-LSAT_8X52920	0.0698818	0.172127	0.0333512	-0.0519124	0.321133	0.302453	0.557178	0.274191	0.511933	0.986792	1.17539	0.776197
gene-LSAT_9X121460	0.0550027	0.107577	0.162437	-0.0186268	0.0331223	0.259895	0.582855	0.312725	0.397817	1.24547	1.13633	0.746346
gene-LSAT_9X32500	0.150444	0.139536	-0.0162294	-0.253454	0.255258	0.38012	0.77479	0.478224	0.453247	1.24866	1.21181	0.813165
gene-LSAT_8X159361	-0.0766476	0.0802417	0.29453	0.138289	-0.00207035	0.155409	0.7519	0.744378	0.512509	1.16738	1.34777	0.921628
gene-LSAT_7X46640	0.0294705	0.178714	0.217993	-0.191999	0.15014	0.0288959	0.734128	0.441388	0.562067	0.96302	1.3084	1.08931
gene-LSAT_6X28780	-0.118839	-0.182835	-0.0933737	-0.387653	0.119799	-0.0179314	0.877031	0.590166	0.612402	1.08437	1.61005	0.571281
gene-LSAT_9X98060	0.186506	0.331617	0.0547224	0.0618361	-0.0213231	0.247083	1.05934	0.49034	0.547497	1.70256	1.65196	0.97613
gene-LSAT_3X30200	0.156665	0.272287	0.136898	-0.00305454	-0.080076	0.187083	1.02558	0.552867	0.542386	1.39071	1.76028	1.2884
gene-LSAT_2X86520	-0.0079913	0.0680176	0.292465	0.0829789	0.277256	0.158025	0.817318	0.718052	0.767441	1.64607	1.65481	0.751729
gene-LSAT_3X80180	-0.014889	0.230738	0.352533	0.108135	-0.0558498	0.45696	0.884786	0.53346	0.763966	1.45183	1.50313	0.667143
gene-LSAT_3X134240	0.0950149	0.280356	0.337653	0.052171	0.51993	0.58675	0.850008	0.673634	0.560735	1.32382	1.93699	1.18072
gene-LSAT_6X116360	0.143966	0.303716	0.214309	-0.17721	0.479858	0.474976	0.614657	0.349213	0.760587	1.41242	2.07291	1.10201
gene-LSAT_1X4200	0.0629739	0.14516	-0.198323	0.369365	0.209208	0.292869	0.511548	0.526209	0.868599	1.28374	1.96443	1.04996
gene-LSAT_9X21161	0.0212314	-0.110926	-0.117896	-0.206656	0.48139	0.672455	0.82191	0.406218	0.768296	1.44987	1.70034	1.40196
gene-LSAT_4X173361	-0.298429	-0.308986	-0.00067759	-0.196962	0.332202	0.441519	0.563553	0.346457	0.926757	1.67359	1.86927	1.40942
gene-LSAT_4X73520	0.105252	0.0976954	-0.0211287	-0.453763	0.156441	0.496171	0.585687	0.501476	0.935691	1.88875	1.83158	1.15651
gene-LSAT_2X71120	0.0056422	-0.24435	0.02	-0.279089	0.251295	0.47247	0.564274	0.460047	1.32621	1.59023	1.30846	0.845863
gene-LSAT_6X43160	-0.0280774	-0.0648343	0.0963276	-0.117446	0.170292	0.172514	0.519837	0.103949	1.33372	1.27471	1.45312	1.24357
gene-LSAT_9X93760	-0.296651	-0.245911	-0.755313	-0.225039	0.387835	0.255897	0.448114	0.825362	1.10671	1.54207	1.70003	0.931571
gene-LSAT_4X71821	-0.0449968	-0.231696	-0.472797	-0.353253	0.144878	0.124903	0.303132	0.160415	0.751105	1.6816	1.70794	0.753963
gene-LSAT_2X128021	0.125162	0.447568	-0.572524	-0.376603	0.708706	0.447424	0.814727	0.173103	0.911077	1.99379	1.77346	1.23233
gene-LSAT_5X101580	0.263384	0.334432	-0.682177	-0.304413	0.462115	0.341889	0.499291	0.554675	0.55223	1.89785	1.38721	0.88784
gene-LSAT_1X17221	-0.060006	-0.166116	-0.304201	-0.37833	0.703088	0.664982	0.0931797	0.39258	0.425932	2.03369	1.78114	0.994451
gene-LSAT_9X117621	-0.287397	-0.333914	-0.575836	-0.243608	0.250367	0.58714	0.262502	0.408995	0.573932	1.76986	1.80986	1.11744
gene-LSAT_4X19860	0.100707	0.340839	-0.0662616	0.0919364	0.210731	0.314907	0.0612793	-0.228348	0.496809	1.39506	1.21941	1.05866
gene-LSAT_3X54740	0.206159	0.280296	-0.166951	0.0373463	-0.229172	0.296329	-0.271801	0.0406737	0.357666	1.20226	1.42703	1.15985
gene-LSAT_6X28141	0.567735	0.118469	-0.325456	-0.157513	-0.236128	0.356705	0.254645	-0.0502705	0.275098	1.56132	1.27025	0.610557
gene-LSAT_1X22441	0.505207	1.13593	-0.406683	-0.417275	-0.103076	0.537915	0.415094	0.092259	0.584188	1.44811	1.62471	0.959626
gene-LSAT_9X93420	0.186519	0.184972	-1.05534	-0.620092	-0.145793	0.617742	0.180335	0.357286	0.38378	0.764885	1.65935	0.649219
gene-LSAT_1X85420	0.43355	-0.292349	-0.618627	-0.652121	-0.231324	0.608118	0.228509	0.332365	-0.248289	1.35022	1.26066	0.749182
gene-LSAT_7X96001	-0.299651	-0.349353	0.096723	-0.0347139	1.00583	0.910305	0.0133422	0.00272519	0.381853	1.14779	1.60403	1.26179
gene-LSAT_6X14841	-0.227214	-0.211009	0.0643857	-0.18133	0.70476	0.880217	0.297567	0.0494524	0.480519	0.770167	1.51876	1.26222
gene-LSAT_5X33881	-0.316657	-0.451919	0.160135	0.153519	0.834397	0.632639	-0.0651297	0.212977	0.716407	0.981263	1.91088	1.30093
gene-LSAT_2X106540	-0.198449	-0.224834	-0.0927113	-0.237511	1.07897	0.817386	-0.307147	0.56874	0.496065	1.09906	1.43252	1.11409
gene-LSAT_5X53001	0.103762	-0.220515	-0.123362	-0.18139	1.29521	0.788109	0.289346	-0.103819	0.521548	1.40571	2.0338	0.88722
gene-LSAT_4X150000	-0.518872	0.0224936	0.0592088	0.13437	1.27494	0.724831	-0.10419	-0.465981	-0.0609963	0.892892	2.1121	1.17978
gene-LSAT_2X127241	-0.451831	0.249303	-0.135972	-0.0976809	0.701862	0.675662	-0.135051	-0.0307278	-0.0199115	1.03911	1.70647	1.38585
gene-LSAT_2X106520	0.177696	0.159302	-0.634749	-0.248774	1.02181	0.659174	-0.394588	0.344462	0.56429	0.626843	1.43696	0.648456
gene-LSAT_5X154461	0.105104	0.148833	-0.613237	-0.317495	0.789141	0.857173	-0.346311	0.079532	0.162535	0.628728	1.44057	0.680906
gene-LSAT_4X179800	0.397848	0.577098	-0.442704	-0.156867	0.806639	0.879923	-0.201971	0.365114	0.433505	1.16729	1.78971	1.12729
gene-LSAT_5X122201	0.0267743	0.300942	-0.0722298	0.0157288	0.545663	0.725765	-0.187399	-0.217597	0.248368	0.852826	1.71071	0.769945
gene-LSAT_4X30520	0.176067	0.0599979	-0.192937	-0.0715048	0.575582	0.661017	-0.105272	-0.396823	0.418961	0.949271	1.30677	0.998877
gene-LSAT_9X50700	0.0245611	0.45359	-0.457904	0.0629152	0.75859	0.205529	-0.505534	-0.319919	0.491898	0.99679	1.25212	1.15081
gene-LSAT_5X153480	-0.135516	0.0434651	-0.295095	0.15919	0.835904	0.568661	0.0809942	0.477981	0.351218	-0.240737	1.56364	1.06146
gene-LSAT_2X136261	-0.374708	0.668065	-0.351693	0.021129	0.805257	0.489577	0.065756	0.311992	0.306578	0.410295	1.22192	0.818391
gene-LSAT_4X50601	-0.32844	0.900908	-0.893285	-0.193294	1.13039	0.96331	0.280553	0.217538	0.147724	0.268084	1.69882	1.29142
gene-LSAT_6X65481	0.0556442	0.0462372	0.424711	0.0740575	-0.0864522	0.058315	0.281631	0.246876	0.538302	1.12541	2.25942	1.99728
gene-LSAT_5X44641	-0.14916	-0.232546	0.324959	0.194507	-0.273583	0.142479	0.515505	0.361681	0.224836	1.12092	2.14593	1.59232
gene-LSAT_3X76320	-0.197329	0.159482	0.438511	0.28741	-0.169497	0.136796	0.533228	0.231699	0.78886	1.08615	2.05303	1.41525
gene-LSAT_2X104600	0.211059	0.295153	0.10766	0.0908273	0.00519395	0.317113	0.669593	0.384998	0.465295	0.91526	2.30008	1.1908
gene-LSAT_7X44940	0.114403	0.198189	0.253284	-0.125815	0.0934673	0.268631	0.494432	0.42234	0.582851	0.575135	2.04551	1.68059
gene-LSAT_5X187461	0.163252	-0.164802	0.523896	0.187166	0.181405	0.383993	0.307296	-0.15209	0.123317	0.706553	2.22733	1.40036
gene-LSAT_8X30740	-0.168331	-0.055345	0.0366167	-0.129903	-0.0170057	0.0339169	0.5819	0.0739273	0.373316	1.29314	1.81016	1.43793
gene-LSAT_8X164760	-0.241049	-0.326989	-0.12494	-0.229764	-0.105177	-0.00791406	0.37188	0.380987	0.25682	1.19605	2.07124	1.16183
gene-LSAT_6X116540	-0.20201	-0.0145384	0.0419154	-0.384799	0.334607	0.0685029	0.482249	0.292671	0.544301	1.3206	2.13286	1.09925
gene-LSAT_4X5241	-0.0474306	-0.0193912	-0.271734	-0.286731	0.284865	0.362378	0.185438	0.0599302	0.179775	1.02763	2.26252	1.27625
gene-LSAT_1X66260	0.269279	-0.00485567	-0.119216	-0.033135	-0.0762489	-0.271042	0.385341	0.183825	0.380797	1.39314	2.0275	1.78698
gene-LSAT_7X59260	0.0447833	0.177575	-0.00408281	-0.146946	-0.11689	-0.335408	0.410389	0.463597	-0.183019	1.10375	1.89236	1.33957
gene-LSAT_6X33900	0.092957	0.36964	-0.029301	-0.177157	0.442484	0.487961	0.222146	-0.063176	0.708601	1.47163	1.63886	1.17797
gene-LSAT_6X48141	0.197628	0.176178	-0.148814	-0.229911	0.03733	0.295342	0.390402	-0.00706642	0.554451	1.25839	1.60271	1.19934
gene-LSAT_6X15201	0.00525579	0.162593	-0.412324	0.26603	0.238624	0.260287	0.240022	0.392549	0.460711	1.14199	1.32522	1.18826
gene-LSAT_1X91860	-0.116778	0.114491	-0.456405	-0.246821	0.519725	0.180663	0.169886	0.0415826	0.500499	0.961449	1.42532	1.59247
gene-LSAT_4X48300	0.334474	0.630794	0.106846	0.150537	0.457477	0.351763	0.261218	0.144723	0.285123	0.939484	2.19044	1.91808
gene-LSAT_8X2421	-0.222555	0.283915	0.0371279	0.0848014	0.259362	0.445052	0.440242	0.233701	0.209208	0.974783	1.77838	1.78328
gene-LSAT_1X109141	0.247981	0.415874	-0.448612	0.127251	-0.294654	0.31768	0.0296386	0.129325	0.344067	1.21253	1.86569	1.59364
gene-LSAT_8X58821	-0.162567	-0.0869741	0.271833	0.155457	0.510221	0.653624	0.249156	0.144804	0.529466	1.22704	1.6782	1.42126
gene-LSAT_8X107201	0.0518596	-0.010884	0.455441	-0.0750666	0.482778	0.56368	0.303797	0.0772768	0.608591	1.16923	1.46487	1.27545
gene-LSAT_4X85420	-0.0431549	-0.0750155	0.297912	0.0387105	0.505167	0.441781	0.500972	0.27761	0.752481	1.00749	1.69147	1.31787
gene-LSAT_4X59541	-0.00268303	-0.279882	0.329666	-0.328454	0.59953	0.911303	0.592202	0.251544	0.218596	0.966219	1.53684	1.19257
gene-LSAT_8X57261	0.0454979	0.0327636	-0.0075098	-0.377043	0.969022	0.490914	0.496559	-0.000248197	0.749241	1.08497	1.72127	1.34463
gene-LSAT_4X61461	-0.168185	0.163393	0.106867	-0.509311	0.664203	0.425882	0.433041	0.0027823	0.433169	0.994505	1.67119	1.26275
gene-LSAT_9X122580	-0.267495	-0.236868	-0.18269	-0.0266824	0.522411	0.566129	0.123386	0.506756	0.664255	0.96258	1.49703	1.29378
gene-LSAT_2X86060	0.0663052	-0.0993494	-0.311415	-0.0621414	0.351159	0.537865	0.189892	0.107659	0.460692	0.908499	1.72085	1.26692
gene-LSAT_7X79440	-0.0708583	-0.350928	0.0414891	-0.368227	0.459222	0.368972	0.302306	0.161142	0.542429	0.821626	1.68555	1.63968
gene-LSAT_5X38041	-0.15886	0.110573	-0.250206	0.041435	0.384518	0.459872	0.917945	0.24448	0.624961	1.07348	2.14527	1.49663
gene-LSAT_4X56901	0.112165	-0.339297	-0.0764624	-0.214817	0.439485	0.420972	0.721853	-0.074321	0.803796	0.70605	2.25786	1.62358
gene-LSAT_8X102361	0.0566251	-0.435535	0.454829	-0.00948275	0.0911794	0.220701	-0.281205	-0.207949	0.57599	0.809895	2.08166	1.67773
gene-LSAT_7X110360	0.224936	-0.216713	0.118273	-0.246052	0.276868	0.617139	-0.379664	-0.345129	0.521673	0.664516	2.02407	1.5411
gene-LSAT_4X93840	0.0921112	-0.153179	-0.0312019	-0.162811	0.369004	0.438081	-0.0632353	-0.144384	0.56644	0.741543	2.34685	1.9918
gene-LSAT_8X140760	-0.570183	-0.150282	0.285246	0.0668587	0.168796	0.789315	0.045829	0.0722364	0.426556	0.630443	1.87024	1.83501
gene-LSAT_2X90560	-0.557674	-0.129705	-0.197008	-0.242916	0.0440579	0.661866	0.164137	-0.293143	0.566719	0.935614	2.47743	1.77184
gene-LSAT_5X69101	-0.301867	-0.149333	0.111025	0.117177	-0.0136406	0.486386	0.32256	0.261463	0.644427	0.94516	2.42322	2.57152
gene-LSAT_3X105260	-0.132169	-0.154853	0.224297	0.120612	-0.237464	0.126247	0.297923	0.279712	0.623832	0.897579	2.58681	2.41137
gene-LSAT_6X64820	-0.224019	-0.110238	0.0770172	-0.231408	-0.229895	0.167062	0.342756	0.337223	0.604948	1.2935	2.52884	2.5027
gene-LSAT_4X34201	0.00209584	-0.387486	-0.322061	-0.0458889	0.00471917	0.334875	0.60223	0.312761	0.372845	0.898681	2.31586	2.67462
gene-LSAT_8X96680	-0.0174489	-0.421789	-0.135431	-0.0909044	-0.581154	0.254062	0.632711	0.637159	0.513735	0.897342	2.2831	2.22477
gene-LSAT_1X51701	-0.183851	-0.182142	-0.0637217	0.0585227	-0.0526976	0.419184	0.68875	0.524802	0.620233	1.49047	2.27728	1.99795
gene-LSAT_1X87220	0.0590817	0.0651042	-0.227062	-0.171182	-0.0574859	0.183885	0.613503	0.419488	0.508241	1.10605	2.65525	2.05947
gene-LSAT_7X8160	-0.00134247	-0.13934	-0.840834	-0.0720349	-0.0610284	0.116214	0.714034	0.454379	0.483165	1.40536	2.43833	2.19383
gene-LSAT_4X34660	0.0934264	-0.0904045	-0.747751	-0.493649	-0.0557172	0.258408	0.771184	0.17209	0.231699	1.49613	2.55548	2.38751
gene-LSAT_6X61640	0.145204	-0.0823009	-0.601544	-0.185895	0.435631	0.334793	-0.0814676	0.27655	0.598788	1.32515	2.65705	2.1983
gene-LSAT_1X33301	0.693273	0.637658	-0.175295	-0.728499	0.513786	0.307792	0.565769	0.585278	0.417147	0.59935	2.52743	2.23309
gene-LSAT_3X129360	0.308276	0.415669	-0.089954	-0.876039	0.00573823	0.0989642	0.724529	0.542476	0.289583	0.211475	2.11461	2.18011
gene-LSAT_5X149121	0.365192	0.111047	0.279061	0.0211986	0.640308	0.716329	-0.183043	-0.321881	0.630538	0.343962	2.25684	1.06305
gene-LSAT_8X90220	0.53126	0.0179299	0.0686884	0.152415	0.745964	0.485371	-0.238218	-0.196852	0.474319	-0.144228	2.90428	1.04171
gene-LSAT_5X34261	0.53126	0.0179299	0.599562	0.152415	0.489007	1.0199	-0.238218	-0.196852	-0.581048	0.388084	3.13456	1.33586
gene-LSAT_4X130341	0.00591312	0.0179299	0.304846	0.145432	0.198165	0.207477	-0.738012	-0.174604	-0.0616941	0.378085	3.19684	0.404661
gene-LSAT_5X64841	0.00591312	0.0179299	0.0686884	0.152415	-0.0363191	1.0199	-0.238218	0.319715	0.986304	0.910316	3.23642	1.00223
gene-LSAT_8X93080	-0.771943	0.17179	0.0686884	0.152415	1.09781	1.00112	0.284871	-0.196852	0.449045	-0.144228	2.98551	1.16952
gene-LSAT_3X80901	-1.05467	-0.26271	0.0686884	0.152415	0.893933	0.493707	-0.238218	0.319715	0.474319	-0.144228	2.08708	0.648995
gene-LSAT_4X68360	-0.515659	0.426384	0.596919	0.152415	0.46191	0.065536	-0.238218	0.325191	-0.0616941	0.918371	2.36037	1.29264
gene-LSAT_4X148200	-1.1403	0.0875241	0.214532	-0.0277166	0.136518	-0.280421	-0.459254	-0.191715	0.274881	0.371436	2.55024	1.24013
gene-LSAT_9X20380	0.00591312	0.0179299	0.0686884	0.152415	0.861043	-0.450827	0.292465	-0.196852	-0.0616941	-0.144228	2.99825	-0.0126011
gene-LSAT_2X84940	0.53126	0.0179299	-0.469021	-0.385295	0.489007	-0.0401396	0.29225	-0.196852	-0.0616941	-0.144228	2.52587	0.931271
gene-LSAT_4X16061	0.749573	0.571053	-0.0761013	-0.0022314	1.35516	0.861472	0.396758	0.561368	0.358218	1.45694	2.36198	1.78192
gene-LSAT_9X111840	0.457627	0.710487	0.524356	0.11313	0.938654	0.673272	0.212976	0.318343	0.376648	1.34445	2.15757	1.50415
gene-LSAT_9X91041	0.526126	0.540533	0.876555	0.385322	1.17861	1.67145	0.53559	0.395845	0.731126	1.1604	2.12773	1.91779
gene-LSAT_1X91880	-0.224458	0.398438	0.146444	-0.099893	1.29621	0.948531	0.448684	0.32457	0.641128	0.793344	2.46069	2.47584
gene-LSAT_3X53840	-0.431055	0.406647	0.311264	0.0796143	0.733425	0.622843	0.787354	0.346674	0.886768	1.04622	2.49187	2.01798
gene-LSAT_1X92080	-0.0346731	0.400567	-0.117557	-0.203989	0.475346	0.910623	0.88275	0.470775	0.371161	0.895863	1.50836	1.54462
gene-LSAT_1X95000	0.108853	0.321975	0.393518	-0.317804	0.265896	0.96808	0.666419	0.112157	0.120871	0.809011	1.49579	1.68418
gene-LSAT_4X105781	0.184987	0.392512	0.623552	-0.303973	0.517707	0.477651	1.05408	0.313855	0.544148	0.595473	2.03947	1.92634
gene-LSAT_6X49001	-0.0737628	0.0818266	0.496413	-0.246768	0.918051	0.841728	0.138783	0.354877	0.546212	1.29043	1.52183	1.49946
gene-LSAT_8X2100	-0.217485	0.164224	0.702765	-0.172811	0.659623	0.693629	-0.0209646	-0.0948546	0.573196	0.80674	1.7741	1.58404
gene-LSAT_1X68841	-0.293906	0.506462	0.000665733	0.068626	1.09613	0.878926	0.256979	0.232201	0.0698146	0.69403	1.80757	2.00483
gene-LSAT_7X6341	0.289245	-0.102181	0.737999	0.73888	0.726501	0.913769	0.541656	0.0870351	0.102262	1.42586	2.31972	1.69727
gene-LSAT_6X41541	-0.102572	0.109532	0.615143	0.114354	0.827503	0.800095	0.34848	-0.224908	-0.218364	1.26287	2.29548	2.06607
gene-LSAT_1X58280	0.52707	0.259373	0.0686884	0.685074	0.855991	0.328177	0.29225	-0.196852	-0.0609963	0.905008	2.43051	1.88795
gene-LSAT_2X73280	0.269901	0.0261206	0.17338	0.25018	1.01374	-0.0401396	0.341746	0.962364	-0.0616941	1.14972	2.94577	2.37567
gene-LSAT_4X183661	0.427638	0.304963	0.87894	0.45559	0.298205	0.555678	0.869444	0.0456487	0.353475	0.247431	2.92901	2.73547
gene-LSAT_4X132700	0.542981	1.07274	0.0686884	1.20276	-0.0363191	0.484475	0.8155	0.319715	0.474319	0.387882	2.53872	2.20058
gene-LSAT_2X33560	1.15859	0.542564	0.465132	0.573287	0.460631	1.31327	0.365493	0.927556	-0.397425	0.294848	2.60806	1.17333
gene-LSAT_5X30641	1.62808	-0.234367	0.0686884	0.152415	1.01325	0.207477	-0.776721	0.87204	-0.0616941	-0.144228	2.34754	1.94575
gene-LSAT_8X4600	0.390249	0.426905	0.313093	0.0979622	-0.0209	0.1454	0.796906	0.177621	0.306943	1.01399	1.45365	1.13629
gene-LSAT_4X154680	0.201324	0.260895	0.214645	0.0403838	-0.294068	0.134013	0.645887	0.228058	0.336133	0.952391	1.40209	1.28706
gene-LSAT_6X87800	0.343687	0.325229	0.381847	0.0957914	-0.145425	0.595696	0.594558	0.121474	0.191329	0.827638	1.17299	0.905824
gene-LSAT_1X11021	0.293749	0.576319	0.665487	-0.044116	0.0975457	0.282255	0.630243	0.0879711	0.30046	1.13008	1.31798	1.13624
gene-LSAT_1X41861	0.202803	0.351469	0.541488	0.134514	0.0564479	0.399336	0.371049	0.226554	0.264853	1.38404	1.36285	0.944599
gene-LSAT_1X19921	0.366337	0.359293	0.0584695	0.0403793	0.23337	0.28883	0.604771	0.425956	0.419662	1.01788	1.65819	1.13581
gene-LSAT_3X125641	0.0579528	0.251493	0.0904039	-0.0228329	0.243275	0.154245	0.700906	0.222148	0.253837	1.12096	1.52656	1.05402
gene-LSAT_1X57801	0.367721	0.475903	-0.0894625	-0.13966	0.131008	0.291664	0.651937	0.36776	0.131573	1.18477	1.28262	0.953252
gene-LSAT_4X4460	0.266332	0.529098	0.393772	0.255475	0.330978	0.0633253	0.281528	0.197091	0.517067	1.01318	1.80077	1.18664
gene-LSAT_7X5601	0.144343	0.323049	0.505768	0.276809	0.402927	0.333368	0.284449	0.10149	0.628653	0.841022	1.49798	1.26972
gene-LSAT_3X121041	-0.101159	0.111065	0.513318	0.797427	0.0408974	0.124871	0.472386	0.370288	0.191102	1.44418	1.50868	1.03778
gene-LSAT_8X40680	-0.228664	0.258959	0.222497	0.122292	0.393966	0.386877	0.594368	0.520788	0.380935	1.1	1.61738	1.05838
gene-LSAT_3X4321	-0.151392	0.0806919	0.185771	-0.0288492	0.300044	0.391501	0.545577	0.319276	0.212703	1.06074	1.96365	1.13424
gene-LSAT_4X87180	-0.0667574	0.18896	0.452583	-0.145072	0.501951	0.416894	0.782104	0.425103	-0.0450432	0.873275	1.60918	0.997535
gene-LSAT_6X84940	0.00701907	0.271591	0.144044	0.113805	0.340639	0.521737	0.574633	0.551802	-0.162795	1.24581	1.37962	0.951174
gene-LSAT_1X113921	-0.00325094	0.270003	0.125811	-0.112021	0.624495	0.607655	0.968678	0.436337	0.432729	1.04239	1.53829	0.921409
gene-LSAT_8X155641	0.0734524	0.249101	0.171532	-0.369802	1.00519	0.394547	0.780477	0.494613	0.346915	0.966789	1.46829	0.922729
gene-LSAT_8X166741	0.137349	0.501632	0.116096	-0.0157727	0.422149	0.316983	0.808275	0.788497	0.487418	1.09809	1.69434	0.647233
gene-LSAT_9X14641	0.00591312	0.540533	0.357818	-0.0871915	1.00783	0.188183	0.292465	0.345001	-0.0616941	1.43716	1.57424	0.515765
gene-LSAT_1X58201	0.17874	0.925884	0.362534	0.00505609	0.768259	0.271639	-0.0215578	-0.0194074	-0.0597277	0.627434	1.84788	1.48114
gene-LSAT_4X129001	0.00591312	1.06968	0.594279	0.152415	0.494748	0.378352	-0.238218	0.345001	-0.0616941	0.918371	1.33887	1.00817
gene-LSAT_1X52580	0.0967264	0.444456	0.560121	-0.364874	0.812893	0.0726505	-0.0816922	-0.274205	0.674326	1.01061	1.75242	1.00523
gene-LSAT_1X79100	0.103076	0.519253	0.716871	-0.136797	0.236677	-0.291437	0.0887873	-0.596894	0.274074	1.1364	1.36381	0.882728
gene-LSAT_8X14700	1.02286	0.267391	1.21461	-0.207175	0.980504	0.208764	0.586084	0.301128	-0.0783599	1.15925	0.751798	1.31618
gene-LSAT_9X63480	0.501682	0.363177	0.719663	-0.660786	0.59823	-0.666669	0.621825	0.88304	-0.363108	1.14274	1.03701	1.19239
gene-LSAT_9X107640	-0.118237	0.127783	0.0490519	0.149744	0.217342	0.883363	0.9509	0.538744	0.576704	1.04507	0.468078	2.01388
gene-LSAT_9X6841	-0.223325	0.189872	-0.521926	-0.205693	0.0244599	0.935542	0.927854	0.562589	0.243153	0.778734	0.700518	0.971332
gene-LSAT_5X80020	0.805989	0.376492	-0.0920431	-0.253557	-0.201568	0.599683	0.209632	0.465458	0.455088	1.05709	1.11344	1.67964
gene-LSAT_9X110121	0.472326	0.0411581	-0.241199	-0.812163	-0.437043	0.298018	0.62268	0.474091	0.919554	0.51665	0.7305	1.6787
gene-LSAT_5X178301	1.29894	1.20865	-0.357853	0.262543	0.489007	0.729666	0.71313	0.559124	-0.0616941	0.780251	0.563094	1.86576
gene-LSAT_7X39321	0.7862	0.54533	-0.456993	0.159393	-0.0432003	0.110301	1.07109	0.319715	-0.0609963	0.618368	1.19195	2.12662
gene-LSAT_8X90361	0.498292	0.669179	0.390369	0.498851	0.143023	0.466055	-0.256689	-0.154239	0.483048	0.245844	1.30962	1.36156
gene-LSAT_6X23860	0.436588	0.768117	0.499814	0.0542544	0.0216288	0.641965	-0.516932	-0.194772	0.881799	0.474692	0.885672	0.791336
gene-LSAT_1X73080	0.864839	0.73221	0.397083	0.477552	-0.20647	0.319866	-0.0806739	0.364	0.627756	-0.220755	0.737084	1.08693
gene-LSAT_3X19700	0.614973	0.373272	0.505687	0.405093	0.360005	0.14211	-0.0294024	-0.44133	0.541638	0.60649	0.713431	0.296351
gene-LSAT_5X71300	0.813541	0.0950397	0.390171	0.414951	-0.138151	-0.0757936	-0.247194	-0.159923	0.632004	1.04825	0.651985	0.613605
gene-LSAT_4X36301	0.704117	-0.126381	0.654727	0.273383	0.343691	0.163694	0.343803	0.266462	1.07416	0.740281	0.735687	0.391946
gene-LSAT_4X46620	0.55299	-0.625515	0.0592088	0.145432	-0.255584	0.0448747	0.023302	0.833563	0.746688	0.136469	1.03512	0.755123
gene-LSAT_1X42841	0.667761	-0.5123	-0.149728	-0.450907	-0.55581	-0.0341197	-0.0109279	0.311251	0.400028	0.498645	1.08221	0.759771
gene-LSAT_3X124080	1.59433	-0.381786	-0.427582	0.0284598	-0.112967	-0.116829	-0.231403	0.376557	0.715092	0.320708	0.432954	0.882237
gene-LSAT_5X151701	0.380016	-0.0875698	0.616391	0.565966	0.765852	0.625184	-0.194663	0.383991	0.039762	0.241468	1.61339	1.32243
gene-LSAT_9X55160	0.583954	0.134032	0.445296	-0.286195	0.818082	0.443373	0.0761895	-0.0504649	-0.0173886	0.234619	1.62196	1.22046
gene-LSAT_4X144401	0.990161	-0.0369144	-0.209012	0.610198	0.158441	0.700286	0.212133	0.371409	0.0790081	0.710698	1.53795	1.10314
gene-LSAT_4X86440	1.07379	0.0305004	0.629155	0.668193	0.806926	0.640324	-0.704631	0.498044	1.09694	0.243553	1.76097	0.666637
gene-LSAT_4X40181	1.05677	-0.234367	0.348897	0.173917	1.07183	0.204022	-0.243086	0.454884	0.866964	1.42447	1.45851	0.733732
gene-LSAT_8X76581	1.29054	0.911195	1.23155	0.159393	-0.156076	0.364416	0.734061	1.14078	-0.597009	0.6313	2.66038	1.44366
gene-LSAT_2X880	1.58987	0.540533	1.08004	0.255034	-0.532124	-0.000345526	0.834374	0.323434	-0.00567686	0.207248	1.94292	1.96186
gene-LSAT_3X28021	1.19757	-0.506855	0.993849	-0.269663	-0.810498	0.494735	1.34618	0.869542	0.470001	0.918371	2.58402	1.57977
gene-LSAT_2X114020	0.661199	0.465997	0.276639	0.0673362	-0.414746	0.696719	1.11864	0.523425	0.0450269	0.83373	3.00238	0.879607
gene-LSAT_4X18480	0.471514	0.564932	1.75443	0.930806	0.163773	-0.175562	1.15633	0.219332	-0.0373275	0.881999	2.24117	0.979732
gene-LSAT_8X87840	-0.152221	0.929779	1.28312	0.847264	-0.485442	-0.318587	0.433567	0.57119	0.335866	0.204111	2.17226	1.39301
gene-LSAT_1X64700	0.53126	0.540533	0.838543	1.46508	0.20719	0.20297	-0.207545	0.0598293	0.501038	0.679835	2.22204	1.29094
gene-LSAT_9X50321	0.907763	0.972745	0.184212	0.981595	-0.289048	-0.579716	0.568193	1.45342	1.11083	0.867882	2.78698	0.48141
gene-LSAT_8X74260	0.400374	1.00675	1.05479	0.336617	0.824356	0.621245	-0.457648	0.515439	0.343192	1.7334	2.25934	2.22614
gene-LSAT_5X140541	1.32844	0.87536	0.718167	0.419569	0.591443	0.547743	-0.0049085	-0.121453	-0.198243	1.74904	1.81607	2.02529
gene-LSAT_6X92900	0.422264	1.06131	-0.0100115	0.363384	0.185515	1.1052	-0.208528	0.0357592	-0.810114	2.26721	2.48434	1.71281
gene-LSAT_7X7501	1.19693	2.25276	0.606903	0.328753	0.482838	0.872396	-0.0464513	0.160167	1.23407	2.37115	1.43245	2.08901
gene-LSAT_4X69040	1.63226	2.04533	0.555732	-0.217595	0.67716	0.951712	-0.239883	-0.315903	0.597547	1.53456	1.75379	1.80622
gene-LSAT_5X26160	0.781009	2.3766	0.836259	-0.385295	1.02917	0.489328	0.148689	-0.733945	-0.0537019	1.43037	2.4238	2.64537
gene-LSAT_9X45620	0.00591312	2.54405	0.596919	0.152415	0.217721	0.490658	-0.770618	-0.187399	-0.0607749	0.530089	3.53501	1.69535
gene-LSAT_3X25320	0.00591312	0.550018	1.76644	0.448534	0.468767	0.313418	-0.204333	0.108977	-0.0609963	1.80549	1.42086	1.81546
gene-LSAT_3X23540	0.00222832	1.07524	1.12523	0.152415	0.457293	-0.316183	-0.375517	0.625444	0.116289	2.46511	0.998904	1.7598
gene-LSAT_9X84520	0.793799	1.07274	1.36779	0.67208	0.530866	0.0460713	-0.238218	0.345001	0.0721396	1.44376	0.677984	2.33456
gene-LSAT_2X67061	-0.439725	0.972687	0.917462	0.299686	1.08425	1.04895	-0.418963	-0.198081	0.543629	0.892789	1.24535	1.35379
gene-LSAT_6X54441	-0.897699	0.514972	0.885484	0.134962	0.762169	0.529637	-0.610078	0.0248153	0.0221327	0.668698	1.23778	1.40524
gene-LSAT_3X101601	-0.541865	0.988727	1.12306	0.864959	0.51737	0.270025	-0.34311	0.0639826	-0.30466	0.693498	0.68985	1.13254
gene-LSAT_3X53361	-0.516599	0.791	0.973423	0.00163359	-0.584122	0.403596	-1.07234	-0.751584	-0.322046	0.634858	1.17213	2.10993
gene-LSAT_8X97461	0.412493	1.26477	0.475894	-0.56012	-0.232427	0.487596	-0.798075	-1.32229	0.207038	0.341227	0.409647	1.39898
gene-LSAT_1X58840	0.941838	1.69168	0.200852	-0.950526	-0.622513	-0.142186	-0.836316	-0.282283	0.00630988	1.02584	0.687065	2.73762
gene-LSAT_8X115380	0.404796	0.980616	1.16835	0.907545	0.3267	0.801589	0.637835	-0.45519	-0.568056	1.184	2.16733	1.30244
gene-LSAT_7X52980	0.842951	0.894608	1.22225	0.254327	-0.373202	0.400971	0.648849	-0.304475	-0.368177	0.987317	2.19959	1.72722
gene-LSAT_6X20321	0.950073	0.677622	0.561522	0.13043	0.110736	0.909193	0.133736	-0.682544	0.370312	1.22517	1.05743	1.16326
gene-LSAT_8X148061	0.905134	0.849508	0.877909	0.704983	-0.0226882	0.26398	0.0138523	-1.1514	0.530699	1.00485	1.07514	1.03665
gene-LSAT_3X32080	0.684779	1.31983	0.892255	0.85472	-1.40032	0.672316	0.936279	-1.11556	0.725254	0.385312	2.06109	1.7011
gene-LSAT_5X1821	1.41009	1.31077	-0.549081	-0.636887	0.0342106	0.751643	0.511422	0.164438	0.425294	0.776612	2.12256	1.91286
gene-LSAT_3X120520	1.08681	1.31242	0.0686884	0.152415	-0.0460211	-0.0496575	0.29225	-0.196852	-0.0616941	0.378085	2.79013	1.4528
gene-LSAT_4X82580	1.58987	1.72641	0.0812836	-0.358876	-0.0363191	0.493707	-0.755157	-1.23386	0.725254	1.14972	2.11731	1.17864
gene-LSAT_4X46940	0.52193	0.263678	0.932445	0.392337	-0.159848	-0.487019	0.172503	-0.38688	-0.105413	0.325017	1.85497	1.76882
gene-LSAT_9X23101	0.423923	0.324793	0.823673	0.573837	-0.351928	-0.632302	-0.079133	-0.44065	0.0847706	0.964714	1.71076	1.50764
gene-LSAT_4X124001	0.775664	0.540533	1.00383	0.159393	-0.430175	-0.827509	0.284871	-0.196852	-0.0537019	0.379418	0.569885	2.31683
gene-LSAT_1X5340	1.59626	0.540533	1.36635	0.152415	0.500816	-0.319161	0.291306	-0.729253	-0.589715	-0.140138	1.67502	1.54745
gene-LSAT_1X58241	1.57488	0.00560258	0.594279	0.152415	0.496225	-0.530643	-0.238218	-0.196852	-0.244166	0.620546	1.49541	1.84194
gene-LSAT_9X82001	1.42321	0.911809	0.288003	0.393354	0.00290602	-1.10245	-0.271544	-0.945023	-0.21955	0.643316	2.64089	3.03642
gene-LSAT_3X78621	1.10771	0.946066	0.69926	0.300899	0.335632	-0.976338	-0.254738	-0.97944	0.667094	-0.153899	1.85433	2.19873
gene-LSAT_9X1180	-0.150779	0.217526	0.139689	-0.231901	1.13131	0.404757	0.825273	0.286072	0.0821156	1.69883	2.94975	2.42002
gene-LSAT_1X60080	0.00591312	0.0179299	-0.335869	-0.372714	0.739322	0.72532	0.8155	-0.196852	0.474319	1.44032	3.371	2.26589
gene-LSAT_4X17140	-0.00322173	0.12836	0.184828	0.117407	0.209185	0.457379	0.597011	0.38291	0.307852	1.1352	3.17464	2.4226
gene-LSAT_9X49441	0.014959	0.133228	0.384697	0.0635158	0.110741	0.348524	1.06209	0.11966	-0.291922	1.43982	3.19518	1.92639
gene-LSAT_3X28920	0.378412	0.733928	-0.402874	-0.59412	-0.222824	0.35643	0.403146	0.370424	0.0203632	1.3804	3.01034	2.61385
gene-LSAT_3X70341	0.00591312	1.06968	0.0677738	-0.905045	0.497305	-0.0401396	0.29225	-0.196852	-0.0616941	1.3959	3.11326	1.86084
gene-LSAT_7X85360	-0.516988	1.04305	0.599326	-0.905045	-0.0377239	0.483873	1.20387	-0.498633	0.470001	0.918371	2.81445	2.47514
gene-LSAT_5X49200	0.00591312	0.547279	0.31015	-0.912843	-0.211114	0.803421	1.60306	-0.196852	-0.0616941	0.385312	3.53949	1.69663
gene-LSAT_0X19201	0.0356105	-0.273432	0.13426	-1.2682	-0.445463	0.5575	-0.13766	-0.166084	0.455544	1.27581	1.92205	2.40231
gene-LSAT_7X98021	-0.0280903	-0.558536	0.632218	-1.69325	-0.039236	0.48136	-0.0568263	-0.215219	0.470001	0.799169	2.1954	1.97857
gene-LSAT_4X82521	0.546574	-0.366266	1.07351	-1.16457	-0.206103	-0.0594471	0.305337	-0.715638	0.903687	0.91457	2.8468	2.0707
gene-LSAT_2X100500	0.53126	0.942952	0.0686884	0.152415	-0.164738	-0.582482	0.315706	-0.696647	0.725254	1.72336	3.61594	1.53855
gene-LSAT_4X28520	0.00591312	0.0179299	-0.180638	0.140987	-0.0363191	-0.0401396	0.408189	-1.40225	0.890824	1.57717	2.88456	2.68393
gene-LSAT_9X15261	-0.712903	0.724794	-0.740262	-1.18299	-0.66064	-1.2577	0.33418	-0.529839	1.00648	1.58343	2.13763	1.19302
gene-LSAT_8X12020	0.49785	0.0181454	-0.592805	-0.714717	-0.0689391	0.139162	0.583172	-0.105399	-0.609823	1.08534	2.61178	2.17551
gene-LSAT_6X29361	0.438579	0.375249	-0.314596	-1.02921	-0.906632	0.431152	0.253812	-0.277172	-0.736678	0.864201	2.22192	2.1279
gene-LSAT_5X173860	-0.863127	0.237175	-0.329181	-0.840856	0.0648972	0.27161	0.0457241	-0.252401	-0.660479	0.79807	2.73172	1.86073
gene-LSAT_8X14940	0.194279	0.177706	-1.61274	-0.875832	-0.190764	0.91444	-0.0195821	-1.27469	-0.0616941	0.799169	2.88956	1.33526
gene-LSAT_2X25861	-0.0108525	-0.320619	-1.12589	-2.08989	-0.852461	0.863428	-0.105516	-0.109278	0.86827	1.34616	2.79965	2.5008
gene-LSAT_7X108540	-0.265051	0.0457551	-1.63043	-2.57489	0.530148	0.4633	0.0750965	0.344097	1.03013	0.790433	2.51663	1.42335
gene-LSAT_8X11840	-0.605451	-0.746083	-0.944908	-0.87322	0.497305	-0.0401396	-0.238218	0.319715	0.362804	0.382296	2.11162	2.76996
gene-LSAT_3X7740	-0.145423	-0.720794	-0.479348	-1.04819	0.0207177	0.214903	-0.878136	-0.385503	0.0426028	0.889363	1.85234	1.94318
gene-LSAT_7X17861	0.41095	-0.79506	-0.986825	-1.43133	-0.280913	-0.808515	-0.494971	0.250613	0.249264	0.679835	1.89996	2.32549
gene-LSAT_0X33441	0.00591312	0.540533	-0.751723	-1.44062	0.828748	1.91645	-0.770618	-0.729253	1.04187	-0.400237	2.80439	1.04518
gene-LSAT_3X11141	0.00804994	0.24834	-1.09184	-1.5337	1.68236	2.06426	0.315706	-0.696647	0.465254	0.111334	1.5003	0.935795
gene-LSAT_4X179941	0.422608	1.19603	-0.71027	-1.68309	1.13761	0.758355	0.73152	-0.108768	1.52406	-0.395762	2.57827	1.09517
gene-LSAT_3X60121	0.258029	-0.161717	-0.891601	-0.317483	0.906399	-0.288808	-0.228055	-1.22304	0.986304	1.15273	3.09929	1.04293
gene-LSAT_5X152761	-0.0952118	0.0700388	0.0872539	-0.330711	0.654125	0.506194	-1.75303	-0.763664	0.966628	0.827966	2.66881	1.23922
gene-LSAT_8X105481	0.655987	-0.525942	-1.32764	0.0812609	0.22099	0.0746986	-0.791936	-1.00743	1.16059	0.0234036	1.22318	0.654809
gene-LSAT_2X118260	0.0390404	-1.05684	-1.721	-0.442465	0.733194	-0.0401396	-1.20927	-0.606596	0.981409	0.385312	1.33438	1.05438
gene-LSAT_3X122401	0.055743	-0.933638	-1.37551	-0.706747	0.598084	0.0786937	0.688928	-0.231783	0.495107	0.378663	1.90377	0.830708
gene-LSAT_9X23640	-0.268309	-0.79509	-1.39979	-0.618399	1.16606	0.307153	0.102605	-0.281421	0.634782	-0.0258007	1.92225	0.970633
gene-LSAT_6X28861	-0.288468	-0.236093	-0.660518	-1.10324	1.14942	-0.404308	0.375456	-0.0569988	-0.0634756	0.593235	2.14642	1.17294
gene-LSAT_2X76241	0.269013	0.0252332	-1.75965	-1.15625	0.241815	-0.583384	0.041118	-0.457397	0.363052	0.634329	1.89366	0.516372
gene-LSAT_5X70261	-0.154298	0.167559	-1.22992	-1.67178	0.481654	-0.546028	0.0391929	-0.706337	-0.303846	-0.385965	2.26482	0.762862
gene-LSAT_2X73601	0.133562	-0.351246	-0.756642	-1.13186	0.295988	0.36772	-0.542675	-0.20909	-1.29235	-0.46597	2.40826	1.64861
gene-LSAT_4X38621	0.184049	-0.763405	-0.531917	-1.26195	-0.326444	-0.315131	-0.0267638	-1.04181	-0.956878	0.0350493	2.36167	1.59931
gene-LSAT_8X24901	0.302559	-1.03459	-1.11275	-1.43057	-0.571348	0.474575	-0.499494	-0.446958	-0.0786874	-0.444315	2.26743	0.813882
gene-LSAT_5X150741	-0.207925	0.344995	0.871333	-0.404342	0.736862	1.24865	-0.780747	-0.423963	0.529249	1.76022	1.22681	2.69557
gene-LSAT_8X57420	0.00591312	0.0179299	0.0738813	-0.373266	1.01374	0.728297	-0.207545	-0.18008	0.474319	1.44032	1.56634	2.41521
gene-LSAT_9X7940	-0.860384	-0.453692	-0.75557	-0.542299	0.676762	1.11122	-1.07473	-0.630692	0.628142	1.60495	1.78448	2.65709
gene-LSAT_4X30301	-0.436409	-1.89763	0.544465	-0.0570009	0.647256	0.864977	-1.01043	0.0634096	0.674064	1.49182	1.99759	2.07729
gene-LSAT_8X23801	-0.173568	-0.851907	0.154907	0.154157	0.839699	1.26237	-1.22582	-0.658422	1.2523	1.55486	1.44885	1.14234
gene-LSAT_4X85301	-0.411752	-0.988233	0.720961	-0.997454	1.2674	0.488836	-1.50985	-1.20359	0.61831	0.658878	1.6172	2.14341
gene-LSAT_4X68960	-1.10229	-1.09153	0.617483	-0.253673	1.30985	0.231108	-0.246254	0.753262	0.0917034	3.15785	1.4285	2.61807
gene-LSAT_8X106180	-1.75263	-1.67559	0.0985163	-0.552854	1.01492	0.991526	-0.148386	-0.151079	1.38728	2.84445	2.85848	2.41814
gene-LSAT_5X175381	0.461787	-0.335079	1.16544	-0.106098	0.371794	0.774467	-0.263689	-1.13736	0.638361	2.24573	2.62641	0.850444
gene-LSAT_4X138740	-0.265781	0.418415	1.38182	-0.619243	0.727424	-0.0552884	0.836656	-0.946728	0.725254	1.93065	2.17187	0.920175
gene-LSAT_5X147860	0.00736189	0.419054	1.98634	0.414755	0.253865	0.318996	0.0866189	-2.05986	0.58941	2.33903	2.63154	2.2189
gene-LSAT_1X43181	-1.30245	0.420823	0.486715	1.20348	1.51296	1.26529	0.282384	-0.40449	1.59225	1.9023	2.93411	2.04919
gene-LSAT_3X99900	-1.18679	0.185373	0.267196	0.448037	1.14866	1.14943	0.722218	-1.49853	0.564104	1.06793	2.19397	1.53324
gene-LSAT_3X59401	-0.419948	-0.112475	-0.137666	-0.739388	0.557798	0.633041	-0.140415	-0.929272	1.10582	1.84817	1.20659	1.01782
gene-LSAT_4X53920	-0.271593	-0.283862	0.143614	-0.449564	0.222593	0.307003	-0.412996	-1.27094	1.02826	1.5957	1.42197	1.0936
gene-LSAT_3X13301	-0.196853	-0.175472	-0.319609	-1.05824	0.256241	0.628197	-0.497468	-1.01719	1.44545	1.22457	1.22346	1.5468
gene-LSAT_5X157940	-0.777235	-0.336198	0.34782	-0.86667	0.291134	0.507898	-0.737869	-0.980771	0.42648	1.75082	1.4357	1.50482
gene-LSAT_1X15881	-0.681503	-0.256429	-0.532032	-0.184097	0.186234	0.31498	-0.563783	-0.614412	0.909046	1.22874	1.69635	1.69706
gene-LSAT_8X55161	-1.08234	-0.402558	-1.08332	-0.512072	-0.0452922	-0.0491281	-0.484508	-1.23788	0.632569	0.805868	1.7155	1.3796
gene-LSAT_2X58440	-0.872698	-0.597422	0.240556	0.207526	0.961477	0.798637	-0.490688	-0.394187	0.428691	1.11379	1.93117	1.63615
gene-LSAT_6X58181	-0.963036	-0.784876	0.379404	0.015111	0.284272	0.0888093	-0.591925	-0.0201996	0.647387	0.991949	1.89626	1.49469
gene-LSAT_2X128460	-0.967093	-1.0451	-0.0789023	-0.305913	0.742397	0.662047	-0.045929	-0.31133	0.379039	0.885457	1.26491	2.05674
gene-LSAT_3X8260	-0.987484	-0.768773	-0.553986	-0.166146	0.461116	0.34835	-0.188332	-0.154814	0.172335	0.365807	1.79727	1.58471
gene-LSAT_9X94921	-1.05511	-1.54133	0.0863287	-0.243861	0.0275353	0.606789	-0.723303	-1.19356	-0.0616941	0.635763	1.94782	1.62472
gene-LSAT_4X60721	-0.36295	-0.666831	0.334472	-0.490846	0.568275	0.47477	0.0497533	-0.51788	1.46343	2.16732	2.08224	0.985623
gene-LSAT_4X171221	-0.807636	-1.32649	0.0569815	-0.631914	0.0706403	0.494132	0.268608	-0.758124	1.09854	2.25463	2.01165	0.92495
gene-LSAT_1X59561	-0.721528	-1.14116	0.754081	-0.816511	0.0641722	1.21079	0.99811	-0.55553	0.428405	1.75517	1.89416	0.899777
gene-LSAT_8X55341	-0.786574	-2.02822	0.494826	-0.735139	0.896464	-0.0552884	0.755196	-0.231348	1.17169	0.617417	2.62507	1.74983
gene-LSAT_5X133961	-0.401252	-0.543789	0.402519	-0.0198837	0.248221	-0.184412	-0.0716192	0.0652194	1.07236	0.931135	0.448657	0.718272
gene-LSAT_4X69540	-0.170415	-0.707638	0.329371	-0.634879	0.430067	0.268872	-0.253805	-0.0945392	1.26676	0.832307	0.252399	0.379453
gene-LSAT_2X44620	-0.515391	-1.07591	0.723843	-0.0529564	-0.210158	0.87915	-0.261436	-0.272151	0.812443	0.672148	0.53535	1.1582
gene-LSAT_7X33021	-0.559604	-0.545541	0.701862	-0.546347	0.466729	0.711451	0.0725557	-0.647838	0.983035	1.20981	1.19792	0.174033
gene-LSAT_3X93840	0.7764	-0.76194	0.690584	-0.26462	-0.532	-0.286741	-0.176811	-0.210124	1.73784	1.44174	1.75683	0.900641
gene-LSAT_5X104901	-0.355491	-1.53081	1.34778	-0.84499	-0.203453	-0.219751	0.0444764	-0.357743	0.474319	1.16661	1.60761	0.976869
gene-LSAT_5X36521	-0.370785	-1.43204	0.288001	-0.51675	-0.280309	-0.169499	-0.198801	-0.952456	0.931195	1.5109	1.37344	1.79485
gene-LSAT_6X54121	-1.55143	-0.602566	0.472782	0.919978	-1.10588	0.437233	-0.408122	-0.219606	1.13648	1.07548	0.556957	2.22614
gene-LSAT_5X30320	-1.53132	-0.737344	0.491304	0.157923	-0.597933	-0.183968	-0.770618	-0.187399	1.29829	0.386678	0.0245873	1.28904
gene-LSAT_5X178620	-1.41991	-1.17177	-1.23594	0.547696	0.978872	-0.327596	-0.361694	-0.204014	0.761233	1.17591	0.634078	1.66209
gene-LSAT_5X2221	-2.06543	-0.988022	-0.988771	-0.374318	0.731811	0.487735	-0.238218	-0.196852	0.725254	1.15273	1.30401	1.30215
gene-LSAT_8X121220	-0.990896	-1.48987	-0.305276	-0.596234	0.452927	-0.0296203	-0.726604	-0.769582	0.953059	0.669949	1.43847	1.15186
gene-LSAT_9X2380	-0.952041	-1.19879	-0.874284	-0.214732	0.264365	-0.138075	-0.550086	-0.077867	0.956999	0.610464	0.914964	0.620794
gene-LSAT_8X167541	-2.00403	-1.84035	0.106427	-0.075026	0.407069	-0.5107	-0.840636	0.0659278	0.49875	0.887654	1.02649	0.6905
gene-LSAT_8X120280	-0.22439	-0.749441	0.683743	-0.539634	0.595924	-0.119798	-0.970401	-0.929036	1.71893	2.19422	2.01359	1.91269
gene-LSAT_9X27300	-0.871441	-1.42455	0.147517	-0.995984	0.927787	-0.886852	-1.36956	-0.524456	2.03463	1.46891	1.30018	1.1054
gene-LSAT_9X7821	-1.03898	-1.96667	0.599562	0.933413	0.976445	-0.580417	-1.43467	-0.892285	2.55009	2.21278	2.39272	1.45475
gene-LSAT_5X141980	0.895041	1.02604	0.20993	-0.626937	0.364736	0.227828	2.07302	0.41642	1.88783	2.84772	1.36395	0.552685
gene-LSAT_8X77181	1.11786	0.539186	-0.513905	-0.513119	0.783703	0.0161087	1.8026	0.886384	1.50683	1.7266	0.928595	0.159584
gene-LSAT_8X52240	0.762581	0.274898	-0.510259	-1.95189	-0.292039	-0.572526	1.90651	0.00539729	1.58144	2.55945	0.895186	0.566538
gene-LSAT_3X66240	0.00591312	0.540533	-0.340217	0.269556	-0.564562	-0.568383	2.4689	0.550835	1.62469	3.08625	0.941563	0.925365
gene-LSAT_4X56060	0.00119809	-0.189161	-0.621137	-0.177956	-0.941805	-0.327615	2.61008	1.12573	1.25915	2.71275	1.70686	0.73701
gene-LSAT_1X61581	0.0268459	0.370939	-1.50901	-0.290227	-0.822567	-0.640522	1.33558	1.33694	1.07593	2.58746	0.167853	0.402186
gene-LSAT_1X60601	0.078	-0.00469068	1.09878	0.0461273	-0.821046	-0.300252	2.4912	1.43434	1.62758	2.11531	1.04279	-0.542709
gene-LSAT_8X56520	0.468511	-0.0426421	0.160426	-0.112856	-1.47472	-0.647659	1.82317	1.61614	1.66599	2.06843	0.80385	-0.311808
gene-LSAT_8X69441	0.078431	-0.0267513	0.950787	-0.385137	-1.68793	0.474256	1.66585	0.544513	1.02855	2.96543	0.69121	0.780224
gene-LSAT_4X26041	0.288682	1.31285	-0.390218	-0.00016877	-2.04408	-0.410455	1.69142	1.12441	1.30156	2.22383	0.779401	-0.138761
gene-LSAT_7X91740	0.563033	0.522925	0.0950938	-0.726688	-1.77463	-0.719003	1.93553	0.142396	1.23665	2.87693	0.996487	0.0396529
gene-LSAT_2X77740	0.977116	1.50313	0.432562	-1.34652	-0.925379	0.375014	2.07657	0.65898	1.90287	4.41013	2.03509	1.04424
gene-LSAT_9X53561	0.684142	0.0269813	-0.250677	-1.5126	-0.906855	0.244979	2.9315	1.09136	2.4249	2.78008	3.03441	1.49799
gene-LSAT_1X129780	0.25329	-0.198649	-0.50877	0.251029	-0.701492	-0.330831	0.771026	0.561473	2.25279	3.29043	2.52417	2.25998
gene-LSAT_7X18721	0.364572	-0.0382888	-0.530859	-0.440506	-1.05602	-0.533362	0.478819	0.491635	2.48687	2.69903	2.50878	1.48001
gene-LSAT_7X56360	-0.269587	0.357524	0.150342	-0.317691	-0.725591	-0.17428	0.916372	0.407028	2.93257	3.72174	1.50234	1.5777
gene-LSAT_7X35420	-0.517985	0.419054	-1.60085	0.0646736	-1.06431	-1.60175	0.701901	1.11302	1.74237	4.18564	3.18878	1.05825
gene-LSAT_6X72841	-1.57849	-0.801131	-0.985651	-0.621431	0.72924	-0.568383	2.11523	0.345001	1.51129	2.17725	2.74978	0.249133
gene-LSAT_1X45420	-0.761457	-0.226837	-0.459785	-1.07505	-0.821046	0.483135	1.59351	-0.196852	0.470001	2.21278	3.49854	0.328545
gene-LSAT_5X143841	0.0295479	-0.106048	-0.134514	-0.121406	0.592503	0.217845	1.42998	1.09675	0.700596	1.30305	3.59943	3.58297
gene-LSAT_1X35820	-0.0901903	0.0163912	0.272068	0.124319	-0.0973815	0.348019	0.750132	0.409463	1.02328	1.42739	3.8537	3.55772
gene-LSAT_2X66121	-0.201913	0.262124	0.437779	-0.562236	0.13421	0.171164	1.05002	0.160772	0.760344	0.727989	4.64374	3.37154
gene-LSAT_1X94880	0.542981	0.0179299	0.706974	0.147314	0.238265	-0.0564296	0.199383	1.15544	-0.597009	1.14727	4.69019	4.09284
gene-LSAT_6X74200	0.0103161	0.252534	-0.442368	-1.17571	1.2576	0.485371	-0.238218	1.38608	1.65099	1.56006	4.80798	3.4008
gene-LSAT_9X84700	-0.746782	-0.821668	0.743802	0.263418	0.91261	0.845392	1.32637	0.672027	-0.232913	1.77412	2.96059	2.51124
gene-LSAT_4X124360	-0.533052	-0.10867	0.54679	0.55088	0.0606613	0.70626	0.95593	0.324484	-0.598471	1.83565	3.11349	2.7004
gene-LSAT_6X92940	-0.369592	-1.13319	-0.0832093	-0.536417	0.631247	0.479295	1.09155	0.926918	-0.590672	1.93943	3.70842	2.32408
gene-LSAT_2X6321	-0.452041	-0.369764	0.775599	-0.536039	0.478552	0.464804	1.3343	0.587919	0.212456	3.09421	4.06474	3.36232
gene-LSAT_8X135800	-1.04061	-0.193147	-0.45529	-0.599145	0.670978	0.76709	0.888139	-0.162648	0.181632	2.82553	4.60935	3.26589
gene-LSAT_1X122940	-0.519884	-0.0656814	-0.077571	-0.334496	0.277363	0.612837	1.17367	0.41047	1.16711	2.32146	3.10625	2.61039
gene-LSAT_8X58141	-0.481574	-0.478528	-0.469356	-0.298258	0.0648821	0.561126	1.14847	0.283456	0.412211	1.54899	3.14892	3.04651
gene-LSAT_8X114481	-0.990483	0.385112	-0.746632	-0.417493	-0.472966	0.769792	0.888279	-0.195474	0.682661	1.6773	2.88469	2.41831
gene-LSAT_4X110641	0.288295	0.640173	-0.648173	0.183848	-0.423129	0.0811552	0.748701	0.436467	0.147439	2.70969	4.04646	3.05852
gene-LSAT_5X182420	0.46327	0.383552	-1.05616	-0.643997	-0.964288	0.012617	0.872859	0.448423	0.355509	1.55615	3.85733	1.97646
gene-LSAT_9X21221	0.526126	1.07274	-0.545767	-0.752416	-0.561053	0.221275	0.8155	0.345001	2.1308	2.08849	3.03583	2.40483
gene-LSAT_3X57100	0.0197768	0.16155	-1.21825	-1.13161	0.182006	-0.178321	0.722201	0.576476	1.83226	2.25903	3.60313	1.4134
gene-LSAT_1X68380	1.0721	1.32965	-0.13819	0.424188	1.07332	0.968004	0.100723	1.0825	1.37561	2.39455	3.54089	2.40835
gene-LSAT_5X154840	0.946303	1.89474	-0.107282	0.424487	-0.147631	0.881864	0.152341	0.542092	0.804518	2.33671	2.84887	1.96615
gene-LSAT_5X165541	1.0699	1.59416	-0.42166	-0.347048	-0.562487	0.836496	-0.252457	-0.472245	1.26152	1.15368	4.33402	3.08718
gene-LSAT_9X62601	-1.038	-1.53585	0.709614	0.0975085	0.246308	0.326905	-0.467712	-0.288497	1.13321	2.73651	4.20311	3.16417
gene-LSAT_5X125200	-1.11243	-1.08392	0.921424	0.952845	0.691776	0.112181	-0.345875	-0.0457237	0.362234	1.39644	3.314	2.50927
gene-LSAT_3X39080	-1.05367	-0.519046	1.65966	0.146399	-0.571348	-0.575168	0.285203	0.0602212	0.474319	2.20911	4.42753	4.04212
gene-LSAT_9X95120	-1.066	-0.531379	1.25023	0.834815	-0.769478	0.394278	-1.01412	-1.6723	0.725254	2.55053	4.95973	2.78259
gene-LSAT_7X107421	-0.0725348	0.151713	-0.685908	-0.361814	1.19167	0.813334	-0.236001	0.414207	-0.799438	0.0932173	3.40262	3.27055
gene-LSAT_5X68120	0.39576	-0.0541753	-1.17948	-0.229297	1.09661	0.852739	-0.231416	-0.0223553	-0.801519	0.543249	3.36713	3.07484
gene-LSAT_9X31541	-0.0738781	0.253122	-0.379521	0.268071	1.48343	1.29582	-0.211989	0.158848	-0.43242	1.02487	3.80179	2.72854
gene-LSAT_9X73501	0.00591312	0.0179299	-0.989791	-1.14326	1.41799	1.0189	0.29225	-0.196852	-0.0616941	0.631755	2.96708	2.66177
gene-LSAT_4X146880	0.00591312	0.0179299	-0.698834	-1.14598	0.679914	0.593324	-0.738012	-0.696647	-1.12669	0.363216	3.26075	2.59134
gene-LSAT_6X78761	-0.4288	0.892789	-0.0823099	-0.722093	1.15924	1.12182	-1.93708	-0.811792	-0.380346	1.51527	3.25755	3.28957
gene-LSAT_5X100260	-1.57849	-0.272288	-0.272042	-0.402497	1.97558	0.872093	0.112143	-0.586494	-0.564083	2.15643	3.65664	1.77022
gene-LSAT_6X92840	-0.5176	-1.04265	-0.975261	-0.360808	1.26407	1.79651	-0.770618	-0.212686	0.470001	1.16521	3.79194	1.70438
gene-LSAT_4X54061	0.53126	0.0179299	0.0686884	0.683142	0.489007	-0.0401396	-1.00945	-0.94932	-0.0616941	1.3092	2.50304	2.26599
gene-LSAT_6X111720	0.194418	0.00462842	0.357309	0.234519	0.221367	0.681005	-1.64311	-1.34272	-0.5504	0.975575	3.20473	2.0818
gene-LSAT_2X95461	0.141401	0.00289524	0.0760294	-0.616968	0.218544	0.485805	-2.36891	-2.34144	-0.5896	1.19366	2.75174	2.28433
gene-LSAT_1X77140	0.266785	-0.500969	0.394483	-0.833047	-0.132087	0.78771	-0.232802	-1.66377	-0.589715	1.95317	3.54973	1.41352
gene-LSAT_5X96241	-1.05314	-0.504141	0.221932	0.706615	0.860046	1.5079	-0.970401	-0.387182	0.641167	0.940222	3.63474	3.79419
gene-LSAT_5X119940	-0.761059	-0.879237	0.732506	1.31344	1.01006	1.05149	-1.89266	-0.0446928	-1.32552	0.957386	3.24101	3.02356
gene-LSAT_8X47821	0.210429	-0.486812	-2.70579	-0.917283	1.48897	1.55065	-1.71594	1.14252	0.370404	1.26651	4.71482	3.04731
gene-LSAT_9X17380	-0.175799	0.15656	-0.101001	0.120173	0.188	0.458307	1.01908	0.986811	0.662078	1.24674	1.18707	1.09008
gene-LSAT_9X20060	-0.271117	0.0827649	-0.0111603	0.330637	0.13174	0.317084	0.752787	0.921991	0.564586	1.09112	1.14552	0.966188
gene-LSAT_5X191561	-0.353014	-0.0121015	0.014334	0.218206	0.301756	0.358859	0.9287	0.919891	0.447886	1.2517	1.41179	1.17776
gene-LSAT_8X30781	-0.471662	-0.107579	-0.0797807	0.171158	0.5777	0.640723	0.840507	0.958686	0.650794	1.08553	1.24651	1.13859
gene-LSAT_2X94301	-0.104163	0.0090049	0.289969	0.129625	0.565605	0.493149	0.987375	0.739968	0.821191	1.23309	1.28684	0.647686
gene-LSAT_6X2261	-0.191205	0.0315536	0.281062	0.210964	0.478116	0.563789	0.855191	0.768385	0.590222	1.148	1.15915	0.826403
gene-LSAT_1X32141	-0.20527	0.00333434	0.00700371	0.304248	0.326095	0.418465	0.683096	0.743939	0.677341	1.17413	1.00888	0.722842
gene-LSAT_8X4561	-0.337345	-0.0859206	0.107735	0.0634176	0.394238	0.434093	0.755458	0.552408	0.526205	1.13693	1.1127	0.771996
gene-LSAT_5X173301	-0.43467	-0.177559	0.389223	-0.0570991	0.562495	0.528925	1.15958	0.940381	0.0720086	1.16769	1.22471	0.8714
gene-LSAT_4X140940	-0.291666	-0.365261	0.514741	-0.274708	0.316759	0.423392	0.684295	0.849074	0.352499	1.21266	1.05338	0.857298
gene-LSAT_4X133320	-0.201218	-0.258167	0.306826	0.193463	0.426161	0.653931	0.409512	0.528209	0.686774	1.04355	1.35385	1.19197
gene-LSAT_3X19600	-0.106419	-0.153728	0.19034	0.00300648	0.494588	0.423804	0.630996	0.55505	0.612418	0.825813	1.40925	1.00893
gene-LSAT_4X99521	-0.0494573	-0.328524	0.182847	-0.141747	0.559054	0.591016	0.832782	0.411755	0.213502	0.996638	1.37583	1.15434
gene-LSAT_7X57081	-0.28713	-0.412238	0.12985	-0.0702347	0.535937	0.37813	0.734485	0.477906	0.321626	0.837912	1.56345	1.00752
gene-LSAT_9X81801	0.0376644	-0.0347801	0.360994	0.228305	0.480486	0.442222	0.701833	0.249759	0.164939	0.84729	1.23031	1.12306
gene-LSAT_4X184300	-0.135381	-0.270959	0.666009	0.0866214	0.280005	0.394216	0.685384	0.378175	0.368809	0.830393	1.25235	0.999093
gene-LSAT_1X5681	-0.184356	-0.138068	0.30515	0.13385	0.232128	0.779269	1.13346	0.66636	0.379891	1.05014	1.29884	1.39473
gene-LSAT_9X103961	-0.331485	-0.146979	0.384294	0.0810573	0.426772	0.657285	1.12555	0.59383	0.324481	0.746305	1.65136	0.968865
gene-LSAT_1X9041	-0.115774	-0.172759	0.111402	0.0196331	0.308853	0.373879	0.574371	0.323664	0.605971	1.01697	0.807177	0.587066
gene-LSAT_8X35220	-0.0527498	-0.161867	0.130633	-0.0838827	0.315972	0.309442	0.53078	0.302795	0.373782	0.895666	0.897285	0.659709
gene-LSAT_6X3121	-0.165496	-0.0880097	0.184007	-0.0363035	0.305654	0.207839	0.525435	0.139136	0.501841	0.934066	0.908734	0.438795
gene-LSAT_8X117861	-0.0635501	-0.0189618	0.0834909	-0.0860907	0.120947	0.240072	0.473973	0.186559	0.61427	0.776306	1.1161	0.671646
gene-LSAT_6X94780	-0.106474	0.00810086	0.231156	0.00434512	0.0572826	0.250119	0.3499	0.174731	0.556509	0.840327	0.928276	0.757674
gene-LSAT_8X27340	-0.115413	-0.290037	0.138447	-0.13553	0.0666818	0.283762	0.578349	0.20875	0.508362	0.998063	0.958004	0.802947
gene-LSAT_5X4500	-0.367215	-0.118448	0.467505	0.0160998	0.089387	0.28488	0.714157	0.210584	0.699805	0.888503	1.05701	0.785732
gene-LSAT_8X69060	-0.0865233	0.175162	0.359908	0.227569	0.120205	0.247533	0.252254	0.371971	0.43215	0.989123	0.878699	0.939283
gene-LSAT_2X12320	-0.201062	0.0584872	0.197604	-0.0456607	0.23099	-0.000788869	0.384057	0.280054	0.64422	1.04523	0.938627	0.821417
gene-LSAT_4X72040	-0.0868667	0.439987	0.277784	0.121645	-0.0458998	0.167826	0.728904	0.424338	0.317398	1.32971	1.11889	0.797248
gene-LSAT_5X97080	0.137159	0.270331	0.174297	0.10636	-0.104964	0.0666518	0.834111	0.41048	0.251973	1.03001	1.25575	0.888184
gene-LSAT_2X73501	0.0167213	0.26599	0.400336	0.377347	0.0215741	0.00598595	0.660056	0.132322	0.685585	0.983674	1.12515	0.671854
gene-LSAT_1X124521	-0.0630409	0.0636272	0.371598	0.282069	-0.0394788	0.00494479	0.909012	0.62273	0.365658	0.801575	1.27426	0.616552
gene-LSAT_5X94240	0.0170382	0.152161	0.367883	-0.0390138	-0.133481	-0.150038	0.796898	0.598286	0.353567	0.874731	1.13862	0.647451
gene-LSAT_1X20920	-0.00562812	0.425908	0.4454	0.192724	0.103989	0.483162	1.11242	0.711542	0.34853	1.19214	1.1348	0.458884
gene-LSAT_5X48840	0.0851105	0.182498	0.52326	0.0880855	0.394606	0.231525	0.887809	0.596877	0.373147	0.92698	1.10105	0.549262
gene-LSAT_2X71200	0.345691	0.343205	0.323766	0.276993	0.239458	0.547553	1.05624	0.393599	0.62064	0.896767	1.17852	0.884661
gene-LSAT_3X39141	0.046447	0.155767	0.458895	0.106173	0.787195	0.339324	1.08846	0.456507	0.465256	0.760713	0.7605	0.772633
gene-LSAT_7X34541	0.00402764	0.146277	0.471005	-0.149825	0.659153	0.252462	0.847151	0.473015	0.573267	1.09974	0.739674	0.681996
gene-LSAT_9X68620	0.200926	0.350078	0.450381	0.138942	0.55994	0.462112	0.962727	0.307292	0.463715	0.906805	0.636017	0.405318
gene-LSAT_4X89280	-0.0159544	0.161608	0.3059	0.207363	0.318206	-0.00918408	1.42922	0.963486	0.229346	1.01711	1.25122	0.67658
gene-LSAT_6X91200	-0.133075	0.160932	0.31102	0.0167897	0.00145683	0.20243	1.06439	0.950813	-0.0487134	0.842173	0.998866	0.729223
gene-LSAT_9X50860	-0.235373	-0.468348	0.163751	0.169821	-0.0910598	-0.116545	1.26952	1.06082	-0.18158	0.774739	0.922944	0.636472
gene-LSAT_2X50620	0.11326	-0.394597	0.194641	-0.260774	0.0375361	-0.0702082	1.27858	0.640649	0.635425	0.59834	1.05692	0.663895
gene-LSAT_7X61641	-0.0602992	-0.538063	0.184361	-0.198194	-0.00919781	-0.21024	1.02427	0.963387	0.431565	0.639163	1.11405	0.581221
gene-LSAT_3X55680	-0.289075	-0.150828	0.430201	0.426952	0.175268	-0.203277	1.07763	0.671753	0.859438	0.582689	1.05692	0.86553
gene-LSAT_5X121721	-0.0653292	-0.0824085	0.66225	0.0792819	-0.500577	0.379677	0.929458	0.318943	0.286782	1.112	1.20404	0.772741
gene-LSAT_1X60921	-0.250603	-0.0580659	0.662783	0.111568	-0.289744	0.109605	0.907376	0.526535	0.0138399	1.21619	0.948418	0.624
gene-LSAT_7X57220	-0.000944731	-0.00724401	0.247061	0.0364521	-0.586782	-0.115642	1.22935	0.745055	0.165043	1.08248	1.1692	0.599751
gene-LSAT_5X189900	-0.0777446	-0.190705	0.0789842	0.16133	-0.443468	0.166949	0.943649	0.806197	-0.0802323	1.14842	1.26111	0.739452
gene-LSAT_1X125001	-0.130443	0.0693634	0.31476	0.00692038	-0.0205212	0.000534523	0.309551	0.159181	0.773126	1.35854	0.661701	0.593889
gene-LSAT_5X52160	-0.0384493	-0.0113769	0.140485	0.000500145	-0.191908	0.169643	0.446582	0.163985	0.478471	1.35335	0.833136	0.748002
gene-LSAT_9X22100	-0.164581	-0.312751	0.389826	-0.0153347	-0.251715	0.0432464	0.720302	0.345208	0.474707	1.3746	0.53369	0.392705
gene-LSAT_3X12060	-0.118837	-0.0645261	0.693158	0.73044	-0.219405	0.2947	0.589784	0.180539	0.454319	1.09811	0.930611	0.575214
gene-LSAT_5X108880	-0.174088	-0.221026	0.747785	0.510506	-0.314208	0.32298	0.297872	-0.042497	0.554305	1.35448	0.97562	0.65162
gene-LSAT_7X86840	-0.730422	-0.101695	0.563878	0.238541	-0.353235	0.539729	0.873235	0.607218	0.144236	1.27407	0.868612	0.28643
gene-LSAT_8X84620	-0.539133	-0.6504	0.498049	0.274943	-0.504736	0.715563	0.705646	0.359706	0.324698	1.25071	0.732012	0.552264
gene-LSAT_4X3961	-0.346032	-0.470349	0.675919	0.154923	0.112318	0.63323	1.38158	0.48358	0.458023	1.71475	0.471228	0.526431
gene-LSAT_9X106720	-0.0306298	-0.0428386	0.126376	-0.0182299	0.124815	0.254003	0.788032	0.443592	0.0663868	0.344654	0.800254	0.634573
gene-LSAT_7X12560	-0.0389604	-0.0236683	0.164144	-0.0908267	0.0585277	0.201584	0.562449	0.294265	0.0167298	0.582577	0.762146	0.694836
gene-LSAT_5X56941	-0.143933	-0.0396426	0.103545	0.0649889	0.276191	0.106907	0.60459	0.409308	0.135836	0.222814	0.578319	0.515873
gene-LSAT_6X21780	-0.120239	-0.00510311	0.0757833	0.0181437	0.185334	0.0922125	0.636306	0.108283	0.171507	0.365818	0.644801	0.612737
gene-LSAT_6X94980	-0.17414	-0.124408	0.279096	0.0506512	0.325806	0.17431	0.716736	0.48321	-0.130127	0.254693	0.753665	0.553452
gene-LSAT_7X10180	-0.222598	-0.0954446	0.179269	0.0415264	0.0242279	0.1974	0.530307	0.397679	0.198047	0.658736	0.831373	0.547508
gene-LSAT_3X137720	-0.23502	-0.12646	0.0735603	0.197238	0.0112034	0.199238	0.543529	0.434861	0.170994	0.559712	0.778187	0.621701
gene-LSAT_5X29281	-0.243153	-0.224547	0.163493	0.0967225	0.20401	0.148496	0.464137	0.370043	0.22436	0.636188	0.94838	0.84475
gene-LSAT_3X36300	-0.118233	-0.00369424	0.409974	0.26626	-0.00345742	-0.0783683	0.515803	0.311789	0.198059	0.460167	0.900581	0.766009
gene-LSAT_1X31380	0.0947975	0.15741	0.385664	0.111801	0.0386548	0.262578	0.806364	0.479303	0.0642575	0.618621	0.785589	0.458082
gene-LSAT_6X3520	-0.0395035	0.274143	0.373088	0.0905108	0.260275	0.198444	0.627035	0.626879	0.158911	0.533847	0.653151	0.471209
gene-LSAT_2X66341	-0.144852	-0.0603515	0.336422	0.235036	0.165203	0.0669582	0.842543	0.464073	0.304188	0.803178	0.495169	0.536033
gene-LSAT_7X85020	-0.167725	-0.265394	0.331606	0.264696	0.0661151	0.10522	0.735201	0.643268	0.197202	0.624695	0.520127	0.532893
gene-LSAT_5X110941	0.10168	-0.145865	0.448262	-0.0779996	0.050514	-0.0985736	0.816653	0.309943	-0.0933398	0.80901	0.941349	0.350254
gene-LSAT_5X104861	-0.00994054	-0.326974	0.285354	-0.00995151	0.00244242	-0.0823656	0.934246	0.506932	0.0975575	0.505346	0.938935	0.38381
gene-LSAT_8X2441	-0.173822	-0.149771	0.14869	0.177246	0.0559549	-0.38884	0.633999	0.581737	0.0524694	0.466224	0.642666	0.384044
gene-LSAT_1X13281	-0.312392	-0.122068	0.236296	-0.0350099	0.134043	-0.238286	0.364784	0.324162	0.03886	0.426194	0.751383	0.48678
gene-LSAT_8X132621	-0.253835	0.00556552	0.616029	0.0874464	0.0192455	0.139385	0.913719	0.531362	0.38313	0.895016	0.82253	0.658057
gene-LSAT_2X115021	-0.270648	-0.0751905	0.529979	0.0532076	0.174934	0.022216	0.733836	0.608034	0.222005	1.07902	0.51165	0.681988
gene-LSAT_0X32720	-0.385771	-0.0157912	0.163557	0.17456	-0.0565242	-0.218484	1.00234	0.621657	0.353196	0.917456	0.820326	0.454357
gene-LSAT_7X92681	-0.40127	-0.0657829	0.0844933	-0.0651722	0.0358985	-0.069767	0.933705	0.620047	0.172674	0.672295	0.561299	0.309904
gene-LSAT_1X16501	-0.018561	0.0277366	0.623874	0.288878	-0.258806	-0.0183847	0.559857	0.117005	-0.0669842	0.863925	1.00714	0.652444
gene-LSAT_4X12381	-0.0742437	-0.103607	0.7862	0.141532	-0.0999956	0.0119761	0.649631	-0.0155031	-0.00211508	0.692994	0.634072	0.417072
gene-LSAT_4X126000	-0.0909289	-0.180763	0.578401	-0.0982538	-0.0965307	0.420768	0.596998	0.199298	-0.0957896	0.725503	0.763386	0.546452
gene-LSAT_8X30560	-0.146094	-0.191116	0.125467	-0.0644875	0.0232745	0.295984	0.322973	0.00940372	-0.0652997	0.757205	0.913934	0.457217
gene-LSAT_6X26340	0.206154	-0.128636	0.225386	0.534039	0.167157	-0.183607	0.640155	-0.0492809	0.130314	0.874993	0.623069	0.712716
gene-LSAT_6X36801	-0.266812	-0.121156	0.719851	0.356482	0.287124	0.0913109	0.671449	0.3384	0.060794	0.542112	0.161107	0.160844
gene-LSAT_5X71661	-0.284892	-0.0662071	0.424394	0.161663	0.120229	0.0246858	0.648514	0.468844	0.124394	0.338992	0.251957	0.103437
gene-LSAT_3X36460	-0.341807	-0.275237	0.887487	0.305598	0.0531066	-0.0964155	0.922581	0.444054	0.133937	0.475252	0.30173	0.227096
gene-LSAT_8X92000	-0.286067	0.0366839	0.836603	0.244481	0.781209	-0.118566	0.565276	0.25711	0.382293	0.640011	0.2417	0.43034
gene-LSAT_8X81940	-0.297306	-0.062535	0.690669	0.296394	0.489028	0.0779462	0.336594	0.485086	0.363285	0.526804	0.402742	0.489664
gene-LSAT_5X80560	-0.12065	-0.247877	0.786247	0.476597	0.16067	0.271524	0.4936	0.358106	0.124421	1.10898	0.107124	-0.174342
gene-LSAT_9X66780	-0.352615	-0.351039	0.742798	0.430683	0.373607	-0.0547093	0.285603	0.451667	0.340664	0.517118	0.246552	-0.133532
gene-LSAT_1X75101	-0.325168	-0.275496	0.75145	-0.0413453	0.194463	0.0653674	0.572362	0.368129	0.331352	0.756617	0.470737	0.385515
gene-LSAT_4X84261	-0.306175	-0.246285	0.684738	0.147311	0.0201332	0.144947	0.409101	-0.0315769	0.294662	0.901646	0.38518	0.369857
gene-LSAT_3X36420	-0.795791	-0.748178	0.711269	0.390395	0.360391	-0.0655553	0.354665	0.17074	0.226498	0.723446	0.634026	0.317595
gene-LSAT_4X15680	0.0754851	-0.110001	-0.0206573	-0.111412	0.505714	0.481971	0.364028	0.405386	0.723266	0.793707	0.838364	0.359737
gene-LSAT_5X118640	0.0904412	-0.000165799	-0.282952	-0.293255	0.355453	0.283021	0.470403	0.341672	0.540432	0.908142	0.921053	0.455335
gene-LSAT_3X45080	-0.192352	-0.109249	-0.291531	-0.149621	0.366932	0.285121	0.37041	0.266295	0.533045	0.57655	1.23132	0.284548
gene-LSAT_7X92181	-0.225901	-0.184082	-0.221297	0.0274546	0.144294	0.202719	0.353424	0.368952	0.446551	0.654163	0.992323	0.318839
gene-LSAT_7X95961	-0.43272	-0.428562	-0.350308	-0.191609	0.403854	0.643957	0.466297	0.827956	0.746571	0.855139	1.25049	0.47257
gene-LSAT_9X124081	-0.29266	-0.0551628	-0.124359	0.0524553	0.869354	0.261594	0.752422	0.73342	0.205686	0.473551	1.46846	0.174731
gene-LSAT_5X114720	-0.23746	0.0405237	-0.0321827	-0.216871	0.979103	0.601773	0.199845	0.586907	0.854754	0.613074	0.87543	0.662132
gene-LSAT_5X56921	-0.461747	-0.387607	-0.222375	-0.109459	0.802301	0.513432	0.552001	0.684934	0.678484	0.189454	0.668295	0.828937
gene-LSAT_5X93720	-0.70166	-0.530604	0.130923	-0.332345	0.397091	0.0618333	0.928737	0.663681	0.5091	1.22475	0.97511	0.403746
gene-LSAT_8X73101	-0.459172	-0.440333	-0.169565	-0.0781956	0.189199	0.0131214	0.508667	0.804694	0.572365	1.28432	0.98518	0.476364
gene-LSAT_4X129640	-0.572607	-0.355104	-0.122007	-0.501867	0.283284	0.178009	0.790049	0.844225	0.112233	1.07938	0.320612	0.41675
gene-LSAT_2X80860	-0.532702	-0.612397	0.220723	-0.000910095	0.386026	0.312174	0.231898	0.110523	0.548951	0.838813	0.478839	0.176884
gene-LSAT_8X12601	-0.764406	-0.80349	-0.175182	-0.122549	0.436076	0.32698	0.343045	0.352958	0.490472	0.645477	0.835226	-0.0155248
gene-LSAT_2X128520	-0.11855	-0.5735	0.119226	-0.660343	0.449268	0.355857	0.391086	0.191462	0.639705	0.731182	0.770314	0.092882
gene-LSAT_7X110241	-0.233803	0.132965	0.502454	-0.111271	0.0257851	0.210393	1.11337	0.937249	0.520981	0.695647	0.705872	0.511299
gene-LSAT_2X109480	-0.279045	0.122776	0.862067	-0.0395826	0.336253	-0.140065	0.864884	0.66611	0.464749	0.597466	0.648245	0.316385
gene-LSAT_2X49361	-0.308157	0.00833939	0.764947	0.488052	0.560731	0.202395	1.11295	0.860575	0.570378	0.999469	0.884289	0.493506
gene-LSAT_9X84461	-0.443761	-0.0320557	0.701443	0.457477	0.376139	0.557306	0.942389	0.754357	0.246072	1.04289	0.366964	0.668274
gene-LSAT_3X124481	-0.578965	0.139374	0.652466	0.608017	0.397128	0.666626	0.78046	0.7083	0.565866	0.876596	0.223433	0.284323
gene-LSAT_0X24381	-0.482342	0.152043	0.24967	-0.0733686	0.253937	0.486089	1.01645	0.527988	0.801172	0.884432	1.5548	0.225783
gene-LSAT_7X50320	-0.790603	0.0181108	0.778726	-0.16808	-0.0478336	0.523657	0.766418	1.06739	0.32149	0.49836	1.3203	0.280669
gene-LSAT_4X127960	-0.118245	-0.0319227	0.287772	-0.0791836	0.418848	0.359065	1.17479	0.684252	0.854643	1.68534	1.55622	1.07328
gene-LSAT_5X170480	-0.0923057	0.0269614	0.156011	-0.0748029	0.372368	0.424969	1.10304	0.765942	0.725513	1.32233	1.6109	1.13468
gene-LSAT_9X90181	0.0251772	0.375417	0.24652	-0.0825527	0.443076	0.459753	1.18916	0.760747	0.885884	1.418	1.46869	0.893584
gene-LSAT_2X120101	0.13222	0.0143907	0.619129	0.00658904	0.121701	0.148258	1.31641	0.694286	0.870413	1.5159	1.52675	1.14489
gene-LSAT_2X75400	-0.0884646	0.0915864	0.376094	-0.047084	0.485206	0.446417	1.39647	0.90882	0.55108	1.60716	1.93091	1.04261
gene-LSAT_6X86541	-0.0317509	0.00945866	0.377043	-0.182252	0.313845	0.277133	1.32048	0.71612	0.274831	1.60743	1.6402	0.991863
gene-LSAT_9X19740	-0.116741	-0.0917903	0.177273	-0.0690272	0.054026	0.205534	1.09272	0.961084	0.479397	1.17445	1.91253	1.28489
gene-LSAT_7X18781	-0.0176767	-0.0953866	0.163468	-0.149851	-0.11727	0.0720407	1.10986	0.576787	0.545839	1.25446	1.83104	1.40192
gene-LSAT_5X70841	0.139923	0.0553659	0.105231	0.0546551	0.109035	0.565612	1.03723	0.597369	0.630717	0.781227	1.78705	1.31274
gene-LSAT_2X3181	0.0997969	0.187334	0.285228	-0.0594673	0.422339	0.137027	0.848967	0.426928	0.57914	1.25451	1.74876	1.25683
gene-LSAT_5X103920	-0.104039	-0.0610684	0.118955	0.0110193	0.420519	0.168624	0.779282	0.406563	0.64488	1.11977	1.56901	1.29496
gene-LSAT_5X114540	-0.0829975	-0.216194	0.343131	-0.0930534	0.0666891	0.241499	0.884922	0.357875	0.531019	1.10281	1.69451	1.19735
gene-LSAT_4X98781	0.00591312	0.0179299	0.405911	-0.120357	-0.0363191	-0.0401396	0.874257	0.496906	0.240045	1.05784	1.92257	1.12634
gene-LSAT_4X64021	0.0387423	0.0160577	0.290661	-0.251765	0.138504	-0.155576	0.779138	0.240362	0.711666	1.03653	1.82087	0.889718
gene-LSAT_7X115621	-0.043355	-0.175712	0.74528	-0.252194	0.386994	-0.32265	0.993331	0.204641	0.61704	1.33987	1.87137	1.1181
gene-LSAT_6X8041	-0.272256	0.312191	0.431814	0.0866243	-0.219398	0.0633192	1.00962	0.457315	0.619414	0.926847	1.47771	1.64055
gene-LSAT_3X37300	-0.247956	-0.245062	0.5314	-0.1403	0.176276	0.00107002	0.938471	0.746697	0.528925	1.23813	1.18297	1.45349
gene-LSAT_8X16120	0.0958737	0.695903	0.616196	0.150985	0.0972517	0.386132	1.46126	0.987672	0.639031	0.884977	1.35446	0.960482
gene-LSAT_1X72301	0.467587	0.66925	0.32848	-0.0128205	0.054103	0.22785	1.37566	0.749752	0.595359	0.773128	1.49289	1.28141
gene-LSAT_2X10601	0.128583	0.744463	0.628892	-0.338872	0.513865	0.203	0.974408	0.305796	0.989719	1.02167	1.28565	0.956465
gene-LSAT_7X19020	0.42082	0.414985	0.0994244	-0.117071	0.199488	-0.252922	0.78886	0.284334	0.465166	1.10551	1.07426	0.746519
gene-LSAT_1X35340	0.141824	0.361136	0.231628	-0.023942	0.0944424	-0.603262	0.901606	0.306519	0.397477	1.28909	1.2316	0.875737
gene-LSAT_4X57601	0.0518701	0.409992	0.623411	0.0513028	-0.0493484	-0.136502	0.836509	0.151146	0.652451	1.52637	0.909178	0.712318
gene-LSAT_5X150301	0.629137	0.400852	0.485759	0.0261028	-0.299421	-0.246487	0.975221	0.670327	0.307238	1.39944	1.44604	0.546867
gene-LSAT_7X42401	-0.185387	-0.0925503	-0.142285	-0.28379	-0.095334	0.0996721	0.724339	0.497315	0.53341	0.775447	1.01323	0.359264
gene-LSAT_1X52821	-0.157545	-0.156165	-0.220582	-0.357716	0.0608502	0.251914	0.625233	0.347793	0.563678	0.593179	0.937717	0.617274
gene-LSAT_1X56540	-0.0701723	-0.159958	-0.0605219	-0.574051	-0.236421	0.232711	0.872379	0.260304	0.645335	0.934787	0.882774	0.497442
gene-LSAT_8X60480	-0.135926	-0.131662	-0.272823	-0.518149	-0.198916	-0.312763	0.598571	0.546715	0.594321	0.863193	1.34563	0.390434
gene-LSAT_7X105160	-0.138282	-0.142753	-0.244759	-0.359462	-0.207181	-0.22825	0.668783	0.431679	0.885806	0.916097	0.958818	0.0827237
gene-LSAT_4X107261	-0.0911702	0.0304377	-0.384113	-0.169907	-0.237018	-0.0357821	0.530458	0.333055	0.359907	1.13484	1.06957	0.628896
gene-LSAT_7X66640	-0.193488	-0.0671377	-0.47726	-0.423848	-0.0437823	-0.265812	0.708429	0.347122	0.625486	1.08017	1.08657	0.709884
gene-LSAT_8X136841	-0.571839	-0.107087	-0.210358	-0.334092	-0.532121	-0.201868	0.587219	0.440123	0.684967	0.962469	0.92448	0.760825
gene-LSAT_3X61861	-0.591599	0.00555375	-0.348053	-0.0170253	0.354643	-0.0203157	0.975614	0.913986	0.6603	0.942451	1.22878	0.579117
gene-LSAT_1X39601	-0.0188223	-0.0202157	-0.577721	-0.253721	0.41588	-0.397809	0.715966	0.9203	0.553007	0.973034	0.891809	0.485214
gene-LSAT_4X158201	-0.348412	0.411868	-0.365008	-0.439665	0.45258	-0.0960342	0.139987	0.591842	0.953354	0.972781	1.3885	0.656271
gene-LSAT_9X110401	0.0659648	-0.0695569	-0.149818	-0.474552	-0.166869	-0.0607234	1.2934	1.10928	0.717559	1.57074	1.80404	0.75682
gene-LSAT_6X99000	-0.34946	-0.258012	-0.195959	-0.0515789	-0.223347	-0.391363	1.09269	1.23293	0.383725	1.58756	1.28815	0.704161
gene-LSAT_4X17881	-0.537656	-0.326028	-0.24117	-0.841153	0.100839	-0.0938156	0.974244	0.92093	1.03814	1.46167	1.22868	1.18656
gene-LSAT_1X69961	0.213124	0.368342	0.212902	-0.29582	-0.010677	0.0840457	0.978131	0.383959	0.802924	1.41531	1.38469	1.18065
gene-LSAT_8X75520	0.094125	-0.0624544	0.294821	-0.168466	0.011258	-0.00996862	0.961091	0.550029	0.941019	1.71576	1.28015	1.07081
gene-LSAT_9X41300	0.0451518	0.0770257	-0.0018101	-0.112565	-0.0676865	-0.105312	0.487908	0.386516	1.00818	1.40573	1.6458	0.982848
gene-LSAT_4X60581	-0.135796	-0.171771	-0.00528846	-0.507451	-0.156988	-0.103905	0.690646	0.307274	0.8385	1.39005	1.39681	0.96736
gene-LSAT_8X22700	-0.0214833	0.118543	0.0297287	-0.39775	-0.563089	-0.534978	1.26116	0.418037	0.932586	1.75308	1.33099	0.788878
gene-LSAT_6X88880	-0.0583858	0.000203666	-0.236015	-0.40349	-0.346843	-0.332414	1.03731	0.494994	0.803239	1.29135	1.35635	0.493024
gene-LSAT_2X72581	-0.0309645	-0.260595	0.0582121	-0.298592	-0.150688	0.0520553	0.990142	0.45058	0.745091	1.874	1.29283	0.640315
gene-LSAT_8X75581	0.0495712	-0.14304	0.0531184	-0.136387	-0.0184743	0.00720438	0.957044	0.325649	0.764271	1.72418	1.01776	0.430034
gene-LSAT_7X79540	-0.03754	-0.248905	-0.0245301	-0.573583	-0.14733	0.103248	0.866696	0.593096	1.13896	1.74592	1.26255	0.312154
gene-LSAT_9X109140	0.373659	-0.18768	-0.015661	-0.811991	-0.115136	-0.0227207	1.11598	-0.0462694	1.07778	1.91704	1.04105	0.604156
gene-LSAT_7X561	-0.0885371	0.152748	-0.0163914	-0.256667	-0.309763	-0.13642	0.776547	0.502047	1.17102	1.52745	0.484684	0.730487
gene-LSAT_5X55660	0.0653457	0.0436227	0.169428	-0.347882	-0.718061	-0.509047	0.678248	0.614719	0.612282	1.76154	0.610371	1.02529
gene-LSAT_5X127640	0.382399	0.10765	-0.184579	0.104626	-0.69113	-0.48268	0.39071	0.268211	1.3995	1.71758	0.752177	0.877802
gene-LSAT_5X172740	0.817997	0.152697	-0.136435	-0.579533	-0.520359	-0.38507	1.26133	0.202415	0.897397	1.53217	0.685825	0.65022
gene-LSAT_2X68300	-0.26796	-0.230742	0.274912	0.529131	-0.592943	-0.0782097	0.48301	0.590174	1.17106	1.29197	1.01689	1.38792
gene-LSAT_5X185281	-0.254115	-0.252286	0.666605	0.265652	-0.289963	0.194807	0.607385	0.553298	1.01035	1.06684	0.94517	1.03889
gene-LSAT_8X31821	0.397993	-0.0378619	0.571383	0.0804659	-0.700286	0.0118885	0.865205	0.813164	1.30095	0.909464	0.592485	0.617049
gene-LSAT_9X32121	0.0252945	-0.481969	0.757924	0.833388	-0.0301576	-0.435058	0.919079	0.0283645	1.47356	1.33018	0.780592	0.602829
gene-LSAT_2X83280	-0.309301	-0.323313	0.444788	0.396076	-0.456757	-0.211072	1.24568	0.0487629	1.3307	1.72947	0.822301	0.913132
gene-LSAT_6X28821	-0.162836	-0.0255365	0.199957	-0.115752	0.462196	0.435245	1.21059	0.671907	0.639763	1.18365	1.14488	0.69389
gene-LSAT_7X86140	-0.124334	-0.161193	0.094301	0.0729471	0.484454	0.469976	0.996787	0.655625	0.544692	1.45661	0.995691	0.783593
gene-LSAT_7X42121	-0.202195	-0.150042	0.169502	-0.0601411	0.217136	0.450684	0.98414	0.636591	0.845865	1.40915	1.09308	0.563162
gene-LSAT_9X70320	-0.102446	0.0248976	0.00079224	-0.161611	0.360414	0.385972	1.1739	0.907529	0.859411	1.59006	1.21674	0.781635
gene-LSAT_7X75680	0.0863952	0.0220444	-0.101851	-0.138049	0.181186	0.635515	1.33122	0.579125	0.478	1.3615	1.18972	0.682917
gene-LSAT_5X51720	0.00518445	0.0224251	0.0438829	-0.227217	0.166354	0.227048	0.965881	0.829069	0.570045	1.14771	0.988254	0.753196
gene-LSAT_9X123581	0.135866	-0.0384772	0.205556	-0.133537	0.117248	0.214898	1.17574	0.766409	0.4251	1.15302	0.864032	0.563388
gene-LSAT_1X112601	0.121915	0.139728	0.299722	-0.110786	0.330037	0.0738176	1.06377	0.611564	0.609459	1.0603	0.9624	0.646281
gene-LSAT_6X66080	0.34628	0.264701	-0.17476	-0.389877	0.309051	0.516762	1.23534	0.451551	0.853685	1.14245	0.933801	0.865205
gene-LSAT_4X78521	0.0598418	0.477709	0.0142414	0.0854065	0.132244	0.536025	1.21791	1.14798	0.789835	1.28809	0.930358	0.626972
gene-LSAT_3X1221	0.182619	-0.230337	-0.00651172	0.130344	0.147275	0.605371	1.31641	1.27966	0.347788	1.02657	1.04177	0.755698
gene-LSAT_2X83661	0.033372	0.142586	-0.0750518	-0.285636	0.0712232	0.144371	1.55701	0.891535	0.913765	1.47227	1.4196	0.991373
gene-LSAT_5X92700	0.121988	0.151714	0.324037	-0.139736	0.0403963	0.0141236	1.35702	0.883729	0.690994	1.67555	1.28857	0.737772
gene-LSAT_9X66040	0.153755	0.0486812	0.116463	-0.32843	-0.157753	0.0768244	2.04983	0.99783	0.682047	1.38912	1.20605	0.594945
gene-LSAT_5X140220	0.125986	0.0792383	0.209783	0.0783743	-0.56965	0.351213	1.46652	0.348264	0.90723	1.23339	1.59228	0.60879
gene-LSAT_9X861	-0.216826	0.00397393	0.191994	0.0749014	-0.0896509	0.029213	0.971141	1.00222	0.73832	1.68109	0.776929	0.466703
gene-LSAT_3X61320	-0.391199	-0.0616864	-0.0807303	0.29089	-0.0104076	-0.083335	1.04041	1.03108	0.651008	1.41248	0.91343	0.377183
gene-LSAT_4X56081	-0.346544	0.195096	0.105498	0.183043	-0.297383	0.0405052	1.24064	0.876193	0.727673	1.23287	0.747691	0.365411
gene-LSAT_5X148481	-0.363368	-0.340465	0.185423	0.0979567	0.280972	0.266306	1.22702	0.996458	0.86836	1.48633	0.961454	0.776517
gene-LSAT_4X170520	-0.753433	-0.356735	0.351082	-0.147873	-0.0551872	0.02331	1.25391	0.923786	0.50161	1.34543	0.898929	0.634743
gene-LSAT_6X58740	-0.221446	-0.140734	0.37586	0.29388	-0.00631572	0.449275	1.35199	0.845334	0.678579	1.17783	0.833345	0.607857
gene-LSAT_1X48100	-0.333061	-0.184474	0.26701	0.325034	-0.335262	0.334124	1.26495	0.886104	0.679665	1.30755	1.19566	0.626713
gene-LSAT_1X31140	-0.451546	-0.0369706	0.233155	0.375921	-0.30785	0.171566	1.48757	1.06871	0.423835	1.04697	1.00386	0.849898
gene-LSAT_3X29480	0.203404	0.3365	0.292447	0.127416	-0.0403888	-0.086526	1.04165	0.851712	0.584848	1.34055	0.909063	0.572699
gene-LSAT_8X49200	-0.0492813	0.251003	0.142741	-0.115268	-0.132491	-0.0303886	1.06737	0.819238	0.43966	1.42702	1.01084	0.444473
gene-LSAT_8X83340	0.0178619	0.103672	0.23148	0.0258274	-0.170894	0.032606	0.982167	0.59489	0.680325	1.41519	1.14047	0.731544
gene-LSAT_8X18160	-0.014208	0.220658	0.289494	0.0988237	-0.411262	-0.13876	1.17322	0.563233	0.360546	1.55145	1.12333	0.731813
gene-LSAT_4X80841	-0.029463	0.212827	-0.0762847	-0.271253	-0.119521	-0.170458	1.35115	0.938891	0.552103	1.14036	1.00273	0.701264
gene-LSAT_2X66801	0.0522313	-0.0440177	0.10644	-0.191274	-0.48289	-0.132074	1.39058	0.730382	0.747354	1.2028	1.07829	0.297447
gene-LSAT_6X88660	-0.331445	-0.184402	0.518108	-0.0295735	-0.164182	0.245762	0.876514	0.771196	1.0061	1.69803	0.986743	0.390384
gene-LSAT_6X12501	-0.222984	-0.0834935	0.412425	-0.18692	-0.484441	-0.0736154	1.28058	0.882098	0.593483	1.97764	0.816784	0.430882
gene-LSAT_6X54421	0.064105	0.10066	0.540838	0.0972712	0.518114	0.592539	2.38692	1.34089	0.661873	1.61376	1.20405	0.879741
gene-LSAT_1X12101	0.0755418	0.291069	0.943524	-0.02661	0.215271	0.0798305	2.3559	1.18244	0.307777	1.37464	1.39487	0.894787
gene-LSAT_8X121301	-0.218282	0.252074	0.538548	-0.0224851	0.1668	0.0258162	1.92978	1.20029	1.11395	1.21622	1.81104	1.39168
gene-LSAT_9X27701	-0.016589	0.238531	0.731018	-0.0642382	0.616169	0.0500073	1.83308	1.22009	0.652019	1.03262	1.65362	1.13383
gene-LSAT_8X98240	-0.0263499	0.43222	0.5255	0.0619582	0.457906	0.508207	1.57056	1.07364	0.0369454	1.23616	1.5293	0.909746
gene-LSAT_3X89440	0.125994	0.324656	1.06173	0.0281001	0.108793	0.424378	1.5039	0.774125	0.0893854	1.08075	1.4705	1.07256
gene-LSAT_5X12760	0.19161	0.152583	0.48917	-0.0184777	-0.0519864	0.704823	1.80168	0.932725	0.348094	1.56018	1.38917	1.19336
gene-LSAT_4X3980	-0.576426	-0.222399	0.583204	-0.335764	-0.042134	0.81543	1.56472	0.866825	0.389919	1.35726	1.42468	0.906574
gene-LSAT_1X102120	-0.341467	-0.519165	0.228535	-0.622079	-0.00940243	0.294101	0.898094	0.997545	0.185371	0.593235	1.06446	0.611557
gene-LSAT_4X29860	-0.15718	-0.363576	-0.36254	-0.943546	-0.329627	0.00559389	1.25508	1.04651	0.175086	0.718276	0.856036	0.499497
gene-LSAT_3X19120	0.00591312	0.0179299	0.229345	-1.20063	-0.0363191	0.484475	1.36162	0.919369	0.500554	0.75083	1.18964	0.972202
gene-LSAT_6X20560	-0.509726	-0.360689	0.414792	0.0081493	0.316369	0.148655	1.54596	0.218801	0.317839	0.767811	0.739055	0.838792
gene-LSAT_6X92160	-1.18067	-0.223909	0.188895	-0.565047	0.115788	0.136398	1.62417	0.419647	0.62662	0.775083	0.283288	0.966538
gene-LSAT_6X105921	-0.239356	-0.101698	0.627419	-0.341325	-0.773622	0.537249	1.52284	0.980595	0.946942	1.31336	0.370758	1.736
gene-LSAT_8X142920	0.1179	0.214526	0.0992829	0.367701	-0.286678	-0.254761	1.52618	1.43945	1.01997	1.48652	1.02335	0.25961
gene-LSAT_2X3000	-0.0832148	0.34445	0.329233	0.398088	-0.317178	-0.139731	1.50464	1.20074	0.81809	1.33006	0.775811	0.233656
gene-LSAT_4X29481	-0.0458136	0.0577174	0.309862	-0.22767	-0.321058	-0.517924	2.08527	1.12012	0.982978	1.73049	0.783485	-0.108055
gene-LSAT_6X23781	0.374772	0.237568	-0.100168	0.113323	-0.62054	-0.0399499	1.66162	1.69849	0.51856	1.24373	0.98184	-0.352843
gene-LSAT_7X107800	0.415518	0.170351	-0.275593	-0.109325	-0.668463	0.0586358	1.65785	1.06536	0.720441	1.74815	0.673515	0.073695
gene-LSAT_7X91901	-0.0461502	0.134283	0.34741	0.146008	-0.288181	-0.197254	1.66974	1.09547	0.440913	1.26126	1.24024	0.808221
gene-LSAT_5X146340	-0.176026	-0.00201242	0.0626982	0.03055	-0.602194	-0.471109	1.75155	1.29558	0.358265	1.11154	1.39036	0.513955
gene-LSAT_8X159661	0.354759	0.0404106	0.739021	-0.133466	-0.493381	-0.124622	1.63082	1.26835	0.433875	0.931296	0.875145	0.668043
gene-LSAT_4X64060	-0.0391976	0.0515871	0.332446	0.137764	-0.325954	0.0609508	2.11413	1.16369	0.505851	1.2906	0.692117	0.0284205
gene-LSAT_3X110841	-0.071336	-0.0399729	0.123145	0.164531	-0.201009	-0.31823	2.18121	0.990879	0.372631	0.575487	0.588164	0.375352
gene-LSAT_3X8441	0.272714	0.397607	0.265088	-0.262818	-0.435916	0.0355536	1.04231	1.10834	0.806809	1.37835	0.560703	0.175489
gene-LSAT_4X173740	-0.0157923	0.228736	0.438377	-0.369054	-0.167914	-0.00388948	1.20226	0.934033	0.892584	1.48514	0.476101	-0.0567441
gene-LSAT_9X115681	0.355849	0.448352	0.270621	0.0658741	-0.499987	-0.0792706	1.60929	0.873807	0.623216	1.14097	0.486958	-0.0760548
gene-LSAT_4X31880	0.466441	0.588047	-0.00682991	-0.0808275	-0.487125	-0.332907	1.16656	1.12168	0.391404	1.20173	0.352368	-0.349436
gene-LSAT_8X12620	0.95456	0.527983	0.140157	-0.388671	-0.336087	0.211537	1.70015	0.577399	0.329413	1.7681	0.835405	-0.0873349
gene-LSAT_4X46681	0.508789	0.667601	-0.303704	-0.717106	-0.218681	-0.0957457	1.98937	1.01228	0.327521	1.96045	0.412088	-0.195895
gene-LSAT_1X80280	0.123116	0.296897	-0.175712	-0.692228	-0.501809	-0.110949	1.33635	0.867753	-0.0862698	1.31661	1.05168	-0.00117175
gene-LSAT_0X24441	0.505844	0.0667085	-0.0480818	-0.616042	-0.599501	0.277077	1.48545	0.148149	0.00995985	1.2919	1.14318	-0.297631
gene-LSAT_9X37380	0.144344	-0.254651	0.0958934	-0.417577	-1.27179	-0.265508	1.65311	0.310381	-0.00518282	1.02097	1.21793	0.373684
gene-LSAT_6X43200	0.460024	-0.238116	-0.431975	-0.133988	-0.854765	0.607221	1.13055	0.889735	1.27396	1.16372	0.80723	0.0228296
gene-LSAT_6X68921	0.178981	0.119745	0.747334	0.252156	-0.505382	0.0646421	1.97155	0.497356	0.411254	1.62031	0.86349	0.674385
gene-LSAT_2X60101	-0.0509394	0.233015	0.79411	0.159191	-0.348972	-0.295796	1.6595	0.737128	0.109867	1.15807	0.771409	0.462056
gene-LSAT_8X27520	0.420716	0.506111	0.845407	0.256293	-0.5424	-0.463019	1.4726	0.532674	0.559539	1.67878	0.463583	0.422659
gene-LSAT_3X29060	-0.24123	-0.215048	1.20557	0.721459	0.13327	-0.0564491	1.7082	0.658759	0.456342	1.32757	0.479816	0.262929
gene-LSAT_3X94821	-0.228438	-0.251397	0.613811	0.131252	0.0400175	-0.785452	1.6799	0.728731	0.610742	1.31699	0.514135	0.185182
gene-LSAT_5X52140	-0.457288	-0.26562	0.387654	-0.0154303	-1.10884	-0.578815	1.34032	0.779373	0.307483	1.6246	1.42887	-0.0599565
gene-LSAT_0X19300	-0.649947	-0.562198	0.299013	0.123209	-0.847222	-0.327023	1.0346	0.811451	0.685863	1.38719	0.668955	-0.106723
gene-LSAT_8X159800	0.0126959	0.0722935	0.734082	0.144633	-1.49815	-0.113655	1.03292	1.27855	0.195199	1.08615	0.712179	0.386495
gene-LSAT_1X99400	0.153046	0.113872	-0.122579	-0.148254	-0.466543	0.593432	1.8655	-0.941275	0.202357	0.878299	1.66187	1.58356
gene-LSAT_5X74381	0.181367	-0.124804	-0.183389	-0.47621	-0.7336	0.867989	1.0421	-0.716095	-0.200611	1.08931	1.21742	0.492823
gene-LSAT_9X29820	-0.937758	-0.374484	-0.0176375	-0.609854	-0.554303	0.535139	1.73312	-0.446958	0.795456	0.017306	2.34626	0.516694
gene-LSAT_3X8001	-0.170302	0.138115	-0.966355	0.0749838	-0.336286	-0.219948	2.5205	-0.70568	0.324513	0.212753	1.13228	0.214608
gene-LSAT_6X92421	-0.360842	0.611354	0.62744	-0.529545	-0.571348	-0.575168	2.49567	-0.142745	-0.597009	-0.150003	1.08787	-0.00678818
gene-LSAT_3X26720	-0.0195081	-0.43206	-0.444267	-0.496739	-0.334785	-0.322807	1.31359	0.503791	0.221295	1.04484	1.20146	0.379664
gene-LSAT_7X66420	0.297532	0.00999509	-0.865679	-0.259688	-0.450642	-0.455582	1.26543	0.588117	0.197234	0.915469	0.974115	0.195801
gene-LSAT_9X26100	0.209164	-0.392767	-0.672619	-0.576949	-0.505822	-0.729113	1.03932	0.722318	0.384448	0.493643	1.28197	0.231331
gene-LSAT_7X105400	-0.486734	-0.195305	-1.01197	-0.152349	-0.327828	-0.635449	0.915873	-0.161535	1.01059	0.35823	1.62571	0.433127
gene-LSAT_0X37361	-0.311242	-0.613545	-1.38812	-0.760532	-0.0460211	-0.0496575	2.00479	0.719554	-0.0616941	-0.144228	2.01359	1.14067
gene-LSAT_5X162041	-0.705689	-1.55351	-0.591597	-0.929541	0.340929	-0.43991	1.94682	0.324843	0.286447	0.554873	1.79478	0.536642
gene-LSAT_8X137820	-0.0345381	0.494532	1.65169	0.597802	0.276963	-0.00114905	1.6196	1.02153	0.776226	1.10315	1.13715	0.98041
gene-LSAT_2X122160	-0.362948	0.464426	1.28484	0.847173	0.202117	-0.000696941	2.00079	1.52345	0.190497	0.781175	1.13875	1.09351
gene-LSAT_8X103501	-0.0283317	0.294549	0.912259	0.419311	0.41215	0.444337	1.69925	0.838449	0.468922	1.42756	1.25416	1.12068
gene-LSAT_8X138040	-0.329338	0.422127	0.856365	0.524061	0.510766	0.487357	1.64381	0.932653	0.505095	1.2644	0.650382	0.727581
gene-LSAT_9X115921	-0.658802	0.33873	0.906281	0.282596	-0.32916	-0.141433	2.24571	1.42213	0.581619	1.24432	0.932477	0.936233
gene-LSAT_9X112100	-0.179089	1.1005	0.910568	0.513514	0.816621	0.84632	2.04066	1.35636	0.551358	1.06177	0.788735	0.0393639
gene-LSAT_8X67921	0.187166	0.599559	1.27988	0.564396	0.215085	0.287575	2.02209	1.29143	0.318407	1.2324	0.591949	0.407215
gene-LSAT_2X57520	0.142557	0.948855	0.78665	0.243575	1.15907	0.302093	1.80498	1.51199	0.0227856	1.06168	0.313787	1.27417
gene-LSAT_4X68621	-0.216754	0.216624	0.667573	0.749422	0.710422	0.178227	1.3375	1.74673	-0.00828393	0.54289	1.13061	0.381148
gene-LSAT_8X164580	-0.343313	0.112893	0.388793	0.744367	0.583322	0.118608	1.08727	1.3105	-0.299886	0.865945	0.907188	0.332972
gene-LSAT_5X145641	-0.768499	0.0674441	0.322427	0.326529	0.245866	-0.0192253	1.28543	1.4974	-0.451902	0.385258	0.71389	0.154186
gene-LSAT_9X96420	-0.62461	-0.114898	0.38897	-0.40586	0.697093	0.157975	1.93891	1.96414	0.300408	1.36967	0.314264	0.360095
gene-LSAT_8X38881	0.390478	-0.167166	0.892732	0.137763	0.488675	0.204009	1.05673	1.91832	-0.597009	1.68556	0.857489	0.508843
gene-LSAT_9X35561	0.120959	0.134388	0.727644	0.39086	0.508756	0.442777	1.32314	1.60464	-0.841001	0.993605	0.52219	1.08328
gene-LSAT_9X112160	-0.721643	0.679734	0.768313	0.546807	-0.108469	0.221807	1.62009	1.76562	-0.018543	0.722957	2.28115	0.565435
gene-LSAT_9X18401	-0.872593	0.784815	1.08092	0.722282	-0.29572	0.483135	1.87059	1.77741	-1.1552	0.763197	1.85587	0.628991
gene-LSAT_0X11501	-0.14158	0.806976	-0.378046	0.988525	0.163898	-0.21473	1.90153	1.14863	-0.222271	0.0741565	1.14236	1.3506
gene-LSAT_3X19520	0.0275888	0.264771	-0.0219835	0.664151	-0.118842	-0.363158	2.78658	0.891728	-0.56729	0.0234036	1.15913	0.227239
gene-LSAT_1X49441	-0.622955	0.148764	0.230893	0.581493	0.0185589	0.178584	1.34877	1.28225	0.718019	1.29993	0.837761	0.203681
gene-LSAT_5X111580	-0.685549	0.38858	-0.3151	0.303482	0.0339741	0.0628777	1.62212	1.48731	0.382418	1.17331	0.727068	0.233925
gene-LSAT_6X24221	-0.391568	-0.0419347	0.315596	0.805462	-0.030698	0.208807	1.56345	0.811595	-0.0540847	1.32967	1.27691	-0.0454655
gene-LSAT_5X76161	-0.915345	-0.354132	0.218872	0.419602	-0.327687	-0.180664	1.46062	1.15748	0.717559	1.16324	0.434837	0.409184
gene-LSAT_1X49321	-1.42515	-0.261554	0.19618	0.959154	-0.334112	0.0463358	1.10933	0.929051	0.434115	1.01212	1.08107	0.211436
gene-LSAT_4X95661	-0.762835	-0.750818	-0.208815	0.925265	-0.0394506	-0.0428723	2.45369	1.05025	0.740912	0.830713	0.774505	0.623971
gene-LSAT_2X79860	-0.78434	0.389316	-0.154207	-0.101032	-0.113255	-0.423917	2.05319	1.92526	-0.0167264	1.49732	0.574615	0.735893
gene-LSAT_1X60200	-1.02442	0.368338	-0.660339	0.646363	-0.150236	0.111501	1.72245	2.11211	0.213957	0.952903	0.852467	0.330985
gene-LSAT_6X40261	-1.03884	0.0194495	0.319322	0.0103824	-0.628459	0.0627261	1.35906	1.59641	-0.300655	1.68303	1.10803	0.641812
gene-LSAT_5X42701	-0.706995	-0.417272	0.32698	0.527152	-0.972982	0.358748	1.82156	1.45145	-0.127317	0.67783	0.727883	1.06804
gene-LSAT_1X76160	-1.54009	-0.998601	-0.321414	0.451465	-0.287959	0.361812	2.12078	1.62881	-0.174167	2.13977	1.63624	1.11435
gene-LSAT_1X49341	-0.750386	0.373278	0.381474	0.269709	-1.37603	-0.743987	1.91197	1.88663	0.789291	2.38298	0.982947	0.727872
gene-LSAT_8X98261	-1.36975	0.400048	1.12657	0.402609	-0.325606	-0.914819	1.67698	1.70586	-0.197428	1.5036	0.940816	1.28497
gene-LSAT_7X4401	-0.27085	0.707408	0.0685978	0.159393	1.01285	0.861582	3.0825	2.49106	0.890824	0.910316	1.62911	1.33396
gene-LSAT_4X180681	-0.264028	-0.2432	0.536455	0.384637	0.704305	0.291293	2.41671	2.54924	0.21037	1.29861	1.75237	1.41173
gene-LSAT_9X27681	-0.632003	0.421576	0.576432	0.23247	0.771411	0.142915	2.66795	1.78158	1.26432	1.96292	1.77419	1.49221
gene-LSAT_2X127200	-0.287154	-0.000908827	0.349219	0.157982	1.07136	0.683401	2.20705	1.9161	1.03617	1.44316	1.36225	1.22062
gene-LSAT_9X108200	-0.765689	0.0202987	0.349058	0.966256	1.05004	0.0777232	1.34645	1.78859	0.72621	0.6299	1.71788	0.771918
gene-LSAT_9X102560	-0.8835	-0.0530814	-0.312654	0.149142	1.05843	1.1607	2.02822	1.22895	0.736825	0.375331	1.84841	0.768268
gene-LSAT_8X56641	-1.98281	0.434401	0.000746851	-0.0566333	0.614168	-0.0378551	2.7068	1.97118	0.68351	0.790938	2.3884	0.977818
gene-LSAT_8X42381	0.137984	0.291841	0.692682	0.104233	0.737465	0.538756	1.06944	0.37575	1.13971	1.88196	1.57527	1.14445
gene-LSAT_1X22040	-0.101625	0.0968648	0.477489	-0.0963243	0.535215	0.400505	1.05849	0.370286	1.17244	1.55609	1.78557	0.888814
gene-LSAT_6X95261	0.18062	-0.212765	0.58811	0.0608712	0.810773	0.707911	0.72284	0.525623	0.895718	1.63659	1.89399	1.2543
gene-LSAT_8X39160	-0.3738	0.21654	0.336643	-0.0659196	0.835814	0.670001	1.0872	0.486634	1.12555	2.06245	1.88682	1.19322
gene-LSAT_9X109161	0.0656384	0.320709	0.170321	-0.116552	0.690301	0.535971	1.14572	0.566205	0.753942	2.05399	1.75789	1.31896
gene-LSAT_1X42421	-0.292065	0.135335	0.825065	0.50444	0.697529	0.904183	1.1834	0.487434	0.703011	1.483	1.63122	1.06863
gene-LSAT_2X62600	-0.754555	0.114676	0.709715	0.148212	0.539047	0.704238	0.944918	0.231379	0.619347	1.80861	1.3978	1.23609
gene-LSAT_8X125440	-0.531252	0.409696	0.737918	0.181127	0.702849	0.460462	0.749195	-0.0271117	0.556043	1.75574	1.90875	0.797995
gene-LSAT_8X163520	0.0102096	0.404589	0.363136	0.362284	0.61492	0.552069	0.756196	0.737782	1.05796	2.30959	2.13439	1.34105
gene-LSAT_5X115160	0.159468	0.176456	0.45432	0.102897	0.61795	0.471486	0.848642	0.537424	1.03466	1.94508	2.24509	1.53143
gene-LSAT_1X104980	-0.00834263	0.362467	0.7442	0.31984	0.668191	0.785587	0.512478	0.479494	0.85529	1.99369	2.13187	1.24888
gene-LSAT_5X57381	-0.526455	0.076423	0.686891	0.693698	0.690209	0.478875	1.07957	0.660053	1.16161	1.85965	2.30246	1.53493
gene-LSAT_5X8201	-0.398751	0.0490632	0.00982809	0.508079	0.380785	0.513546	1.05463	1.02173	0.682136	1.62387	1.55007	1.1547
gene-LSAT_0X8660	-0.699693	-0.203865	0.123721	0.585629	0.504391	0.871983	0.648161	0.55594	0.515323	1.68945	1.6975	1.41556
gene-LSAT_8X98420	-0.62654	-0.136342	0.278239	0.0447579	0.867829	1.01635	1.06572	0.406182	0.510484	1.79007	2.05967	1.56056
gene-LSAT_2X81341	-0.508768	-0.0302939	0.0810106	-0.164347	0.806847	0.951496	0.686446	0.437765	0.840878	1.61587	1.7331	1.27393
gene-LSAT_2X76641	0.089295	0.000699277	0.160586	-0.0949351	0.701206	0.700919	0.439314	0.424063	0.253767	2.03195	1.77791	1.41481
gene-LSAT_7X102060	-0.158046	-0.635449	0.279037	-0.0726135	0.510024	0.635886	0.616119	0.0349013	0.351256	1.69148	1.9229	1.55987
gene-LSAT_5X24941	-0.333988	-0.345661	0.428969	0.102166	0.667471	0.75996	1.1964	0.604042	1.07771	2.03061	1.87666	1.58197
gene-LSAT_9X51240	-0.16118	-0.378078	0.495724	0.00217699	0.681239	0.543589	1.2252	0.843732	0.828188	1.62934	2.01542	1.58727
gene-LSAT_2X126280	-0.215105	-0.307598	0.325781	-0.149691	0.713965	0.583494	1.21416	0.797616	0.675185	2.08793	2.1746	1.88277
gene-LSAT_6X10480	-0.353438	-0.132493	0.723406	0.184389	0.41265	0.605198	1.46744	0.597458	1.10813	1.82964	2.38367	2.27013
gene-LSAT_5X96340	0.411013	-0.0379591	0.763068	0.402813	0.0062288	0.621775	0.900547	0.908331	0.890834	2.20349	2.16501	1.78475
gene-LSAT_1X28600	-0.153117	-0.0192272	0.30287	-0.0770697	0.131446	0.488309	0.919723	0.417673	0.698865	1.58627	2.10913	1.62564
gene-LSAT_3X68600	-0.185951	-0.202501	0.345005	0.0105861	0.0854778	0.333327	0.921981	0.199964	0.358857	1.78912	2.0666	1.66436
gene-LSAT_3X63340	-0.174443	0.128144	0.666632	0.111655	0.510708	0.280708	1.06805	0.582833	0.472602	2.10125	2.50972	1.50463
gene-LSAT_4X162920	-0.219687	0.0123728	0.283079	-0.0316606	-0.109814	-0.289614	0.993253	0.678527	0.244368	1.76089	2.52559	1.89438
gene-LSAT_5X177740	-0.268227	-0.0431003	0.063056	0.0227968	0.256955	0.396663	0.221109	0.275133	0.872595	1.9755	2.79052	1.92573
gene-LSAT_0X37240	-0.269479	-0.352514	0.345076	0.22	0.309596	0.0961998	0.406372	0.310876	0.832315	1.73004	2.35085	2.15505
gene-LSAT_6X48780	-0.975381	-0.373159	0.672568	0.375561	-0.00395975	-0.756796	0.717364	0.286391	0.511483	1.80116	2.03422	1.31247
gene-LSAT_7X46720	-0.73938	-0.496112	0.213417	0.329281	-0.278877	-0.736153	0.966607	0.511446	0.666564	1.03833	1.98483	1.53264
gene-LSAT_3X14400	-0.84452	-0.639466	-0.397419	0.109798	0.511017	-0.0776498	0.268824	0.208314	0.640779	1.37715	2.50158	1.14734
gene-LSAT_3X36561	-0.366484	0.147864	-0.0446373	-0.110964	0.793038	0.835761	1.26039	1.34387	1.05715	1.80516	2.09856	1.74005
gene-LSAT_8X27360	-0.377208	-0.0372555	-0.235743	0.00438461	0.781111	0.744203	1.1149	1.22511	0.902083	1.67004	1.8463	1.69815
gene-LSAT_4X157601	-0.125293	0.00793867	-0.0330401	-0.132194	0.682841	0.830876	1.54645	1.10166	0.819632	2.01627	1.78168	1.31066
gene-LSAT_2X106341	-0.0618663	-0.155449	-0.317417	-0.284273	0.691063	0.609036	1.58546	1.01075	0.883629	1.6216	2.0699	1.53331
gene-LSAT_6X83520	-0.799447	-0.461081	0.0793589	0.0165843	0.582486	0.700933	1.38648	1.35776	0.712246	1.44954	1.81423	1.59462
gene-LSAT_2X36780	-0.523122	-0.457673	0.201752	-0.108307	0.602645	0.586204	1.35269	1.13302	0.732731	1.82845	1.55785	1.16946
gene-LSAT_3X121401	-0.10251	0.0816223	0.0304817	0.025145	0.698119	0.805573	0.883244	0.699736	0.814578	1.38565	1.775	1.49255
gene-LSAT_2X38000	-0.0930164	-0.146766	0.112628	-0.109615	0.527117	0.720911	1.1681	0.76855	0.789288	1.36616	1.94247	1.28704
gene-LSAT_8X25581	-0.013962	0.168569	-0.127056	-0.139079	0.418166	0.541291	1.12001	0.686574	0.618935	1.40297	1.93885	1.57931
gene-LSAT_3X19641	-0.558661	-0.179029	-0.170369	-0.223948	0.425678	0.658385	1.1175	0.395838	1.12417	1.31935	2.19567	1.55121
gene-LSAT_5X9501	-0.389656	-0.313865	0.0562087	0.0352167	0.428739	0.560826	1.03056	0.746084	0.748401	1.30222	1.80044	1.57031
gene-LSAT_2X18081	-0.448529	-0.416181	0.0984653	-0.05177	0.44404	0.523071	0.895407	0.674049	0.692237	1.17371	1.97966	1.74613
gene-LSAT_9X122640	-0.357749	-0.189552	-0.108766	0.134671	0.532031	0.652559	0.833499	0.978642	0.628558	1.27373	1.69518	1.43596
gene-LSAT_2X108740	-0.417399	-0.171726	-0.130581	0.309952	0.286458	0.615061	0.75098	0.891784	0.399195	1.34167	1.76559	1.67053
gene-LSAT_8X53841	-0.457698	-0.130769	0.0934202	0.201112	0.440171	0.374995	1.42638	1.20056	0.409573	1.25341	1.73564	1.52791
gene-LSAT_9X122660	-0.12476	-0.0792772	0.158459	0.142646	0.295069	0.102427	1.30644	0.916666	0.396575	1.39507	1.74663	1.59396
gene-LSAT_5X145840	-0.0985909	-0.12692	-0.0618879	0.252297	0.370165	0.194479	1.27752	0.98055	0.689816	1.04372	1.49262	1.2758
gene-LSAT_6X39441	-0.359449	0.0406702	0.0269666	-0.385638	0.296549	0.131498	1.24798	0.973643	0.703167	1.02318	1.63711	2.0182
gene-LSAT_3X11081	-0.315765	-0.210863	0.0573742	-0.53736	0.398773	0.081849	1.37695	0.705615	0.704887	0.790008	1.72652	1.65291
gene-LSAT_6X9400	-0.269511	-0.408952	-0.726823	-0.638743	0.169001	0.511062	1.17489	0.942324	0.56524	1.19632	1.59847	1.5549
gene-LSAT_4X38941	-0.927573	0.0102319	-0.696841	-0.190179	0.437227	0.914805	1.15122	0.0589964	1.19518	1.78013	1.7781	1.63776
gene-LSAT_2X119220	-0.764834	-0.308782	-0.218175	-0.0804464	0.177803	0.667002	1.03518	0.0796484	0.300133	1.48972	1.56868	1.47707
gene-LSAT_6X8820	-0.120142	-0.0882246	-0.171706	-0.238959	0.343313	0.464407	1.68858	1.10826	0.861234	2.10944	2.13882	1.07721
gene-LSAT_2X120461	-0.321326	-0.168822	-0.196922	-0.331366	0.321413	0.438684	1.50019	0.828075	1.19053	2.20121	2.16897	1.37175
gene-LSAT_9X67940	-0.285749	-0.484336	-0.213997	-0.508303	0.477903	0.282657	1.54347	0.597972	1.02455	2.14975	1.72097	1.05671
gene-LSAT_7X107440	-0.051359	-0.803413	-0.44974	-0.66094	-0.219773	0.031188	1.74192	1.04336	1.11497	1.40933	1.95305	1.44669
gene-LSAT_9X105960	0.0602711	0.0651438	-1.03375	-0.794849	-0.000325724	0.43954	1.14773	1.00602	1.06639	2.05984	2.23356	0.912284
gene-LSAT_2X57080	0.0662501	0.239346	-0.354613	-0.539669	0.54038	0.332859	1.24874	0.954764	0.0915493	1.52834	2.1113	1.58539
gene-LSAT_3X6681	0.274078	0.0550787	-0.452753	-0.444733	0.171569	0.313141	1.23912	0.614164	0.545823	1.74742	1.88513	1.20504
gene-LSAT_6X65760	-0.173193	-0.219984	-0.147652	-0.706384	-0.130637	0.231488	1.34108	0.619695	0.358138	2.0842	2.24943	1.83377
gene-LSAT_9X96781	-0.289989	-0.801836	-0.182129	-0.377672	0.246937	0.0313798	1.2993	0.570326	1.42818	2.86605	1.51957	1.18343
gene-LSAT_5X123501	-0.722366	-0.94109	0.209839	-0.310185	0.0300705	0.249243	0.800742	0.114573	1.49912	2.96315	1.33984	1.34235
gene-LSAT_9X103981	-0.506541	-0.86641	-0.0441984	-1.15754	-0.29264	0.280446	1.17424	0.046969	1.44721	2.27221	2.22178	1.75513
gene-LSAT_5X143381	-0.324024	-1.32216	0.0284085	0.0572667	0.251255	-0.0955319	0.793059	0.677616	1.01001	2.0601	1.47923	1.18977
gene-LSAT_1X37680	-0.302445	-0.876548	-0.583433	-0.479734	0.123296	-0.225647	0.140402	0.347637	1.01978	2.23221	1.31824	0.894307
gene-LSAT_3X51160	-0.803136	-0.516135	0.751329	-0.56165	0.317834	0.0347728	1.69529	0.626672	1.47401	2.47613	1.57842	0.738605
gene-LSAT_7X40440	-0.0902732	-1.32414	0.694277	-0.423936	-0.0471205	-0.0479972	1.66525	0.0901231	0.890824	2.46107	1.07632	0.759771
gene-LSAT_6X99080	-0.793104	-0.83267	0.389862	-0.315925	-0.228028	0.614815	1.0678	0.174932	1.34454	2.0281	0.862018	0.226946
gene-LSAT_4X89240	0.364942	0.538846	0.355271	-0.0738528	-0.582675	-0.461455	1.30986	0.659691	1.1406	1.5956	1.5528	0.913739
gene-LSAT_6X15301	0.529083	0.360703	0.281481	-0.229076	-0.513038	-0.0704608	1.14836	0.486332	0.974685	1.65508	1.18185	1.11693
gene-LSAT_8X19481	0.23487	0.762067	0.361061	0.131493	-0.64481	-0.143844	0.967937	0.5139	1.32916	1.96978	0.979436	1.17823
gene-LSAT_4X134060	0.418311	1.12962	0.70919	-0.489868	-0.499669	-0.264127	1.57586	0.46513	1.01396	1.95639	1.49725	1.23252
gene-LSAT_6X3201	0.138323	0.470231	0.605084	0.022839	-0.588045	-0.560786	1.67573	0.829174	1.20226	1.44363	1.36132	0.519927
gene-LSAT_1X4221	0.382307	0.809663	0.453411	-0.478508	-0.480796	-0.56235	1.21287	0.348196	1.11847	1.47705	1.1916	0.253393
gene-LSAT_3X41680	0.351185	-0.024456	0.617161	0.191082	-0.946882	-0.913388	1.54909	0.76338	1.17088	2.08218	1.01253	1.08651
gene-LSAT_5X173341	0.561716	0.190038	0.261732	-0.166078	-1.23393	-1.38774	1.24598	0.266737	0.72621	1.95571	0.887322	0.804648
gene-LSAT_7X107001	0.324099	0.187919	0.629887	0.0397501	-0.394324	-1.05282	1.59839	0.707465	1.01148	2.76665	1.11088	0.375665
gene-LSAT_5X73240	-0.608249	-0.257913	-0.336231	0.264862	-0.0519814	-0.00769734	0.848099	1.0068	1.28682	2.2999	1.6106	0.708409
gene-LSAT_4X41240	-0.767694	-0.157932	-0.326209	-0.00971042	-0.115563	-0.429046	0.832294	1.18441	1.2282	2.10202	1.24982	0.907785
gene-LSAT_1X102140	-0.679134	-0.21221	0.641882	0.113013	-0.219626	-0.223286	0.664862	0.885236	1.64597	2.18918	1.11323	1.17038
gene-LSAT_6X35421	-0.278412	-0.849024	0.473311	0.293207	-0.772934	-0.469468	1.51667	0.705253	1.07086	2.06124	0.762133	0.873872
gene-LSAT_4X150741	-0.322177	0.179468	0.0437588	0.191032	-1.19226	0.495803	1.17561	1.02121	1.21582	1.91479	1.80411	1.3448
gene-LSAT_5X27160	-0.413517	-0.395874	0.668835	-0.270062	-1.06635	0.275813	1.16844	0.495682	0.646734	2.16329	1.68355	0.394801
gene-LSAT_5X57501	-0.615282	0.167097	0.728316	0.717965	-0.619871	0.340576	1.13879	0.939877	0.167167	2.01387	1.27957	1.07231
gene-LSAT_9X112280	-0.66715	-0.282291	0.290676	0.308381	-0.243583	0.00901462	1.05692	0.728503	0.398023	1.70361	1.60735	1.18988
gene-LSAT_5X183141	-0.408518	-0.435155	1.06857	0.491997	-0.523624	-0.390272	1.40337	0.730179	0.339509	2.52879	1.56506	0.955502
gene-LSAT_2X11081	-0.275496	0.447845	0.464029	0.0514115	-0.432417	-0.961578	1.28695	1.20933	0.605986	1.67447	1.45358	1.18628
gene-LSAT_7X51361	-0.360285	-0.122811	0.544056	0.207464	-0.535303	-0.652302	1.53565	0.848318	0.141679	1.1556	1.61766	1.21222
gene-LSAT_3X42260	-0.516734	0.203641	0.0562618	-0.26966	-0.301287	-1.35517	1.75868	0.594395	0.458056	1.69937	1.98205	1.84665
gene-LSAT_3X2000	0.00591312	0.0179299	0.591131	-0.911664	-0.567587	-1.10503	0.341687	0.45876	-0.0259047	1.8022	1.52246	1.50326
gene-LSAT_5X168261	0.335196	0.257035	0.175414	-0.548526	-0.254042	-0.210203	1.00964	0.290004	-0.335446	2.73733	2.07502	1.21259
gene-LSAT_4X1201	-0.0973273	0.692191	-0.609897	-0.419635	-0.0281292	-0.0314269	0.941858	-0.149883	-0.244166	1.60306	2.07776	0.898124
gene-LSAT_5X37901	-0.518872	1.59885	0.479913	-0.653344	-0.295934	-0.824867	1.33815	0.198693	-0.0616941	1.93509	1.03789	0.831501
gene-LSAT_1X23041	-0.517985	0.0166353	0.0812836	0.941231	-0.20647	-0.744002	1.59351	-0.196852	-0.0616941	1.93065	1.70302	2.25157
gene-LSAT_1X46180	-0.893216	-0.304476	0.44245	0.191981	-0.341098	0.00755833	1.03451	-0.204844	0.13507	2.66052	1.80442	1.60773
gene-LSAT_1X81560	-0.259435	0.266336	0.830953	-0.0287768	-0.496111	-0.0337099	1.79395	1.3987	1.12742	2.58459	2.33099	1.44403
gene-LSAT_5X24760	0.0229864	-0.255732	0.726593	0.00109875	-0.413148	0.038844	2.20728	1.21433	1.09785	2.42293	2.02366	1.32672
gene-LSAT_9X2821	-0.295908	0.487345	0.519617	0.0534197	-0.810674	-0.0130684	2.13165	1.51396	1.16101	1.72318	1.87555	1.0223
gene-LSAT_4X154500	0.0454094	-0.350405	1.01398	0.160143	-0.416115	0.318625	2.11987	1.7476	0.89694	1.95283	1.70837	1.59169
gene-LSAT_8X142060	-0.454687	-0.104277	0.485112	-0.254208	-0.103042	-0.0884643	2.31181	1.8185	0.693816	2.07686	1.99368	1.39913
gene-LSAT_3X102280	-1.1338	0.241973	0.864993	-0.488096	0.0100366	0.193184	2.46499	2.4396	1.17409	2.37183	1.69345	1.496
gene-LSAT_8X40201	-1.57738	0.010869	0.791119	-0.248638	0.00493126	0.0197559	2.15714	1.79801	0.892118	1.61108	2.42201	1.48066
gene-LSAT_4X36180	-0.764334	0.289406	-0.644894	-0.0228433	-0.0511483	-0.336594	2.53723	1.54601	0.664556	1.24084	2.2105	1.08314
gene-LSAT_5X14220	-0.835816	-0.680086	-0.306696	0.301989	-0.294764	-1.08231	1.98419	1.41581	1.01043	1.39571	1.49787	1.00447
gene-LSAT_3X94760	-0.404095	-0.165744	0.346622	-0.298121	-0.356924	-1.04499	2.64578	1.91158	0.163749	1.61755	1.75086	1.33653
gene-LSAT_1X45380	0.182087	-0.250713	-1.03081	-0.736153	-0.318709	0.21316	2.08891	1.61619	-0.0862698	1.96485	1.17185	0.73213
gene-LSAT_3X119381	-0.518872	-0.506855	-0.480772	-0.736444	-0.0363191	0.485371	1.50551	1.11647	-0.206402	2.2143	1.17331	0.711819
gene-LSAT_7X78460	-0.878473	-0.414013	-0.0558758	-1.14519	-1.10121	0.723162	1.21036	1.74396	-0.0616941	1.3092	1.95028	0.69785
gene-LSAT_3X64721	-1.05467	-0.26271	-0.847561	-1.05451	-0.605731	-0.543401	0.733374	1.80638	0.37147	2.62051	1.52183	1.82381
gene-LSAT_7X75541	0.0956418	0.336916	-0.46409	-0.881803	-0.0366012	-0.585513	1.70904	2.41113	0.788279	1.27811	1.40298	0.609826
gene-LSAT_7X87241	-0.00290588	-0.668897	-0.616859	-1.07557	-0.95774	-0.582233	1.97558	1.67634	0.853831	1.99029	0.599876	0.831443
gene-LSAT_4X131040	-0.0791461	0.124482	0.368923	0.138519	-0.642359	-1.26742	0.99155	0.739915	0.0134612	0.553224	2.31817	1.65231
gene-LSAT_3X106041	0.166106	0.286673	0.156472	-0.0133704	-1.04831	-0.836209	1.01936	0.295567	0.299208	0.679109	1.77002	1.95681
gene-LSAT_5X105680	0.0032978	-0.0057464	-0.192228	-0.428971	-1.17321	-0.782086	1.48183	0.752212	0.237118	0.485328	2.0618	1.26481
gene-LSAT_9X8180	-0.45451	0.107686	-0.347525	-0.274923	-0.923267	-0.773503	0.956881	0.833709	0.335748	0.440213	1.52876	1.30092
gene-LSAT_1X760	0.0535925	0.00807345	0.515859	0.658369	-0.845797	-0.645771	0.946649	0.826654	0.0820442	-0.187679	1.99269	1.64187
gene-LSAT_8X85441	0.434525	-0.012691	0.0413486	0.179016	-1.13838	-0.559126	1.38694	1.04212	0.304231	-0.143943	1.49203	1.45512
gene-LSAT_8X47361	0.18978	0.271588	0.709535	0.207985	-0.607694	-0.604245	0.990017	1.14355	1.25065	1.08439	1.63317	1.19362
gene-LSAT_7X38701	0.120051	-0.146254	1.24412	-0.380184	-1.23764	-0.71704	0.80497	1.12901	1.00975	0.918371	1.99642	1.49825
gene-LSAT_7X98920	0.879607	0.250056	0.28947	0.41867	-1.12258	-1.28987	0.540964	0.524332	0.530805	1.16742	2.25448	1.35447
gene-LSAT_1X59740	0.289693	0.509138	-0.0979348	0.204002	-1.14891	-0.707511	0.667891	0.589966	0.371764	1.07797	1.87221	1.06136
gene-LSAT_9X124220	0.630153	0.079613	-0.0873533	-0.0448318	-0.909307	-1.07339	1.01847	-0.0571193	1.40685	0.400492	1.60692	1.04721
gene-LSAT_9X14500	0.176228	0.925883	0.823036	0.109037	-0.652691	-1.80859	0.457303	0.244963	1.11821	1.01046	0.774856	1.07614
gene-LSAT_8X47261	0.631686	0.454366	0.390964	0.0288096	-1.38523	-1.33883	0.929431	-0.0606565	0.737676	0.844747	0.570962	0.965998
gene-LSAT_6X39401	-0.519502	0.531382	0.383929	0.262746	-0.576099	-1.10503	0.811596	0.513878	0.724231	1.59269	0.966919	0.589884
gene-LSAT_6X76081	-0.260011	-0.35767	0.627179	0.408399	-0.257071	-1.4796	1.23443	0.218691	0.62588	0.733191	0.852473	0.491641
gene-LSAT_8X99360	0.317646	-0.0950311	-0.391884	0.384664	-0.0328118	-0.563302	1.5507	1.29311	0.0698837	1.94908	1.37725	0.943573
gene-LSAT_9X85801	0.369956	-0.240874	0.0380414	0.158035	-0.173591	-1.60985	1.20492	0.961822	-0.0537758	1.79027	1.33555	0.699599
gene-LSAT_9X38820	-0.389781	-0.13422	-0.340157	0.0519291	-0.56466	-1.33864	1.48483	1.09534	0.201121	1.58738	1.08087	0.63275
gene-LSAT_8X112021	0.230288	-0.106736	-0.29485	-0.164419	-0.639662	-0.892248	1.54693	1.08498	-0.0921389	1.12707	0.89219	0.52702
gene-LSAT_2X99160	0.218566	0.11906	0.156252	0.183794	-1.73458	-0.912261	1.1493	0.370506	-0.143912	1.626	1.53566	0.585134
gene-LSAT_6X110661	0.184559	0.35769	0.102425	-0.0217685	-1.23149	-0.980862	1.54728	-0.350401	0.313006	1.2602	1.57262	0.386713
gene-LSAT_6X94641	0.535292	-0.648142	0.0759511	-0.245806	-1.56996	-1.57378	2.15556	0.890559	0.481731	1.56345	1.34113	0.44807
gene-LSAT_1X28580	1.3281	0.268616	0.497334	-0.118667	-1.11424	-1.64339	1.46346	1.00315	-0.0616941	1.85192	1.66798	1.15281
gene-LSAT_8X40381	0.412361	0.390472	0.316685	0.429876	-1.54153	-1.01164	1.4928	1.24715	-0.00523223	1.29576	1.48635	1.44942
gene-LSAT_4X8120	0.779533	0.0777044	0.851759	0.148326	-0.899561	-2.05803	1.61943	1.48295	0.162233	0.659341	1.73067	0.282566
gene-LSAT_5X55261	-0.0878126	0.1452	-0.336479	-0.508845	-1.67535	-0.760548	1.05736	0.485237	0.849489	2.46713	1.88136	1.16569
gene-LSAT_8X44580	-0.196644	0.186967	-0.631381	0.673806	-1.88558	-0.649193	0.271532	0.344994	1.33967	1.84214	1.46984	1.08946
gene-LSAT_2X106500	-0.0989217	0.470006	-0.340915	0.27706	-2.02171	-1.26503	0.214413	-0.0439671	-0.343742	1.02856	2.07172	1.2139
gene-LSAT_6X14981	0.310904	0.0743373	-0.450065	0.164389	-1.58164	-1.82913	0.823706	-0.196852	-0.05533	1.1568	2.20446	0.52539
gene-LSAT_0X10681	0.422075	0.121326	-0.159094	0.0752891	-2.75592	-1.30476	0.915454	0.314624	0.589747	0.933034	1.22331	1.26976
gene-LSAT_4X93201	0.198296	-0.4452	0.157875	-0.00935113	-1.28926	-1.84082	1.16519	0.978925	1.92917	1.98565	2.52191	1.13775
gene-LSAT_4X20701	0.355877	-0.539979	0.0250967	-0.805366	-0.58237	-1.74009	0.162851	0.684239	1.53475	1.65857	1.89016	1.31536
gene-LSAT_0X46081	-0.73522	-0.871417	-0.429048	-0.326339	-0.959376	-2.50228	0.926799	-0.0160677	0.514394	1.67539	2.54769	1.6828
gene-LSAT_1X68640	-0.325928	0.665893	-0.964009	-2.15174	-0.414136	-0.655027	0.955935	0.809484	0.498659	1.41797	0.687999	0.793375
gene-LSAT_3X138240	0.687831	-0.266387	-1.19592	-1.67593	-0.578481	-1.35196	1.19136	0.53294	1.00975	1.56384	0.637809	0.357158
gene-LSAT_2X12261	-0.450002	-1.29881	-2.12792	-1.52676	-1.11594	-0.99831	1.26499	1.01186	1.30963	1.68109	0.851739	0.858719
gene-LSAT_8X104940	-2.0212	-0.779858	-0.559413	-0.798796	0.497802	-0.641807	1.38805	1.4346	0.837393	0.564353	1.43263	1.62841
gene-LSAT_5X8540	-1.47923	-1.90571	-0.988771	-0.905045	-0.13243	-1.38264	-0.219211	1.53122	0.347091	0.905008	0.795742	1.04696
gene-LSAT_8X50780	0.555116	0.622964	0.216626	-0.113154	-1.06129	-0.310236	1.34512	0.528708	0.197932	1.06239	1.23498	0.733929
gene-LSAT_8X11081	0.525119	0.30798	-0.201654	0.300762	-1.16218	-0.215457	1.37438	0.650392	0.141384	0.822187	1.04052	1.02034
gene-LSAT_2X38101	1.02774	0.767183	-0.374528	0.00201862	-0.994224	0.109766	1.10382	0.463689	0.207059	0.790963	1.22241	0.796991
gene-LSAT_7X60661	0.416425	0.392268	-0.655304	-0.757092	-1.24922	-0.0595713	1.95287	0.80652	1.10416	0.640373	1.44816	1.00294
gene-LSAT_9X1741	-0.0598282	-0.415803	-0.78643	0.506132	-0.446847	-0.610625	1.30862	1.41936	0.599542	0.133591	0.839565	1.57598
gene-LSAT_1X112361	0.0714814	-0.297553	-0.0180631	0.295702	-0.494817	-0.355469	1.3746	1.52925	0.425841	-0.373146	0.861618	0.962121
gene-LSAT_5X53081	0.427367	-0.836331	-0.341298	0.507955	-0.153897	0.244774	1.66167	0.492344	0.59205	-0.298121	1.49318	1.02061
gene-LSAT_8X123301	0.179521	0.637966	0.0107624	-0.435851	-1.39593	-0.378501	1.09628	0.866169	0.499002	0.380922	1.19962	0.889041
gene-LSAT_7X57401	-0.135499	-0.121067	-0.253558	-0.497799	-1.19508	-0.363576	0.866443	0.860519	0.581227	0.0733331	1.02497	1.03002
gene-LSAT_8X138221	0.297189	-0.191978	-0.0787084	-0.318731	-1.57757	-0.8105	1.39723	1.00773	-0.301483	-0.37747	1.31858	0.750748
gene-LSAT_9X88221	0.286144	0.0629389	0.428317	0.035138	-1.41868	-0.724598	0.328107	0.227209	-0.0116312	0.284035	0.684342	0.226958
gene-LSAT_4X37800	0.133023	-0.573889	0.188846	0.131271	-1.44327	-0.57174	0.66023	0.338066	0.263813	0.216493	0.464525	0.25018
gene-LSAT_1X42601	0.0808458	0.264135	0.0127584	-0.151942	-1.89376	-0.968747	0.910102	0.00955642	0.216661	-0.0783094	0.687343	0.761018
gene-LSAT_0X29660	-0.814964	-0.128101	0.0686884	0.152415	-2.3068	-0.224642	0.538037	0.608388	-0.0616941	-0.144228	1.0557	1.05808
gene-LSAT_2X46161	0.573456	0.526944	-0.584668	-0.170555	-1.3513	0.572747	0.750687	0.787281	-0.473435	-0.316321	0.712928	0.807598
gene-LSAT_5X180581	0.00858465	0.335831	-1.08628	-0.165276	-1.34102	-0.0403224	1.3942	0.949489	-0.817786	-0.902475	1.32113	0.759771
gene-LSAT_3X96341	0.415938	0.0126493	0.185887	0.522802	-2.114	0.00216706	1.3497	1.51423	-0.598509	-0.826482	0.278593	0.920399
gene-LSAT_8X20480	1.41716	0.765281	-0.668947	0.359692	-2.02192	-0.356653	1.33018	1.62663	1.27807	0.25803	1.34105	1.62041
gene-LSAT_2X26880	0.00736189	1.32104	0.523553	0.0398545	-1.48606	-0.0673503	1.27634	1.89123	1.20826	0.439898	0.324767	0.194962
gene-LSAT_2X123560	0.0312839	0.403521	-0.987028	-0.494654	-1.98838	-0.973605	1.43956	1.74397	1.49592	-0.369415	0.283446	0.243795
gene-LSAT_3X81040	-0.156517	-0.16727	0.789883	1.31926	-1.33604	-1.86498	2.04096	0.869453	-0.0553526	-0.494549	2.11353	1.82299
gene-LSAT_2X102360	-0.446327	0.00071675	0.934045	0.031229	-1.99397	-1.46308	1.80738	0.809599	-0.724864	-0.668232	2.96602	1.88821
gene-LSAT_1X5621	0.223511	0.219979	-0.253364	-0.122695	-1.31501	-1.94027	1.82329	0.639133	-0.176461	0.301021	1.70994	1.04592
gene-LSAT_0X26320	-0.124402	-0.481312	-0.293953	-0.619243	-1.52164	-2.05058	2.28294	0.79197	-0.0616941	-0.144228	1.33022	0.516694
gene-LSAT_5X60400	-0.516599	-1.04165	-0.084536	0.155717	-1.5163	-1.52013	1.02412	1.5259	-0.0616941	-0.144228	1.78016	0.515141
gene-LSAT_1X120601	-0.400381	-0.90133	0.569349	-0.205753	-0.579239	-1.98206	0.489689	0.609909	-0.431865	-0.270489	1.40399	0.519935
gene-LSAT_5X52881	0.54659	0.673183	-0.943356	-0.190496	-0.0490818	-0.57845	1.84201	1.6744	0.376013	-1.17647	1.72156	0.977764
gene-LSAT_1X16380	-0.355933	-0.404767	-0.602175	-0.555805	-0.548372	-0.385491	1.52312	1.34682	-0.366035	-1.72824	1.72887	1.00138
gene-LSAT_6X22621	0.125361	0.0247463	0.160852	-0.140432	-0.157194	-1.1058	1.77792	-0.258919	0.465254	-1.19951	1.55081	0.892982
gene-LSAT_4X99021	0.131867	-0.461199	-0.0784285	0.250814	-0.263776	-1.07637	1.2154	0.16341	-0.568594	-1.93764	1.19521	0.328689
gene-LSAT_7X1441	0.859204	0.155069	0.192672	-1.04862	0.0351104	-1.30413	0.768392	0.616602	-0.0646686	-1.46714	1.78359	0.407266
gene-LSAT_6X25060	0.470704	0.19195	0.0489978	-1.32803	-1.90456	-0.844702	2.4473	0.0270297	-0.852502	-1.16016	1.82453	1.25873
gene-LSAT_9X16821	-0.380266	0.728133	-0.733974	-1.71544	-1.05705	-1.06137	1.70779	-0.193502	-0.336137	-0.149419	1.63049	1.31152
gene-LSAT_5X156621	0.53126	0.550018	0.599562	0.67208	-0.0462358	-0.575168	1.058	0.863346	-0.0616941	0.385312	3.47016	1.97754
gene-LSAT_9X78940	0.35948	0.277875	0.807974	0.520751	-0.440401	-0.673874	1.53039	1.0709	-0.0898955	0.252016	2.93326	1.75257
gene-LSAT_3X60320	0.531083	-0.234024	0.594279	0.152415	-0.365771	-1.29005	1.29001	0.562739	-0.0616941	-0.144228	3.61384	2.93587
gene-LSAT_7X112120	0.136042	0.328962	0.183413	0.0681721	-0.898451	-0.814632	2.07437	0.889624	0.0915264	0.504104	3.02181	2.19775
gene-LSAT_6X12421	0.00902037	-0.401226	-0.210163	0.603066	-0.583729	-1.11266	1.40954	0.997836	-0.0450354	1.16324	3.43674	2.42541
gene-LSAT_4X71301	0.00591312	0.0179299	0.0686884	0.152415	-0.0363191	-0.0401396	1.37424	0.457774	-0.0616941	-0.144228	2.55743	2.88682
gene-LSAT_7X1081	-0.0816752	-0.119106	0.191316	-0.0999657	-0.377146	-0.222285	1.21734	0.858567	-0.118602	0.492673	2.67277	2.72065
gene-LSAT_1X40321	0.294947	0.147705	0.320725	-0.0528794	-0.596849	-0.399624	1.00088	0.344942	0.36185	0.136401	3.0208	2.81471
gene-LSAT_8X68001	0.00591312	0.0179299	0.0686884	0.152415	-0.0363191	-0.0401396	1.65178	0.122961	-0.0616941	-0.144228	2.93557	2.11967
gene-LSAT_1X45641	0.00591312	0.0179299	0.593668	0.390466	0.489007	-0.0401396	1.6153	-0.696647	-0.581048	0.908853	3.41387	1.40395
gene-LSAT_9X32440	-0.528084	-0.256496	0.608942	-0.145832	-0.038023	-0.614135	1.82484	-0.207209	0.140742	1.28552	2.81102	1.50197
gene-LSAT_7X43640	-0.146068	-0.0243509	0.288538	0.226526	-0.324844	0.605251	2.26124	-0.159003	0.317056	0.565362	4.46855	1.99717
gene-LSAT_4X56321	0.00591312	0.0179299	0.594279	0.152415	-0.0363191	-0.0401396	-0.238218	-0.196852	-0.0616941	1.16521	4.5289	1.43522
gene-LSAT_4X132740	0.00591312	0.0179299	0.0592088	-0.385295	-0.0363191	0.485371	-0.238218	-0.196852	-0.0616941	1.16661	3.43298	1.63687
gene-LSAT_5X129180	0.0181952	-0.506855	-0.170771	0.857996	-0.564562	-0.568383	0.701901	0.598724	-0.0616941	1.15809	3.58227	0.924966
gene-LSAT_4X167261	-0.335891	-0.218117	0.794552	0.178332	0.0617913	-0.539223	1.40639	0.719818	0.358529	1.73256	2.92159	2.64743
gene-LSAT_1X74780	-0.315557	-0.196583	1.13264	-0.0405594	-0.268691	-0.329217	1.46482	0.673911	0.40551	0.767885	3.06268	2.92932
gene-LSAT_7X13441	-1.54564	-0.758193	0.794118	0.0803212	-0.812709	-0.525595	0.839764	0.316186	0.576175	1.27962	2.94054	2.45432
gene-LSAT_8X45320	-0.292135	-0.989518	2.03674	0.155858	-0.492744	-0.241958	1.67855	1.00949	0.437109	0.725629	3.15524	2.50674
gene-LSAT_5X101441	-1.06877	-0.857199	1.45795	-0.269647	0.477158	0.229385	0.991325	0.766896	0.189834	-0.252917	2.66405	2.23191
gene-LSAT_1X101861	-0.666255	0.247162	0.840863	-0.375548	-0.406032	0.330444	2.57946	1.39195	1.35816	0.609361	2.6693	2.35799
gene-LSAT_3X30360	-0.0109654	-0.179808	0.274967	-0.149815	0.217388	0.253071	2.41817	1.36659	0.951467	0.644755	3.12115	1.84731
gene-LSAT_3X71901	-0.529017	-0.517001	0.884624	0.183471	-0.301494	-0.562984	2.2176	2.14517	0.578248	1.39533	3.70092	2.966
gene-LSAT_7X98700	-2.12414	-1.12249	-0.0441498	-0.251713	1.11969	0.370528	1.1019	1.66667	0.16781	0.520896	3.29502	2.05991
gene-LSAT_4X93560	-1.171	-1.78186	-0.378914	-0.384185	-0.319231	0.216994	1.29815	1.05567	-0.0905249	0.865229	2.99987	2.26639
gene-LSAT_9X42661	-1.38158	0.17883	0.197479	-1.17342	0.498714	-0.426267	1.33401	1.76427	-0.984161	0.498972	3.36626	1.44621
gene-LSAT_2X119560	-0.0294699	-0.261626	-1.24715	-1.6943	-0.571348	-0.0505538	3.7651	1.40298	0.474319	0.918371	3.82169	1.44081
gene-LSAT_3X27320	-0.0534962	0.255744	-1.89885	-2.57264	-0.449724	-0.719427	2.37893	0.765253	0.474319	0.794162	2.51427	2.06266
gene-LSAT_7X6461	-0.289543	-0.268591	-1.20806	-1.4249	-0.711444	-0.128162	0.539502	1.38608	1.09331	-0.423525	4.21217	0.767594
gene-LSAT_9X57221	0.199645	0.415384	0.629029	0.0368872	-0.402949	-0.840335	2.18315	1.54359	1.08057	1.7603	1.22992	0.718232
gene-LSAT_8X34100	0.429331	0.302748	0.902599	0.0507709	-0.682612	-1.005	2.16763	1.18751	0.901526	1.56843	1.63739	1.03401
gene-LSAT_2X71421	0.136812	1.07357	1.12325	0.0457489	-0.935718	-0.869618	2.67961	1.34416	0.75735	1.58166	1.37584	0.977111
gene-LSAT_8X23120	0.600948	0.88303	1.01012	0.399273	-0.755966	-0.406662	2.01644	1.05633	0.919309	1.91865	1.8742	0.821002
gene-LSAT_4X123620	0.228489	0.333679	1.15618	0.0833596	-0.280157	0.219273	3.07465	0.878169	0.835941	2.09763	1.51386	0.77153
gene-LSAT_9X8641	0.502062	0.458475	0.971367	0.126884	-0.133187	0.375963	2.61293	1.42481	0.784918	1.99776	0.836776	0.933313
gene-LSAT_5X64880	0.513941	0.413064	0.668588	-0.0673842	-0.319174	-0.478542	3.35517	1.71072	0.819246	2.36012	1.33441	1.31198
gene-LSAT_3X82781	0.33896	0.880169	1.02038	0.75929	0.00502436	0.135653	1.98602	1.83147	0.488716	2.2478	1.13589	0.188889
gene-LSAT_8X129360	0.256393	0.918926	0.39257	0.0852114	-0.0102417	0.240587	2.40183	1.60251	1.03288	1.49372	0.861674	0.0758681
gene-LSAT_6X115001	0.00591312	0.0179299	2.21556	-0.114721	-0.0472141	-0.295095	3.15996	1.33466	0.0680984	2.00624	1.32279	0.271673
gene-LSAT_1X25561	0.455147	0.144336	1.19479	-0.38816	-0.211853	-0.459733	2.69412	1.65617	0.474319	2.21278	0.684666	-0.329532
gene-LSAT_5X129661	-0.927391	0.404029	0.880699	-0.0856248	-0.143626	0.116064	3.42936	1.7652	1.22304	1.55453	0.796474	0.225241
gene-LSAT_1X57901	-0.198326	0.0743332	0.185486	-0.0181078	-0.767584	-0.336069	3.31879	2.0468	1.04619	1.29004	2.05485	0.0293816
gene-LSAT_6X109980	0.287168	0.831068	0.888795	0.247553	0.616718	0.328926	3.29479	1.95734	1.55884	1.83431	1.98383	1.62547
gene-LSAT_2X83081	0.538543	1.07165	1.40769	0.541739	0.58646	0.0578036	3.10535	1.62552	0.850648	1.97102	2.27526	1.38596
gene-LSAT_4X152601	0.491074	1.33878	0.685912	0.118194	0.425711	0.915251	2.77459	1.77934	1.37429	2.55784	1.14899	1.35552
gene-LSAT_3X5041	0.393109	0.769882	1.25334	0.23556	0.508783	1.08858	2.4478	2.43374	0.683462	1.72942	1.22996	1.37636
gene-LSAT_4X116280	0.0181952	0.418167	0.881929	0.27393	-0.0363191	1.0199	2.77397	2.33549	-0.0450354	2.28545	1.71497	1.58387
gene-LSAT_5X27140	1.1216	2.15559	1.35763	0.0870977	0.250611	-0.211359	3.28714	2.54011	0.84738	1.65769	1.45362	1.4511
gene-LSAT_1X68400	0.671394	1.06026	0.76386	0.271212	-0.230719	-0.208135	3.49885	2.61339	0.875101	1.77179	1.63934	2.0183
gene-LSAT_8X153941	-0.170171	1.03566	0.614388	-0.0632355	1.55596	1.42631	3.36671	1.61533	0.197234	1.79947	2.48241	1.1206
gene-LSAT_2X34501	-0.806114	0.94405	1.35966	-0.0522181	1.16928	0.415026	2.44553	1.63258	0.0298551	1.51947	2.11695	1.62226
gene-LSAT_8X142140	0.0940709	0.687893	1.92281	-0.00183849	1.27183	0.493707	3.648	1.68402	0.895523	2.94458	2.39427	1.82677
gene-LSAT_4X175540	-0.251611	0.766722	1.27377	-0.129032	1.55994	1.01863	2.83615	1.12328	1.52387	2.92242	1.29574	0.937619
gene-LSAT_4X69081	0.0214852	0.770107	0.942611	-0.0446097	1.44663	0.710062	3.13967	1.49974	0.71327	2.32744	0.624323	1.34328
gene-LSAT_8X78801	-0.168558	0.362919	1.83468	0.284138	1.53825	1.4918	2.87727	1.22272	1.25627	1.98022	0.660108	1.46001
gene-LSAT_8X82901	0.013409	0.655477	1.31941	0.692666	0.240282	0.322564	2.86105	1.66903	0.387869	1.77789	1.92423	0.519071
gene-LSAT_2X134540	-0.669156	0.789701	0.911031	0.979169	0.443397	0.43497	2.75918	1.76894	0.748693	1.30192	1.56444	0.521604
gene-LSAT_2X107701	-0.748211	0.568622	1.15066	1.01052	0.271355	0.29441	2.18041	1.87554	1.08312	1.78306	1.93433	1.32617
gene-LSAT_6X109261	-1.22034	1.13189	2.27715	0.772179	-0.0363191	0.493707	2.8224	0.876771	0.362804	1.97214	1.337	1.18572
gene-LSAT_3X124781	-0.70499	0.677276	1.83303	1.25293	0.0268341	0.828923	2.4182	1.64997	0.685106	1.6137	1.07421	0.526316
gene-LSAT_2X113980	-0.558666	0.580917	2.4153	1.07674	0.106971	0.468706	2.3295	2.24631	1.26152	2.33971	2.64513	0.920077
gene-LSAT_1X12561	-0.119727	0.229838	1.42205	0.611691	-0.420418	-0.82824	3.08263	1.84558	0.878262	2.42969	1.32376	0.663562
gene-LSAT_9X16160	-0.00675205	-0.0570163	1.05315	0.680171	-1.0912	-1.19517	2.36347	1.27232	1.30737	2.53944	1.7256	0.707305
gene-LSAT_0X8100	0.214679	0.665913	0.868296	0.461457	-0.513582	-1.28571	3.78597	1.52478	1.36296	2.87604	1.83656	0.463595
gene-LSAT_2X132441	-0.933718	-0.0867467	0.499777	0.82747	-1.31964	-1.85708	2.79968	2.23607	1.78356	2.89053	1.82503	0.669396
gene-LSAT_1X77480	-0.298569	0.537094	0.887936	1.62348	-0.998726	-0.587137	4.45335	2.67193	1.24394	1.16963	1.37441	1.0693
gene-LSAT_5X162320	0.637575	0.896313	1.83147	0.444681	-1.76223	-0.982494	3.24647	1.39289	1.31012	0.917586	1.47659	0.93731
gene-LSAT_1X20761	-0.760222	1.64294	0.650709	0.719122	-0.206018	0.246329	2.31671	3.47956	0.455672	1.81454	3.21199	2.63934
gene-LSAT_4X541	0.244393	1.07429	0.295646	0.671056	-0.542235	-0.388133	1.75892	2.60274	1.90798	2.53656	2.87503	2.64798
gene-LSAT_8X49220	-1.05367	2.59462	0.342772	-0.248344	-0.704435	-0.833691	1.74234	1.59722	0.339737	1.53489	2.57987	1.59116
gene-LSAT_2X45340	0.626004	0.535155	1.43631	0.007312	-0.281704	-0.239458	2.42232	1.36936	1.03669	3.00786	1.78083	1.10838
gene-LSAT_5X132361	0.600045	0.34527	0.989826	0.451164	-0.497673	-0.0414206	2.56595	1.08115	1.46549	2.5029	2.08804	0.84114
gene-LSAT_2X6220	0.251992	0.560592	2.02753	0.835163	-0.778808	-0.526845	2.301	1.66796	1.16658	2.91435	2.15021	1.3648
gene-LSAT_9X70980	0.462549	1.19939	1.27197	0.421858	-0.716305	0.102293	2.65887	0.825919	1.54264	2.76378	2.81211	1.77944
gene-LSAT_1X23801	0.00591312	0.547279	1.15616	0.231856	-0.0363191	-0.0401396	2.83463	1.55873	1.46778	3.23665	2.75024	1.34085
gene-LSAT_4X51301	0.140845	0.891856	0.976923	0.3551	-0.125855	-0.453922	2.833	1.86202	0.557679	2.08419	2.60166	0.964816
gene-LSAT_2X4940	-0.452471	0.573344	0.750799	0.367842	-0.303883	-0.655065	2.3223	1.35454	0.46061	1.55352	2.75222	1.27012
gene-LSAT_2X28720	0.266365	0.788106	0.742554	-0.106339	-0.558451	-0.562984	1.57935	0.487392	1.32568	3.31883	1.76159	1.45909
gene-LSAT_1X91700	0.850004	0.012585	1.09891	0.0647705	-1.21294	-0.972071	1.95162	0.857414	1.10161	2.85415	1.93088	1.7901
gene-LSAT_9X33301	-0.0273415	0.0791192	1.23378	0.720964	-0.597774	-0.631309	1.58239	1.44399	1.44816	2.33982	1.68896	1.38795
gene-LSAT_6X5060	-0.017268	0.329483	0.675821	0.497117	-0.289964	-1.20167	1.45356	0.983855	1.35816	2.03676	2.06643	1.08335
gene-LSAT_1X91301	0.0505657	0.745434	1.80373	0.579764	-1.56982	-1.19149	2.47865	1.06846	1.43043	3.40919	2.91243	3.06063
gene-LSAT_8X110280	0.186724	0.903309	2.16324	0.578376	-1.33583	-1.86498	2.41248	0.575589	0.449045	2.46302	1.57651	2.20227
gene-LSAT_3X8200	0.633661	-0.513302	1.26379	0.695021	-1.39463	-1.13865	1.73159	-0.208297	1.26152	2.55797	2.80023	2.2247
gene-LSAT_2X47921	-0.34838	0.237055	1.61774	0.817088	-1.9295	-1.9419	1.75953	0.764337	1.40228	2.72005	2.503	1.78797
gene-LSAT_5X163620	0.53126	0.540533	2.13638	0.89867	-0.0363191	-0.0401396	1.21398	0.591457	1.23691	2.99949	1.50764	2.10854
gene-LSAT_2X39381	0.0194182	0.382716	1.48367	0.631291	-0.497151	-0.817755	1.59998	0.908405	1.75715	3.97704	1.53911	0.652918
gene-LSAT_8X163700	0.467936	0.773714	1.48128	0.00555299	-0.130902	-0.281791	1.19279	-0.658038	0.945538	2.97702	0.708785	0.425629
gene-LSAT_1X51940	-0.517985	0.0233811	2.5223	1.60454	-0.538383	-1.07714	1.3379	0.603493	1.47356	1.15809	0.415687	1.21946
gene-LSAT_7X4241	-1.15904	0.693995	1.10386	0.811492	-0.825531	-0.542935	0.808599	-0.0203971	1.77577	1.66879	-0.401899	1.30332
gene-LSAT_1X80901	0.301148	0.822036	1.36813	-0.12706	-1.59793	-1.07624	1.79864	0.369747	-0.0616941	1.16521	3.50077	2.86306
gene-LSAT_7X105640	0.316349	0.230722	1.0503	0.199675	-2.96548	-0.811136	2.33465	0.264341	0.556662	0.993996	2.72952	1.64091
gene-LSAT_7X100040	0.814459	1.33068	1.12815	0.152415	-1.62437	-0.844247	1.37003	0.714499	-0.822181	0.640045	2.63437	1.4406
gene-LSAT_6X45320	0.594344	0.942091	1.42583	0.203841	-1.31909	-0.440998	1.55134	-0.780121	-0.564757	0.0199687	2.2041	1.61014
gene-LSAT_3X123420	0.53126	0.783271	1.58985	0.156288	-0.564562	-0.0437686	3.16981	0.764216	0.2059	1.33257	3.35581	2.70814
gene-LSAT_8X19121	0.00591312	1.07274	2.34595	0.863864	-0.571348	-0.575168	3.10874	-0.196852	-0.0616941	0.910316	3.48681	2.38623
gene-LSAT_7X52180	-0.449385	0.945187	1.24069	1.23491	-1.67707	-1.3107	3.03162	1.58397	-1.02804	2.06703	2.34026	0.816376
gene-LSAT_4X121041	0.00547035	1.65367	0.590249	0.149187	-0.856572	-1.88211	2.34549	1.32076	-0.978682	1.36966	2.62974	0.805095
gene-LSAT_7X52320	-0.0321992	1.23499	1.60397	1.24265	-0.797289	-2.34479	2.63804	1.16474	0.625635	2.26829	2.63904	0.60899
gene-LSAT_3X129201	0.00591312	0.0179299	0.0682095	0.968637	-0.0363191	-0.0401396	3.49063	1.87789	0.449045	-0.144228	0.54955	-0.0126011
gene-LSAT_0X9640	0.00591312	0.0179299	0.0685978	0.159393	-0.0363191	0.484475	3.06421	1.70328	-0.0616941	-0.144228	0.0245873	-0.0126011
gene-LSAT_3X19060	0.00647442	1.19552	0.596919	0.67208	-0.0363191	-0.0401396	4.20321	1.08023	-0.0616941	-0.144228	0.0245873	-0.0126011
gene-LSAT_5X52120	-1.03236	0.147493	0.232601	1.23216	-0.0363191	-0.0401396	3.29737	2.00311	-0.0616941	-0.144228	1.08393	-0.00962459
gene-LSAT_5X138721	-0.396349	0.92297	0.302529	1.16752	-0.0413451	-1.09523	2.57721	2.02756	-0.0616941	-0.144228	0.796474	0.223562
gene-LSAT_3X60720	-1.00995	0.699597	-0.103885	0.103818	-0.571348	-0.575168	2.95573	1.64965	0.131207	0.97736	0.0408212	0.133184
gene-LSAT_7X33081	1.1031	0.784374	-0.321678	-0.062127	-0.492321	0.470176	3.82216	2.80084	-0.496184	1.33633	2.66424	0.539891
gene-LSAT_5X113081	1.23988	1.64356	0.555136	0.331635	-1.12581	-1.21335	3.83937	2.76606	-1.06927	0.936415	1.52073	1.21654
gene-LSAT_3X35360	-0.13536	0.94303	-0.182102	-0.931224	-0.331698	0.611138	3.33702	0.986934	-0.0455294	0.662229	2.92203	1.83758
gene-LSAT_5X16860	-1.05467	0.707909	1.00641	-1.43133	-0.0363191	0.493707	3.5597	1.50557	-0.0616941	-0.144228	2.09959	0.927524
gene-LSAT_2X5961	0.238169	0.355145	-0.149564	-1.75351	-0.131946	-0.45731	2.27878	1.51408	0.285124	-0.457463	1.91765	0.904033
gene-LSAT_4X57180	0.285967	0.281377	-0.150674	-1.18562	-0.815959	-0.27332	2.83436	1.69319	-0.431531	0.103277	1.45687	0.512955
gene-LSAT_1X92120	0.540216	1.70553	0.0632763	-1.24473	-0.0936811	-0.865218	2.43809	1.65701	-1.24905	-0.145159	1.99926	1.39922
gene-LSAT_6X114421	0.359921	0.0286536	2.6806	-0.644908	0.23484	-0.33492	5.11678	0.624062	-0.0616941	0.378085	1.22725	0.29993
gene-LSAT_5X3000	0.0242457	-0.367639	-0.0720609	0.00157181	0.0522596	0.143665	4.22362	0.319715	-0.0150352	0.358732	0.513883	1.46835
gene-LSAT_3X41941	0.535676	1.48347	1.28427	-0.332497	0.483382	0.204022	2.56413	1.52218	-0.597009	-0.679543	3.16925	1.97987
gene-LSAT_1X113320	-0.154546	1.2931	0.835502	0.378456	-0.807393	0.239718	1.99141	1.9477	0.189939	-0.679543	2.67257	2.38279
gene-LSAT_4X76140	0.00591312	1.55818	1.10845	0.353734	-0.564562	-0.568383	3.45345	1.32742	-0.846876	-0.3973	3.91255	2.75341
gene-LSAT_3X38720	-0.196129	-0.21946	-0.162683	0.457713	-0.580086	0.135358	2.08338	0.319715	-1.35424	-0.660789	2.47599	2.34574
gene-LSAT_8X25880	0.0420104	-0.488268	0.856791	-0.0852914	0.00529199	-0.0985791	1.35741	-0.348995	-0.424477	-0.937216	2.67832	2.05806
gene-LSAT_8X65701	0.467005	-0.406843	1.00202	0.763502	-0.0515334	-0.824867	2.02972	0.633759	-1.59514	-1.05459	3.86097	2.59825
gene-LSAT_1X2780	0.274742	-0.0548825	2.72357	0.946324	-0.575884	-1.10503	2.28947	-0.196852	-0.0616941	-0.144228	3.09179	2.75427
gene-LSAT_7X76900	-0.306834	0.93023	2.47368	0.69349	0.0902881	-1.3412	0.879174	-0.198995	-1.10877	0.119536	4.11693	3.18287
gene-LSAT_9X87001	1.05097	1.47169	0.840172	-0.374318	-0.820357	-0.159635	1.07109	-0.196852	0.1581	1.02914	2.5537	0.923649
gene-LSAT_5X171460	1.31678	2.10105	0.320652	-0.130083	-0.57814	-0.826859	1.41153	0.411657	0.108243	0.0806023	2.31544	0.738867
gene-LSAT_1X31421	0.944984	1.3239	-0.15118	-0.435358	0.210935	-0.575168	1.68049	1.06684	-0.533747	0.67753	2.03891	1.0211
gene-LSAT_3X41140	0.346073	0.89625	0.437902	-0.160289	0.472803	-1.52013	1.1139	0.610079	-0.294565	0.627845	2.12891	1.30385
gene-LSAT_6X7360	2.07897	0.791025	-0.566622	-0.782948	-0.899099	-0.536251	0.442635	0.442743	-0.310864	0.133189	2.67033	2.6325
gene-LSAT_9X98401	1.17978	1.67983	-0.44482	-1.28367	-0.207174	-1.21283	1.61507	-0.442525	-0.586071	-0.923443	2.63843	1.97134
gene-LSAT_9X81781	1.73186	2.4667	0.16752	0.00163359	-0.550154	-1.0876	1.89725	1.60867	-1.09355	-0.637804	2.25093	1.79064
gene-LSAT_4X27300	1.81461	1.78712	0.060938	-0.576835	-1.26147	-1.27559	1.65338	1.64058	-0.687377	-0.915092	2.10368	2.32774
gene-LSAT_4X17160	0.97247	0.625756	0.743055	-1.00104	0.5936	-0.262761	1.2565	-0.18008	0.474319	2.0561	4.53054	2.77687
gene-LSAT_8X98440	0.284695	0.34296	1.38699	0.284752	-0.0357704	-1.09957	0.939929	-0.423993	0.362804	1.93305	4.74991	3.12062
gene-LSAT_2X113920	-0.00961231	0.781381	0.291323	-0.754876	-0.0416628	-1.10503	3.05704	0.598724	0.725254	1.56006	4.58805	2.40936
gene-LSAT_8X37881	0.899264	1.44282	1.3991	0.87488	0.211767	-0.616337	2.79837	1.87007	-0.597009	1.39533	5.36482	3.68011
gene-LSAT_7X61041	-0.640741	0.632154	0.245972	1.09159	1.47408	-0.124182	1.80526	3.77651	-1.29292	-1.04471	4.65465	3.07774
gene-LSAT_7X60201	0.0103161	0.944921	0.0536448	1.2683	1.50012	0.0113798	1.9652	2.05263	-1.61915	-1.38765	3.80443	1.8997
gene-LSAT_5X168220	0.00222832	1.5674	0.553154	0.497166	1.80711	-0.022842	0.311974	2.38599	-1.20922	-0.134657	3.92192	2.68293
gene-LSAT_8X6561	-1.13794	0.147378	1.22518	0.846383	1.4786	0.362018	2.08561	1.84285	-0.802368	-0.697085	5.33075	3.70972
gene-LSAT_7X61061	0.0195579	0.188044	0.501466	0.396352	1.58215	-0.133962	0.99239	2.5231	-1.82921	-0.979471	5.69912	4.3284
gene-LSAT_7X61081	-1.54862	-0.242422	1.60927	2.17081	0.911858	0.134066	0.8155	1.38608	-1.78522	-1.39897	4.02375	2.69339
gene-LSAT_8X78000	-1.44172	-0.150017	1.02442	1.15875	1.17241	-0.362219	0.240989	0.678789	-1.27087	-1.08286	4.21559	3.75314
gene-LSAT_2X116640	-1.11602	-0.593624	0.699514	0.335549	1.23902	0.165861	1.29978	1.22445	-1.10881	-0.986539	3.06029	2.2607
gene-LSAT_4X2061	-0.834957	-0.53009	0.74246	0.231614	0.924902	0.676441	0.586692	0.900428	-0.741608	-1.03887	2.68419	1.69832
gene-LSAT_4X116120	-1.36049	-0.883511	0.399611	-0.136372	0.181363	-0.623724	1.45819	1.4176	-1.09756	-0.674471	2.14709	2.45271
gene-LSAT_2X99701	-1.82206	-1.11059	0.890684	0.862381	0.773758	-0.966416	0.789769	0.765297	-1.15715	-1.45813	2.84241	2.49071
gene-LSAT_8X72460	-0.545341	-0.640475	0.490496	0.18174	1.16706	-0.34407	0.962293	1.22749	-1.02741	-2.00316	1.50824	1.02755
gene-LSAT_2X95660	-1.43154	-0.907394	0.309136	0.0567649	1.01248	-0.73413	1.32485	1.19018	-1.08485	-2.29594	1.75711	1.32132
gene-LSAT_2X120060	-0.25826	-0.0011149	-0.00864379	0.185722	0.604569	-1.59343	0.539165	1.11302	-1.00606	-1.62461	1.94055	1.69535
gene-LSAT_1X120200	-0.517985	-0.505968	-0.331854	0.514562	0.779672	-1.33319	-0.246038	-0.193502	-0.606235	-1.19951	1.6643	2.69597
gene-LSAT_2X131360	-2.08659	-1.28717	-0.512446	-0.103105	1.52837	0.115079	1.46277	1.94801	-1.07878	-1.49807	3.54198	2.67583
gene-LSAT_3X65081	-2.05747	-1.50247	-1.12412	-0.781354	1.56111	-0.386343	1.56619	1.85485	-1.54261	-2.65096	2.61749	2.46806
gene-LSAT_8X32181	1.55009	1.87424	2.14485	0.152415	0.20719	-0.0449955	4.40498	3.4158	-0.581048	0.396139	1.2118	0.302476
gene-LSAT_9X81441	1.7874	1.06937	2.1265	1.12698	-0.044136	-0.0434718	3.58382	1.38536	-0.589715	1.78794	0.902394	1.35848
gene-LSAT_5X73280	2.91665	2.86508	2.30557	2.22479	0.194892	-0.213883	4.13002	2.00841	-0.295317	0.383348	0.472745	-0.369759
gene-LSAT_8X157740	1.72236	1.89205	0.876678	1.48868	-0.0363191	-0.0401396	3.20882	0.997045	0.474319	-0.144228	2.10507	-0.53405
gene-LSAT_2X68241	1.88692	0.800698	4.19644	2.80056	-0.276874	-0.288808	1.23496	1.05492	1.38881	1.32666	-1.44416	2.00702
gene-LSAT_3X36921	0.146881	0.310946	4.35408	2.38512	-2.14734	-1.62655	2.13876	0.903501	0.765394	2.90971	1.42431	0.610864
gene-LSAT_9X85400	3.83465	4.12408	2.66579	0.453926	1.03811	1.51378	2.07401	2.01826	0.750841	2.00707	1.5511	2.15726
gene-LSAT_2X84761	3.5738	2.85551	2.47087	-1.12116	0.744121	1.30278	1.91	-1.41787	-0.0609963	3.3363	1.57338	1.06822
gene-LSAT_9X105880	0.698211	1.52948	0.244338	-0.0941226	1.22155	0.96946	2.8045	2.33959	1.86929	1.89581	4.22353	2.46712
gene-LSAT_7X35740	0.246743	0.89793	0.224836	0.0554057	1.64745	0.77379	3.02937	1.80182	1.87295	2.40039	3.78226	2.12935
gene-LSAT_5X154020	0.294135	1.64826	0.803497	-0.31751	2.0123	1.98598	2.84992	1.79246	1.10452	2.4741	3.80658	2.53596
gene-LSAT_7X23201	0.0325756	0.950823	0.821772	0.528474	1.55179	1.67972	3.11932	2.39798	1.73611	3.15886	2.76947	1.96681
gene-LSAT_7X52800	-0.563261	1.10981	0.421162	0.219166	1.21402	1.10356	3.89363	2.84122	1.74462	2.69412	3.16132	2.48326
gene-LSAT_5X182281	-0.0975373	0.759291	0.929375	0.265627	1.54465	1.26037	2.52966	1.46782	0.418684	3.23321	2.9542	1.60402
gene-LSAT_6X52661	0.119116	0.599181	0.231481	-0.520472	1.4277	1.15654	2.95791	2.05368	0.362824	3.36449	2.96832	1.94796
gene-LSAT_9X120460	0.009315	0.876501	0.893477	0.344946	2.12248	1.16965	2.74368	2.96957	0.00523374	3.2935	3.63674	2.82562
gene-LSAT_1X19661	-0.189994	0.993894	0.465325	0.0572183	1.34901	1.17725	5.68043	3.50745	1.44021	2.67618	4.10399	2.85179
gene-LSAT_5X10300	-0.887229	-0.742432	1.26974	0.326057	1.24055	0.405191	3.93536	3.81717	-0.0833184	3.11214	4.18128	2.49066
gene-LSAT_1X29981	0.562459	1.58186	3.05873	2.44018	0.0735751	0.0601867	3.71917	2.9372	1.65003	2.3973	3.23918	2.9713
gene-LSAT_4X56120	1.05097	0.0179299	2.0143	1.71767	-0.0441192	-0.470382	4.0955	2.85026	1.92646	2.52772	2.97813	1.96259
gene-LSAT_6X86760	-1.3342	0.278493	0.419368	0.851847	-0.650026	-0.497576	6.39999	4.88565	1.80824	4.304	3.54739	1.12801
gene-LSAT_3X2180	-0.268834	0.764006	-1.02787	-1.08338	-2.12039	-0.201466	5.58808	3.78688	0.99194	2.58633	3.00657	1.01943
gene-LSAT_9X7300	0.00591312	1.6859	0.694325	-0.103837	2.48178	1.27046	1.86814	0.863346	2.80876	4.57898	6.29126	4.92521
gene-LSAT_0X42720	-0.516151	1.25401	1.01483	0.51315	1.36017	1.49672	1.48083	0.759894	0.412883	3.00297	5.64547	4.32011
gene-LSAT_8X35201	-0.262037	1.45456	3.30728	1.40286	1.30126	0.936196	2.80099	2.07046	1.45816	3.01458	3.89432	3.37144
gene-LSAT_4X68260	-1.41976	0.676183	1.81751	0.670678	0.0196734	-0.0459161	3.91891	1.71357	1.13619	3.33851	5.9271	4.49276
gene-LSAT_5X46240	-1.44936	-0.0679603	-1.86166	-1.17724	0.302874	0.709948	2.64492	3.06168	1.52605	0.689052	6.25233	3.95099
gene-LSAT_7X84860	-0.6867	-0.0852082	-1.05461	-0.57798	0.984019	0.721934	3.48024	2.80303	-1.09948	0.545073	4.33381	3.67603
gene-LSAT_6X82740	0.840674	0.64166	0.180238	-0.122409	2.40522	3.32933	-0.248578	0.165228	1.84053	3.60869	3.62647	2.8091
gene-LSAT_8X38840	0.248207	-0.243447	0.564896	-0.76322	2.67248	2.51748	0.794349	0.0468125	1.81523	2.84414	3.53505	3.61428
gene-LSAT_0X12421	-1.14484	-0.173773	-0.691687	-0.515522	1.87429	1.61916	0.279395	0.609302	2.11578	3.64404	3.77971	2.96769
gene-LSAT_2X113301	-0.147966	-0.230152	-0.28297	-0.87081	1.34499	1.43161	0.54967	0.0471272	2.52949	3.89258	3.23478	2.62222
gene-LSAT_8X95100	2.01434	1.82582	-0.216206	-0.93096	2.35656	1.85373	0.828882	1.8166	1.81193	3.52789	3.92688	2.89211
gene-LSAT_3X37760	1.07379	1.36884	-1.1119	-0.543578	2.93642	3.90027	-1.28661	-1.01924	2.39811	2.93925	3.33989	2.98154
gene-LSAT_3X25221	0.243777	0.117846	-0.193076	-1.39701	2.01822	1.9915	2.82209	2.42425	3.41215	5.34927	4.87386	3.91451
gene-LSAT_6X82860	-0.532321	-1.03327	1.3427	-0.974742	3.00505	3.69652	0.480139	-0.118146	3.39314	5.25528	4.81464	3.91539
gene-LSAT_2X127600	-0.0455658	-0.167056	-0.138704	0.0530588	0.207997	0.329242	0.0846404	0.0335085	0.246858	0.565278	0.923431	0.612457
gene-LSAT_0X5121	-0.195872	-0.15776	-0.0686489	0.103724	0.225578	0.219435	0.0710053	0.00943422	0.161094	0.639253	0.956451	0.616926
gene-LSAT_2X65461	-0.142502	-0.0537536	-0.0458942	-0.158341	0.0403929	0.279906	0.0460519	0.0240504	0.218666	0.675059	0.843558	0.657534
gene-LSAT_7X65181	-0.196244	-0.0521477	-0.0452071	-0.0663296	0.379095	0.359539	0.0784815	0.0850258	0.372812	0.543339	0.94105	0.660308
gene-LSAT_7X86701	-0.307869	-0.135568	-0.145501	-0.0794825	0.181136	0.444874	0.0991009	0.18071	0.415741	0.599824	0.871098	0.646615
gene-LSAT_2X120280	-0.148823	0.00896731	-0.215335	-0.109769	0.28069	0.22708	-0.203245	0.00916645	0.318811	0.66121	0.735043	0.631724
gene-LSAT_3X41120	-0.137034	0.168011	-0.162728	0.0403426	0.361316	0.25521	0.302385	0.0269987	0.467698	0.864041	0.952306	0.65698
gene-LSAT_7X16580	-0.0465341	0.101681	0.0145576	-0.0220069	0.279613	0.123192	0.370277	0.0304262	0.492083	0.716821	0.71595	0.409859
gene-LSAT_0X32421	0.0273226	0.0253563	0.0410075	-0.354192	0.37309	0.230601	0.241983	0.164694	0.38374	0.669361	1.12968	0.694725
gene-LSAT_5X181120	-0.042159	0.175409	-0.208501	-0.200774	0.261241	0.227546	0.240046	0.271693	0.139164	0.58788	0.985462	0.727933
gene-LSAT_8X25680	0.166685	0.0984991	0.0195015	-0.0883804	0.182266	0.165762	0.177456	0.222071	0.550621	0.505442	0.942547	0.654183
gene-LSAT_4X94561	0.0788444	0.0718355	0.0439932	-0.272184	0.17351	0.128255	0.0814592	0.219482	0.2847	0.335868	1.02613	0.501476
gene-LSAT_5X95321	-0.101546	0.00692559	0.0684365	0.0324803	0.0927629	0.153637	0.273756	0.145782	0.400791	0.637291	0.90646	0.458395
gene-LSAT_6X86320	-0.0498279	-0.0328159	-0.0251785	-0.0210006	-0.0630798	0.0596802	0.254221	0.265292	0.35205	0.526457	0.819004	0.50008
gene-LSAT_6X56560	-0.0375652	0.00864891	0.0568599	0.112464	-0.0692621	0.0100091	0.164869	-0.0277115	0.304904	0.431197	1.16581	0.60952
gene-LSAT_1X13560	-0.0899016	-0.216717	-0.013747	-0.0737671	0.1393	0.249282	0.12952	0.0733971	0.0964038	0.826712	1.12462	0.771307
gene-LSAT_4X32960	-0.0948144	-0.171625	0.0169381	-0.150593	0.0851694	0.230469	0.0613337	-0.133696	0.171507	0.613655	1.26772	0.819897
gene-LSAT_7X80861	-0.293771	-0.297415	-0.064522	-0.119144	0.18668	0.257605	0.0594675	-0.0658003	0.285476	0.651972	1.07341	0.947564
gene-LSAT_7X108921	-0.0583073	-0.247949	0.128061	-0.123509	-0.0804299	0.252337	0.220997	0.103675	0.275728	0.677867	0.941023	0.735125
gene-LSAT_6X78121	-0.112773	-0.216207	-0.11442	-0.242463	0.064627	0.0802722	0.259658	0.0402662	0.382325	0.58691	1.11218	0.669551
gene-LSAT_8X112140	-0.00373692	-0.149946	-0.149547	-0.405725	-0.0715421	0.0517532	0.0294159	-0.112181	0.386395	0.494598	0.82636	0.634365
gene-LSAT_2X115960	-0.0372173	-0.150841	-0.236274	-0.301258	-0.155488	0.0915164	0.0294185	-0.0171553	0.227423	0.476404	0.844255	0.471852
gene-LSAT_4X71781	0.0225062	-0.304148	-0.111489	-0.144975	-0.0368988	0.31738	-0.0546069	-0.0992504	0.403706	0.327724	0.789151	0.670348
gene-LSAT_6X71441	-0.0851056	-0.25695	-0.293957	-0.318607	0.146606	0.334913	0.00311942	0.0827329	0.270021	0.424162	1.09349	0.507533
gene-LSAT_4X92901	-0.359936	-0.183689	-0.222975	-0.45227	0.154939	0.239481	0.126184	0.0179043	0.30975	0.43997	0.876767	0.679778
gene-LSAT_1X69340	-0.105279	-0.0902167	-0.145883	-0.593893	0.351398	0.440733	0.221228	-0.0185529	0.0834674	0.7811	1.22471	0.824945
gene-LSAT_8X75420	-0.00224779	-0.0301253	0.107989	-0.474285	0.351967	0.305063	-0.205413	-0.118689	0.00760502	0.828332	0.91556	0.478857
gene-LSAT_8X120901	-0.0328071	-0.0526994	-0.0350067	-0.123361	0.412122	0.287682	0.306929	0.199464	0.192611	0.448138	0.850716	0.446377
gene-LSAT_9X13560	-0.122581	-0.0723418	0.00941835	-0.0848966	0.406783	0.247774	0.213152	0.149743	0.117226	0.312034	0.921368	0.403527
gene-LSAT_7X93060	-0.027031	0.0171322	0.108781	0.0102462	0.450973	0.229859	0.430065	0.239183	0.0137107	0.166606	1.00324	0.526007
gene-LSAT_5X130581	-0.105516	-0.115255	0.103784	-0.0496363	0.639755	0.278177	0.314038	0.135417	0.317487	0.349191	1.1389	0.613022
gene-LSAT_5X119101	0.128026	0.051457	-0.154199	-0.0352714	0.537701	0.486134	0.442994	0.107309	-0.00943048	0.553059	1.05467	0.504713
gene-LSAT_3X131160	-0.128667	-0.0928086	0.15196	-0.122412	0.410272	0.299998	0.182593	-0.0642714	0.344875	0.325621	0.877795	0.429968
gene-LSAT_4X111021	0.0645201	-0.0888107	0.124611	-0.319949	0.444847	0.276547	0.160351	-0.0134665	0.466952	0.170469	0.725832	0.554621
gene-LSAT_4X43780	0.0626807	-0.0944986	0.0479301	-0.214825	0.550338	0.553203	0.336679	-0.0117704	0.281186	0.340198	0.885523	0.457734
gene-LSAT_4X63901	0.138668	0.0689149	0.0555588	-0.245179	0.528951	0.441745	0.131328	-0.112317	0.609425	0.586772	1.03771	0.530094
gene-LSAT_8X32581	0.137463	0.0854284	-0.0231265	-0.338819	0.0790611	0.0269773	0.306253	0.105822	0.12283	0.0350147	0.980907	0.822858
gene-LSAT_8X83860	-0.0164621	-0.0249642	0.00330999	-0.215731	-0.106601	-0.0537215	0.324063	0.113949	0.206708	0.0618515	0.998032	0.853075
gene-LSAT_5X37781	-0.0763701	9.97864e-05	0.107947	-0.244511	0.189953	0.0777047	0.267264	0.156192	0.202115	0.0785909	1.12338	1.00423
gene-LSAT_1X52621	0.0158949	0.0419337	-0.0159679	-0.0984427	-0.0913567	-0.108907	0.111534	-0.0820879	0.0881265	0.230896	1.16079	0.886688
gene-LSAT_7X11121	0.105751	0.0388224	-0.192136	-0.21555	-0.110804	-0.216638	0.0735218	0.0123992	0.120943	0.278866	1.03192	0.9168
gene-LSAT_4X140280	0.0326639	-0.13282	-0.181358	-0.361814	0.00659555	0.0984708	0.00411791	-0.0841165	0.045206	0.228153	1.08602	1.10607
gene-LSAT_1X83660	-0.0258567	0.0852555	-0.0270855	-0.129275	0.0609386	0.149492	0.0424749	0.0630106	0.194753	0.419744	0.986692	0.72469
gene-LSAT_2X98340	-0.0650146	-0.0490828	-0.0499683	-0.147155	0.151885	0.172103	0.0567594	-0.0563594	0.130096	0.218529	0.885678	0.833942
gene-LSAT_9X110721	-0.0649004	0.0731936	-0.0568566	-0.0660174	0.136076	0.159704	-0.0852259	0.124987	0.0511683	0.307529	1.19736	0.866035
gene-LSAT_8X91881	-0.025907	-0.10009	-0.0253854	-0.115427	0.207385	0.239391	0.0895997	0.2317	-0.179823	0.248884	1.06823	0.710633
gene-LSAT_5X66521	-0.09813	-0.229189	0.173808	-0.15893	0.164104	0.0659411	-0.0420193	0.262936	0.0220878	0.195306	0.973379	0.769584
gene-LSAT_2X70300	0.152789	-0.0220315	0.175611	-0.222555	0.417401	0.2567	0.25359	0.132503	0.310342	0.316824	0.963225	0.802764
gene-LSAT_7X82360	-0.0135693	-0.0606237	-0.0790933	-0.156183	0.317926	0.190454	0.329169	0.0819119	0.344434	0.202119	0.95248	0.82354
gene-LSAT_1X58860	0.0466937	0.16057	0.0119825	-0.0811769	0.269928	0.146038	0.0946592	-0.118173	0.438026	0.378582	1.1009	0.878592
gene-LSAT_5X191521	0.0157726	0.0612455	0.0855259	-0.186804	0.431429	0.155868	-0.0275172	-0.183867	0.504881	0.195725	0.949024	0.772839
gene-LSAT_8X124761	-0.0569698	-0.0133077	0.0840664	0.124137	0.465034	0.0201554	0.130665	-0.170122	0.112189	0.182559	1.14167	0.816429
gene-LSAT_8X112440	0.117146	0.0922541	-0.112817	0.0834327	0.36785	0.145491	-0.135563	-0.176766	0.165589	0.0978086	0.935413	0.880919
gene-LSAT_5X65220	-0.0772863	0.286696	0.145875	-0.0430491	-0.0505608	0.221196	0.110977	0.36322	0.180471	0.386172	1.21487	0.959905
gene-LSAT_8X48341	0.019839	0.229712	0.201088	-0.222888	0.0747191	0.162716	0.192386	0.216098	0.204516	0.434714	1.10574	0.978635
gene-LSAT_7X56301	-0.121326	0.0665619	0.20804	-0.0343186	-0.0295043	-0.0871434	0.18909	0.279521	0.190752	0.22632	1.26936	1.01521
gene-LSAT_1X6680	0.100428	0.249916	0.0382712	-0.0919996	-0.208754	-0.0466032	0.298174	0.150152	0.163993	0.441796	1.12743	0.901379
gene-LSAT_5X185441	-0.0691052	0.0410462	0.115218	-0.0722415	-0.135123	-0.0484351	0.229706	0.171846	0.108419	0.499083	1.06846	0.89268
gene-LSAT_5X59921	0.105602	0.132105	0.22604	0.149072	0.0706346	0.353554	0.156434	0.178432	0.138069	0.374718	1.06596	0.730482
gene-LSAT_8X90080	-0.120406	0.108978	0.324966	0.201321	0.119956	0.0565384	0.131413	0.116087	0.0905142	0.499231	1.06944	0.733579
gene-LSAT_9X97981	0.0751106	0.117052	0.0870809	-0.255855	0.0274087	0.123136	0.450499	0.139091	0.268738	0.5164	1.39427	1.07645
gene-LSAT_6X96540	0.106302	0.0794918	0.0956374	-0.260609	0.13664	0.211733	0.45486	-0.108056	0.291378	0.246338	1.29832	1.25017
gene-LSAT_5X157981	0.150645	-0.0518076	0.326054	-0.0524502	-0.169821	0.223109	0.464287	0.000110978	0.141398	0.398476	1.28198	1.0788
gene-LSAT_4X12821	0.0891435	0.0766472	-0.079446	-0.341505	0.25688	0.493515	0.512788	0.163994	0.155313	0.328586	1.09486	1.17909
gene-LSAT_5X161621	-0.108554	-0.0869011	0.0924207	-0.141147	0.273685	0.251834	0.503828	0.0986187	0.42369	0.863192	1.53964	1.1253
gene-LSAT_4X78640	-0.221476	-0.0220685	-0.00310545	-0.00888134	0.136595	0.318853	0.42827	0.157624	0.223649	1.02435	1.42732	1.12778
gene-LSAT_7X31821	-0.086208	-0.135551	0.195823	0.00317532	0.122784	0.297098	0.46658	0.215744	0.280906	0.849081	1.30246	0.915143
gene-LSAT_8X63581	-0.144435	-0.294094	-0.0248852	-0.159167	-0.0047823	0.21901	0.477193	0.170903	0.375228	0.884752	1.35194	0.755023
gene-LSAT_6X57241	-0.33454	0.0286711	-0.0132248	-0.0341033	0.40323	0.312291	0.356901	0.214764	0.455857	0.942865	1.24914	0.860601
gene-LSAT_8X40640	-0.119529	0.0300078	0.0174421	-0.00589193	0.338725	0.118289	0.274418	0.186995	0.558568	0.878265	1.18472	0.725845
gene-LSAT_2X36940	-0.0988065	0.0929379	-0.123926	-0.114611	0.127823	0.18191	0.369489	0.239625	0.33089	0.864304	1.14573	1.01321
gene-LSAT_1X19460	-0.184553	-0.117808	-0.251256	-0.113203	-0.0443974	0.0968733	0.470732	0.204684	0.229971	0.310504	1.39324	0.90858
gene-LSAT_4X49221	-0.200906	-0.272883	-0.190205	0.0291505	0.0493858	0.182245	0.310601	0.0214102	0.184511	0.57469	1.3789	0.820491
gene-LSAT_9X75000	-0.200355	-0.0610973	-0.541613	-0.182654	0.171717	0.33861	0.164183	-0.105176	0.227984	0.489364	1.24968	0.920065
gene-LSAT_3X4300	0.0711197	0.176374	-0.00624387	-0.0336492	0.342843	0.443873	0.280102	0.186609	-0.0691115	0.563157	1.71357	0.794092
gene-LSAT_3X16060	0.0441235	-0.128248	0.190587	-0.221093	0.398509	0.517736	-0.00185102	-0.210594	0.0141931	0.871941	1.71914	0.84067
gene-LSAT_1X16460	-0.0892458	-0.649295	-0.343378	0.0455891	0.20879	0.340083	0.0779842	0.1896	-0.232196	0.778197	1.40626	0.887393
gene-LSAT_4X10141	-0.0894363	-0.130317	0.0524484	-0.146174	0.0062398	-0.0706584	0.323071	0.120903	0.307581	0.544889	1.53619	1.39959
gene-LSAT_7X45361	0.0761676	-0.222125	-0.0519234	-0.0804335	-0.0178333	-0.0924821	0.0904574	0.0508268	0.374103	0.445903	1.43105	1.29775
gene-LSAT_4X144940	-0.0803453	-0.137976	-0.0552087	-0.0565222	0.207238	0.293622	0.223255	0.170513	0.176357	0.322142	1.47539	1.09787
gene-LSAT_6X11921	-0.0468159	-0.0655936	-0.13607	-0.372535	0.214505	0.171388	0.119437	-0.0601691	0.303105	0.393245	1.3167	1.28452
gene-LSAT_4X12421	-0.227818	-0.193768	-0.25567	-0.0623327	0.164673	0.197685	0.0309731	0.132221	0.198553	0.358921	1.66081	1.54241
gene-LSAT_8X95460	0.0634144	-0.226087	-0.436333	-0.221905	-0.166603	-0.0703244	0.0899162	0.286291	0.272869	0.555411	1.51809	1.11542
gene-LSAT_9X31640	-0.269203	-0.0763225	-0.0775479	-0.45052	0.138558	0.196358	-0.0619696	0.405182	0.070156	0.694411	0.982233	1.15504
gene-LSAT_8X29280	-0.362604	-0.167018	-0.169406	-0.557187	0.162086	0.195722	-0.0238267	0.402538	0.165435	0.605336	1.10685	0.967994
gene-LSAT_9X40860	-0.227754	-0.0349343	-0.409664	-0.267333	0.316545	-0.0897679	0.14236	0.337628	-0.215216	0.760243	1.15334	1.28403
gene-LSAT_2X17540	0.112029	0.251945	-0.0187811	0.102784	0.207057	0.284045	0.148302	-0.133292	0.240815	0.79481	1.67253	0.734027
gene-LSAT_9X40501	0.00297803	0.323422	-0.0445569	0.156343	0.272315	0.104839	0.244246	0.0353159	0.293599	0.584898	1.24624	0.66829
gene-LSAT_3X29321	0.0636559	-0.100932	0.136857	-0.096813	0.22985	-0.0507726	0.035419	-0.026546	0.215555	0.364363	1.45805	0.279023
gene-LSAT_2X21280	-0.0894933	-0.096326	-0.121659	0.0205135	0.220242	0.107123	-0.204045	0.0427629	0.534709	0.780004	1.54391	0.868612
gene-LSAT_9X14701	-0.075046	0.0303386	-0.119393	0.155711	0.408144	0.0891914	-0.174233	-0.24787	0.260845	0.783643	1.12182	1.00578
gene-LSAT_2X126980	-0.0333545	-0.00574318	-0.141119	0.0282717	0.0906354	-0.174267	-0.388838	-0.0762778	0.35358	1.05318	1.07364	0.681781
gene-LSAT_6X31160	0.218979	0.285239	-0.20025	0.00643258	-0.179799	-0.192204	0.10472	0.109126	-0.0666693	0.163761	0.759032	0.839997
gene-LSAT_1X117920	0.170146	0.165482	-0.0846848	-0.0959183	-0.160155	-0.0576996	0.14879	-0.027367	0.0281853	0.097668	0.780381	0.751455
gene-LSAT_5X30121	0.191521	0.204423	-0.0547872	-0.0458865	0.00714285	-0.0302477	0.392197	0.133168	-0.0369102	0.00822327	0.950898	1.10271
gene-LSAT_1X27120	0.294066	0.280497	-0.47079	-0.122154	0.0451303	0.11589	0.0667135	0.337766	-0.225189	-0.0334906	0.702066	0.845665
gene-LSAT_7X4420	0.0952963	0.129512	-0.216226	-0.0913878	-0.0812865	0.149943	0.0998865	0.307833	0.0279754	0.0646127	0.716378	0.631837
gene-LSAT_2X80160	-0.0689799	-0.00574909	-0.3023	-0.139838	0.0335738	0.123479	0.326007	0.440034	-0.196264	0.359256	0.942725	0.739326
gene-LSAT_4X184541	0.0174619	0.0834003	-0.370104	-0.0162055	-0.154783	-0.0586039	0.348633	0.216434	-0.29926	0.261929	0.989145	0.858172
gene-LSAT_6X102941	0.102908	0.117025	0.00744018	-0.0898181	-0.291827	-0.102199	0.047132	-0.0210298	-0.0520624	-0.14649	0.782971	0.745289
gene-LSAT_6X53141	0.0474041	0.0242352	0.0247719	-0.208544	-0.267448	-0.0999005	0.0295111	-0.0304415	-0.230447	-0.109658	0.907913	0.809323
gene-LSAT_3X135321	0.145964	0.119375	-0.117486	-0.10564	-0.411697	-0.164691	-0.0186294	-0.0412864	-0.302935	0.0204136	0.731329	0.692267
gene-LSAT_5X132580	0.0199168	0.159434	-0.041058	0.0799265	-0.48029	-0.0648333	0.05671	0.150716	-0.215042	0.179995	1.18368	0.792376
gene-LSAT_5X130420	0.0331521	0.141108	-0.2398	0.167953	-0.444559	-0.0406082	0.266248	-0.122042	-0.393638	0.0598006	0.869874	1.23542
gene-LSAT_7X521	0.00591312	0.0179299	0.0686884	0.152415	-0.0363191	-0.0401396	0.0316114	-0.122921	-0.0616941	-0.144228	0.877769	1.10613
gene-LSAT_4X160921	0.0444542	0.0186914	0.0712787	0.0422717	0.0527798	-0.155184	-0.0890793	-0.0595723	-0.0376422	0.0275005	0.807047	0.960214
gene-LSAT_4X26740	0.00591312	0.0179299	0.0686884	0.152415	-0.0363191	-0.0401396	-0.00049783	0.24656	-0.0616941	-0.144228	0.824662	0.954191
gene-LSAT_4X108440	0.0744807	0.306907	0.0686884	0.152415	-0.021389	0.164505	0.131709	-0.0688433	-0.0616941	-0.144228	0.690022	1.26686
gene-LSAT_2X29261	0.0748748	0.14847	0.0674832	-0.200482	0.178173	-0.0261577	-0.00270692	-0.0187751	0.190013	0.0812684	0.854182	1.1096
gene-LSAT_7X79121	0.268355	0.0724791	-0.0242106	-0.101799	0.228155	-0.113794	-0.125605	-0.231556	0.0278287	-0.0856748	0.793009	0.922751
gene-LSAT_2X45661	0.0530691	-0.00358422	-0.272917	-0.151792	-0.0720581	-0.00753875	-0.0635219	0.0145808	0.210159	-0.00161489	0.67659	1.08008
gene-LSAT_9X11161	-0.0784117	0.124168	-0.0484758	-0.362459	0.231411	0.269803	-0.108053	-0.135658	-0.197587	-0.250834	0.855562	0.997094
gene-LSAT_1X77061	-0.248988	0.11607	-0.147858	-0.241425	0.181443	0.351897	0.0757221	0.0147918	-0.490992	0.0261483	0.714648	0.852673
gene-LSAT_2X63361	0.135596	0.0675925	-0.194963	-0.307743	-0.0833166	0.266291	0.160419	0.00703548	-0.32214	0.11151	0.922794	1.19637
gene-LSAT_7X71861	0.108485	0.0646839	-0.019498	-0.023538	-0.117846	-0.0315855	0.250192	0.04458	0.084852	0.180425	0.951809	0.668139
gene-LSAT_1X77261	0.109543	0.120756	-0.0461161	0.0956487	-0.229299	0.0111131	0.167267	0.0802192	0.0144167	0.272297	0.823397	0.63317
gene-LSAT_8X63421	0.0746897	0.154276	0.0471532	-0.0564267	-0.220571	0.117727	0.130126	-0.0279481	0.0644449	0.344859	0.947329	0.665158
gene-LSAT_5X177220	0.180762	0.15472	0.0529	-0.0290043	-0.475759	-0.0672455	0.0356966	0.190449	0.0903632	0.323553	0.904636	0.593129
gene-LSAT_4X72000	-0.0776784	-0.063513	-0.0367518	-0.156875	-0.375875	-0.105973	0.30907	0.147496	0.258225	0.392868	1.04	0.724592
gene-LSAT_9X49400	-0.0125309	-0.048877	-0.0419897	-0.207014	-0.422615	-0.147381	0.191419	-0.0284514	0.176228	0.356356	0.896355	0.779112
gene-LSAT_3X106381	0.152422	-0.0305459	-0.0532742	-0.236615	-0.353777	0.111291	0.295627	-0.00287026	0.00463177	0.34201	1.02269	0.725155
gene-LSAT_1X55460	0.0153525	-0.0645188	0.0185936	-0.227744	-0.165108	-0.221125	0.0895933	-0.00862057	0.0592071	-0.0196818	0.764478	0.807913
gene-LSAT_7X103240	-0.00345203	-0.0321623	-0.0695374	-0.158029	-0.360628	-0.26769	0.190425	0.0331168	-0.0733632	-0.0134903	0.742378	0.896297
gene-LSAT_5X148881	0.0719992	-0.0118781	-0.0565921	-0.335114	-0.389325	-0.153845	0.280006	0.0150676	0.114513	0.0107248	0.860519	0.731266
gene-LSAT_2X73121	0.0786915	-0.0215774	-0.316045	-0.211448	-0.12547	-0.0941086	0.230114	0.0319169	-0.0576547	0.27821	0.927243	0.768599
gene-LSAT_9X26680	-0.0113389	-0.121963	-0.167339	-0.276692	-0.367893	-0.200839	0.165136	-0.0210818	-0.0920138	0.182516	0.987431	0.718976
gene-LSAT_3X110901	0.0851808	0.0332213	-0.0335131	-0.0511321	-0.439968	-0.00900406	0.25324	-0.0700939	0.126539	0.322078	0.71259	0.556252
gene-LSAT_4X38961	0.0226918	-0.143047	-0.0912007	-0.159405	-0.4212	-0.00603407	0.299112	0.0564161	-0.0205363	0.167265	0.679394	0.497834
gene-LSAT_8X67421	0.145851	0.0988421	-0.0836335	-0.168073	-0.275477	-0.0917453	0.16903	-0.0261311	0.0130468	0.3722	0.625267	0.42404
gene-LSAT_8X38921	0.0995154	0.0719008	-0.0756649	-0.0991202	-0.281553	-0.0897981	0.0609464	0.0632066	-0.125692	0.210476	0.674734	0.533168
gene-LSAT_4X135940	-0.250643	0.000260431	-0.186786	-0.208545	-0.347354	-0.127441	0.0690797	-0.0635357	0.102975	0.297776	0.604391	0.529469
gene-LSAT_4X83541	-0.0271266	0.0636963	-0.369648	-0.0572139	-0.429962	-0.346409	-0.0690653	-0.0489365	-0.193282	0.561499	1.03626	0.814627
gene-LSAT_4X154001	-0.00184989	0.0531681	-0.252403	0.0843461	-0.600926	-0.441346	0.119714	-0.125991	-0.277847	0.173044	0.848818	0.572456
gene-LSAT_1X43941	-0.0675876	-0.121996	-0.328621	-0.55059	-0.380596	-0.0112535	0.297343	0.18464	0.209456	0.25967	1.08285	1.03092
gene-LSAT_8X500	-0.0247739	0.0556567	-0.423962	-0.651996	-0.324048	-0.125516	0.00167694	0.285513	-0.170974	0.316645	1.07945	1.18499
gene-LSAT_4X48100	-0.0490458	-0.158003	-0.354058	-0.323836	-0.312278	-0.243152	0.144124	-0.0133252	0.0676503	0.555957	1.18093	0.96018
gene-LSAT_8X14841	-0.148646	-0.102007	-0.233533	-0.528029	-0.336893	-0.280055	0.0514304	-0.089755	-0.0815753	0.316736	1.08111	0.770411
gene-LSAT_0X16380	0.00761929	0.00342484	-0.422946	-0.546866	-0.157309	0.0172732	0.335883	0.101454	-0.0526033	0.101134	0.952384	0.777832
gene-LSAT_1X61921	0.0743215	-0.0559019	-0.319519	-0.332867	-0.216038	0.0928655	0.0545117	-0.0398998	-0.114696	-0.0484316	0.979667	0.919149
gene-LSAT_0X32260	0.0819987	0.121454	-0.260959	-0.726271	-0.115431	0.0216098	0.0350893	0.0863471	-0.23612	-0.0725606	0.929695	0.577134
gene-LSAT_2X69281	0.0447692	0.0383376	-0.332025	-0.640371	0.00741943	-0.217018	0.0819995	-0.205397	0.307231	0.200451	1.10848	0.69451
gene-LSAT_8X98541	0.142626	0.040125	-0.725438	-0.511005	0.0560827	-0.336235	0.155653	-0.0825944	0.161195	0.152703	0.694897	0.735401
gene-LSAT_5X165420	-0.012498	0.171652	0.0337018	-0.164158	0.0451524	-0.104799	0.277202	0.443651	0.346514	0.29332	1.25193	0.556362
gene-LSAT_7X48220	0.208835	0.0159902	0.0687282	-0.0680039	-0.206954	-0.387031	0.342104	0.473494	0.169099	0.192571	1.18701	0.600549
gene-LSAT_4X142441	-0.271745	0.243092	0.21975	0.183399	-0.07502	-0.386256	0.0219298	0.430782	0.0659354	0.242883	1.12496	0.42947
gene-LSAT_3X19020	-0.000347585	0.081698	0.157226	0.0886823	0.0738867	-0.474116	0.486546	0.0895923	-0.129775	0.16877	1.25164	0.996216
gene-LSAT_7X95621	-0.112779	-0.16898	-0.13936	0.199989	0.311323	-0.582712	0.273253	0.182718	0.0106348	0.174719	1.29563	0.671515
gene-LSAT_6X59140	0.225752	0.116668	-0.00116069	-0.330655	-0.102254	-0.290246	0.302963	0.165361	0.164458	0.00771894	0.817037	0.760989
gene-LSAT_1X75080	0.118507	0.155752	0.0582955	-0.259148	-0.22603	-0.229234	0.356673	0.235139	-0.0773055	-0.190151	0.931736	0.676438
gene-LSAT_8X64740	0.196573	0.20489	-0.00445359	-0.381793	-0.277465	-0.443214	0.471977	0.0812609	-0.0264224	0.0706049	1.15497	0.881346
gene-LSAT_3X7441	-0.0798565	-0.155464	0.123466	-0.194323	-0.184755	-0.265865	0.256056	0.0638817	-0.0502696	-0.00499719	1.03308	0.934954
gene-LSAT_1X11441	0.0183623	-0.0965276	-0.0196375	-0.212063	-0.325652	-0.403383	0.22925	0.0830365	-0.0316848	0.130571	1.05981	0.860352
gene-LSAT_9X2161	0.111708	-0.0121433	-0.0812261	-0.346461	-0.184637	-0.137973	0.386984	0.227351	-0.0634042	-0.00904617	1.03273	1.00557
gene-LSAT_3X22060	0.219897	0.163657	0.0657636	-0.238104	-0.224287	-0.204042	0.278539	0.00960703	0.00112511	-0.291534	1.21279	1.1368
gene-LSAT_6X63921	0.158914	0.169987	0.116532	-0.300683	-0.471552	-0.144549	0.283443	-0.0533033	-0.11702	-0.0997025	1.12215	1.06751
gene-LSAT_3X75140	0.245777	0.0998969	0.0229284	-0.0188375	-0.393563	-0.200444	0.188446	0.176731	0.0455335	-0.261729	1.07618	0.954129
gene-LSAT_9X66761	0.17397	0.172362	-0.112874	-0.260747	-0.158462	-0.203332	0.30275	-0.00678056	0.340853	-0.158363	1.23965	0.970733
gene-LSAT_1X86621	0.00591312	0.0179299	0.0686884	0.152415	-0.0363191	-0.0401396	0.29225	-0.196852	-0.0616941	-0.144228	1.16965	0.515765
gene-LSAT_2X127320	0.00591312	0.0179299	0.0686884	0.152415	-0.0363191	-0.0401396	0.455062	-0.335203	-0.0616941	-0.144228	1.05045	0.54632
gene-LSAT_9X88661	-0.173558	0.0598993	0.139289	0.0463992	-0.219157	-0.175541	0.182081	-0.157303	0.101631	-0.153159	0.937255	0.573373
gene-LSAT_6X110501	0.344414	0.348278	0.0511289	-0.149416	-0.294379	-0.281005	0.154614	-0.321304	-0.209042	-0.320128	0.734372	1.11624
gene-LSAT_9X41280	0.216734	-0.0210824	0.0248751	-0.470885	-0.170703	-0.130403	0.317154	-0.190699	-0.453568	-0.417773	0.942756	1.04235
gene-LSAT_1X71561	-0.012207	-0.121405	0.0957367	-0.287179	-0.273152	-0.470855	0.10528	-0.205026	0.0511155	-0.203168	0.776828	1.01766
gene-LSAT_1X74220	0.0107937	-0.109754	-0.0184428	-0.265196	-0.674544	-0.264778	0.0550291	-0.161592	-0.333993	-0.382242	0.932418	0.91549
gene-LSAT_9X17400	-0.17605	-0.0895538	-0.117696	0.027803	0.0504211	-0.130005	0.368591	0.258783	-0.179594	-0.190331	0.914025	0.857369
gene-LSAT_7X61900	-0.122205	-0.266098	-0.0482517	-0.22883	-0.243567	-0.149502	0.465415	0.38661	-0.229468	-0.114445	1.16038	0.919166
gene-LSAT_9X67581	0.00591312	0.0179299	-0.0998438	0.066563	-0.0363191	-0.0401396	0.399035	0.253153	-0.13814	-0.195368	1.56922	0.925556
gene-LSAT_3X47821	0.129644	0.0442194	-0.407838	-0.28129	0.0862073	-0.299614	0.280231	0.112842	-0.246431	-0.268995	1.27847	0.78815
gene-LSAT_1X30801	0.0101945	0.096111	-0.412776	0.0516866	-0.0514779	-0.169776	0.279847	0.0833027	-0.169832	-0.408618	1.04407	0.799713
gene-LSAT_8X109621	0.0140007	-0.286527	0.0363918	-0.194949	0.150156	0.0976073	0.27871	0.133659	0.0247382	-0.463885	0.910627	1.0428
gene-LSAT_6X36540	-0.302439	-0.40735	0.0517307	-0.304505	0.232931	0.0401045	0.228039	0.148785	-0.27078	-0.530002	1.05526	1.07373
gene-LSAT_9X91061	-0.212071	-0.230576	-0.315474	0.0383062	0.110573	-0.0501038	0.179111	0.703557	0.029256	-0.100039	1.10864	0.756688
gene-LSAT_2X108540	-0.298292	-0.260255	-0.261783	-0.0617137	0.244675	-0.126475	0.145441	0.443339	-0.164511	-0.283937	0.656854	0.300372
gene-LSAT_9X116001	-0.0650131	-0.095401	-0.275812	-0.290912	0.020559	-0.298724	0.256371	0.299499	-0.169277	-0.304023	0.914424	0.337768
gene-LSAT_9X24840	0.0171148	0.0629629	-0.18796	-0.273501	0.0882659	0.00012543	0.0278441	0.0976201	0.0272226	-0.162621	1.31282	1.2893
gene-LSAT_9X41561	-0.00736221	0.0472194	-0.16369	-0.213817	0.0900867	-0.0210556	0.148836	0.0962357	0.121121	-0.252358	0.990072	1.08919
gene-LSAT_6X50761	0.00750409	-0.0709111	-0.112663	-0.292296	0.186646	-0.0436131	-0.037101	0.121651	0.46654	0.159855	1.02555	0.955705
gene-LSAT_4X400	0.0191325	-0.161074	-0.399163	-0.428474	-0.00521386	0.0916554	0.192545	0.0254969	0.391614	-0.0663848	1.0619	1.01553
gene-LSAT_8X121540	0.0849716	-0.201453	-0.0909762	-0.00142939	0.190636	0.0267885	-0.0286899	0.18794	0.701598	-0.679543	1.05763	1.16379
gene-LSAT_3X15521	-0.275443	-0.566983	0.345203	0.0918358	0.54662	0.0601194	0.0233967	0.336161	0.0433608	-0.723947	1.4321	1.34975
gene-LSAT_3X37901	-0.352861	-0.441457	-0.0451573	-0.146426	0.322943	0.000124411	0.076876	0.357408	-0.0446643	-0.185002	1.43613	1.551
gene-LSAT_8X44260	-0.313195	-0.398977	0.303012	0.121134	0.444024	0.231239	-0.592756	0.0929498	-0.245235	-0.147312	1.44437	1.5404
gene-LSAT_3X14241	-0.43456	-0.418548	0.225748	0.344991	0.31058	0.258965	-0.397788	-0.181017	-0.230293	-0.240316	1.16249	1.15702
gene-LSAT_2X35221	-0.350029	-0.579977	-0.0925293	-0.249111	0.352847	0.0828658	-0.311705	-0.0723798	-0.3155	-0.0521843	1.19314	1.17325
gene-LSAT_8X111480	-0.0972897	-0.0104123	0.0231452	-0.0268891	0.450719	0.118615	-0.295202	0.178671	-0.677636	-0.478787	2.05465	1.33323
gene-LSAT_1X2921	-0.0772667	-0.0764412	-0.220183	-0.175606	0.231882	0.0325209	-0.362361	-1.02734e-06	-0.554071	-0.365197	1.72966	1.59379
gene-LSAT_1X37841	-0.656517	-0.582374	0.0334684	0.326501	0.366447	0.0867132	0.212674	0.313125	-0.644545	-0.330158	2.02412	1.0306
gene-LSAT_6X2800	-0.605854	-0.40917	-0.294152	0.061741	0.131277	0.218311	-0.167548	0.165978	-0.533612	-0.242459	1.62549	0.868956
gene-LSAT_6X35520	0.00591312	0.0179299	0.0686884	0.152415	-0.0363191	-0.0401396	0.29225	0.325191	-0.0616941	0.385312	2.09524	0.398453
gene-LSAT_8X47281	-0.395133	-0.471435	0.0686884	0.152415	-0.288804	-0.0167937	0.787893	0.453098	-0.0616941	-0.144228	1.87474	0.478747
gene-LSAT_8X46261	-0.224103	-0.000785099	0.609199	0.210946	-0.596741	-0.203269	0.0889234	0.565813	-0.542291	0.15851	2.10938	1.01409
gene-LSAT_6X1860	0.183594	-0.0757757	-0.108785	0.486962	-0.353192	-0.173858	-0.489868	0.0615562	0.0549766	-0.0272963	1.6183	0.933206
gene-LSAT_1X119000	0.00591312	0.0179299	0.0686884	0.152415	-0.0363191	-0.0401396	-0.495923	0.16475	-0.0616941	-0.144228	1.97051	0.388863
gene-LSAT_3X40701	0.00591312	0.0179299	0.0686884	0.683142	0.200222	-0.572787	-0.238218	-0.196852	-0.0616941	0.385312	2.16538	0.51466
gene-LSAT_0X15880	0.120473	0.277504	0.183818	0.23226	-0.114998	0.095973	-0.0649056	-0.0414852	0.0870754	0.0126918	1.15893	1.38252
gene-LSAT_1X50180	0.0475523	0.139438	0.239813	0.0325373	-0.00785337	0.149537	-0.289734	-0.0860048	-0.346791	-0.0595906	1.22474	1.43596
gene-LSAT_2X20381	0.0585496	0.227627	0.084942	0.275575	-0.543328	0.461117	-0.141089	0.0787663	-0.123065	-0.14484	1.50169	1.43432
gene-LSAT_9X115720	-0.101157	-0.0405347	0.130499	-0.176004	-0.0746814	0.444066	0.0238957	0.33087	0.180434	-0.143477	1.17183	1.20392
gene-LSAT_2X30621	-0.172447	0.156688	0.252696	-0.203884	-0.193341	0.140745	0.297167	0.245288	-0.184717	-0.334792	1.17084	1.41949
gene-LSAT_9X99061	0.0885847	0.0491174	0.219648	0.103091	-0.0906701	0.118488	-0.0705092	-0.17656	-0.0474119	-0.203231	1.11784	1.13745
gene-LSAT_1X124381	0.263154	-0.0241971	0.169813	0.0607261	-0.217891	-0.0477391	-0.144776	0.0358629	0.133628	-0.154144	1.04723	1.04439
gene-LSAT_2X66260	0.286712	-0.173391	0.0808974	0.388956	-0.122283	0.111243	-0.0841762	0.0803003	0.0658657	-0.203843	0.935228	1.34686
gene-LSAT_3X56721	-0.0775863	-0.120373	0.0972867	-0.0362955	-0.176978	-0.2022	0.303633	-0.0386922	-0.246342	-0.171218	1.19415	1.4845
gene-LSAT_5X180401	-0.13371	-0.131844	0.0569498	-0.148188	-0.350175	0.105417	0.0637159	0.0457873	-0.15036	-0.222403	1.18301	1.41128
gene-LSAT_4X154701	-0.02215	0.000555398	0.122308	-0.125777	-0.274004	-0.210533	-0.066167	-0.274971	-0.0489043	-0.142877	1.1447	1.58403
gene-LSAT_6X117160	0.0381819	-0.0822271	0.106105	-0.085914	0.456115	0.129371	0.233957	0.172511	-0.312199	-0.275719	1.32677	1.33068
gene-LSAT_4X19300	0.273406	-0.00905778	0.0372089	-0.229471	0.278698	0.165368	0.128271	-0.0446869	-0.0918543	-0.236751	1.28461	1.20716
gene-LSAT_1X63680	0.158684	-0.203296	0.347406	-0.0900825	0.420309	0.250422	-0.101699	-0.0202606	0.119033	-0.324483	1.3493	1.06477
gene-LSAT_4X95940	0.17105	0.0993059	0.149833	0.0694787	0.156623	0.286607	0.212264	-0.239947	0.059801	-0.508541	1.32835	1.38943
gene-LSAT_8X163061	-0.0456155	-0.009605	0.229217	-0.090791	0.351421	0.171089	-0.205799	0.0903193	-0.080146	-0.357443	1.35046	1.49671
gene-LSAT_9X120321	0.00313375	0.0216232	0.140342	-0.0117094	0.252794	0.0943369	-0.567658	0.00441313	-0.104146	-0.547786	1.11195	1.55374
gene-LSAT_7X103481	-0.0822489	0.204545	0.294162	0.151412	0.146568	0.202266	0.261796	0.284077	-0.258404	-0.136549	1.0656	1.25139
gene-LSAT_3X21960	-0.281154	-0.0820431	0.393093	0.182597	0.258575	0.048746	0.299483	0.0944104	-0.20041	0.0712646	0.995765	1.02649
gene-LSAT_7X37081	-0.156972	-0.192112	0.0846554	0.042843	-0.161967	0.0603931	0.0500216	0.163896	-0.373248	-0.168556	0.91349	1.14381
gene-LSAT_3X139961	0.0817994	0.0844131	0.412748	0.143744	-0.0785207	-0.163014	0.352975	0.10048	-0.291501	-0.277952	1.00946	0.8115
gene-LSAT_0X40461	0.00591312	0.0179299	0.214835	0.162439	-0.0363191	-0.0401396	0.0861297	0.179172	-0.53736	-0.0630257	0.872421	0.706683
gene-LSAT_3X14041	0.246366	0.192039	0.183421	0.336604	0.0659607	0.0939988	-0.197459	0.266121	-0.0790781	-0.416197	0.569111	1.38577
gene-LSAT_3X116540	0.00591312	0.0179299	0.0686884	0.152415	-0.0363191	-0.0401396	0.0972691	0.487044	-0.0616941	-0.144228	0.558481	1.50891
gene-LSAT_7X92061	0.254246	0.116486	0.151453	-0.0631169	0.0749447	-0.0427179	-0.0922267	-0.2152	0.0911872	-0.488066	1.54686	1.68813
gene-LSAT_9X37081	0.115227	0.165573	0.163413	0.0143397	-0.0835048	-0.143439	-0.0902681	-0.0181889	-0.126101	-0.237198	1.57555	1.52201
gene-LSAT_7X35481	-0.0200822	-0.0924189	0.304779	0.00375408	-0.247505	-0.0631867	0.110535	-0.0936641	0.0811462	-0.529835	1.56186	1.70555
gene-LSAT_5X90820	-0.0576742	0.0298098	0.605132	0.0656201	-0.0756696	-0.24982	-0.311453	-0.292397	-0.213012	-0.258992	1.3937	1.49008
gene-LSAT_2X93641	0.0991845	0.573862	0.160405	0.132395	-0.00359198	-0.198926	-0.18807	-0.194041	-0.168197	-0.794993	1.51255	1.61419
gene-LSAT_6X71361	0.172398	0.234431	0.0996174	0.381089	-0.402042	-0.668521	-0.0271379	0.208654	-0.0990171	-0.407294	1.6094	1.59303
gene-LSAT_1X104861	0.315066	0.282822	0.142882	0.0183234	-0.28258	-0.127771	0.181249	-0.0630395	-0.362611	-0.438846	1.43545	1.24227
gene-LSAT_1X126300	0.159776	0.111297	-0.0270961	-0.358742	-0.206148	0.0789851	-0.00611747	0.0521048	-0.562191	-0.342744	1.52619	1.58259
gene-LSAT_0X35060	0.101683	-0.135783	-0.254102	0.126342	-0.680122	-0.0302888	0.0932364	-0.236328	-0.554698	-0.439451	1.73551	1.53558
gene-LSAT_8X86120	-0.267459	-0.103999	-0.0315154	-0.31082	-0.320869	-0.230373	-0.0345427	-0.153123	-0.461474	-0.687285	1.66427	0.905372
gene-LSAT_2X91481	0.381305	0.34742	0.49331	-0.0419813	-0.537802	0.0219208	0.412302	0.513311	-0.113222	-0.678981	1.26836	1.19496
gene-LSAT_3X90360	-0.0963086	0.341462	0.509883	-0.225094	-0.420473	-0.00657374	0.476613	0.532496	-0.123884	-0.208923	1.31362	1.03016
gene-LSAT_8X50421	-0.29508	-0.235309	0.670138	-0.211343	-0.0157139	0.17078	0.36992	0.374665	-0.330284	-0.779811	1.47719	1.22261
gene-LSAT_5X126020	0.0837672	-0.270229	-0.0700206	-0.0525432	-0.0191867	-0.0674751	0.263119	0.000395398	-0.874877	-0.424399	1.34994	1.73441
gene-LSAT_2X123720	0.0937644	-0.208111	-0.19964	0.189342	0.135685	-0.189061	0.0211856	-0.00266344	-0.387969	-0.498382	0.869992	1.81701
gene-LSAT_6X20341	-0.107487	-0.0714713	0.558216	0.0560712	0.340532	0.100676	0.459645	-0.0296321	-0.684022	-0.622039	0.659138	1.20753
gene-LSAT_0X30981	-0.00673764	-0.189489	0.226447	-0.308703	0.130279	0.14253	0.15767	-0.0372152	-1.26339	-0.725091	1.06234	1.33252
gene-LSAT_6X44800	0.529183	-0.517001	0.0565691	0.13437	0.316648	-0.0282596	0.843937	0.375613	-0.589715	-0.672249	1.40909	1.06931
gene-LSAT_5X180380	0.351665	0.342447	0.221553	-0.1494	0.110732	0.00981563	0.0934545	0.0666118	-0.30053	-0.047579	1.37722	0.65295
gene-LSAT_6X102021	0.162169	0.0520036	-0.0309091	0.00925954	-0.0438958	-0.257807	-0.00257544	0.41768	-0.6956	-0.148632	1.2454	0.786723
gene-LSAT_7X9321	0.200131	0.394191	0.0856132	-0.0315274	-0.125021	0.0133514	0.387397	-0.305953	-0.96417	-0.235208	1.165	0.921205
gene-LSAT_2X69421	0.62851	0.831105	0.245967	0.0792267	0.156226	0.239925	0.13136	0.241227	-0.622559	-0.40913	1.13064	0.808612
gene-LSAT_1X30840	0.572828	0.144448	0.541146	-0.75638	0.37682	0.0771274	-0.117865	0.0852647	-0.72423	-0.1422	1.52432	1.33395
gene-LSAT_1X94380	0.250878	0.268823	0.330019	-0.358876	-0.0309387	-0.568383	-0.42	-0.115594	-0.581048	-0.134042	1.21897	1.37457
gene-LSAT_1X12340	-0.0313535	0.254378	0.127295	-0.212651	0.482837	-0.350226	0.100692	0.40121	-0.0807584	-0.708859	0.772429	1.79388
gene-LSAT_7X35101	0.319854	0.221184	-0.238418	-0.173532	-0.0421106	-0.250853	0.412876	0.174445	-0.323012	-0.830232	0.667503	1.76464
gene-LSAT_8X25621	0.351167	0.614276	-0.0870532	-0.118214	-0.0767218	0.240177	-0.0333971	0.011578	-0.642445	-1.0316	1.18723	1.09618
gene-LSAT_9X28921	0.037996	0.456807	-0.299745	-0.295704	0.25856	-0.0734796	-0.275467	0.378773	-1.03141	-0.920868	0.920948	1.02321
gene-LSAT_4X85441	0.00591312	0.0179299	0.0686884	0.683142	0.494986	-0.0437686	-0.238218	1.11739	0.152985	-0.444315	1.32113	1.28985
gene-LSAT_4X2320	0.0779624	-0.108858	0.0611286	-0.426744	0.0212116	-0.207514	-1.01838	0.988152	0.0121566	-0.442164	1.06195	1.14388
gene-LSAT_1X111281	0.260439	-0.34502	0.443029	0.514754	-0.599123	0.31406	0.429244	-0.258069	-0.196014	-0.732772	1.14756	1.38211
gene-LSAT_8X82860	0.162871	-0.330772	0.313797	0.503786	-0.482964	-0.23785	0.160337	-0.0986534	-0.459505	-0.409874	1.26139	1.14266
gene-LSAT_7X108260	0.277943	-0.514997	0.681365	0.267338	-0.288104	0.890122	-0.331562	-0.0491994	-1.10969	-0.271719	0.941034	1.21901
gene-LSAT_7X78120	0.219182	-0.57125	0.286909	0.10905	-0.84421	0.152351	0.525576	-0.0114287	-0.297421	-0.181552	1.17635	1.50116
gene-LSAT_8X82140	0.162453	-0.764895	0.151189	-0.144596	-0.544922	0.462963	0.547803	0.278091	-0.111953	-0.523087	0.885497	1.58869
gene-LSAT_5X164801	0.0488037	-0.782426	0.00882685	0.0220588	-0.595034	0.615638	-0.361444	-0.325312	0.0104194	0.0264208	1.35538	1.58906
gene-LSAT_2X134381	-0.132476	-0.502754	-0.339897	-0.406626	-0.838565	0.131413	0.186685	-0.0546261	-0.569656	0.219031	1.25393	1.72587
gene-LSAT_5X145661	-0.529307	-0.84138	-0.0340633	-0.00189817	-0.282192	0.814997	0.52381	-0.051349	-0.425448	-0.290292	0.659168	0.771906
gene-LSAT_5X44541	-0.292604	-0.480941	-0.216233	-0.222564	-0.520945	0.207698	0.0604537	-0.153031	-0.0807657	-0.526278	0.926812	1.22796
gene-LSAT_4X66721	-0.636073	-0.650003	0.0307472	-0.351295	-0.532251	0.435303	0.0558555	-0.346271	-0.207048	-0.257685	0.957413	1.01824
gene-LSAT_7X115040	-1.28469	-0.500701	0.0677738	-0.374318	-0.547868	0.603673	-0.246038	0.0602212	-0.581048	-0.134042	0.965358	1.29714
gene-LSAT_4X150501	-0.477762	-0.54296	0.371935	-0.92468	0.218544	0.762422	-0.0135484	-0.668389	-0.613295	-0.311735	1.72362	0.711702
gene-LSAT_1X4901	-0.0971582	-0.340421	-0.509815	-0.958515	-0.0366411	0.328116	0.308685	-0.708257	-0.465412	-0.286614	0.980018	0.808683
gene-LSAT_7X39761	-0.44034	-0.392174	-0.373823	-0.491918	-0.154261	0.0260777	-0.165332	-0.977712	-0.339764	-0.339374	1.32253	1.19614
gene-LSAT_1X13640	-0.0875528	-1.08147	-0.0203048	-0.0967192	-0.0307599	-0.0254093	-0.491675	-0.729844	-0.836527	-0.165878	2.31827	0.750982
gene-LSAT_2X63940	0.0437336	-0.514448	0.370999	-0.409995	-0.0594047	0.407241	-0.175738	-0.927432	-0.334145	-0.0978049	1.06121	0.822666
gene-LSAT_3X99241	0.00104051	-0.754735	0.419431	-0.0936766	-0.397442	0.0860079	-0.587177	-0.850223	-0.283631	-0.454637	1.59005	1.33453
gene-LSAT_1X80340	-0.181837	-0.0423799	0.0686884	0.152415	-0.482077	-0.401048	-0.253632	-0.735355	-0.0616941	0.385312	1.3298	0.51466
gene-LSAT_3X5261	-0.1375	-0.331433	0.433567	-0.110754	-0.397695	-0.763815	0.125118	-0.638264	-0.547619	0.27338	1.3085	0.568422
gene-LSAT_8X159460	-0.361038	-0.356288	0.170855	-0.0252134	-0.0852925	-0.620317	-0.404948	-0.290814	-0.182614	-0.371764	1.06055	0.749504
gene-LSAT_4X127800	-0.317809	-0.602777	-0.0748227	0.0637747	-0.0660213	-0.558214	-0.668035	-0.259444	-0.424124	-0.267708	1.4762	0.515163
gene-LSAT_1X38501	0.0920244	0.185183	0.151869	0.0495769	-0.228519	-0.17033	0.352415	0.166345	0.0562716	0.0605313	0.872112	0.511237
gene-LSAT_1X13760	0.101435	0.317982	0.0821196	-0.00785133	-0.304442	-0.200918	0.28341	0.104851	0.0412067	-0.0148703	0.825473	0.41402
gene-LSAT_6X86801	0.249232	0.269251	-0.0159422	-0.0592211	-0.285444	-0.264492	0.447249	0.0939257	0.13145	-0.112421	0.743481	0.545413
gene-LSAT_4X157881	0.206953	0.340629	0.131789	-0.0342215	0.0605472	-0.0998955	0.371094	0.178245	0.121505	-0.129213	0.727333	0.726925
gene-LSAT_9X2800	0.147108	0.141535	-0.00687577	-0.0128473	-0.130712	-0.0406216	0.252752	0.168002	0.0889988	-0.181455	0.748554	0.798687
gene-LSAT_3X6121	0.223375	0.265986	0.137873	0.102277	-0.257321	-0.156374	0.594448	0.449445	0.0553582	-0.0195642	0.742884	0.753373
gene-LSAT_8X8420	0.0317497	0.147521	0.0219294	0.0448065	-0.120893	-0.179717	0.512032	0.417005	0.0138063	0.112267	0.708784	0.605684
gene-LSAT_4X71560	0.169257	-0.0186085	0.264392	0.0623371	-0.360342	-0.0577963	0.465899	0.290156	0.0651136	0.117979	0.833861	0.852221
gene-LSAT_3X14081	0.154837	0.138464	0.106581	-0.0482934	-0.307633	-0.125986	0.377082	0.0688296	-0.00806652	-0.0668688	0.645024	0.70753
gene-LSAT_4X125861	0.103102	0.0388531	0.00301894	-0.0573756	-0.210276	-0.020625	0.274431	0.11739	-0.0481085	-0.0103399	0.748453	0.540907
gene-LSAT_9X921	0.10984	0.148229	0.0872387	-0.0742204	-0.0619353	-0.0562376	0.419278	0.128815	0.0573349	0.147549	0.810898	0.628323
gene-LSAT_2X38240	0.0326644	-0.0229502	0.0806656	-0.00327881	-0.199689	-0.127642	0.240826	0.0910558	0.130793	0.085074	0.724398	0.714819
gene-LSAT_8X88260	-0.0236762	-0.0489257	-0.0514821	0.112824	-0.20651	-0.0964389	0.284008	0.154736	-0.0229845	-0.00664488	0.882383	0.741206
gene-LSAT_4X29881	-0.12666	-0.060372	0.299362	-0.0065824	-0.21269	-0.0749429	0.513807	0.054031	-0.0759929	0.0302096	0.592946	0.747543
gene-LSAT_6X8380	-0.0528623	0.0181682	-0.0176472	-0.0327377	-0.24003	-0.135598	0.396447	0.200646	-0.073868	-0.16314	0.504858	0.703629
gene-LSAT_4X140660	0.0588016	0.00696102	-0.143879	-0.0827191	-0.189833	-0.189054	0.71718	0.507992	-0.00135534	0.247118	0.946727	0.869501
gene-LSAT_5X184680	-0.0552554	0.0666483	0.032403	-0.0396853	-0.110161	-0.163896	0.671803	0.456892	-0.214179	0.332662	1.03376	0.729116
gene-LSAT_4X10620	-0.0443723	-0.144612	-0.128509	-0.0431777	-0.216583	-0.10736	0.752289	0.364833	-0.00734329	0.299973	0.900413	0.551373
gene-LSAT_6X103181	0.276309	0.0998938	-0.124954	0.0188018	-0.283836	-0.005615	0.470911	0.268675	-0.0635315	0.240411	1.06269	0.705773
gene-LSAT_7X93120	0.160177	0.137433	-0.0580893	-0.138053	-0.337779	-0.051937	0.45808	0.302144	-0.0492406	0.41155	0.971092	0.516092
gene-LSAT_5X21860	0.12301	0.107263	-0.138403	-0.192429	-0.328223	-0.190597	0.690377	0.221677	0.188421	0.274647	1.16572	0.716681
gene-LSAT_5X185981	-0.0527345	0.0184312	-0.147485	-0.299015	-0.332952	-0.122781	0.616052	0.457145	0.210024	0.18604	1.0835	0.781481
gene-LSAT_5X140521	0.0747086	-0.177629	-0.243539	-0.0683129	-0.0554911	-0.313296	0.525531	0.253728	0.153338	0.465995	0.886405	0.657683
gene-LSAT_5X170900	0.160626	-0.0329147	-0.203022	-0.126389	-0.200814	-0.402024	0.429322	0.317437	0.00388863	0.0831309	0.833986	0.638538
gene-LSAT_3X51140	0.14163	-0.0288722	0.0135036	-0.241217	-0.0506553	-0.00247952	0.376248	0.131298	0.232914	0.295608	0.764916	0.428745
gene-LSAT_5X68820	0.12737	-0.154108	-0.0446793	-0.163467	-0.207783	-0.0142736	0.412783	0.21353	0.101843	0.383087	0.693688	0.451772
gene-LSAT_8X98661	0.142101	0.00229337	-0.132924	-0.175741	-0.222501	-0.0992829	0.549276	0.112512	0.288433	0.416292	0.803585	0.543377
gene-LSAT_4X18460	0.255434	-0.106357	0.050567	-0.371135	-0.180611	0.135855	0.329969	-0.0267217	0.282144	0.560875	0.909724	0.619652
gene-LSAT_4X31401	-0.103677	-0.0884082	-0.108806	-0.154113	-0.153906	-0.0134012	0.377951	0.159332	0.503699	0.533985	0.936928	0.643198
gene-LSAT_9X77400	-0.190109	0.0673492	0.0106379	-0.22108	-0.268038	-0.052386	0.440772	0.178898	0.294851	0.645716	0.877727	0.597811
gene-LSAT_8X162521	-0.114429	-0.136764	0.0521106	-0.280846	-0.152125	0.104417	0.436022	0.0569035	0.234874	0.5155	0.922747	0.69192
gene-LSAT_6X17640	-0.000324389	-0.013606	0.146196	0.00341331	0.0623778	-0.0641815	0.470986	0.125874	0.321021	0.502502	0.891667	0.557936
gene-LSAT_8X85341	0.0198269	-0.056138	-0.0112699	-0.154757	-0.0420051	-0.0247014	0.517164	0.181509	0.397556	0.31165	0.970555	0.545797
gene-LSAT_1X71440	-0.154499	-0.109226	0.137013	-0.106507	0.115121	0.00356283	0.568364	0.316284	0.419532	0.517731	1.04124	0.708406
gene-LSAT_8X48640	0.0645538	-0.0949713	-0.0211684	-0.0656507	0.027554	0.236171	0.676721	0.153782	0.610698	0.45581	0.811106	0.635279
gene-LSAT_5X182881	-0.0274964	0.287599	-0.16982	-0.175591	-0.102211	0.164445	0.549331	0.2275	0.222912	0.71693	0.977778	0.7297
gene-LSAT_2X75980	0.00511307	0.0827236	-0.00664503	-0.134963	-0.181821	0.247961	0.465954	0.178111	0.187407	0.773893	0.781053	0.721705
gene-LSAT_8X49981	-0.0787428	0.130299	0.0786702	-0.195356	-0.25745	-0.018828	0.386415	0.150176	0.190906	0.737918	0.782427	1.04111
gene-LSAT_7X35540	0.138763	0.0740657	0.029491	-0.285531	-0.212506	0.00430347	0.548267	0.254781	-0.0240275	0.599659	1.24681	0.852546
gene-LSAT_2X48100	0.158624	0.315741	0.108965	-0.112815	-0.340215	0.0722261	0.402824	0.034435	0.0763755	0.590912	1.05847	0.84652
gene-LSAT_1X6001	0.387393	0.0206493	0.0163696	0.0162711	0.0235332	-0.0584864	0.337559	0.60596	0.0990074	0.489224	0.779932	0.92554
gene-LSAT_9X10741	0.24118	-0.190625	-0.0360171	-0.0760649	0.0227243	0.0278353	0.170747	0.394333	0.125177	0.404214	0.874867	0.867453
gene-LSAT_5X23161	0.222119	0.0654791	0.570452	0.209594	-0.132502	0.0831261	0.314948	-0.0573205	0.359525	0.146721	0.664251	0.715486
gene-LSAT_2X940	0.274085	0.216454	0.454851	0.0145163	-0.165796	0.0212844	0.267271	-0.212041	0.357161	0.233131	0.722996	0.590426
gene-LSAT_9X107220	0.254199	0.250565	0.484255	0.198602	0.117383	0.00405798	0.59034	0.00169714	0.242161	0.256304	0.741915	0.580926
gene-LSAT_4X83401	0.0846027	0.170098	0.274551	0.126618	-0.226181	0.221346	0.4515	0.0312432	0.448923	0.533014	1.14631	0.775019
gene-LSAT_6X95060	0.213203	0.333922	0.341506	-0.002495	-0.43875	0.177627	0.485517	-0.0232365	0.39097	0.31163	0.84305	0.520544
gene-LSAT_4X95921	0.26838	0.533683	0.179964	0.240581	-0.0894629	0.0179795	0.371204	0.114657	0.174499	0.25253	1.12248	0.813039
gene-LSAT_2X103941	0.119683	0.355541	0.129981	0.484853	-0.150178	-0.111863	0.673404	0.266495	0.0615449	0.210807	0.860464	0.719006
gene-LSAT_8X7961	0.0848126	0.263393	0.187048	0.0261147	-0.499653	-0.394096	0.29184	0.219976	0.27646	0.361708	0.742462	0.648718
gene-LSAT_7X12221	0.097897	0.123313	0.132604	0.0414872	-0.315819	-0.37557	0.301139	-0.0192899	0.284294	0.236322	0.669501	0.64185
gene-LSAT_8X107580	-0.140626	0.139066	0.0082078	0.114697	-0.491463	-0.147509	0.0966963	0.137944	0.0794008	0.369333	0.567099	0.81154
gene-LSAT_2X3240	-0.16838	0.162019	0.0525749	0.125424	-0.36596	-0.277167	0.149741	-0.159084	0.17525	0.389747	0.681425	0.562665
gene-LSAT_3X33541	0.019866	0.24227	0.0631232	-0.184533	-0.362005	-0.0252388	0.305385	-0.119777	0.268089	0.391178	0.884656	0.850756
gene-LSAT_6X111241	0.0495666	0.143318	-0.0240445	-0.0803075	-0.402167	-0.0424247	0.311958	-0.0340636	0.0558803	0.216577	0.879435	0.833204
[truncated: 17,932 more rows]
