# Supplementary material for: Lettuce immune responses and apoplastic metabolite profile contribute to reduced internal leaf colonization by human bacterial pathogens
Source: BMC Plant Biol. 2025 May 14;25:635. doi: 10.1186/s12870-025-06636-1 (PMC12076921; doi:10.1186/s12870-025-06636-1)
Supplement: Supplementary file 6 — Supplementary Material 6: Dataset S3. Enrichment analysis of gene ontology (GO) terms within DEG sets identified between pairwise comparisons (bacterium vs. mock) for each cultivar and time point. Significantly enriched (p-value < 0.05) GO terms are highlighted in green. DPI=days post inoculation. O157:H7 = Escherichia coli O157:H7. STm 14028s = Salmonella enterica serovar Typhimurium 14028s. [file 12870_2025_6636_MOESM6_ESM.xlsx]

## Sheet: GO terms
Supplementary Dataset S3. Enrichment analysis of gene ontology (GO) terms within DEG sets identified between parwise comparisons (bacterium vs. mock) for each cultivar and time point. Significantly enriched (p-value <0.05) GO terms are highlighted in green. DPI=days post inoculation. O157:H7=Escherichia coli O157:H7. STm 14028s=Salmonella enterica serovar Typhimurium 14028s.
GO term information		Green Towers				Lollo Rossa				Red Tide
		O157:H7		STm 14028s		O157:H7		STm 14028s		O157:H7		STm 14028s
ID	Description	1 DPI	7 DPI	1 DPI	7 DPI	1 DPI	7 DPI	1 DPI	7 DPI	1 DPI	7 DPI	1 DPI	7 DPI
GO:0006075	(1->3)-beta-D-glucan biosynthetic process	0.02034	0.99955	0.29173	0.3932	0.02107	0.05168	0.28576	0.46553	0.62973	0.72121	0.11985	0.10759
GO:0006074	(1->3)-beta-D-glucan metabolic process	1	1	1	1	1	1	1	1	1	1	1	1
GO:0044571	[2Fe-2S] cluster assembly	0.20049	0.77555	0.83398	0.50506	0.79793	0.99541	0.83974	0.25215	0.8202	0.6436	0.73179	0.41715
GO:0052865	1-deoxy-D-xylulose 5-phosphate biosynthetic process	0.75286	0.76615	0.25822	0.75095	0.40179	0.41861	0.14931	0.48819	0.11494	0.35592	0.86954	0.26156
GO:0052863	1-deoxy-D-xylulose 5-phosphate metabolic process	1	1	1	1	1	1	1	1	1	1	1	1
GO:0009265	2'-deoxyribonucleotide biosynthetic process	1	1	1	1	1	1	1	1	1	1	1	1
GO:0009394	2'-deoxyribonucleotide metabolic process	1	1	1	1	1	1	1	1	1	1	1	1
GO:0006666	3-keto-sphinganine metabolic process	0.51923	0.99162	0.98483	0.65391	0.19526	0.95759	0.36399	0.81198	0.85266	0.97075	0.99972	0.83975
GO:1902559	3'-phospho-5'-adenylyl sulfate transmembrane transport	0.36781	0.65969	0.20801	0.34917	0.32281	0.42504	0.24467	0.43003	0.41874	0.96117	0.71544	0.97363
GO:0046963	3'-phosphoadenosine 5'-phosphosulfate transport	1	1	1	1	1	1	1	1	1	1	1	1
GO:0080065	4-alpha-methyl-delta7-sterol oxidation	0.34666	0.16868	0.21032	0.63744	0.71679	0.38364	0.43637	0.37563	0.5515	0.40371	0.96048	0.38166
GO:0080178	5-carbamoylmethyl uridine residue modification	0.37939	0.24224	0.80192	0.62838	0.63506	0.24296	0.62683	0.45306	0.19787	0.99296	0.30044	0.41919
GO:0006015	5-phosphoribose 1-diphosphate biosynthetic process	0.99608	0.2774	0.99981	0.31664	0.93836	0.12239	0.89078	0.67591	0.34065	0.97479	0.14256	0.91208
GO:0046391	5-phosphoribose 1-diphosphate metabolic process	1	1	1	1	1	1	1	1	1	1	1	1
GO:0042791	5S class rRNA transcription by RNA polymerase III	0.99943	0.80684	0.48016	0.98662	0.43964	0.26192	0.34119	0.27262	0.45452	0.27199	0.73635	0.51343
GO:0035998	7,8-dihydroneopterin 3'-triphosphate biosynthetic process	0.71871	0.02978	0.75843	0.05032	0.76371	0.04453	0.70249	0.03785	0.5665	0.84721	0.04171	0.99711
GO:0036261	7-methylguanosine cap hypermethylation	0.9954	0.9499	0.823	0.92285	0.4358	0.99984	0.80047	0.74396	0.89093	0.3988	0.8534	0.78932
GO:0006370	7-methylguanosine mRNA capping	0.9888	0.61269	0.99263	0.85775	0.32397	0.46314	0.52758	0.99484	0.92871	0.98959	0.26108	0.7631
GO:0009452	7-methylguanosine RNA capping	0.99544	0.94987	0.82313	0.92288	0.43582	0.99984	0.80048	0.74408	0.89096	0.39881	0.85342	0.78932
GO:0010158	abaxial cell fate specification	0.6507	0.26571	0.54247	0.4278	0.11242	0.22925	0.56877	0.88141	0.98562	0.14756	0.91819	0.87907
GO:0009688	abscisic acid biosynthetic process	0.30201	0.26682	0.13551	0.79834	0.21905	0.47621	0.04584	0.99196	0.58703	0.99079	0.97687	0.28064
GO:0009687	abscisic acid metabolic process	0.56426	0.31933	0.70376	0.91246	0.991	0.42677	0.76734	0.53243	0.09885	0.402	0.04099	0.43703
GO:0009738	abscisic acid-activated signaling pathway	0.20907	0.79367	0.05811	0.1201	0.9073	0.55431	0.8925	0.05932	0.21629	0.98403	0.42009	0.09218
GO:0009838	abscission	0.66836	0.93668	0.99798	0.98352	0.19174	0.88024	0.34288	0.8538	0.99856	0.99472	0.9772	0.62819
GO:0060321	acceptance of pollen	0.30657	0.90542	0.15939	0.3591	0.6956	0.37438	0.29459	0.7481	0.9686	0.25464	0.94681	0.80983
GO:0006083	acetate metabolic process	0.74482	0.94149	0.50594	0.61946	0.65498	0.23895	0.82445	0.16849	0.88903	0.31537	0.70341	0.33812
GO:0006085	acetyl-CoA biosynthetic process	0.01717	0.28565	0.38256	0.09896	0.49914	0.10347	0.5135	0.63479	0.50666	0.15011	0.3664	0.06195
GO:0019427	acetyl-CoA biosynthetic process from acetate	0.24679	0.64271	0.83062	0.58683	0.41013	0.57129	0.51202	0.76612	0.85874	0.74455	0.88908	0.73382
GO:0006086	acetyl-CoA biosynthetic process from pyruvate	0.49049	0.67948	0.55966	0.17889	0.96931	0.10574	0.8473	0.15467	0.59743	0.1709	0.48656	0.99981
GO:0006084	acetyl-CoA metabolic process	0.42396	0.95365	0.06549	0.99842	0.09075	0.8885	0.0324	0.94258	0.2344	0.73651	0.85044	0.90846
GO:0015800	acidic amino acid transport	1	1	1	1	1	1	1	1	1	1	1	1
GO:0140547	acquisition of seed longevity	1	0.18074	0.58531	0.21379	0.67505	0.87399	0.74653	0.46093	0.96485	0.28763	0.16435	0.26536
GO:0051764	actin crosslink formation	0.73478	0.65796	0.93514	0.99977	0.3257	0.99812	0.56837	0.96182	0.87399	0.99362	0.89507	0.9954
GO:0030036	actin cytoskeleton organization	0.51163	0.99974	0.70174	0.81287	0.8061	0.2429	0.89923	0.96344	0.42098	0.72336	0.46148	0.8954
GO:0051017	actin filament bundle assembly	0.60209	0.9503	0.56082	0.56169	0.47733	0.91218	0.24484	0.22826	0.38211	0.86043	0.25503	0.85495
GO:0061572	actin filament bundle organization	1	1	1	1	1	1	1	1	1	1	1	1
GO:0051693	actin filament capping	0.71783	0.45916	0.66693	0.43841	0.89949	0.84403	0.99525	0.99235	0.72792	0.73935	0.98503	0.45725
GO:0030042	actin filament depolymerization	0.93634	0.39048	0.75043	0.46941	0.90351	0.27412	0.49831	0.29456	0.84344	0.72733	0.47736	0.96767
GO:0051639	actin filament network formation	0.55243	0.98341	0.12574	0.56496	0.23821	0.88519	0.16316	0.58961	0.34099	0.74842	0.6343	0.85549
GO:0007015	actin filament organization	0.68381	0.96981	0.16985	0.89871	0.27271	0.8849	0.17047	0.95525	0.51815	0.20989	0.75064	0.61458
GO:0030041	actin filament polymerization	1	1	1	1	1	1	1	1	1	1	1	1
GO:0051014	actin filament severing	0.71768	0.45849	0.6671	0.43857	0.89961	0.84425	0.99525	0.99236	0.72784	0.73927	0.9849	0.45703
GO:0030048	actin filament-based movement	1	1	1	1	1	1	1	1	1	1	1	1
GO:0030029	actin filament-based process	1	1	1	1	1	1	1	1	1	1	1	1
GO:0099515	actin filament-based transport	1	1	1	1	1	1	1	1	1	1	1	1
GO:0045010	actin nucleation	1	1	1	1	1	1	1	1	1	1	1	1
GO:0008154	actin polymerization or depolymerization	1	1	1	1	1	1	1	1	1	1	1	1
GO:0090630	activation of GTPase activity	0.99108	0.99247	0.99352	0.33388	0.70775	0.99855	0.91481	0.55266	0.38529	0.09305	0.11235	0.69218
GO:0002253	activation of immune response	1	1	1	1	1	1	1	1	1	1	1	1
GO:0002218	activation of innate immune response	1	1	1	1	1	1	1	1	1	1	1	1
GO:0007202	activation of phospholipase C activity	0.96056	0.6717	0.62276	0.82253	0.58008	0.47923	0.59976	0.82899	0.60248	0.48781	0.99206	0.80777
GO:0032147	activation of protein kinase activity	0.13281	0.59231	0.91102	0.8759	0.61718	0.09662	0.33103	0.29921	0.58648	0.79089	0.19833	0.64137
GO:0006844	acyl carnitine transport	0.89866	0.10545	0.61743	0.48759	0.59191	0.65622	0.16624	0.4996	0.92989	0.61654	0.86879	0.18026
GO:0071616	acyl-CoA biosynthetic process	1	1	1	1	1	1	1	1	1	1	1	1
GO:0006637	acyl-CoA metabolic process	0.0545	0.8835	0.50849	0.95089	0.16264	0.79394	0.14991	0.99865	0.69087	0.42279	0.76234	0.57255
GO:0046463	acylglycerol biosynthetic process	1	1	1	1	1	1	1	1	1	1	1	1
GO:0046464	acylglycerol catabolic process	1	1	1	1	1	1	1	1	1	1	1	1
GO:0006639	acylglycerol metabolic process	1	1	1	1	1	1	1	1	1	1	1	1
GO:0034196	acylglycerol transport	0.54636	0.3562	0.22828	0.83405	0.89263	0.36612	0.25873	0.941	0.45905	0.88492	0.02892	0.67726
GO:0009943	adaxial/abaxial axis specification	0.23153	0.63183	0.26079	0.38916	0.43893	0.38591	0.623	0.30521	0.96417	0.43488	0.998	0.18616
GO:0009955	adaxial/abaxial pattern specification	0.49484	0.14592	0.22131	0.20959	0.8428	0.16401	0.21443	0.14337	0.31336	0.27205	0.18776	0.21855
GO:0046084	adenine biosynthetic process	0.58695	0.99504	0.83554	0.98217	0.99015	0.30481	0.74769	0.39276	0.29446	0.96357	0.2296	0.57174
GO:0046083	adenine metabolic process	1	1	1	1	1	1	1	1	1	1	1	1
GO:0051503	adenine nucleotide transport	1	1	1	1	1	1	1	1	1	1	1	1
GO:0006168	adenine salvage	0.16218	0.01687	0.01147	0.26724	0.28344	0.52806	0.15147	0.01524	0.02117	0.26937	0.41467	0.7479
GO:0015853	adenine transport	0.96922	0.90653	0.89003	0.23893	0.52084	0.79523	0.45151	0.16176	0.98936	0.1631	0.38575	0.16701
GO:0071106	adenosine 3',5'-bisphosphate transmembrane transport	1	1	1	1	1	1	1	1	1	1	1	1
GO:0006154	adenosine catabolic process	0.8927	0.58192	0.97547	0.94425	0.50709	0.99807	0.85173	0.70971	0.70396	0.41433	0.9929	0.4457
GO:0046085	adenosine metabolic process	0.94291	0.97526	0.82529	0.36468	0.97892	0.90715	0.71877	0.85055	0.74229	0.16606	0.89492	0.62494
GO:0006382	adenosine to inosine editing	0.53763	0.25127	0.26135	0.2628	0.92496	0.13952	0.20382	0.14247	0.25618	0.48478	0.14679	0.95784
GO:0007188	adenylate cyclase-modulating G protein-coupled receptor signaling pathway	0.59832	0.99715	0.10675	0.38623	0.00602	0.94322	0.00873	0.36758	0.70516	0.84091	0.73233	0.53758
GO:0046031	ADP metabolic process	1	1	1	1	1	1	1	1	1	1	1	1
GO:0015866	ADP transport	0.60847	0.58741	0.1814	0.78797	0.67162	0.02907	0.66769	0.02738	0.97671	0.66365	0.12941	0.78061
GO:0010618	aerenchyma formation	0.18593	0.9279	0.13684	0.93607	0.165	0.65757	0.17176	0.44217	0.15698	0.92623	0.21626	0.9909
GO:0019646	aerobic electron transport chain	0.89546	0.42124	0.7681	0.53054	0.87387	0.58905	0.98088	0.52338	0.52675	0.43411	0.6709	0.11548
GO:0009060	aerobic respiration	0.64505	0.96401	0.89796	0.99312	0.93093	0.40313	0.93509	0.99988	0.04849	0.69695	0.41697	0.8319
GO:0007568	aging	0.49836	0.99951	0.7453	0.59402	0.46681	0.12149	0.89425	0.22259	0.17334	0.55551	0.55701	0.42194
GO:0032328	alanine transport	1	1	1	1	1	1	1	1	1	1	1	1
GO:0006419	alanyl-tRNA aminoacylation	0.62739	0.71655	0.24683	0.83384	0.1282	0.92811	0.39404	0.73182	0.59309	0.97148	0.46183	0.50788
GO:0046165	alcohol biosynthetic process	1	1	1	1	1	1	1	1	1	1	1	1
GO:0046164	alcohol catabolic process	1	1	1	1	1	1	1	1	1	1	1	1
GO:0006066	alcohol metabolic process	1	1	1	1	1	1	1	1	1	1	1	1
GO:0046184	aldehyde biosynthetic process	1	1	1	1	1	1	1	1	1	1	1	1
GO:0046185	aldehyde catabolic process	1	1	1	1	1	1	1	1	1	1	1	1
GO:0019401	alditol biosynthetic process	1	1	1	1	1	1	1	1	1	1	1	1
GO:0019405	alditol catabolic process	1	1	1	1	1	1	1	1	1	1	1	1
GO:0019400	alditol metabolic process	1	1	1	1	1	1	1	1	1	1	1	1
GO:0052646	alditol phosphate metabolic process	1	1	1	1	1	1	1	1	1	1	1	1
GO:0042873	aldonate transmembrane transport	1	1	1	1	1	1	1	1	1	1	1	1
GO:0046176	aldonic acid catabolic process	1	1	1	1	1	1	1	1	1	1	1	1
GO:0019520	aldonic acid metabolic process	1	1	1	1	1	1	1	1	1	1	1	1
GO:0009820	alkaloid metabolic process	1	1	1	1	1	1	1	1	1	1	1	1
GO:0043447	alkane biosynthetic process	0.53641	0.50794	0.68337	0.58647	0.77868	0.51505	0.86687	0.96473	0.995	0.49258	0.41857	0.94471
GO:0043448	alkane catabolic process	0.42691	0.14041	0.28749	0.2298	0.48016	0.1639	0.18642	0.14734	0.20345	0.18155	0.18983	0.32507
GO:0043450	alkene biosynthetic process	1	1	1	1	1	1	1	1	1	1	1	1
GO:0019428	allantoin biosynthetic process	0.52465	0.70491	0.99526	0.88671	0.94114	0.17957	0.91123	0.34892	0.96335	0.20368	0.62906	0.14947
GO:0000256	allantoin catabolic process	0.18886	0.99903	0.11805	0.29591	0.33123	0.63144	0.23554	0.21402	0.95985	0.33041	0.87194	0.54094
GO:0000255	allantoin metabolic process	1	1	1	1	1	1	1	1	1	1	1	1
GO:0015720	allantoin transport	0.42128	0.94395	0.52709	0.6384	0.09056	0.55136	0.04843	0.40858	0.46971	0.4686	0.53764	0.56746
GO:1901607	alpha-amino acid biosynthetic process	1	1	1	1	1	1	1	1	1	1	1	1
GO:1901606	alpha-amino acid catabolic process	1	1	1	1	1	1	1	1	1	1	1	1
GO:1901605	alpha-amino acid metabolic process	1	1	1	1	1	1	1	1	1	1	1	1
GO:0015742	alpha-ketoglutarate transport	0.65138	0.08217	0.41578	0.76002	0.20392	0.08491	0.18668	0.072	0.3921	0.16229	0.25215	0.2275
GO:0000380	alternative mRNA splicing, via spliceosome	0.60071	0.27139	0.81583	0.30802	0.82967	0.63536	0.71376	0.49297	0.86157	0.11423	0.29554	0.88953
GO:0010230	alternative respiration	0.76019	0.17211	0.6405	0.2245	0.74447	0.60994	0.56446	0.16865	0.91606	0.41432	0.45964	0.39486
GO:0043604	amide biosynthetic process	1	1	1	1	1	1	1	1	1	1	1	1
GO:0042886	amide transport	1	1	1	1	1	1	1	1	1	1	1	1
GO:0009309	amine biosynthetic process	1	1	1	1	1	1	1	1	1	1	1	1
GO:0009310	amine catabolic process	1	1	1	1	1	1	1	1	1	1	1	1
GO:0009308	amine metabolic process	0.03555	0.89571	0.60654	0.74061	0.2596	0.6297	0.26382	0.5729	0.00327	0.27294	0.01209	0.43986
GO:0015837	amine transport	1	1	1	1	1	1	1	1	1	1	1	1
GO:0043038	amino acid activation	1	1	1	1	1	1	1	1	1	1	1	1
GO:0032973	amino acid export across plasma membrane	1	1	1	1	1	1	1	1	1	1	1	1
GO:0043090	amino acid import	1	1	1	1	1	1	1	1	1	1	1	1
GO:0043102	amino acid salvage	1	1	1	1	1	1	1	1	1	1	1	1
GO:0003333	amino acid transmembrane transport	0.35504	0.95243	0.93268	0.64027	0.06056	0.25361	0.64081	0.79119	0.43638	0.80501	0.22781	0.75106
GO:0006865	amino acid transport	0.05329	0.02862	0.40073	0.17535	0.25449	0.33669	0.12203	0.06358	0.22176	0.14781	0.50328	0.00872
GO:0046349	amino sugar biosynthetic process	1	1	1	1	1	1	1	1	1	1	1	1
GO:0046348	amino sugar catabolic process	1	1	1	1	1	1	1	1	1	1	1	1
GO:0006040	amino sugar metabolic process	1	1	1	1	1	1	1	1	1	1	1	1
GO:0006578	amino-acid betaine biosynthetic process	1	1	1	1	1	1	1	1	1	1	1	1
GO:0006577	amino-acid betaine metabolic process	1	1	1	1	1	1	1	1	1	1	1	1
GO:0106074	aminoacyl-tRNA metabolism involved in translational fidelity	0.96625	0.69786	0.95925	0.79328	0.51667	0.80668	0.60319	0.90691	0.87806	0.92189	0.31403	0.82602
GO:0006023	aminoglycan biosynthetic process	1	1	1	1	1	1	1	1	1	1	1	1
GO:0006026	aminoglycan catabolic process	1	1	1	1	1	1	1	1	1	1	1	1
GO:0006022	aminoglycan metabolic process	1	1	1	1	1	1	1	1	1	1	1	1
GO:0019676	ammonia assimilation cycle	0.97037	0.47114	0.18683	0.19613	0.92997	0.40248	0.93641	0.21125	0.57183	0.4194	0.93549	0.44858
GO:0097164	ammonium ion metabolic process	1	1	1	1	1	1	1	1	1	1	1	1
GO:0072488	ammonium transmembrane transport	0.40501	0.6691	0.00635	0.5459	0.1135	0.21309	0.10248	0.06235	0.17279	0.27601	0.64242	0.49384
GO:0015696	ammonium transport	1	1	1	1	1	1	1	1	1	1	1	1
GO:0006167	AMP biosynthetic process	1	1	1	1	1	1	1	1	1	1	1	1
GO:0046033	AMP metabolic process	0.73603	0.69579	0.86448	0.37871	0.94533	0.84095	0.79585	0.82674	0.47602	0.69679	0.73279	0.21854
GO:0044209	AMP salvage	0.16218	0.01687	0.09442	0.26724	0.41997	0.52806	0.15147	0.00715	0.02117	0.26937	0.18776	0.69923
GO:0010021	amylopectin biosynthetic process	0.16947	0.43085	0.40759	0.79884	0.36811	0.65152	0.47023	0.19144	0.43427	0.25272	0.31192	0.65629
GO:2000896	amylopectin metabolic process	1	1	1	1	1	1	1	1	1	1	1	1
GO:0009660	amyloplast organization	0.50187	0.5089	0.96218	0.66705	0.98136	0.66789	0.96523	0.73395	0.3901	0.63111	0.20681	0.03473
GO:0031145	anaphase-promoting complex-dependent catabolic process	0.74185	0.71775	0.29125	0.70011	0.77347	0.95723	0.95768	0.74332	0.19424	0.69597	0.83276	0.03482
GO:0048532	anatomical structure arrangement	1	1	1	1	1	1	1	1	1	1	1	1
GO:0048856	anatomical structure development	0.14857	0.51961	0.06208	0.63428	0.88554	0.42037	0.17087	0.19837	0.03697	0.8973	0.03461	0.40528
GO:0048646	anatomical structure formation involved in morphogenesis	1	1	1	1	1	1	1	1	1	1	1	1
GO:0060249	anatomical structure homeostasis	1	1	1	1	1	1	1	1	1	1	1	1
GO:0071695	anatomical structure maturation	1	1	1	1	1	1	1	1	1	1	1	1
GO:0009653	anatomical structure morphogenesis	0.35226	0.80007	0.94063	0.9939	0.54051	0.7438	0.43289	0.94167	0.69354	0.15725	0.03909	0.32615
GO:0048466	androecium development	1	1	1	1	1	1	1	1	1	1	1	1
GO:0055081	anion homeostasis	1	1	1	1	1	1	1	1	1	1	1	1
GO:0098656	anion transmembrane transport	0.38885	0.14342	0.32267	0.20659	0.37012	0.95405	0.33266	0.48724	0.23928	0.18347	0.36603	0.59818
GO:0006820	anion transport	0.96834	0.96398	0.78869	0.80167	0.60865	0.98832	0.40105	0.71199	0.98209	0.97032	0.98491	0.82552
GO:0051211	anisotropic cell growth	0.25401	0.66364	0.22995	0.9252	0.152	0.3598	0.74672	0.44882	0.86033	0.55365	0.23763	0.2694
GO:0098916	anterograde trans-synaptic signaling	1	1	1	1	1	1	1	1	1	1	1	1
GO:0009901	anther dehiscence	0.49409	0.92778	0.60704	0.9815	0.80064	0.9217	0.13575	0.76785	0.55601	0.99844	0.99504	0.27728
GO:0048653	anther development	0.71329	0.98454	0.6436	0.91204	0.38847	0.37563	0.93722	0.6166	0.88131	0.53497	0.42626	0.36912
GO:0048658	anther wall tapetum development	0.81915	0.71712	0.34233	0.88077	0.41684	0.60556	0.41236	0.75709	0.47974	0.94489	0.53595	0.6199
GO:0009718	anthocyanin-containing compound biosynthetic process	0.17535	0.65418	0.04437	0.53314	0.83313	0.2451	0.54349	0.22054	0.12983	0.85439	0.31456	0.91867
GO:0046283	anthocyanin-containing compound metabolic process	0.89529	0.99472	0.96344	0.93719	0.77811	0.9651	0.88652	0.97147	0.8713	0.45193	0.23706	0.44539
GO:0042868	antisense RNA metabolic process	0.78649	0.98986	0.99639	0.90956	0.31288	0.98532	0.7733	0.90181	0.83222	0.93477	0.82821	0.76161
GO:0071041	antisense RNA transcript catabolic process	1	1	1	1	1	1	1	1	1	1	1	1
GO:0045176	apical protein localization	0.40758	0.7381	0.45718	0.98837	0.99748	0.98402	0.91821	0.72505	0.9279	0.21044	0.85801	0.15882
GO:0043289	apocarotenoid biosynthetic process	1	1	1	1	1	1	1	1	1	1	1	1
GO:0043288	apocarotenoid metabolic process	1	1	1	1	1	1	1	1	1	1	1	1
GO:0006915	apoptotic process	1	1	1	1	1	1	1	1	1	1	1	1
GO:0097190	apoptotic signaling pathway	1	1	1	1	1	1	1	1	1	1	1	1
GO:0031222	arabinan catabolic process	0.12067	0.04094	0.08808	0.17381	0.6806	0.23629	0.23779	0.28948	0.09398	1	0.77835	0.94742
GO:0031221	arabinan metabolic process	1	1	1	1	1	1	1	1	1	1	1	1
GO:0010405	arabinogalactan protein metabolic process	0.7415	0.85512	0.87601	0.54716	0.71337	0.41249	0.95004	0.96431	0.92002	0.1635	0.89079	0.34819
GO:0019566	arabinose metabolic process	1	1	1	1	1	1	1	1	1	1	1	1
GO:1903963	arachidonate transport	1	1	1	1	1	1	1	1	1	1	1	1
GO:0050482	arachidonic acid secretion	0.57534	0.82771	0.51827	0.71769	0.8982	0.81889	0.81702	0.99276	0.62876	0.06315	0.85217	0.42829
GO:0032011	ARF protein signal transduction	1	1	1	1	1	1	1	1	1	1	1	1
GO:0006526	arginine biosynthetic process	0.59984	0.32201	0.90016	0.11805	0.9052	0.79227	0.67072	0.49673	0.41437	0.62298	0.12659	0.53339
GO:0042450	arginine biosynthetic process via ornithine	0.06124	0.58927	0.7977	0.35628	0.98521	0.91208	0.94176	0.51597	0.66389	0.94947	0.23376	0.27439
GO:0006527	arginine catabolic process	0.29348	0.40587	0.22247	0.45291	0.97777	0.03374	0.30304	0.03576	0.03262	0.84417	0.04588	0.4255
GO:0019544	arginine catabolic process to glutamate	0.72332	0.53155	0.94879	0.50293	0.58299	0.56896	0.5745	0.20781	0.16832	0.7402	0.64551	0.63498
GO:0019493	arginine catabolic process to proline	1	1	1	1	1	1	1	1	1	1	1	1
GO:0010121	arginine catabolic process to proline via ornithine	0.72332	0.53155	0.94879	0.50293	0.58299	0.56896	0.5745	0.20781	0.16832	0.7402	0.64551	0.63498
GO:0006525	arginine metabolic process	1	1	1	1	1	1	1	1	1	1	1	1
GO:1903826	arginine transmembrane transport	0.82638	0.41381	0.95773	0.34143	0.92424	0.86486	0.93387	0.98272	0.50095	0.98505	0.99444	0.5592
GO:0015809	arginine transport	1	1	1	1	1	1	1	1	1	1	1	1
GO:0000053	argininosuccinate metabolic process	0.58473	0.81324	0.83768	0.47737	0.92008	0.99993	0.95125	0.54956	0.51628	0.73395	0.99943	0.43514
GO:0006420	arginyl-tRNA aminoacylation	0.58686	0.99627	0.99825	0.97944	0.17135	0.84276	0.26502	0.777	0.41214	0.83456	0.47737	0.76167
GO:0009073	aromatic amino acid family biosynthetic process	0.18375	0.44584	0.24276	0.3272	0.62631	0.33156	0.29613	0.74809	0.50011	0.05989	0.0057	0.3987
GO:0009095	aromatic amino acid family biosynthetic process, prephenate pathway	1	1	1	1	1	1	1	1	1	1	1	1
GO:0009074	aromatic amino acid family catabolic process	1	1	1	1	1	1	1	1	1	1	1	1
GO:0009072	aromatic amino acid family metabolic process	1	1	1	1	1	1	1	1	1	1	1	1
GO:0019438	aromatic compound biosynthetic process	0.87519	0.23777	0.79144	0.19664	0.19736	0.40408	0.27444	0.11881	0.63769	0.30188	0.60273	0.24662
GO:0019439	aromatic compound catabolic process	1	1	1	1	1	1	1	1	1	1	1	1
GO:0034314	Arp2/3 complex-mediated actin nucleation	0.57692	0.99218	0.66381	0.99741	0.86375	0.5597	0.87983	0.50198	0.68069	0.74574	0.75765	0.42945
GO:0033355	ascorbate glutathione cycle	0.99999	0.05131	0.80758	0.69944	0.3315	0.66755	0.49909	0.91478	0.75299	0.83429	0.54576	0.38404
GO:0006529	asparagine biosynthetic process	0.90368	0.73171	0.7206	0.26233	0.85176	0.96422	0.94203	0.78525	0.73219	0.80948	0.13471	0.82003
GO:0006528	asparagine metabolic process	0.977	0.3419	0.69855	0.40514	0.79876	0.92792	0.98817	0.39854	0.99848	0.60418	0.91481	0.78122
GO:0006421	asparaginyl-tRNA aminoacylation	0.86375	0.32229	0.46664	0.56814	0.73107	0.94122	0.81007	0.89981	0.64519	0.24864	0.98072	0.28553
GO:0009067	aspartate family amino acid biosynthetic process	1	1	1	1	1	1	1	1	1	1	1	1
GO:0009068	aspartate family amino acid catabolic process	1	1	1	1	1	1	1	1	1	1	1	1
GO:0009066	aspartate family amino acid metabolic process	1	1	1	1	1	1	1	1	1	1	1	1
GO:0006531	aspartate metabolic process	1	1	1	1	1	1	1	1	1	1	1	1
GO:0006422	aspartyl-tRNA aminoacylation	0.73186	0.49182	0.60741	0.80318	0.82861	0.59341	0.68228	0.64011	0.48329	0.74733	0.42738	0.29287
GO:0000912	assembly of actomyosin apparatus involved in cytokinesis	1	1	1	1	1	1	1	1	1	1	1	1
GO:1902407	assembly of actomyosin apparatus involved in mitotic cytokinesis	1	1	1	1	1	1	1	1	1	1	1	1
GO:1902626	assembly of large subunit precursor of preribosome	0.02339	0.06113	0.24088	0.96259	0.27731	0.13574	0.59515	0.05218	0.23214	0.05729	0.02734	0.08059
GO:0008356	asymmetric cell division	0.61362	0.14488	0.6823	0.33924	0.95089	0.94486	0.93822	0.99301	0.3139	0.01301	0.67104	0.77985
GO:0006754	ATP biosynthetic process	1	1	1	1	1	1	1	1	1	1	1	1
GO:0006757	ATP generation from ADP	1	1	1	1	1	1	1	1	1	1	1	1
GO:1990966	ATP generation from poly-ADP-D-ribose	0.46673	0.59666	0.9985	0.8076	0.39113	0.99921	0.62285	0.98758	0.71093	0.70632	0.93393	0.91657
GO:0046034	ATP metabolic process	0.36366	0.11141	0.72915	0.12436	0.47407	0.51575	0.67781	0.49263	0.52899	0.89317	0.46441	0.97336
GO:0042773	ATP synthesis coupled electron transport	0.19081	0.6244	0.77321	0.8103	0.6147	0.74663	0.89902	0.96965	0.84913	0.87418	0.47526	0.33454
GO:0015986	ATP synthesis coupled proton transport	0.97669	0.54959	0.83938	0.63951	0.54959	0.77191	0.62505	0.9395	0.99378	0.98619	0.60394	0.83757
GO:0015867	ATP transport	0.37012	0.44743	0.598	0.85017	0.98199	0.05417	0.85296	0.14885	0.91305	0.44032	0.09849	0.95933
GO:0043044	ATP-dependent chromatin remodeling	0.54465	0.78079	0.79788	0.73476	0.23665	0.85724	0.68523	0.9487	0.99122	0.17291	0.94355	0.9999
GO:0016255	attachment of GPI anchor to protein	0.95804	0.48856	0.79901	0.90961	0.82538	0.76639	0.9974	0.98862	0.99991	0.965	0.74343	0.99216
GO:0051315	attachment of mitotic spindle microtubules to kinetochore	0.44412	0.88988	0.93966	0.09094	0.99957	0.86785	0.91056	0.99996	0.68032	0.26545	0.75809	0.13397
GO:0008608	attachment of spindle microtubules to kinetochore	1	1	1	1	1	1	1	1	1	1	1	1
GO:0051316	attachment of spindle microtubules to kinetochore involved in meiotic chromosome segregation	1	1	1	1	1	1	1	1	1	1	1	1
GO:0000045	autophagosome assembly	0.2123	0.76721	0.88237	0.41916	0.52502	0.87965	0.77326	0.48729	0.07716	0.94753	0.47937	0.78374
GO:0097352	autophagosome maturation	0.28485	0.96163	0.41991	0.66013	0.01178	0.10561	0.01513	0.15924	0.97167	0.85942	0.90117	0.67095
GO:1905037	autophagosome organization	0.32732	0.796	0.57881	0.45435	0.95148	0.58735	0.98223	0.31108	0.21848	0.41575	0.2811	0.33593
GO:0006914	autophagy	0.7874	0.86539	0.83551	0.99915	0.32898	0.18196	0.8665	0.10519	0.175	0.13899	0.32056	0.07852
GO:0000422	autophagy of mitochondrion	0.3052	0.79276	0.86131	0.44508	0.66389	0.8471	0.53129	0.25611	0.23425	0.69499	0.53761	0.46026
GO:0044804	autophagy of nucleus	0.36864	0.67436	0.9767	0.11219	0.36285	0.766	0.43286	0.31515	0.27882	0.77612	0.31135	0.58211
GO:0030242	autophagy of peroxisome	0.86681	0.85236	0.809	0.87141	0.48718	0.76836	0.80527	0.97645	0.33403	0.13648	0.18007	0.20149
GO:0009851	auxin biosynthetic process	1	1	1	1	1	1	1	1	1	1	1	1
GO:0009852	auxin catabolic process	0.89848	0.22585	0.99512	0.33253	0.43155	0.71843	0.6888	0.94009	0.2537	0.94813	0.26096	0.3616
GO:0010315	auxin efflux	0.91197	0.84879	0.98249	0.55925	0.46569	0.16383	0.37175	0.90077	0.80301	0.44027	0.99496	0.8711
GO:0010252	auxin homeostasis	0.7176	0.78193	0.97943	0.04665	0.31767	0.50162	0.69277	0.99802	0.78489	0.68931	0.99245	0.93902
GO:0060919	auxin influx	1	1	1	1	1	1	1	1	1	1	1	1
GO:0009850	auxin metabolic process	0.95584	0.99871	0.88483	0.94964	0.77632	0.14856	0.30139	0.99688	0.09417	0.12273	0.49681	0.33833
GO:0009926	auxin polar transport	0.91343	0.73498	0.99999	0.33071	0.73252	0.49926	0.89897	0.92004	0.3967	0.17444	0.99056	0.73539
GO:0060918	auxin transport	0.72141	0.98924	0.99999	0.37059	0.6508	0.5329	0.51865	0.44468	0.98736	0.22465	0.96382	0.60213
GO:0009734	auxin-activated signaling pathway	0.12435	0.27979	0.02326	0.01308	0.21429	0.94869	0.05689	0.0987	0.99953	0.95755	0.61147	0.34952
GO:0009798	axis specification	1	1	1	1	1	1	1	1	1	1	1	1
GO:0045117	azole transmembrane transport	1	1	1	1	1	1	1	1	1	1	1	1
GO:0051016	barbed-end actin filament capping	0.58209	0.97205	0.44366	0.37127	0.76068	0.44979	0.74708	0.68269	0.73089	0.84098	0.99976	0.8555
GO:0016553	base conversion or substitution editing	1	1	1	1	1	1	1	1	1	1	1	1
GO:0006284	base-excision repair	0.35294	0.30691	0.1709	0.83579	0.66867	0.79853	0.58403	0.86582	0.31781	0.67909	0.85093	0.97463
GO:0006285	base-excision repair, AP site formation	0.50091	0.40151	0.87088	0.56225	0.57482	0.13681	0.81726	0.41604	0.45392	0.20824	0.39736	0.44085
GO:0097510	base-excision repair, AP site formation via deaminated base removal	0.31045	0.36598	0.47718	0.62188	0.32616	0.99999	0.18708	0.8892	0.24796	0.90659	0.92512	0.1969
GO:0006287	base-excision repair, gap-filling	0.34335	0.72042	0.99713	0.94453	0.98789	0.32192	0.9883	0.55579	0.44409	0.73395	0.74952	0.20982
GO:1990822	basic amino acid transmembrane transport	1	1	1	1	1	1	1	1	1	1	1	1
GO:0015802	basic amino acid transport	1	1	1	1	1	1	1	1	1	1	1	1
GO:0010540	basipetal auxin transport	0.40758	0.7381	0.45718	0.98837	0.99748	0.98402	0.91821	0.72505	0.9279	0.21044	0.85801	0.15882
GO:0042537	benzene-containing compound metabolic process	1	1	1	1	1	1	1	1	1	1	1	1
GO:0019483	beta-alanine biosynthetic process	0.35016	0.84044	0.99954	0.66407	0.61922	0.15941	0.97827	0.1531	0.42926	0.40613	0.27744	0.61873
GO:0033396	beta-alanine biosynthetic process via 3-ureidopropionate	0.31433	0.27107	0.98753	0.36524	0.81248	0.1915	0.93125	0.19055	0.51391	0.83832	0.27821	0.72189
GO:0019482	beta-alanine metabolic process	1	1	1	1	1	1	1	1	1	1	1	1
GO:0051274	beta-glucan biosynthetic process	1	1	1	1	1	1	1	1	1	1	1	1
GO:0051275	beta-glucan catabolic process	1	1	1	1	1	1	1	1	1	1	1	1
GO:0051273	beta-glucan metabolic process	1	1	1	1	1	1	1	1	1	1	1	1
GO:0022610	biological adhesion	1	1	1	1	1	1	1	1	1	1	1	1
GO:0051701	biological process involved in interaction with host	1	1	1	1	1	1	1	1	1	1	1	1
GO:0051702	biological process involved in interaction with symbiont	1	1	1	1	1	1	1	1	1	1	1	1
GO:0044419	biological process involved in interspecies interaction between organisms	1	1	1	1	1	1	1	1	1	1	1	1
GO:0051703	biological process involved in intraspecies interaction between organisms	1	1	1	1	1	1	1	1	1	1	1	1
GO:0044403	biological process involved in symbiotic interaction	1	1	1	1	1	1	1	1	1	1	1	1
GO:0065007	biological regulation	1	1	1	1	1	1	1	1	1	1	1	1
GO:0008150	biological_process	1	1	1	1	1	1	1	1	1	1	1	1
GO:0009058	biosynthetic process	0.64154	0.85682	0.65992	0.62661	0.23822	0.33524	0.65664	0.51424	0.22217	0.98028	0.21844	0.20065
GO:0009102	biotin biosynthetic process	0.99854	0.71232	0.92599	0.32579	0.47985	0.99555	0.64159	0.45367	0.78804	0.05048	0.45674	0.00911
GO:0006768	biotin metabolic process	1	1	1	1	1	1	1	1	1	1	1	1
GO:0009785	blue light signaling pathway	0.66856	0.78336	0.55398	0.94117	0.52652	0.15267	0.48467	0.36732	0.52544	0.44453	0.45924	0.41933
GO:0000494	box C/D RNA 3'-end processing	0.48303	0.26603	0.97726	0.64435	0.88446	0.38448	0.99517	0.11639	0.43396	0.23839	0.04131	0.78821
GO:0033967	box C/D RNA metabolic process	1	1	1	1	1	1	1	1	1	1	1	1
GO:0034963	box C/D RNA processing	1	1	1	1	1	1	1	1	1	1	1	1
GO:0000492	box C/D snoRNP assembly	0.97127	0.15263	0.75957	0.78094	0.31635	0.84876	0.18823	0.95399	0.48215	0.96096	0.55332	0.69633
GO:0000495	box H/ACA RNA 3'-end processing	0.05732	0.38502	0.76168	1	0.97104	0.20163	0.98326	0.53595	0.2291	0.25587	0.02941	0.3884
GO:0033979	box H/ACA RNA metabolic process	1	1	1	1	1	1	1	1	1	1	1	1
GO:0034964	box H/ACA RNA processing	1	1	1	1	1	1	1	1	1	1	1	1
GO:0000493	box H/ACA snoRNP assembly	0.64773	0.70726	0.5856	0.92778	0.67285	0.18978	0.82286	0.32305	0.27821	0.99337	0.15239	0.15481
GO:0009082	branched-chain amino acid biosynthetic process	0.65008	0.65584	0.79985	0.98809	0.80619	0.37654	0.29326	0.32622	0.12347	0.21425	0.09488	0.5768
GO:0009083	branched-chain amino acid catabolic process	0.80942	0.98604	0.75122	0.57778	0.09944	0.97198	0.57841	0.7112	0.67533	0.98945	0.60925	0.19731
GO:0009081	branched-chain amino acid metabolic process	1	1	1	1	1	1	1	1	1	1	1	1
GO:0016132	brassinosteroid biosynthetic process	0.67919	0.62567	0.46484	0.66048	0.80622	0.15353	0.46346	0.48264	0.64746	0.80622	0.15496	0.80977
GO:0010268	brassinosteroid homeostasis	0.888	0.39529	0.89911	0.94792	0.78714	0.22809	0.58867	0.73935	0.6169	0.98539	0.42951	0.79099
GO:0009742	brassinosteroid mediated signaling pathway	0.55619	0.61283	0.4596	0.69137	0.6423	0.78257	0.78318	0.22136	0.07861	0.20233	0.29984	0.8247
GO:0016131	brassinosteroid metabolic process	0.97651	0.67168	0.97607	0.99322	0.82213	0.6638	0.89937	0.86536	0.58295	0.99706	0.91859	0.9132
GO:0061137	bud dilation	0.95655	0.92836	0.58444	0.97989	0.36052	0.93103	0.30802	0.90446	0.56605	0.87406	0.94848	0.96887
GO:0090610	bundle sheath cell fate specification	0.92116	0.77195	0.61451	0.38133	0.45617	0.84418	0.88594	0.94748	0.51828	0.24303	0.62634	0.74617
GO:0019605	butyrate metabolic process	0.74489	0.94151	0.50595	0.61946	0.65497	0.23899	0.82442	0.16848	0.889	0.31541	0.7033	0.33808
GO:0015740	C4-dicarboxylate transport	1	1	1	1	1	1	1	1	1	1	1	1
GO:0090116	C-5 methylation of cytosine	0.86847	0.32203	0.3569	0.47664	0.64196	0.24213	0.63093	0.59901	0.33339	0.21916	0.2014	0.3782
GO:0080120	CAAX-box protein maturation	1	1	1	1	1	1	1	1	1	1	1	1
GO:0071586	CAAX-box protein processing	0.15467	0.20116	0.43725	0.99397	0.52883	0.71613	0.72899	0.3315	0.14487	0.77608	0.23434	0.79598
GO:0070574	cadmium ion transmembrane transport	0.24841	0.96425	0.79209	0.37856	0.8901	0.87852	0.78636	0.93059	0.08148	0.9351	0.06239	0.8696
GO:0015691	cadmium ion transport	1	1	1	1	1	1	1	1	1	1	1	1
GO:0036444	calcium import into the mitochondrion	0.92676	0.72954	0.76485	0.99845	0.9909	0.62558	0.99897	0.98596	0.96893	0.19231	0.99988	0.08904
GO:0055074	calcium ion homeostasis	1	1	1	1	1	1	1	1	1	1	1	1
GO:0070509	calcium ion import	1	1	1	1	1	1	1	1	1	1	1	1
GO:0070588	calcium ion transmembrane transport	0.04802	0.4747	0.02971	0.21631	0.02638	0.65258	0.07776	0.0114	0.55484	0.64801	0.4959	0.73805
GO:0006816	calcium ion transport	0.17532	0.22713	0.65166	0.42007	0.47805	0.39254	0.93887	0.39193	0.81337	0.91492	0.79003	0.17435
GO:0019722	calcium-mediated signaling	0.01013	0.5614	0.34397	0.07888	0.14373	0.96439	0.19332	0.07237	0.90887	0.65923	0.99309	0.885
GO:0052543	callose deposition in cell wall	0.35372	0.76785	0.5787	0.20403	0.98239	0.40482	0.58294	0.91011	0.85818	0.89742	0.55328	0.44518
GO:0080165	callose deposition in phloem sieve plate	0.38959	0.17104	0.9839	0.5438	0.74297	0.69488	0.96489	0.58812	0.76454	0.2291	0.28989	0.82047
GO:0052545	callose localization	1	1	1	1	1	1	1	1	1	1	1	1
GO:0010120	camalexin biosynthetic process	1	1	1	1	1	1	1	1	1	1	1	1
GO:0052317	camalexin metabolic process	1	1	1	1	1	1	1	1	1	1	1	1
GO:0002191	cap-dependent translational initiation	0.40863	0.81499	0.5984	0.52189	0.87129	0.19594	0.92876	0.36823	0.23867	0.95545	0.18279	0.35209
GO:0016051	carbohydrate biosynthetic process	1	1	1	1	1	1	1	1	1	1	1	1
GO:0016052	carbohydrate catabolic process	1	1	1	1	1	1	1	1	1	1	1	1
GO:1901137	carbohydrate derivative biosynthetic process	1	1	1	1	1	1	1	1	1	1	1	1
GO:1901136	carbohydrate derivative catabolic process	1	1	1	1	1	1	1	1	1	1	1	1
GO:1901135	carbohydrate derivative metabolic process	0.54653	0.14827	0.69388	0.87054	0.88123	0.94506	0.36076	0.21647	0.72881	0.45714	0.78834	0.49529
GO:1901264	carbohydrate derivative transport	1	1	1	1	1	1	1	1	1	1	1	1
GO:0033500	carbohydrate homeostasis	1	1	1	1	1	1	1	1	1	1	1	1
GO:0009756	carbohydrate mediated signaling	1	1	1	1	1	1	1	1	1	1	1	1
GO:0005975	carbohydrate metabolic process	0.25499	0.17588	0.0005	0.09863	0.11523	0.04498	0.21745	0.14743	0.43926	0.62556	0.65785	0.32875
GO:0046835	carbohydrate phosphorylation	0.34185	0.01363	0.72944	0.97661	0.61264	0.52059	0.74998	0.34857	0.34448	0.87371	0.40831	0.75654
GO:0034219	carbohydrate transmembrane transport	0.5727	0.3282	0.14765	0.02531	0.20134	0.85247	0.04554	0.64778	0.07968	0.11988	0.60756	0.12673
GO:0008643	carbohydrate transport	0.33221	0.99311	0.92121	0.696	0.81424	0.55053	0.9638	0.42502	0.2489	0.38606	0.24315	0.97106
GO:0015977	carbon fixation	0.0135	0.00014	0.83639	0.22481	0.37511	0.02255	0.07761	0.00397	0.74796	0.06716	0.63988	0.21241
GO:0015976	carbon utilization	0.28616	0.03212	0.17747	0.09082	0.99726	0.00462	0.27976	0.00345	0.44635	0.59801	0.21279	0.57971
GO:0046394	carboxylic acid biosynthetic process	1	1	1	1	1	1	1	1	1	1	1	1
GO:0046395	carboxylic acid catabolic process	1	1	1	1	1	1	1	1	1	1	1	1
GO:0019752	carboxylic acid metabolic process	0.22959	0.9032	0.27153	0.34639	0.047	0.72811	0.21221	0.10349	0.72915	0.50927	0.00809	0.56015
GO:1905039	carboxylic acid transmembrane transport	1	1	1	1	1	1	1	1	1	1	1	1
GO:0046942	carboxylic acid transport	1	1	1	1	1	1	1	1	1	1	1	1
GO:0032049	cardiolipin biosynthetic process	0.70303	0.15103	0.94042	0.96977	0.87478	0.02949	0.97773	0.47402	0.05303	0.32093	0.38961	0.72845
GO:0032048	cardiolipin metabolic process	1	1	1	1	1	1	1	1	1	1	1	1
GO:0016120	carotene biosynthetic process	0.66772	0.32001	0.54543	0.91435	0.22118	0.99781	0.19534	0.72561	0.22536	0.98764	0.33164	0.51333
GO:0016121	carotene catabolic process	0.87158	0.81854	0.33435	0.34489	0.6085	0.10308	0.60384	0.09333	0.77502	0.18798	0.84306	0.01496
GO:0016119	carotene metabolic process	1	1	1	1	1	1	1	1	1	1	1	1
GO:0016117	carotenoid biosynthetic process	0.9195	0.00438	0.45668	0.74888	0.07966	0.69576	0.05449	0.91746	0.94805	0.1766	0.80154	0.71756
GO:0016118	carotenoid catabolic process	1	1	1	1	1	1	1	1	1	1	1	1
GO:0016116	carotenoid metabolic process	0.47937	0.56555	0.80232	0.95495	0.62302	0.61311	0.9681	0.97017	0.51505	0.73131	0.65277	0.52639
GO:0048440	carpel development	0.8482	0.5568	0.66968	0.77521	0.38224	0.9489	0.45767	0.93395	0.39603	0.59388	0.28263	0.99627
GO:0009056	catabolic process	1	1	1	1	1	1	1	1	1	1	1	1
GO:0055080	cation homeostasis	1	1	1	1	1	1	1	1	1	1	1	1
GO:0098655	cation transmembrane transport	0.21501	0.33679	0.72834	0.92375	0.95401	0.97436	0.94945	0.81558	0.07391	0.95099	0.80564	0.50284
GO:0006812	cation transport	0.51236	0.72558	0.8646	0.97053	0.99998	0.66891	0.42364	0.83673	0.47299	0.44568	0.9897	0.67671
GO:0046705	CDP biosynthetic process	0.97165	0.46885	0.93337	0.17661	0.21656	0.83118	0.24578	0.84964	0.30757	0.28981	0.81122	0.74589
GO:0046704	CDP metabolic process	1	1	1	1	1	1	1	1	1	1	1	1
GO:0006657	CDP-choline pathway	0.99705	0.67763	0.93545	0.82747	0.38623	0.38615	0.63532	0.68518	0.99271	0.70474	0.27654	0.18712
GO:0016024	CDP-diacylglycerol biosynthetic process	0.097	0.46291	0.71106	0.99971	0.90782	0.62625	0.70371	0.89031	0.86627	0.43132	0.87267	0.11728
GO:0046341	CDP-diacylglycerol metabolic process	1	1	1	1	1	1	1	1	1	1	1	1
GO:0007155	cell adhesion	0.69876	0.66297	0.67193	0.88756	0.72229	0.92946	0.78874	0.99874	0.96308	0.6347	0.5875	0.94407
GO:0007569	cell aging	1	1	1	1	1	1	1	1	1	1	1	1
GO:0007154	cell communication	1	1	1	1	1	1	1	1	1	1	1	1
GO:0007049	cell cycle	0.87359	0.56769	0.88953	0.71114	0.79913	0.67723	0.85614	0.94732	0.42685	0.74953	0.90506	0.54681
GO:0007050	cell cycle arrest	0.698	0.82617	0.22929	0.86169	0.6613	0.12428	0.70581	0.15942	0.17099	0.66608	0.97938	0.97743
GO:0000075	cell cycle checkpoint	1	1	1	1	1	1	1	1	1	1	1	1
GO:0044786	cell cycle DNA replication	1	1	1	1	1	1	1	1	1	1	1	1
GO:1902292	cell cycle DNA replication initiation	1	1	1	1	1	1	1	1	1	1	1	1
GO:1902298	cell cycle DNA replication maintenance of fidelity	1	1	1	1	1	1	1	1	1	1	1	1
GO:1902294	cell cycle DNA replication termination	1	1	1	1	1	1	1	1	1	1	1	1
GO:0044843	cell cycle G1/S phase transition	1	1	1	1	1	1	1	1	1	1	1	1
GO:0044839	cell cycle G2/M phase transition	1	1	1	1	1	1	1	1	1	1	1	1
GO:0044770	cell cycle phase transition	1	1	1	1	1	1	1	1	1	1	1	1
GO:0022402	cell cycle process	1	1	1	1	1	1	1	1	1	1	1	1
GO:0008219	cell death	0.23101	0.6593	0.13544	0.74703	0.60088	0.92158	0.11819	0.16993	0.58439	0.65099	0.99681	0.81803
GO:0036473	cell death in response to oxidative stress	1	1	1	1	1	1	1	1	1	1	1	1
GO:0048468	cell development	1	1	1	1	1	1	1	1	1	1	1	1
GO:0030154	cell differentiation	0.71099	0.62271	0.85007	0.7039	0.07791	0.97464	0.26631	0.65303	0.84152	0.76449	0.87362	0.01217
GO:0051301	cell division	0.71124	0.71436	0.9471	0.55463	0.99995	0.96983	0.98868	0.96134	0.55693	0.99984	0.97931	0.64436
GO:0045165	cell fate commitment	1	1	1	1	1	1	1	1	1	1	1	1
GO:0001709	cell fate determination	0.11365	0.21758	0.27528	0.2895	0.45781	0.09599	0.95058	0.62493	0.68217	0.02423	0.84674	0.43688
GO:0001708	cell fate specification	0.40584	0.19994	0.71407	0.96838	0.06537	0.46324	0.24359	0.90144	0.68468	0.41683	0.57683	0.82178
GO:0016049	cell growth	1	1	1	1	1	1	1	1	1	1	1	1
GO:0034329	cell junction assembly	1	1	1	1	1	1	1	1	1	1	1	1
GO:0034330	cell junction organization	1	1	1	1	1	1	1	1	1	1	1	1
GO:0048469	cell maturation	1	1	1	1	1	1	1	1	1	1	1	1
GO:0016477	cell migration	0.34426	0.99967	0.16404	0.88986	0.39721	0.40143	0.21781	0.68261	0.90584	0.96716	0.2334	0.67152
GO:0000902	cell morphogenesis	0.25232	0.56498	0.93244	0.88671	0.99424	0.21851	0.9171	0.90937	0.58346	0.04962	0.52145	0.1597
GO:0000904	cell morphogenesis involved in differentiation	1	1	1	1	1	1	1	1	1	1	1	1
GO:0048870	cell motility	0.85873	0.39025	0.91395	0.5254	0.9215	0.9081	0.48191	0.90585	0.36098	0.34372	0.21326	0.69252
GO:0000919	cell plate assembly	0.88394	0.31294	0.97258	0.134	0.79832	0.89571	0.78473	0.49934	0.27468	0.78064	0.96867	0.48793
GO:0009920	cell plate formation involved in plant-type cell wall biogenesis	0.21379	0.95777	0.99795	0.67295	0.88066	0.3047	0.97768	0.46158	0.28589	0.94255	0.15486	0.77355
GO:0008283	cell population proliferation	0.25848	0.72561	0.11864	0.03171	0.47191	0.99903	0.65213	0.30983	0.38794	0.39092	0.23143	0.38993
GO:0030031	cell projection assembly	0.58676	0.99281	0.40511	0.94331	0.65719	0.63352	0.46671	0.82625	0.99969	0.53755	0.34477	0.81327
GO:0030030	cell projection organization	1	1	1	1	1	1	1	1	1	1	1	1
GO:0008037	cell recognition	1	1	1	1	1	1	1	1	1	1	1	1
GO:0045454	cell redox homeostasis	0.13918	0.00099	0.00068	0.57024	0.32177	0.23307	0.11874	0.01397	0.64921	0.2387	0.10159	0.20229
GO:0090529	cell septum assembly	1	1	1	1	1	1	1	1	1	1	1	1
GO:0007166	cell surface receptor signaling pathway	0.27292	0.10724	0.01804	0.03466	4.8e-05	0.41106	0.02652	0.70395	0.296	0.41471	0.62787	0.30184
GO:0009932	cell tip growth	0.14754	0.68127	0.31096	0.33586	0.14676	0.51978	0.13952	0.91076	0.96859	0.40472	0.38694	0.8991
GO:0006884	cell volume homeostasis	0.77179	0.8081	0.89941	0.68099	0.22075	0.25234	0.27314	0.88451	0.93832	0.94183	0.69439	0.96085
GO:0070726	cell wall assembly	1	1	1	1	1	1	1	1	1	1	1	1
GO:0034410	cell wall beta-glucan biosynthetic process	1	1	1	1	1	1	1	1	1	1	1	1
GO:0034406	cell wall beta-glucan metabolic process	1	1	1	1	1	1	1	1	1	1	1	1
GO:0042546	cell wall biogenesis	0.06111	0.00142	0.27018	0.09365	0.88964	0.48088	0.23386	0.25923	0.02626	0.01729	0.46674	0.01388
GO:0031506	cell wall glycoprotein biosynthetic process	1	1	1	1	1	1	1	1	1	1	1	1
GO:0010404	cell wall hydroxyproline-rich glycoprotein metabolic process	1	1	1	1	1	1	1	1	1	1	1	1
GO:0044038	cell wall macromolecule biosynthetic process	0.97509	0.66302	0.9747	0.93698	0.96337	0.96699	0.96096	0.96374	0.98298	0.24602	0.57515	0.92443
GO:0016998	cell wall macromolecule catabolic process	0.0006	0.47254	0.00012	0.04228	0.52631	0.04221	0.13167	0.015	0.00064	0.20206	0.29114	0.1131
GO:0044036	cell wall macromolecule metabolic process	1	1	1	1	1	1	1	1	1	1	1	1
GO:0000032	cell wall mannoprotein biosynthetic process	0.86854	0.8621	0.79009	0.15681	0.14146	0.48651	0.65866	0.88925	0.16182	0.96106	0.19123	0.75548
GO:0042545	cell wall modification	0.06105	0.83658	0.82031	0.62286	0.57943	0.69543	0.28464	0.34561	0.17734	0.30023	0.72955	0.81381
GO:0071555	cell wall organization	0.81875	0.27565	0.03847	0.00388	0.43567	0.28297	0.07678	0.11601	0.21282	0.07454	0.79973	0.00086
GO:0071554	cell wall organization or biogenesis	1	1	1	1	1	1	1	1	1	1	1	1
GO:0052325	cell wall pectin biosynthetic process	0.42602	0.97473	0.23405	0.99809	0.34884	0.22516	0.47496	0.30118	0.2664	0.66604	0.30006	0.88441
GO:0052546	cell wall pectin metabolic process	1	1	1	1	1	1	1	1	1	1	1	1
GO:0070592	cell wall polysaccharide biosynthetic process	1	1	1	1	1	1	1	1	1	1	1	1
GO:0044347	cell wall polysaccharide catabolic process	1	1	1	1	1	1	1	1	1	1	1	1
GO:0010383	cell wall polysaccharide metabolic process	1	1	1	1	1	1	1	1	1	1	1	1
GO:0010384	cell wall proteoglycan metabolic process	1	1	1	1	1	1	1	1	1	1	1	1
GO:0071433	cell wall repair	0.59481	0.8763	0.76077	0.16858	0.99116	0.50454	0.74425	0.42566	0.37998	0.94733	0.20908	0.1646
GO:0052386	cell wall thickening	1	1	1	1	1	1	1	1	1	1	1	1
GO:0098609	cell-cell adhesion	0.69323	0.18687	0.24672	0.99955	0.95225	0.5094	0.52146	0.30112	0.33937	0.22146	0.69038	0.42001
GO:0007043	cell-cell junction assembly	0.54283	0.54332	0.72459	0.99394	0.53986	0.49212	0.25776	0.15027	0.54649	0.88601	0.1981	0.93114
GO:0045216	cell-cell junction organization	1	1	1	1	1	1	1	1	1	1	1	1
GO:0007267	cell-cell signaling	0.18091	0.47679	0.81494	0.64803	0.55697	0.98158	0.8864	0.66653	0.54648	0.95645	0.88876	0.41765
GO:0045168	cell-cell signaling involved in cell fate commitment	0.9953	0.20566	0.51951	0.2111	0.96887	0.94748	0.8948	0.21427	0.20183	0.18675	0.68346	0.16039
GO:0006081	cellular aldehyde metabolic process	0.88645	0.38455	0.14272	0.11247	0.10847	0.00744	0.40307	0.00179	0.65589	0.07739	0.53441	0.33076
GO:0043446	cellular alkane metabolic process	1	1	1	1	1	1	1	1	1	1	1	1
GO:0043449	cellular alkene metabolic process	1	1	1	1	1	1	1	1	1	1	1	1
GO:0043605	cellular amide catabolic process	1	1	1	1	1	1	1	1	1	1	1	1
GO:0043603	cellular amide metabolic process	1	1	1	1	1	1	1	1	1	1	1	1
GO:0044106	cellular amine metabolic process	1	1	1	1	1	1	1	1	1	1	1	1
GO:0008652	cellular amino acid biosynthetic process	0.5748	0.0704	0.00548	0.45699	0.84138	0.13415	0.76958	0.14756	0.7918	0.27288	1.7e-05	0.82654
GO:0009063	cellular amino acid catabolic process	0.94421	0.75116	0.21269	0.73217	0.68826	0.41677	0.35142	0.16386	0.72303	0.36762	0.28483	0.51811
GO:0006520	cellular amino acid metabolic process	0.83564	0.74746	0.70688	0.34899	0.25174	0.69604	0.25965	0.30238	0.68263	0.7254	0.2771	0.36747
GO:0006725	cellular aromatic compound metabolic process	0.64874	0.40359	0.34641	0.15652	0.88474	0.1558	0.67565	0.18093	0.97259	0.17443	0.72572	0.79496
GO:0042401	cellular biogenic amine biosynthetic process	1	1	1	1	1	1	1	1	1	1	1	1
GO:0042402	cellular biogenic amine catabolic process	1	1	1	1	1	1	1	1	1	1	1	1
GO:0006576	cellular biogenic amine metabolic process	1	1	1	1	1	1	1	1	1	1	1	1
GO:0044249	cellular biosynthetic process	1	1	1	1	1	1	1	1	1	1	1	1
GO:0006874	cellular calcium ion homeostasis	0.37678	0.81382	0.37951	0.23726	0.09378	0.89009	0.09408	0.60697	0.51834	0.3305	0.32041	0.20662
GO:0034637	cellular carbohydrate biosynthetic process	1	1	1	1	1	1	1	1	1	1	1	1
GO:0044275	cellular carbohydrate catabolic process	1	1	1	1	1	1	1	1	1	1	1	1
GO:0044262	cellular carbohydrate metabolic process	0.25153	0.3635	0.68517	0.15909	0.15455	0.19575	0.7669	0.56856	0.30642	0.97593	0.25726	0.68672
GO:0044248	cellular catabolic process	1	1	1	1	1	1	1	1	1	1	1	1
GO:0030003	cellular cation homeostasis	1	1	1	1	1	1	1	1	1	1	1	1
GO:0055082	cellular chemical homeostasis	1	1	1	1	1	1	1	1	1	1	1	1
GO:0022607	cellular component assembly	1	1	1	1	1	1	1	1	1	1	1	1
GO:0010927	cellular component assembly involved in morphogenesis	1	1	1	1	1	1	1	1	1	1	1	1
GO:0044085	cellular component biogenesis	1	1	1	1	1	1	1	1	1	1	1	1
GO:0022411	cellular component disassembly	1	1	1	1	1	1	1	1	1	1	1	1
GO:0070589	cellular component macromolecule biosynthetic process	1	1	1	1	1	1	1	1	1	1	1	1
GO:0043954	cellular component maintenance	1	1	1	1	1	1	1	1	1	1	1	1
GO:0032989	cellular component morphogenesis	1	1	1	1	1	1	1	1	1	1	1	1
GO:0016043	cellular component organization	0.78827	0.99308	0.97784	0.78421	0.21135	0.82689	0.28812	0.54805	0.71474	0.72169	0.64826	0.91929
GO:0071840	cellular component organization or biogenesis	1	1	1	1	1	1	1	1	1	1	1	1
GO:0006878	cellular copper ion homeostasis	0.02986	0.28028	0.26895	0.01004	0.46006	0.9974	0.92347	0.79216	0.37708	0.87168	0.69064	0.96459
GO:0006968	cellular defense response	0.49709	0.16711	0.38176	0.23693	0.44334	0.22386	0.15286	0.33158	0.2031	0.40462	0.19	0.90762
GO:1990748	cellular detoxification	1	1	1	1	1	1	1	1	1	1	1	1
GO:0110095	cellular detoxification of aldehyde	1	1	1	1	1	1	1	1	1	1	1	1
GO:0098849	cellular detoxification of cadmium ion	0.49017	0.66303	0.68935	0.54585	0.99732	0.15444	0.99113	0.86607	0.57854	0.48053	0.9911	0.29412
GO:0048869	cellular developmental process	1	1	1	1	1	1	1	1	1	1	1	1
GO:0072503	cellular divalent inorganic cation homeostasis	1	1	1	1	1	1	1	1	1	1	1	1
GO:0006073	cellular glucan metabolic process	0.34788	0.51799	0.29166	0.69517	0.18805	0.8572	0.16288	0.5941	0.99987	0.93024	0.45283	0.73372
GO:0001678	cellular glucose homeostasis	0.39499	0.36988	0.64896	0.30023	0.75555	0.84603	0.83359	0.85345	0.9257	0.50615	0.8834	0.75611
GO:0070370	cellular heat acclimation	0.72346	0.40839	0.51786	0.41547	0.9588	0.98298	0.89639	0.99027	0.94962	0.43567	0.49993	0.48145
GO:0019725	cellular homeostasis	1	1	1	1	1	1	1	1	1	1	1	1
GO:0034754	cellular hormone metabolic process	1	1	1	1	1	1	1	1	1	1	1	1
GO:0006873	cellular ion homeostasis	0.93538	0.17243	0.5426	0.9994	0.29837	0.52999	0.18715	0.6284	0.87062	0.95291	0.79211	0.73612
GO:0006879	cellular iron ion homeostasis	0.24597	0.59421	0.7748	0.73335	0.25494	0.46739	0.23213	0.3267	0.67501	0.35433	0.04913	0.62664
GO:0046950	cellular ketone body metabolic process	1	1	1	1	1	1	1	1	1	1	1	1
GO:0042180	cellular ketone metabolic process	1	1	1	1	1	1	1	1	1	1	1	1
GO:0044242	cellular lipid catabolic process	1	1	1	1	1	1	1	1	1	1	1	1
GO:0044255	cellular lipid metabolic process	0.92266	0.29206	0.96358	0.6625	0.14098	0.81453	0.29021	0.65928	0.93656	0.8599	0.87703	0.48256
GO:0051641	cellular localization	1	1	1	1	1	1	1	1	1	1	1	1
GO:0034645	cellular macromolecule biosynthetic process	1	1	1	1	1	1	1	1	1	1	1	1
GO:0044265	cellular macromolecule catabolic process	1	1	1	1	1	1	1	1	1	1	1	1
GO:0070727	cellular macromolecule localization	1	1	1	1	1	1	1	1	1	1	1	1
GO:0044260	cellular macromolecule metabolic process	0.53576	0.78512	0.78194	0.89917	0.9267	0.99637	0.93221	0.81505	0.81288	0.73955	0.52931	0.63228
GO:0030026	cellular manganese ion homeostasis	0.26424	0.4148	0.9859	0.22025	0.53342	0.16123	0.9727	0.98622	0.68463	0.82226	0.08406	0.06932
GO:0043094	cellular metabolic compound salvage	1	1	1	1	1	1	1	1	1	1	1	1
GO:0044237	cellular metabolic process	0.95529	0.21751	0.63754	0.76005	0.84771	0.92712	0.9726	0.98278	0.96406	0.65932	0.57815	0.73502
GO:0006875	cellular metal ion homeostasis	0.55442	0.76975	0.67678	0.61872	0.14597	0.93004	0.58669	0.99224	0.19905	0.77618	0.82821	0.98457
GO:0042398	cellular modified amino acid biosynthetic process	1	1	1	1	1	1	1	1	1	1	1	1
GO:0042219	cellular modified amino acid catabolic process	1	1	1	1	1	1	1	1	1	1	1	1
GO:0006575	cellular modified amino acid metabolic process	1	1	1	1	1	1	1	1	1	1	1	1
GO:0030004	cellular monovalent inorganic cation homeostasis	1	1	1	1	1	1	1	1	1	1	1	1
GO:0044271	cellular nitrogen compound biosynthetic process	1	1	1	1	1	1	1	1	1	1	1	1
GO:0044270	cellular nitrogen compound catabolic process	1	1	1	1	1	1	1	1	1	1	1	1
GO:0034641	cellular nitrogen compound metabolic process	1	1	1	1	1	1	1	1	1	1	1	1
GO:0098869	cellular oxidant detoxification	0.16954	0.02239	0.08984	0.06674	0.49361	0.02812	0.73449	0.02454	0.0529	0.00045	0.04531	0.21698
GO:0033692	cellular polysaccharide biosynthetic process	1	1	1	1	1	1	1	1	1	1	1	1
GO:0044247	cellular polysaccharide catabolic process	1	1	1	1	1	1	1	1	1	1	1	1
GO:0044264	cellular polysaccharide metabolic process	1	1	1	1	1	1	1	1	1	1	1	1
GO:0030007	cellular potassium ion homeostasis	0.97459	0.16701	0.39122	0.51476	0.21808	0.8348	0.24803	0.84824	0.6718	0.76158	0.49728	0.9106
GO:0009987	cellular process	0.23438	0.70893	0.77352	0.89479	0.80947	0.04069	0.64033	0.88957	0.80393	0.87292	0.92103	0.22181
GO:0022412	cellular process involved in reproduction in multicellular organism	1	1	1	1	1	1	1	1	1	1	1	1
GO:0044257	cellular protein catabolic process	0.34283	0.40327	0.54942	0.62886	0.49928	0.24154	0.58616	0.14277	0.58214	0.21735	0.20725	0.31377
GO:0043624	cellular protein complex disassembly	1	1	1	1	1	1	1	1	1	1	1	1
GO:0034613	cellular protein localization	0.90761	0.74486	0.76523	0.89645	0.21945	0.99943	0.04087	0.99934	0.98872	0.93782	0.91693	0.76728
GO:0044267	cellular protein metabolic process	1	1	1	1	1	1	1	1	1	1	1	1
GO:0006464	cellular protein modification process	0.60744	0.76102	0.88224	0.44381	0.83179	0.30024	0.77579	0.51502	0.42224	0.53809	0.44406	0.93728
GO:0034622	cellular protein-containing complex assembly	0.59146	0.2082	0.2792	0.30724	0.57508	0.85844	0.98637	0.23718	0.6774	0.32643	0.0026	0.81767
GO:0034629	cellular protein-containing complex localization	1	1	1	1	1	1	1	1	1	1	1	1
GO:0045333	cellular respiration	0.03985	0.99882	0.06147	0.99849	0.45523	0.99992	0.43779	0.974	0.30758	0.36569	0.29012	0.41935
GO:0071214	cellular response to abiotic stimulus	1	1	1	1	1	1	1	1	1	1	1	1
GO:0071215	cellular response to abscisic acid stimulus	1	1	1	1	1	1	1	1	1	1	1	1
GO:0071485	cellular response to absence of light	0.93983	0.5141	0.88116	0.95429	0.87004	0.50728	0.92477	0.39053	0.81931	0.1969	0.40262	0.88244
GO:0071229	cellular response to acid chemical	1	1	1	1	1	1	1	1	1	1	1	1
GO:0097306	cellular response to alcohol	1	1	1	1	1	1	1	1	1	1	1	1
GO:0110096	cellular response to aldehyde	1	1	1	1	1	1	1	1	1	1	1	1
GO:0034198	cellular response to amino acid starvation	0.81265	0.30358	0.48454	0.3583	0.63855	0.48407	0.9326	0.75798	0.91534	0.55409	0.57001	0.89855
GO:0071230	cellular response to amino acid stimulus	0.15888	0.24484	0.96273	0.42003	0.35817	0.96351	0.7855	0.95435	0.29872	0.61956	0.78993	0.30453
GO:0071318	cellular response to ATP	1	1	1	1	1	1	1	1	1	1	1	1
GO:0071365	cellular response to auxin stimulus	0.74957	0.80975	0.32073	0.31754	0.25209	0.24501	0.21698	0.9126	0.43735	0.30105	0.31237	0.67151
GO:0071216	cellular response to biotic stimulus	1	1	1	1	1	1	1	1	1	1	1	1
GO:0071483	cellular response to blue light	0.69902	0.44935	0.42598	0.81901	0.26021	0.40128	0.13779	0.38029	0.20275	0.48385	0.51792	0.74322
GO:0071367	cellular response to brassinosteroid stimulus	1	1	1	1	1	1	1	1	1	1	1	1
GO:0071276	cellular response to cadmium ion	1	1	1	1	1	1	1	1	1	1	1	1
GO:0071277	cellular response to calcium ion	0.79775	0.73983	0.94797	0.55639	0.2337	0.0634	0.2215	0.22422	0.63211	0.43284	0.07038	0.86962
GO:0071322	cellular response to carbohydrate stimulus	1	1	1	1	1	1	1	1	1	1	1	1
GO:0071244	cellular response to carbon dioxide	0.88327	0.6845	0.99989	0.91066	0.75696	0.96393	0.99562	0.85788	0.98536	0.48138	0.8854	0.77868
GO:0070887	cellular response to chemical stimulus	1	1	1	1	1	1	1	1	1	1	1	1
GO:0062197	cellular response to chemical stress	1	1	1	1	1	1	1	1	1	1	1	1
GO:0071323	cellular response to chitin	0.2915	0.83967	0.16792	0.86456	0.15107	0.25586	0.16615	0.23951	0.27107	0.99391	0.50406	0.76104
GO:0070417	cellular response to cold	0.80393	0.77652	0.12602	0.61912	0.12486	0.10354	0.07499	0.15183	0.7435	0.44378	0.79835	0.66341
GO:0071368	cellular response to cytokinin stimulus	1	1	1	1	1	1	1	1	1	1	1	1
GO:0036294	cellular response to decreased oxygen levels	1	1	1	1	1	1	1	1	1	1	1	1
GO:0071324	cellular response to disaccharide stimulus	1	1	1	1	1	1	1	1	1	1	1	1
GO:0006974	cellular response to DNA damage stimulus	0.99778	0.78065	0.84685	0.46381	0.4417	0.64964	0.85326	0.19379	0.91229	0.88982	0.79056	0.835
GO:0035690	cellular response to drug	1	1	1	1	1	1	1	1	1	1	1	1
GO:0071495	cellular response to endogenous stimulus	1	1	1	1	1	1	1	1	1	1	1	1
GO:0104004	cellular response to environmental stimulus	1	1	1	1	1	1	1	1	1	1	1	1
GO:0071369	cellular response to ethylene stimulus	0.49719	0.1671	0.38142	0.23689	0.44259	0.22408	0.15265	0.33163	0.20311	0.40497	0.19019	0.90731
GO:0071217	cellular response to external biotic stimulus	0.91565	0.69763	0.6645	0.89822	0.92738	0.8791	0.62014	0.58667	0.74352	0.96473	0.19594	0.40001
GO:0071496	cellular response to external stimulus	1	1	1	1	1	1	1	1	1	1	1	1
GO:0031668	cellular response to extracellular stimulus	1	1	1	1	1	1	1	1	1	1	1	1
GO:0071490	cellular response to far red light	1	1	1	1	1	1	1	1	1	1	1	1
GO:0071398	cellular response to fatty acid	1	1	1	1	1	1	1	1	1	1	1	1
GO:0071497	cellular response to freezing	0.93993	0.65728	0.32281	0.52618	0.86783	0.3516	0.81055	0.28344	0.93753	0.20955	0.72617	0.22324
GO:0071480	cellular response to gamma radiation	0.89734	0.25644	0.87713	0.505	0.91243	0.25017	0.99701	0.90529	0.39155	0.07484	0.92351	0.08733
GO:0071370	cellular response to gibberellin stimulus	1	1	1	1	1	1	1	1	1	1	1	1
GO:0042149	cellular response to glucose starvation	0.37298	0.43316	0.36285	0.66561	0.22778	0.92982	0.41788	0.97759	0.34844	0.1568	0.7214	0.39054
GO:0071333	cellular response to glucose stimulus	0.21081	0.76746	0.31062	0.99924	0.14845	0.69664	0.20914	0.99785	0.19285	0.95839	0.14573	0.65406
GO:0034605	cellular response to heat	0.04556	0.75038	0.19919	0.47748	0.07686	0.00237	0.01398	0.43607	0.67878	0.04664	0.21032	0.46641
GO:0071331	cellular response to hexose stimulus	1	1	1	1	1	1	1	1	1	1	1	1
GO:0071486	cellular response to high light intensity	0.70556	0.26222	0.34677	0.09946	0.85007	0.0498	0.56322	0.18567	0.65656	0.79312	0.57136	0.90184
GO:0032870	cellular response to hormone stimulus	1	1	1	1	1	1	1	1	1	1	1	1
GO:0071456	cellular response to hypoxia	1	1	1	1	1	1	1	1	1	1	1	1
GO:0071241	cellular response to inorganic substance	1	1	1	1	1	1	1	1	1	1	1	1
GO:0071479	cellular response to ionizing radiation	0.82379	0.88682	0.81627	0.5856	0.69906	0.96684	0.79921	0.99986	0.95066	0.57911	0.89531	0.45587
GO:0071395	cellular response to jasmonic acid stimulus	0.24671	0.45183	0.86027	0.61556	0.22897	0.58694	0.16543	0.16693	0.52624	0.88741	0.50839	0.98779
GO:0071484	cellular response to light intensity	0.67512	0.27918	0.44634	0.14305	0.92456	0.81932	0.56986	0.94012	0.9612	0.51384	0.52545	0.41972
GO:0071482	cellular response to light stimulus	0.99233	0.02848	0.62068	0.55843	0.36775	0.55195	0.29866	0.52035	0.18735	0.68885	0.73363	0.06284
GO:0071396	cellular response to lipid	1	1	1	1	1	1	1	1	1	1	1	1
GO:0071260	cellular response to mechanical stimulus	0.57861	0.54388	0.59232	0.62175	0.76193	0.33456	0.85885	0.2673	0.17399	0.51833	0.8045	0.51491
GO:0071248	cellular response to metal ion	1	1	1	1	1	1	1	1	1	1	1	1
GO:0071218	cellular response to misfolded protein	0.48467	0.95722	0.91109	0.84241	0.49685	0.64237	0.55579	0.3347	0.65059	0.99981	0.99667	0.88345
GO:0071219	cellular response to molecule of bacterial origin	0.20073	0.73356	0.15512	0.715	0.07454	0.92422	0.18645	0.76352	0.41199	0.53277	0.0353	0.08226
GO:0071326	cellular response to monosaccharide stimulus	1	1	1	1	1	1	1	1	1	1	1	1
GO:0071249	cellular response to nitrate	0.69572	0.65871	0.19159	0.2549	0.96623	0.90593	0.87192	0.55228	0.28292	0.72085	0.38036	0.63359
GO:1901699	cellular response to nitrogen compound	1	1	1	1	1	1	1	1	1	1	1	1
GO:0043562	cellular response to nitrogen levels	0.6677	0.41278	0.33604	0.49269	0.87392	0.29181	0.6341	0.47368	0.5833	0.59579	0.16662	0.87912
GO:0006995	cellular response to nitrogen starvation	0.01734	0.75729	0.21775	0.43783	0.4222	0.26224	0.46596	0.20583	0.13981	0.60601	0.02826	0.63381
GO:0031669	cellular response to nutrient levels	1	1	1	1	1	1	1	1	1	1	1	1
GO:0071407	cellular response to organic cyclic compound	1	1	1	1	1	1	1	1	1	1	1	1
GO:0071310	cellular response to organic substance	1	1	1	1	1	1	1	1	1	1	1	1
GO:0071417	cellular response to organonitrogen compound	1	1	1	1	1	1	1	1	1	1	1	1
GO:0071470	cellular response to osmotic stress	1	1	1	1	1	1	1	1	1	1	1	1
GO:0034599	cellular response to oxidative stress	0.0144	0.01168	0.20852	0.17516	0.81972	0.05935	0.40918	0.0372	0.26835	0.45882	0.78123	0.43172
GO:0071453	cellular response to oxygen levels	1	1	1	1	1	1	1	1	1	1	1	1
GO:0071450	cellular response to oxygen radical	1	1	1	1	1	1	1	1	1	1	1	1
GO:1901701	cellular response to oxygen-containing compound	1	1	1	1	1	1	1	1	1	1	1	1
GO:0071457	cellular response to ozone	0.67496	0.27921	0.44633	0.14305	0.92459	0.81939	0.56982	0.94014	0.96122	0.51391	0.52551	0.41963
GO:0016036	cellular response to phosphate starvation	0.7787	0.55353	0.91453	0.65512	0.64398	0.44041	0.73252	0.40398	0.98262	0.07429	0.98559	0.38194
GO:0051365	cellular response to potassium ion starvation	0.5635	0.89781	0.83489	0.61324	0.92023	0.78513	0.99498	0.9187	0.31853	0.87242	0.78241	0.96333
GO:0071478	cellular response to radiation	1	1	1	1	1	1	1	1	1	1	1	1
GO:1902170	cellular response to reactive nitrogen species	1	1	1	1	1	1	1	1	1	1	1	1
GO:0034614	cellular response to reactive oxygen species	1	1	1	1	1	1	1	1	1	1	1	1
GO:0071489	cellular response to red or far red light	1	1	1	1	1	1	1	1	1	1	1	1
GO:0071446	cellular response to salicylic acid stimulus	0.49679	0.16718	0.38111	0.23703	0.44277	0.22393	0.1527	0.3312	0.20313	0.4046	0.19012	0.90766
GO:0071472	cellular response to salt stress	0.71304	0.43774	0.72224	0.38724	0.82517	0.49444	0.21054	0.59216	0.459	0.48913	0.1604	0.41017
GO:0071452	cellular response to singlet oxygen	0.72431	0.60194	0.77755	0.59709	0.65272	0.4196	0.35334	0.73755	0.65012	0.80882	0.18205	0.81293
GO:0009267	cellular response to starvation	0.54965	0.12109	0.97026	0.42345	0.83523	0.55428	0.75279	0.9321	0.89946	0.03664	0.18543	0.16815
GO:0071383	cellular response to steroid hormone stimulus	1	1	1	1	1	1	1	1	1	1	1	1
GO:0071501	cellular response to sterol depletion	1	1	1	1	1	1	1	1	1	1	1	1
GO:0051716	cellular response to stimulus	0.10138	0.8456	0.93147	0.9689	0.70996	0.34237	0.86231	0.80746	0.23469	0.95078	0.05551	0.94834
GO:0033554	cellular response to stress	1	1	1	1	1	1	1	1	1	1	1	1
GO:0071329	cellular response to sucrose stimulus	0.67496	0.27921	0.44633	0.14305	0.92459	0.81939	0.56982	0.94014	0.96122	0.51391	0.52551	0.41963
GO:0009970	cellular response to sulfate starvation	0.81533	0.99428	0.62922	0.93366	0.63046	0.56309	0.79189	0.44377	0.30167	0.22874	0.22529	0.4905
GO:0071451	cellular response to superoxide	1	1	1	1	1	1	1	1	1	1	1	1
GO:0035967	cellular response to topologically incorrect protein	1	1	1	1	1	1	1	1	1	1	1	1
GO:0097237	cellular response to toxic substance	1	1	1	1	1	1	1	1	1	1	1	1
GO:0071327	cellular response to trehalose stimulus	0.18593	0.9279	0.13684	0.93607	0.165	0.65757	0.17176	0.44217	0.15698	0.92623	0.21626	0.9909
GO:0034620	cellular response to unfolded protein	0.38374	0.84736	0.3165	0.04112	0.00014	0.45623	0.00041	0.17784	0.63593	0.62159	0.31355	0.89167
GO:0034644	cellular response to UV	1	1	1	1	1	1	1	1	1	1	1	1
GO:0071492	cellular response to UV-A	0.70556	0.26222	0.34677	0.09946	0.85007	0.0498	0.56322	0.18567	0.65656	0.79312	0.57136	0.90184
GO:0071493	cellular response to UV-B	0.84584	0.20651	0.57903	0.54227	0.59986	0.72206	0.18497	0.83094	0.88809	0.78252	0.14508	0.19339
GO:0098586	cellular response to virus	0.21427	0.29658	0.74918	0.63322	0.83832	0.66882	0.43012	0.77788	0.70538	0.25096	0.64802	0.25229
GO:0042631	cellular response to water deprivation	0.74767	0.614	0.6904	0.21877	0.58635	0.68493	0.59644	0.49969	0.53959	0.12858	0.23743	0.62007
GO:0071462	cellular response to water stimulus	1	1	1	1	1	1	1	1	1	1	1	1
GO:0071466	cellular response to xenobiotic stimulus	1	1	1	1	1	1	1	1	1	1	1	1
GO:0071481	cellular response to X-ray	0.89734	0.25644	0.87713	0.505	0.91243	0.25017	0.99701	0.90529	0.39155	0.07484	0.92351	0.08733
GO:0090156	cellular sphingolipid homeostasis	0.73731	0.23421	0.20478	0.71055	0.51662	0.61868	0.52239	0.71542	0.65171	0.58776	0.54826	0.58692
GO:0046916	cellular transition metal ion homeostasis	1	1	1	1	1	1	1	1	1	1	1	1
GO:0006882	cellular zinc ion homeostasis	0.18311	0.99956	0.5647	0.66556	0.92176	0.82245	0.83239	0.43847	0.46876	0.74982	0.81424	0.75816
GO:0030244	cellulose biosynthetic process	0.35256	0.32282	0.13655	0.12571	0.27244	0.9175	0.16615	0.29824	0.37424	0.89379	0.24769	0.35438
GO:0030245	cellulose catabolic process	0.99831	0.53895	0.62872	0.42594	0.56573	0.65594	0.58829	0.60998	0.74113	0.63702	0.64825	0.67251
GO:0030243	cellulose metabolic process	1	1	1	1	1	1	1	1	1	1	1	1
GO:0010215	cellulose microfibril organization	0.568	0.62128	0.75349	0.3826	0.31878	0.22192	0.76611	0.12868	0.76054	0.00707	0.96676	0.04573
GO:0061641	CENP-A containing chromatin organization	1	1	1	1	1	1	1	1	1	1	1	1
GO:0034080	CENP-A containing nucleosome assembly	0.6541	0.166	0.50463	0.26398	0.45919	0.99954	0.51809	0.82556	0.99302	0.76642	0.40898	0.74159
GO:0098653	centromere clustering	0.93136	0.99938	0.87543	0.57301	0.99456	0.85258	0.89277	0.58909	0.81507	0.23945	0.98171	0.27142
GO:0034508	centromere complex assembly	0.70896	0.73977	0.6294	0.83602	0.54396	0.42803	0.69828	0.69439	0.99762	0.55621	0.63132	0.99367
GO:0072765	centromere localization	1	1	1	1	1	1	1	1	1	1	1	1
GO:0070601	centromeric sister chromatid cohesion	1	1	1	1	1	1	1	1	1	1	1	1
GO:1902389	ceramide 1-phosphate transport	0.78508	0.48698	0.70217	0.22796	0.40072	0.44254	0.13552	0.39373	0.38729	0.34469	0.41997	0.93451
GO:0046513	ceramide biosynthetic process	0.52935	0.99953	0.25654	0.83171	0.65622	0.68571	0.68494	0.36507	0.76014	0.67759	0.04815	0.6704
GO:0046514	ceramide catabolic process	0.59507	0.23239	0.6092	0.92724	0.89244	0.58572	0.98033	0.59496	0.78963	0.86043	0.69606	0.99764
GO:0006672	ceramide metabolic process	0.63543	0.30175	0.31549	0.38442	0.37344	0.28447	0.51356	0.92679	0.36876	0.09987	0.13564	0.95833
GO:0035627	ceramide transport	1	1	1	1	1	1	1	1	1	1	1	1
GO:0051085	chaperone cofactor-dependent protein refolding	0.06831	0.98239	0.25202	0.36175	0.00259	0.59765	0.00277	0.13226	0.71654	0.03432	0.01621	0.08568
GO:0051131	chaperone-mediated protein complex assembly	0.25629	0.73644	0.40818	0.84887	0.59434	0.33751	0.73124	0.99968	0.13267	0.36373	0.87682	0.6651
GO:0061077	chaperone-mediated protein folding	0.04965	0.40264	0.15342	0.39742	0.11304	0.10124	0.02033	0.0121	0.36032	0.35356	0.23988	0.13232
GO:0072321	chaperone-mediated protein transport	0.80774	0.9046	0.9103	0.45115	0.61208	0.19097	0.69191	0.19365	0.03845	0.10982	0.02033	0.06866
GO:0019988	charged-tRNA amino acid modification	0.82505	0.60563	0.89927	0.74385	0.45858	0.3952	0.54144	0.98207	0.99658	0.39978	0.94254	0.49977
GO:0048878	chemical homeostasis	1	1	1	1	1	1	1	1	1	1	1	1
GO:0007268	chemical synaptic transmission	1	1	1	1	1	1	1	1	1	1	1	1
GO:0006935	chemotaxis	1	1	1	1	1	1	1	1	1	1	1	1
GO:0051026	chiasma assembly	0.81482	0.83214	0.76185	0.72561	0.82055	0.82409	0.90001	0.78534	0.68613	0.69289	0.82475	0.24849
GO:0006032	chitin catabolic process	0.0002	0.43509	4.6e-05	0.02031	0.49759	0.07091	0.06584	0.03752	0.00236	0.10124	0.50795	0.23214
GO:0006030	chitin metabolic process	1	1	1	1	1	1	1	1	1	1	1	1
GO:0055064	chloride ion homeostasis	0.87853	0.89895	0.94838	0.72747	0.46987	0.35503	0.52265	0.99049	0.84621	0.97048	0.9787	0.54812
GO:1902476	chloride transmembrane transport	0.72257	0.43372	0.76713	0.66704	0.02287	1	0.34451	0.95334	0.99031	0.48464	0.77872	0.54505
GO:0006821	chloride transport	0.09248	0.48566	0.49122	0.81274	0.67673	0.54349	0.17876	0.01171	0.7265	0.37289	0.40237	0.72609
GO:0015995	chlorophyll biosynthetic process	0.09132	2.4e-06	0.00061	0.01556	0.36698	0.00886	0.00066	3.3e-05	0.00646	0.70948	0.07878	0.72687
GO:0015996	chlorophyll catabolic process	0.69004	0.78911	0.95927	0.50908	0.90799	0.2715	0.58219	0.12329	0.2926	0.30171	0.12525	0.35997
GO:0033354	chlorophyll cycle	0.45928	0.28193	0.30946	0.87144	0.28756	0.79169	0.24565	0.52933	0.95391	0.99637	0.42025	0.84457
GO:0015994	chlorophyll metabolic process	0.12243	0.07992	0.25098	0.54386	0.24339	0.09661	0.01609	0.04112	0.25385	0.88149	0.66779	0.57699
GO:0009904	chloroplast accumulation movement	0.74779	0.35269	0.01347	0.86682	0.30073	0.0497	0.08203	0.04309	0.90429	0.39901	0.28621	0.18031
GO:0009903	chloroplast avoidance movement	0.81495	0.35269	0.052	0.99876	0.50358	0.1732	0.25267	0.15525	0.90429	0.3837	0.28621	0.18031
GO:1904821	chloroplast disassembly	0.99242	0.53563	0.83582	0.52388	0.25642	0.45014	0.42274	0.11584	0.65121	0.54177	0.30248	0.52305
GO:0010020	chloroplast fission	0.02719	0.19561	0.00959	0.26033	0.38043	0.17843	0.20737	0.00893	0.99459	0.76257	0.02514	0.76522
GO:0019750	chloroplast localization	0.98044	0.4836	0.49579	0.32163	0.55745	0.996	0.26074	0.8884	0.91899	0.70884	0.839	0.49918
GO:0010239	chloroplast mRNA processing	0.45353	0.18083	0.84242	0.11087	0.18847	0.73391	0.35846	0.34474	0.93074	0.82507	0.57812	0.68957
GO:0009658	chloroplast organization	0.77642	0.0512	0.50204	0.09063	0.68149	0.09827	0.82329	0.01923	0.35001	0.49942	0.00434	0.97878
GO:0033614	chloroplast proton-transporting ATP synthase complex assembly	0.9741	0.16345	0.27177	0.16117	0.18873	0.99921	0.16631	0.85042	0.47839	0.26536	0.22219	0.26731
GO:0009902	chloroplast relocation	0.45182	0.45169	0.92895	0.90679	0.63794	0.40153	0.60087	0.06014	0.67937	0.8575	0.55797	0.82272
GO:1900865	chloroplast RNA modification	0.94938	0.85681	0.26435	0.78192	0.92274	0.21112	0.98199	0.972	0.68479	0.3474	0.59885	0.16515
GO:0031425	chloroplast RNA processing	0.35786	0.12082	0.51805	0.92258	0.97507	0.24244	0.95163	0.504	0.17527	0.82226	0.0233	0.37538
GO:1901259	chloroplast rRNA processing	0.79814	0.35315	0.14244	0.67381	0.35462	0.07899	0.13115	0.0014	0.30907	0.74821	0.00818	0.90162
GO:0010019	chloroplast-nucleus signaling pathway	0.91358	0.43573	0.92234	0.85345	0.97532	0.70796	0.4423	0.4156	0.62154	0.8881	0.72523	0.6905
GO:0010478	chlororespiration	0.85057	0.15046	0.6807	0.15314	0.97918	0.99145	0.94678	0.99512	0.97449	0.41989	0.70708	0.17899
GO:0030301	cholesterol transport	1	1	1	1	1	1	1	1	1	1	1	1
GO:0019695	choline metabolic process	1	1	1	1	1	1	1	1	1	1	1	1
GO:0009423	chorismate biosynthetic process	0.40548	0.15801	0.06427	0.58182	0.32398	0.13707	0.08542	0.21919	0.2756	0.21514	0.00161	0.47544
GO:0046417	chorismate metabolic process	0.20281	0.82391	0.59618	0.5555	0.8217	0.1138	0.97473	0.82391	0.31251	0.27766	0.19599	0.70676
GO:0031497	chromatin assembly	1	1	1	1	1	1	1	1	1	1	1	1
GO:0006333	chromatin assembly or disassembly	0.66654	0.03699	0.20385	0.15338	0.30864	0.15858	0.43268	0.2141	0.75242	0.05111	0.43248	0.1478
GO:0031498	chromatin disassembly	1	1	1	1	1	1	1	1	1	1	1	1
GO:0070827	chromatin maintenance	0.88485	0.40143	0.96225	0.99976	0.13508	0.85529	0.51773	0.70489	0.93564	0.98244	0.85971	0.97576
GO:0006325	chromatin organization	0.11059	0.63674	0.78851	0.69561	0.99306	0.95864	0.98487	0.8871	0.70168	0.28584	0.8566	0.75089
GO:0097549	chromatin organization involved in negative regulation of transcription	1	1	1	1	1	1	1	1	1	1	1	1
GO:0034401	chromatin organization involved in regulation of transcription	1	1	1	1	1	1	1	1	1	1	1	1
GO:0006338	chromatin remodeling	0.87042	0.34852	0.88868	0.77695	0.36791	0.99733	0.67395	0.98306	0.88661	0.4647	0.9509	0.80577
GO:0031055	chromatin remodeling at centromere	1	1	1	1	1	1	1	1	1	1	1	1
GO:0006342	chromatin silencing	0.07003	0.10308	0.72256	0.70305	0.82106	0.2729	0.89653	0.9699	0.09911	0.99825	0.25461	0.65856
GO:0006348	chromatin silencing at telomere	0.68213	0.75508	0.3516	0.66152	0.99487	0.3138	0.71993	0.60219	0.99326	0.15722	0.79273	0.13987
GO:0048096	chromatin-mediated maintenance of transcription	0.24421	0.74781	0.98362	0.6716	0.55949	0.33324	0.4027	0.59501	0.68184	0.64454	0.72105	0.35307
GO:0030261	chromosome condensation	0.84392	0.26102	0.99604	0.86777	0.11258	0.26425	0.40648	0.36557	0.69734	0.08877	0.7852	0.05341
GO:0050000	chromosome localization	1	1	1	1	1	1	1	1	1	1	1	1
GO:0051276	chromosome organization	0.81863	0.82436	0.40507	0.90294	0.99813	0.94353	0.83035	0.95699	0.99995	0.2433	0.36067	0.77734
GO:0070192	chromosome organization involved in meiotic cell cycle	0.70941	0.37749	0.9996	0.92188	0.76108	0.81685	0.94481	0.70554	0.66915	0.54198	0.87667	0.5766
GO:0007059	chromosome segregation	0.7922	0.4487	0.95665	0.96231	0.93921	0.99284	0.91545	0.9927	0.63713	0.35122	0.48359	0.65193
GO:0051304	chromosome separation	1	1	1	1	1	1	1	1	1	1	1	1
GO:0009800	cinnamic acid biosynthetic process	0.31959	0.73616	0.30181	0.46618	0.03921	0.14987	0.03911	0.43622	0.35021	0.17902	0.2461	0.28762
GO:0009803	cinnamic acid metabolic process	1	1	1	1	1	1	1	1	1	1	1	1
GO:0032922	circadian regulation of gene expression	0.60943	0.76292	0.67283	0.89704	0.53797	0.35675	0.55021	0.61481	0.78171	0.46248	0.49117	0.3018
GO:0097167	circadian regulation of translation	0.99956	0.99743	0.57504	0.48473	0.33339	0.99841	0.28546	0.98551	0.40322	0.7699	0.62188	0.89574
GO:0007623	circadian rhythm	0.19332	0.65214	0.00171	0.18157	0.61789	0.07579	0.15728	0.65509	0.89965	0.4331	0.03747	0.58992
GO:0010031	circumnutation	0.58012	0.34906	0.21841	0.57902	0.99767	0.99101	0.66881	0.8325	0.3039	0.99231	0.68248	0.66126
GO:0006101	citrate metabolic process	0.64327	0.84477	0.15289	0.24044	0.02206	0.23672	0.23775	0.65153	0.54285	0.77722	0.59101	0.88717
GO:0015746	citrate transport	0.22622	0.14859	0.81055	0.24316	0.50784	0.26247	0.81005	0.5858	0.99875	0.99475	0.43344	0.79592
GO:0019240	citrulline biosynthetic process	0.2736	0.67879	0.43946	0.70896	0.94653	0.94456	0.70868	0.46783	0.49305	0.74122	0.50633	0.64986
GO:0000052	citrulline metabolic process	1	1	1	1	1	1	1	1	1	1	1	1
GO:0048268	clathrin coat assembly	0.49925	0.54303	0.59989	0.39714	0.28134	0.83104	0.18973	0.01905	0.3934	0.19766	0.48819	0.85407
GO:0072318	clathrin coat disassembly	0.09147	0.20068	0.37471	0.86329	0.11983	0.82571	0.09537	0.16125	0.99962	0.36988	0.92594	0.94935
GO:0035652	clathrin-coated vesicle cargo loading	0.42122	0.97442	0.50718	0.68242	0.29643	0.67687	0.29798	0.51429	0.89351	0.87435	0.99595	0.80081
GO:0072583	clathrin-dependent endocytosis	0.30568	0.63133	0.08722	0.8405	0.07758	0.85062	0.08373	0.02221	0.99876	0.19242	0.977	0.93962
GO:0000448	cleavage in ITS2 between 5.8S rRNA and LSU-rRNA of tricistronic rRNA transcript (SSU-rRNA, 5.8S rRNA, LSU-rRNA)	0.99857	0.35954	0.88208	0.66162	0.97654	0.83768	0.91706	0.98625	0.73911	0.9187	0.92778	0.56171
GO:0000469	cleavage involved in rRNA processing	0.32924	0.50093	0.55117	0.85548	0.99063	0.34517	0.99127	0.36151	0.301	0.60041	0.07242	0.75604
GO:0015937	coenzyme A biosynthetic process	0.97001	0.99371	0.99751	0.61927	0.72033	0.87092	0.19534	0.46872	0.8577	0.96222	0.65846	0.96158
GO:0015938	coenzyme A catabolic process	0.91275	0.45343	0.23694	0.52753	0.1741	0.31866	0.11221	0.41715	0.35396	0.17314	0.33521	0.02373
GO:0015936	coenzyme A metabolic process	0.08643	0.7893	0.06299	0.17171	0.40067	0.02178	0.4032	0.06778	0.37801	0.19969	0.90978	0.33759
GO:0035349	coenzyme A transmembrane transport	1	1	1	1	1	1	1	1	1	1	1	1
GO:0015880	coenzyme A transport	1	1	1	1	1	1	1	1	1	1	1	1
GO:0071921	cohesin loading	1	1	1	1	1	1	1	1	1	1	1	1
GO:0009631	cold acclimation	0.95521	0.43252	0.99204	0.81249	0.99821	0.62166	0.99939	0.26951	0.98621	0.19021	0.73675	0.05806
GO:0030574	collagen catabolic process	0.52093	0.77373	0.02371	0.99164	0.45956	0.07916	0.34529	0.14431	0.99901	0.19579	0.94706	0.65641
GO:0032963	collagen metabolic process	0.86502	0.4171	0.99243	0.45787	0.95741	0.94511	0.73554	0.8522	0.68394	0.56269	0.56666	0.20589
GO:0071951	conversion of methionyl-tRNA to N-formyl-methionyl-tRNA	0.30583	0.91255	0.74854	0.36127	0.859	0.45398	0.39578	0.71806	0.98192	0.49907	0.46185	0.17619
GO:0010387	COP9 signalosome assembly	0.52824	0.35632	0.55388	0.94851	0.97735	0.77028	0.79568	0.95961	0.59719	0.44243	0.4282	0.80474
GO:0048205	COPI coating of Golgi vesicle	0.97377	0.17952	0.64087	0.67448	0.55081	0.78	0.31311	0.33999	0.58386	0.15553	0.21163	0.1597
GO:0035964	COPI-coated vesicle budding	1	1	1	1	1	1	1	1	1	1	1	1
GO:0048208	COPII vesicle coating	0.80434	0.10007	0.90579	0.69663	0.93246	0.38371	0.92067	0.28664	0.55493	0.71411	0.65016	0.15009
GO:0090114	COPII-coated vesicle budding	0.97286	0.07134	0.90861	0.12161	0.73059	0.24915	0.87266	0.99972	0.84534	0.9096	0.68211	0.86795
GO:0090110	COPII-coated vesicle cargo loading	0.02152	0.51187	0.17594	0.69721	0.04695	0.7763	0.1937	0.98367	0.4305	0.60848	0.63865	0.84675
GO:0055070	copper ion homeostasis	0.76094	0.04103	0.51364	0.62828	0.63212	0.25546	0.8748	0.04991	0.28374	0.72382	0.29728	0.9559
GO:0035434	copper ion transmembrane transport	0.81053	0.14832	0.90858	0.01182	0.5791	0.69974	0.88741	0.18963	0.09284	0.8138	0.62393	0.94355
GO:0006825	copper ion transport	1	1	1	1	1	1	1	1	1	1	1	1
GO:0048465	corolla development	1	1	1	1	1	1	1	1	1	1	1	1
GO:0030866	cortical actin cytoskeleton organization	0.58677	0.99281	0.40505	0.94333	0.65719	0.63361	0.46673	0.82622	0.99969	0.53746	0.3448	0.81332
GO:0030865	cortical cytoskeleton organization	0.57231	0.75257	0.44645	0.84438	0.78054	0.99787	0.26747	0.98999	0.28434	0.2783	0.28732	0.68467
GO:0043622	cortical microtubule organization	0.55904	0.20739	0.99834	0.10414	0.7076	0.44996	0.30041	0.96834	0.86404	0.46663	0.61561	0.57436
GO:0043686	co-translational protein modification	0.50794	0.6035	0.42066	0.11743	0.66432	0.18086	0.63758	0.42329	0.08781	0.74481	0.40555	0.38154
GO:0006613	cotranslational protein targeting to membrane	1	1	1	1	1	1	1	1	1	1	1	1
GO:0048825	cotyledon development	0.29417	0.33765	0.60103	0.2991	0.16433	0.92253	0.44008	0.22999	0.83299	0.23061	0.99001	0.06914
GO:0048826	cotyledon morphogenesis	0.49354	0.95506	0.98927	0.9999	0.51859	0.884	0.66033	0.94117	0.75552	0.25153	0.69457	0.70809
GO:0010588	cotyledon vascular tissue pattern formation	0.09819	0.24124	0.25807	0.174	0.06048	0.30782	0.01486	0.69731	0.78631	0.44417	0.30235	0.63782
GO:0009805	coumarin biosynthetic process	0.61645	0.98189	0.93382	0.9012	0.67802	0.99799	0.93349	0.753	0.58202	0.85173	0.37787	0.51856
GO:0009804	coumarin metabolic process	1	1	1	1	1	1	1	1	1	1	1	1
GO:0016569	covalent chromatin modification	1	1	1	1	1	1	1	1	1	1	1	1
GO:0042407	cristae formation	0.88694	0.46606	0.391	0.41412	0.44044	0.82769	0.24771	0.62977	0.81787	0.5824	0.44955	0.48176
GO:0018410	C-terminal protein amino acid modification	1	1	1	1	1	1	1	1	1	1	1	1
GO:0006501	C-terminal protein lipidation	0.13314	0.887	0.5431	0.34614	0.66872	0.05918	0.76144	0.12703	0.23899	0.44072	0.12617	0.85866
GO:0006481	C-terminal protein methylation	0.07906	0.84853	0.1823	0.91913	0.99999	0.73851	0.86385	0.77549	0.63635	0.95188	0.7975	0.73225
GO:0006241	CTP biosynthetic process	0.43591	0.17656	0.86018	0.47383	0.73807	0.43744	0.68416	0.55104	0.18759	0.09822	0.07608	0.77779
GO:0046036	CTP metabolic process	1	1	1	1	1	1	1	1	1	1	1	1
GO:0044211	CTP salvage	0.46847	0.67369	0.89611	0.46984	0.75836	0.57539	0.93311	0.5893	0.22512	0.32478	0.33883	0.38046
GO:0071034	CUT catabolic process	0.17382	0.43023	0.83302	0.84788	0.88368	0.89119	0.65545	0.55582	0.13463	0.98352	0.02989	0.85144
GO:0071043	CUT metabolic process	1	1	1	1	1	1	1	1	1	1	1	1
GO:0042335	cuticle development	0.99958	0.47262	0.25813	0.94084	0.04685	0.80697	0.02921	0.93539	0.57328	0.66768	0.30238	0.90945
GO:0006723	cuticle hydrocarbon biosynthetic process	0.53641	0.50794	0.68337	0.58647	0.77868	0.51505	0.86687	0.96473	0.995	0.49258	0.41857	0.94471
GO:0010143	cutin biosynthetic process	0.40609	0.81207	0.36426	0.18902	0.99665	0.24776	0.73129	0.01678	0.89357	0.60173	0.5988	0.08867
GO:0080051	cutin transport	0.46139	0.38934	0.63671	0.74113	0.19312	0.67525	0.21511	0.99589	0.83069	0.58793	0.29635	0.86081
GO:0009440	cyanate catabolic process	0.96169	0.56006	0.97896	0.19278	0.24094	0.23309	0.51154	0.5511	0.1541	0.19616	0.61888	0.20713
GO:0009439	cyanate metabolic process	1	1	1	1	1	1	1	1	1	1	1	1
GO:0019499	cyanide metabolic process	0.4153	0.96749	0.42994	0.28952	0.33919	0.45133	0.24552	0.46618	0.81782	0.50208	0.37299	0.67371
GO:0009187	cyclic nucleotide metabolic process	0.63555	0.97048	0.17666	0.24283	0.25109	0.17671	0.32875	0.37778	0.77044	0.38328	0.98195	0.25519
GO:0061504	cyclic threonylcarbamoyladenosine biosynthetic process	0.76077	0.97385	0.9664	0.44452	0.6807	0.99003	0.73478	0.79031	0.99927	0.93332	0.32969	0.46848
GO:0019344	cysteine biosynthetic process	0.13019	0.90458	0.21741	0.7228	0.82217	0.48376	0.3633	0.17075	0.51468	0.17294	0.07889	0.16808
GO:0006535	cysteine biosynthetic process from serine	0.31461	0.10791	0.81546	0.00656	0.2647	0.77013	0.09407	0.37871	0.4076	0.82816	0.71224	0.83209
GO:0019343	cysteine biosynthetic process via cystathionine	0.22573	0.81356	0.6667	0.23958	0.56978	0.59335	0.38328	0.74642	0.73702	0.37254	0.3102	0.39941
GO:0009093	cysteine catabolic process	1	1	1	1	1	1	1	1	1	1	1	1
GO:0006534	cysteine metabolic process	0.41404	0.21273	0.55584	0.98824	0.82522	0.16255	0.87149	0.17141	0.67459	0.55893	0.97111	0.76881
GO:0006423	cysteinyl-tRNA aminoacylation	0.69721	0.31483	0.93767	0.41373	0.85605	0.99339	0.56042	0.95052	0.49507	0.34483	0.29121	0.08028
GO:0006216	cytidine catabolic process	1	1	1	1	1	1	1	1	1	1	1	1
GO:0009972	cytidine deamination	0.4462	0.2427	0.40058	0.18753	0.3494	0.46488	0.66684	0.45115	0.98124	0.38208	0.82248	0.06344
GO:0046087	cytidine metabolic process	1	1	1	1	1	1	1	1	1	1	1	1
GO:0016554	cytidine to uridine editing	0.93211	0.99954	0.79291	0.83185	0.70632	0.73993	0.76828	0.59299	0.79285	0.43708	0.0047	0.38621
GO:0010190	cytochrome b6f complex assembly	0.36784	0.7163	0.29568	0.64592	0.65309	0.91923	0.58075	0.9614	0.68715	0.09238	0.41807	0.23193
GO:0017004	cytochrome complex assembly	0.27785	0.86305	0.40787	0.74135	0.83189	0.25692	0.9444	0.79245	0.24296	0.77576	0.25471	0.85094
GO:0000910	cytokinesis	1	1	1	1	1	1	1	1	1	1	1	1
GO:0000911	cytokinesis by cell plate formation	0.78736	0.52308	0.80512	0.5385	0.98484	0.58876	0.96459	0.18343	0.60963	0.88728	0.40182	0.64775
GO:0007105	cytokinesis, site selection	0.58861	0.18096	0.69602	0.57263	0.99955	0.56451	0.99938	0.72849	0.91577	0.53	0.70283	0.5793
GO:0032506	cytokinetic process	1	1	1	1	1	1	1	1	1	1	1	1
GO:0009691	cytokinin biosynthetic process	0.41534	0.57049	0.38874	0.10729	0.57076	0.67329	0.6129	0.22928	0.72307	0.08332	0.90515	0.09092
GO:0009823	cytokinin catabolic process	0.38371	0.93855	0.95605	0.92406	0.95154	0.2635	0.83744	0.50662	0.37972	0.24539	0.98733	0.48538
GO:0009690	cytokinin metabolic process	0.88908	0.37908	0.17943	0.31504	0.80328	0.7654	0.61542	0.94147	0.26981	0.55363	0.05164	0.27899
GO:0009736	cytokinin-activated signaling pathway	0.49225	0.63017	0.73961	0.27871	0.90189	0.69299	0.84176	0.50767	0.15676	0.36429	0.0473	0.54385
GO:0140455	cytoplasm protein quality control	1	1	1	1	1	1	1	1	1	1	1	1
GO:0071629	cytoplasm protein quality control by the ubiquitin-proteasome system	0.13623	0.91571	0.13974	0.91876	0.86179	0.5796	0.80794	0.53612	0.1915	0.51087	0.24375	0.67084
GO:0031122	cytoplasmic microtubule organization	0.99028	0.67839	0.9456	0.08813	0.44788	0.83771	0.83342	0.79839	0.7669	0.06902	0.92451	0.50053
GO:0002181	cytoplasmic translation	2.8e-10	0.00578	0.01824	0.98447	0.54681	3.9e-09	0.76629	2.9e-09	1.3e-10	0.00691	3.7e-14	0.00199
GO:0002182	cytoplasmic translational elongation	0.03763	0.06895	0.42715	0.92119	0.14682	0.25733	0.33894	0.11349	0.01328	0.11245	0.11468	0.05902
GO:0002183	cytoplasmic translational initiation	0.80015	0.96768	0.62484	0.4724	0.99421	0.86106	0.97573	0.59654	0.34276	0.51967	0.19811	0.90953
GO:0002184	cytoplasmic translational termination	0.3266	0.84652	0.75047	0.66406	0.73763	0.37438	0.71947	0.39561	0.59347	0.71656	0.81529	0.88154
GO:0007010	cytoskeleton organization	0.99127	0.50057	0.83193	0.65275	0.88297	0.98126	0.81777	0.9918	0.92602	0.90553	0.94126	0.61201
GO:0061640	cytoskeleton-dependent cytokinesis	1	1	1	1	1	1	1	1	1	1	1	1
GO:0030705	cytoskeleton-dependent intracellular transport	0.61981	0.311	0.41135	0.97721	0.96544	0.69666	0.79197	0.94113	0.95466	0.40874	0.96856	0.54127
GO:0060401	cytosolic calcium ion transport	1	1	1	1	1	1	1	1	1	1	1	1
GO:0016482	cytosolic transport	1	1	1	1	1	1	1	1	1	1	1	1
GO:0046437	D-amino acid biosynthetic process	1	1	1	1	1	1	1	1	1	1	1	1
GO:0019478	D-amino acid catabolic process	0.15278	0.83781	0.97015	0.97315	0.86594	0.81448	0.65352	0.38629	0.463	0.17639	0.27738	0.49269
GO:0046416	D-amino acid metabolic process	1	1	1	1	1	1	1	1	1	1	1	1
GO:0006253	dCTP catabolic process	0.09567	0.01214	0.15102	0.02264	0.94864	0.03183	0.27787	0.18003	0.00654	0.98763	0.21452	0.76364
GO:0046065	dCTP metabolic process	1	1	1	1	1	1	1	1	1	1	1	1
GO:0019447	D-cysteine catabolic process	0.21295	0.30186	0.16701	0.3246	0.25016	0.37526	0.29635	0.17529	0.95038	0.74407	0.53813	0.1728
GO:0046438	D-cysteine metabolic process	1	1	1	1	1	1	1	1	1	1	1	1
GO:0044208	'de novo' AMP biosynthetic process	0.27352	0.07644	0.00377	0.20758	0.74803	0.63954	0.51881	0.65828	0.37866	0.62569	0.02788	0.9764
GO:0051083	'de novo' cotranslational protein folding	0.02653	0.74176	0.09405	0.62045	0.7186	0.49373	0.04077	0.24676	0.1175	0.05182	0.00202	0.03499
GO:0044210	'de novo' CTP biosynthetic process	0.73187	0.65692	0.94958	0.46458	0.99999	0.7499	0.71064	0.59853	0.88613	0.19518	0.62717	0.32684
GO:0042351	'de novo' GDP-L-fucose biosynthetic process	0.58464	0.39422	0.26613	0.71758	0.62148	0.50954	0.5515	0.76688	0.91048	0.55197	0.81356	0.68012
GO:0006189	'de novo' IMP biosynthetic process	0.78434	0.75757	0.7743	0.56802	0.89685	0.11064	0.19132	0.60584	0.4699	0.79127	0.02311	0.70954
GO:0071266	'de novo' L-methionine biosynthetic process	0.2256	0.57379	0.93993	0.48949	0.86628	0.22685	0.89635	0.43137	0.29969	0.97595	0.55698	0.99234
GO:0034627	'de novo' NAD biosynthetic process	1	1	1	1	1	1	1	1	1	1	1	1
GO:0034628	'de novo' NAD biosynthetic process from aspartate	0.67515	0.94916	0.84007	0.99848	0.92686	0.43748	0.90336	0.29451	0.14674	0.42362	0.13614	0.40227
GO:0051084	'de novo' posttranslational protein folding	1	1	1	1	1	1	1	1	1	1	1	1
GO:0006458	'de novo' protein folding	1	1	1	1	1	1	1	1	1	1	1	1
GO:0006207	'de novo' pyrimidine nucleobase biosynthetic process	0.87048	0.87485	0.99873	0.92117	0.84471	0.97292	0.74502	0.93025	0.33744	0.38135	0.35316	0.62829
GO:0044205	'de novo' UMP biosynthetic process	0.89775	0.90125	0.97859	0.98475	0.94837	0.70127	0.79541	0.4524	0.62848	0.23909	0.3129	0.74353
GO:0000290	deadenylation-dependent decapping of nuclear-transcribed mRNA	0.89732	0.059	0.59364	0.99774	0.72454	0.07311	0.86736	0.26557	0.40921	0.52479	0.96081	0.40574
GO:0031087	deadenylation-independent decapping of nuclear-transcribed mRNA	0.41615	0.48319	0.49844	0.94733	0.22622	0.18876	0.8926	0.18705	0.88422	0.96106	0.9985	0.61314
GO:0009704	de-etiolation	0.17004	0.62642	0.2318	0.85931	0.20879	0.40531	0.02648	0.13188	0.64694	0.14244	0.04948	0.57526
GO:0006952	defense response	0.98556	0.9384	0.84468	0.57246	0.00748	0.80992	0.74975	0.68285	0.95296	0.97261	0.99971	0.89375
GO:0052542	defense response by callose deposition	1	1	1	1	1	1	1	1	1	1	1	1
GO:0052544	defense response by callose deposition in cell wall	0.20455	0.73007	0.49512	0.87217	0.79117	0.9889	0.49794	0.68404	0.55949	0.27494	0.19183	0.67333
GO:0052482	defense response by cell wall thickening	1	1	1	1	1	1	1	1	1	1	1	1
GO:0042742	defense response to bacterium	0.45411	0.98422	0.44902	0.60048	0.33572	0.26141	0.05263	0.51982	0.76881	0.81939	0.49753	0.56581
GO:0050832	defense response to fungus	0.49368	0.90935	1.9e-05	0.03577	0.07465	0.76698	0.03447	0.04081	0.81527	0.15953	0.99701	0.42403
GO:0050829	defense response to Gram-negative bacterium	0.04846	0.79954	0.13574	0.5085	0.05578	0.36146	0.06398	0.32632	0.30123	0.18098	0.1284	0.95859
GO:0002213	defense response to insect	0.24295	0.48407	0.97436	0.83628	0.97091	0.26377	0.99941	0.72254	0.51772	0.2467	0.70036	0.2736
GO:0002215	defense response to nematode	0.72179	0.99344	0.8742	0.9393	0.64068	0.34642	0.95503	0.99906	0.86397	0.78987	0.99232	0.57059
GO:0002229	defense response to oomycetes	0.98646	0.97076	0.48032	0.17979	0.04231	0.26208	0.0783	0.29478	0.23788	0.83479	0.39216	0.29169
GO:0098542	defense response to other organism	0.0513	0.01381	0.35948	0.09066	0.30387	0.83266	0.43544	0.81885	0.92125	0.34415	0.97163	0.18371
GO:0140546	defense response to symbiont	1	1	1	1	1	1	1	1	1	1	1	1
GO:0051607	defense response to virus	0.98619	0.6859	0.41007	0.41048	0.63382	0.81806	0.77771	0.80963	0.65467	0.70007	0.8917	0.79308
GO:0009900	dehiscence	1	1	1	1	1	1	1	1	1	1	1	1
GO:0070988	demethylation	0.79428	0.2867	0.93789	0.24113	0.79955	0.92384	0.7194	0.85243	0.83895	0.32613	0.94243	0.14681
GO:0009189	deoxyribonucleoside diphosphate biosynthetic process	1	1	1	1	1	1	1	1	1	1	1	1
GO:0009186	deoxyribonucleoside diphosphate metabolic process	1	1	1	1	1	1	1	1	1	1	1	1
GO:0009120	deoxyribonucleoside metabolic process	1	1	1	1	1	1	1	1	1	1	1	1
GO:0009157	deoxyribonucleoside monophosphate biosynthetic process	0.98249	0.69358	0.11498	0.59871	0.98958	0.03976	0.96812	0.56794	0.09241	0.91456	0.0842	0.55514
GO:0009162	deoxyribonucleoside monophosphate metabolic process	1	1	1	1	1	1	1	1	1	1	1	1
GO:0009202	deoxyribonucleoside triphosphate biosynthetic process	1	1	1	1	1	1	1	1	1	1	1	1
GO:0009204	deoxyribonucleoside triphosphate catabolic process	0.53084	0.66768	0.99409	0.64946	0.47174	0.63252	0.40301	0.69377	0.81861	0.86472	0.1809	0.92276
GO:0009200	deoxyribonucleoside triphosphate metabolic process	1	1	1	1	1	1	1	1	1	1	1	1
GO:0009263	deoxyribonucleotide biosynthetic process	0.37282	0.64292	0.31309	0.39307	0.91028	0.47724	0.97798	0.25347	0.67347	0.75218	0.67472	0.54291
GO:0009264	deoxyribonucleotide catabolic process	1	1	1	1	1	1	1	1	1	1	1	1
GO:0009262	deoxyribonucleotide metabolic process	1	1	1	1	1	1	1	1	1	1	1	1
GO:0046385	deoxyribose phosphate biosynthetic process	1	1	1	1	1	1	1	1	1	1	1	1
GO:0046386	deoxyribose phosphate catabolic process	1	1	1	1	1	1	1	1	1	1	1	1
GO:0019692	deoxyribose phosphate metabolic process	1	1	1	1	1	1	1	1	1	1	1	1
GO:0016311	dephosphorylation	0.86262	0.18927	0.59742	0.90703	0.32725	0.05515	0.47851	0.4144	0.64235	0.92735	0.98917	0.70411
GO:0070940	dephosphorylation of RNA polymerase II C-terminal domain	0.99832	0.73362	0.61598	0.6041	0.97758	0.79837	0.81776	0.68764	0.69439	0.5236	0.41992	0.41645
GO:0009582	detection of abiotic stimulus	1	1	1	1	1	1	1	1	1	1	1	1
GO:0005513	detection of calcium ion	0.97459	0.16701	0.39122	0.51476	0.21808	0.8348	0.24803	0.84824	0.6718	0.76158	0.49728	0.9106
GO:0009593	detection of chemical stimulus	1	1	1	1	1	1	1	1	1	1	1	1
GO:0009581	detection of external stimulus	1	1	1	1	1	1	1	1	1	1	1	1
GO:0009590	detection of gravity	0.42467	0.46742	0.5217	0.56534	0.82026	0.05763	0.10956	0.04096	0.53392	0.24317	0.45968	0.07601
GO:0070483	detection of hypoxia	0.9983	0.32414	0.99071	0.84189	0.87831	0.16122	0.84134	0.50586	0.75581	0.91614	0.8407	0.93337
GO:0009583	detection of light stimulus	1	1	1	1	1	1	1	1	1	1	1	1
GO:0050982	detection of mechanical stimulus	0.74941	0.90863	0.49801	0.83542	0.9111	0.67818	0.81898	0.62973	0.89898	0.45702	0.97356	0.87427
GO:0003032	detection of oxygen	1	1	1	1	1	1	1	1	1	1	1	1
GO:0051776	detection of redox state	0.15074	0.63623	0.2473	0.88518	0.15121	0.31825	0.15329	0.81072	0.64908	0.84504	0.99999	0.98685
GO:0051606	detection of stimulus	1	1	1	1	1	1	1	1	1	1	1	1
GO:0009584	detection of visible light	0.85973	0.1612	0.99069	0.01273	0.05345	0.66645	0.71012	0.68988	0.86195	0.06797	0.6332	0.45234
GO:0009855	determination of bilateral symmetry	0.79114	0.7895	0.6068	0.447	0.97127	0.38748	0.96648	0.6355	0.35284	0.2117	0.90613	0.48486
GO:0048263	determination of dorsal identity	0.6245	0.28423	0.99601	0.37686	0.1713	0.99508	0.28741	0.20044	0.37232	0.66113	0.54428	0.81474
GO:0048262	determination of dorsal/ventral asymmetry	1	1	1	1	1	1	1	1	1	1	1	1
GO:0098754	detoxification	1	1	1	1	1	1	1	1	1	1	1	1
GO:0071722	detoxification of arsenic-containing substance	0.81139	0.9824	0.74086	0.20625	0.85641	0.4131	0.64628	0.51343	0.2696	0.36881	0.27679	0.95259
GO:0071585	detoxification of cadmium ion	1	1	1	1	1	1	1	1	1	1	1	1
GO:0010273	detoxification of copper ion	0.49017	0.66303	0.68935	0.54585	0.99732	0.15444	0.99113	0.86607	0.57854	0.48053	0.9911	0.29412
GO:0061687	detoxification of inorganic compound	1	1	1	1	1	1	1	1	1	1	1	1
GO:0051410	detoxification of nitrogen compound	0.28035	0.66681	0.78918	0.31602	0.32041	0.33221	0.28264	0.42753	0.86404	0.82129	0.90953	0.88201
GO:0048588	developmental cell growth	1	1	1	1	1	1	1	1	1	1	1	1
GO:0048589	developmental growth	0.99553	0.98891	0.97786	0.81808	0.31653	0.73118	0.70765	0.72805	0.35525	0.49468	0.62374	0.50591
GO:0060560	developmental growth involved in morphogenesis	1	1	1	1	1	1	1	1	1	1	1	1
GO:0031128	developmental induction	1	1	1	1	1	1	1	1	1	1	1	1
GO:0021700	developmental maturation	1	1	1	1	1	1	1	1	1	1	1	1
GO:0032502	developmental process	0.63443	0.08934	0.63735	0.20398	0.80739	0.62642	0.85912	0.68627	0.63691	0.54331	0.31377	0.9831
GO:0003006	developmental process involved in reproduction	1	1	1	1	1	1	1	1	1	1	1	1
GO:0080186	developmental vegetative growth	0.17247	0.6405	0.22332	0.39441	0.58541	0.05814	0.47545	0.19671	0.27061	0.16523	0.49616	0.51827
GO:0046396	D-galacturonate metabolic process	0.48351	0.17446	0.25196	0.68098	0.71647	0.84252	0.31548	0.71065	0.97568	0.99747	0.78403	0.94307
GO:0046177	D-gluconate catabolic process	0.27677	0.32195	0.68764	0.14473	0.55189	0.58853	0.6173	0.76431	0.02576	0.87454	0.51976	0.32952
GO:0019521	D-gluconate metabolic process	1	1	1	1	1	1	1	1	1	1	1	1
GO:0006203	dGTP catabolic process	0.67071	0.51827	0.70467	0.04054	0.83332	0.74336	0.93994	0.62658	0.84366	0.95643	0.3281	0.76842
GO:0046070	dGTP metabolic process	1	1	1	1	1	1	1	1	1	1	1	1
GO:0019877	diaminopimelate biosynthetic process	0.05453	0.14139	0.11086	0.01565	0.62079	0.22254	0.07441	0.1803	0.04503	0.31364	0.00973	0.34568
GO:0046451	diaminopimelate metabolic process	1	1	1	1	1	1	1	1	1	1	1	1
GO:0043650	dicarboxylic acid biosynthetic process	1	1	1	1	1	1	1	1	1	1	1	1
GO:0043649	dicarboxylic acid catabolic process	1	1	1	1	1	1	1	1	1	1	1	1
GO:0043648	dicarboxylic acid metabolic process	1	1	1	1	1	1	1	1	1	1	1	1
GO:0006835	dicarboxylic acid transport	1	1	1	1	1	1	1	1	1	1	1	1
GO:0051066	dihydrobiopterin metabolic process	1	1	1	1	1	1	1	1	1	1	1	1
GO:0006761	dihydrofolate biosynthetic process	0.96043	0.25932	0.52885	0.81181	0.86657	0.57698	0.72356	0.99897	0.99406	0.75517	0.91236	0.74141
GO:0046452	dihydrofolate metabolic process	1	1	1	1	1	1	1	1	1	1	1	1
GO:0050992	dimethylallyl diphosphate biosynthetic process	0.62748	0.63377	0.39083	0.55097	0.51942	0.79385	0.44332	0.97653	0.58482	0.93491	0.65035	0.99898
GO:0050993	dimethylallyl diphosphate metabolic process	1	1	1	1	1	1	1	1	1	1	1	1
GO:0034312	diol biosynthetic process	1	1	1	1	1	1	1	1	1	1	1	1
GO:0034311	diol metabolic process	1	1	1	1	1	1	1	1	1	1	1	1
GO:0035442	dipeptide transmembrane transport	0.43427	0.48409	0.01638	0.03905	0.16163	0.44221	0.03362	0.03589	0.9576	0.7832	0.6308	0.31298
GO:0042938	dipeptide transport	1	1	1	1	1	1	1	1	1	1	1	1
GO:0046351	disaccharide biosynthetic process	1	1	1	1	1	1	1	1	1	1	1	1
GO:0046352	disaccharide catabolic process	1	1	1	1	1	1	1	1	1	1	1	1
GO:0005984	disaccharide metabolic process	1	1	1	1	1	1	1	1	1	1	1	1
GO:0015766	disaccharide transport	1	1	1	1	1	1	1	1	1	1	1	1
GO:0016102	diterpenoid biosynthetic process	0.99659	0.91009	0.26598	0.0053	0.31996	0.81822	0.12994	0.86838	0.0193	0.03833	0.40331	0.00497
GO:0016103	diterpenoid catabolic process	1	1	1	1	1	1	1	1	1	1	1	1
GO:0016101	diterpenoid metabolic process	1	1	1	1	1	1	1	1	1	1	1	1
GO:0072507	divalent inorganic cation homeostasis	1	1	1	1	1	1	1	1	1	1	1	1
GO:0000917	division septum assembly	1	1	1	1	1	1	1	1	1	1	1	1
GO:0006305	DNA alkylation	1	1	1	1	1	1	1	1	1	1	1	1
GO:0071897	DNA biosynthetic process	0.68924	0.65485	0.81084	0.9923	0.84983	0.55815	0.74414	0.94438	0.10928	0.96471	0.9754	0.24324
GO:0006308	DNA catabolic process	0.98622	0.63724	0.84953	0.33163	0.75138	0.54538	0.9634	0.96975	0.44813	0.53901	0.65755	0.14562
GO:0000737	DNA catabolic process, endonucleolytic	0.9644	0.20322	0.65323	0.2598	0.77231	0.42977	0.96229	0.24185	0.16721	0.93343	0.32953	0.36998
GO:0000738	DNA catabolic process, exonucleolytic	0.95916	0.99225	0.83596	0.72593	0.91648	0.88043	0.65756	0.74431	0.51104	0.61801	0.28616	0.29566
GO:0071103	DNA conformation change	1	1	1	1	1	1	1	1	1	1	1	1
GO:0000077	DNA damage checkpoint	0.68237	0.74863	0.67745	0.87495	0.20532	0.99849	0.63882	0.86447	0.95019	0.46765	0.76441	0.58256
GO:0035510	DNA dealkylation	1	1	1	1	1	1	1	1	1	1	1	1
GO:0006307	DNA dealkylation involved in DNA repair	0.59549	0.89035	0.90979	0.64937	0.88737	0.86465	0.85958	0.51794	0.90924	0.21726	0.67917	0.55977
GO:0080111	DNA demethylation	0.21786	0.63025	0.37267	0.83731	0.58168	0.97601	0.46398	0.98489	0.73706	0.95734	0.95292	0.98728
GO:0000729	DNA double-strand break processing	1	1	1	1	1	1	1	1	1	1	1	1
GO:0010792	DNA double-strand break processing involved in repair via single-strand annealing	0.38925	0.92436	0.98518	0.66065	0.96894	0.79652	0.9889	0.68041	0.49118	0.23062	0.90113	0.3125
GO:0032508	DNA duplex unwinding	0.65946	0.19386	0.99977	0.97041	0.46346	0.9099	0.78611	0.98921	0.5295	0.69787	0.79769	0.73577
GO:0042023	DNA endoreduplication	0.66752	0.68162	0.15919	0.8146	0.99611	0.88767	0.86134	0.91331	0.99989	0.05902	0.40987	0.59787
GO:0032392	DNA geometric change	1	1	1	1	1	1	1	1	1	1	1	1
GO:0015074	DNA integration	0.72895	0.59006	0.61422	0.38899	0.80591	0.9087	0.41389	0.29421	0.99747	0.713	0.84957	0.99385
GO:0031570	DNA integrity checkpoint	1	1	1	1	1	1	1	1	1	1	1	1
GO:0006266	DNA ligation	0.90226	0.6126	0.96137	0.80395	0.72567	0.46321	0.67596	0.87551	0.38325	0.82486	0.58693	0.55073
GO:0051103	DNA ligation involved in DNA repair	0.61962	0.51082	0.94962	0.20171	0.79104	0.96472	0.92848	0.43681	0.27594	0.46501	0.85247	0.59554
GO:0009294	DNA mediated transformation	0.06692	0.87437	0.1461	0.5394	0.80125	0.67003	0.73356	0.94703	0.49707	0.43275	0.94057	0.85938
GO:0006259	DNA metabolic process	0.99991	0.28021	0.90104	0.81928	0.98438	0.89002	0.77768	0.68269	0.69471	0.60123	0.9119	0.23887
GO:0006306	DNA methylation	0.45811	0.07626	0.77176	0.20936	0.92767	0.93932	0.44	0.97924	0.11938	0.96622	0.32788	0.27878
GO:0032776	DNA methylation on cytosine	1	1	1	1	1	1	1	1	1	1	1	1
GO:0010425	DNA methylation on cytosine within a CNG sequence	0.93672	0.20281	0.73727	0.77479	0.84739	0.79385	0.74104	0.31464	0.73543	0.99461	0.42959	0.56035
GO:0044728	DNA methylation or demethylation	1	1	1	1	1	1	1	1	1	1	1	1
GO:0006346	DNA methylation-dependent heterochromatin assembly	0.22522	0.93508	0.38227	0.8849	0.79169	0.81857	0.81557	0.80667	0.97195	0.47477	0.96983	0.68098
GO:0006304	DNA modification	1	1	1	1	1	1	1	1	1	1	1	1
GO:0006323	DNA packaging	1	1	1	1	1	1	1	1	1	1	1	1
GO:0042262	DNA protection	0.09567	0.01214	0.15102	0.02264	0.94864	0.03183	0.27787	0.18003	0.00654	0.98763	0.21452	0.76364
GO:0000730	DNA recombinase assembly	0.84197	0.61432	0.78491	0.43784	0.87231	0.90388	0.98231	0.83983	0.81807	0.73617	0.82466	0.21918
GO:0006310	DNA recombination	0.64675	0.29021	0.84779	0.14611	0.94072	0.96781	0.97557	0.70555	0.46319	0.71319	0.83158	0.54803
GO:0006281	DNA repair	0.38658	0.71425	0.99981	0.88961	0.97741	0.98308	0.9391	0.58234	0.63133	0.79766	0.9714	0.21719
GO:0090735	DNA repair complex assembly	1	1	1	1	1	1	1	1	1	1	1	1
GO:0006260	DNA replication	0.71229	0.44548	0.95415	0.99964	0.98905	0.95032	1	0.96866	0.32345	0.94712	0.62305	0.96936
GO:0000076	DNA replication checkpoint	0.7681	0.42162	0.99933	0.08742	0.77877	0.69667	0.92262	0.30255	0.86576	0.58055	0.70843	0.62144
GO:0006270	DNA replication initiation	0.37508	0.95406	0.99994	0.92269	0.76046	0.3465	0.96436	0.12362	0.44886	0.79387	0.78212	0.36887
GO:0045004	DNA replication proofreading	0.34335	0.72042	0.99713	0.94453	0.98789	0.32192	0.9883	0.55579	0.44409	0.73395	0.74952	0.20982
GO:0006274	DNA replication termination	1	1	1	1	1	1	1	1	1	1	1	1
GO:0043137	DNA replication, removal of RNA primer	0.46625	0.96562	0.71831	0.37095	0.62401	0.31527	0.64701	0.8426	0.09477	0.10136	0.05136	0.24178
GO:0006269	DNA replication, synthesis of RNA primer	0.88476	0.62867	0.7884	0.37896	0.74945	0.46259	0.787	0.58773	0.31571	0.79824	0.51609	0.99003
GO:0006335	DNA replication-dependent nucleosome assembly	0.99441	0.62288	0.7014	0.55493	0.49795	0.99863	0.17663	0.65455	0.61028	0.45014	0.5094	0.97308
GO:0034723	DNA replication-dependent nucleosome organization	1	1	1	1	1	1	1	1	1	1	1	1
GO:0006336	DNA replication-independent nucleosome assembly	0.7973	0.52131	0.91377	0.65822	0.69463	0.9236	0.92661	0.93314	0.51929	0.5837	0.77602	0.93012
GO:0034724	DNA replication-independent nucleosome organization	0.20788	0.20158	0.52733	0.22547	0.69943	0.98481	0.68994	0.66189	0.40368	0.41772	0.25084	0.27363
GO:0022616	DNA strand elongation	1	1	1	1	1	1	1	1	1	1	1	1
GO:1902296	DNA strand elongation involved in cell cycle DNA replication	1	1	1	1	1	1	1	1	1	1	1	1
GO:0006271	DNA strand elongation involved in DNA replication	0.73737	0.30716	0.9979	0.54307	0.80876	0.97793	0.7126	0.97673	0.29675	0.0905	0.95881	0.62254
GO:1902983	DNA strand elongation involved in mitotic DNA replication	0.67381	0.29554	0.46369	0.52399	0.57601	0.96314	0.94638	0.53124	0.40924	0.26151	0.17083	0.30208
GO:1902319	DNA strand elongation involved in nuclear cell cycle DNA replication	1	1	1	1	1	1	1	1	1	1	1	1
GO:0000731	DNA synthesis involved in DNA repair	0.87376	0.99898	0.99241	0.31188	0.82716	0.55743	0.72438	0.9198	0.65732	0.90628	0.82216	0.79681
GO:1904161	DNA synthesis involved in UV-damage excision repair	0.33696	0.63855	0.96769	0.56142	0.99578	0.56721	0.69289	0.99531	0.31189	0.35201	0.49465	0.23584
GO:0006265	DNA topological change	0.99894	0.66977	0.91482	0.79377	0.99682	0.86592	0.99592	0.95375	0.38998	0.75527	0.14555	0.79549
GO:0006268	DNA unwinding involved in DNA replication	0.88915	0.578	0.99786	0.26332	0.9119	0.73845	0.88329	0.89337	0.37736	0.00908	0.92468	0.36434
GO:0006261	DNA-dependent DNA replication	0.882	0.98365	0.90342	0.95878	0.8225	0.37578	0.27461	0.98938	0.58986	0.9646	0.97521	0.49613
GO:0045005	DNA-dependent DNA replication maintenance of fidelity	1	1	1	1	1	1	1	1	1	1	1	1
GO:0001112	DNA-templated transcription open complex formation	1	1	1	1	1	1	1	1	1	1	1	1
GO:0006354	DNA-templated transcription, elongation	1	1	1	1	1	1	1	1	1	1	1	1
GO:0006352	DNA-templated transcription, initiation	0.24769	0.2409	0.97851	0.72831	0.99994	0.69946	0.96813	0.97162	0.57277	0.61989	0.53055	0.69712
GO:0006353	DNA-templated transcription, termination	0.82682	0.23082	0.75278	0.40144	0.82645	0.53161	0.90078	0.56306	0.46032	0.39515	0.37073	0.99895
GO:0019408	dolichol biosynthetic process	0.41886	0.14759	0.87501	0.34631	0.6984	0.52697	0.58556	0.18812	0.87585	0.56673	0.46375	0.30203
GO:0019348	dolichol metabolic process	0.40965	0.9957	0.43094	0.40163	0.99377	0.53595	0.94854	0.79663	0.18977	0.9677	0.62803	0.55634
GO:0006488	dolichol-linked oligosaccharide biosynthetic process	0.8768	0.29673	0.99481	0.88377	0.93599	0.87341	0.87851	0.27112	0.90141	0.932	0.49645	0.86655
GO:0006489	dolichyl diphosphate biosynthetic process	0.27544	0.39828	0.15097	0.28193	0.1413	0.40505	0.15897	0.82179	0.47988	0.99726	0.64899	0.71731
GO:0046465	dolichyl diphosphate metabolic process	1	1	1	1	1	1	1	1	1	1	1	1
GO:0043048	dolichyl monophosphate biosynthetic process	0.44307	0.46728	0.33213	0.54437	0.68442	0.56557	0.47524	0.8522	0.52933	0.164	0.75263	0.36061
GO:0022611	dormancy process	1	1	1	1	1	1	1	1	1	1	1	1
GO:0009953	dorsal/ventral pattern formation	1	1	1	1	1	1	1	1	1	1	1	1
GO:0009567	double fertilization forming a zygote and endosperm	0.97708	0.68066	0.6212	0.08764	0.19495	0.2549	0.35685	0.50759	0.061	0.3481	0.27573	0.53413
GO:0006302	double-strand break repair	0.98749	0.97296	0.85404	0.94987	0.8866	0.27614	0.57313	0.95741	0.69848	0.55258	0.72455	0.42088
GO:1990918	double-strand break repair involved in meiotic recombination	0.52389	0.79437	0.42531	0.87449	0.92212	0.26995	0.53881	0.5486	0.43874	0.17634	0.28006	0.14441
GO:0000727	double-strand break repair via break-induced replication	0.77578	0.7084	0.99994	0.51192	0.52428	0.93796	0.76399	0.43547	0.12962	0.10128	0.87009	0.36894
GO:0000724	double-strand break repair via homologous recombination	0.57519	0.8366	0.93717	0.83151	0.99993	0.93083	0.99999	0.99349	0.26667	0.23661	0.39987	0.04107
GO:0006303	double-strand break repair via nonhomologous end joining	0.58161	0.2216	0.77211	0.13152	0.94859	0.491	0.99822	0.82875	0.06028	0.45042	0.99295	0.8779
GO:0045002	double-strand break repair via single-strand annealing	1	1	1	1	1	1	1	1	1	1	1	1
GO:0045003	double-strand break repair via synthesis-dependent strand annealing	0.60861	0.7831	0.8312	0.61477	0.99756	0.45815	0.92129	0.88323	0.06584	0.88903	0.445	0.45151
GO:0019303	D-ribose catabolic process	0.94333	0.33696	0.65362	0.22529	0.71544	0.15794	0.93618	0.41231	0.21662	0.96293	0.69118	0.99715
GO:0006014	D-ribose metabolic process	1	1	1	1	1	1	1	1	1	1	1	1
GO:0009819	drought recovery	0.91503	0.99366	0.56422	0.52904	0.81257	0.56402	0.99786	0.99986	0.98243	0.98753	0.1843	0.41724
GO:0015893	drug transport	1	1	1	1	1	1	1	1	1	1	1	1
GO:0090579	dsDNA loop formation	1	1	1	1	1	1	1	1	1	1	1	1
GO:0070179	D-serine biosynthetic process	0.17766	0.45206	0.27956	0.99945	0.73681	0.14328	0.98125	0.16112	0.75073	0.67745	0.86307	0.73034
GO:0070178	D-serine metabolic process	1	1	1	1	1	1	1	1	1	1	1	1
GO:0031050	dsRNA processing	1	1	1	1	1	1	1	1	1	1	1	1
GO:0006233	dTDP biosynthetic process	0.835	0.58464	0.39276	0.99987	0.99422	0.61064	0.99148	0.45962	0.22389	0.92335	0.74007	0.92534
GO:0046072	dTDP metabolic process	1	1	1	1	1	1	1	1	1	1	1	1
GO:0019305	dTDP-rhamnose biosynthetic process	0.96855	0.27714	0.42415	0.64735	0.41998	0.50076	0.33792	0.30208	0.44018	0.51457	0.18414	0.2926
GO:0046383	dTDP-rhamnose metabolic process	1	1	1	1	1	1	1	1	1	1	1	1
GO:0006231	dTMP biosynthetic process	0.37688	0.26067	0.43892	0.73981	0.39112	0.34975	0.29142	0.32566	0.67714	0.34929	0.65452	0.83597
GO:0046073	dTMP metabolic process	1	1	1	1	1	1	1	1	1	1	1	1
GO:0006235	dTTP biosynthetic process	0.835	0.58464	0.39276	0.99987	0.99422	0.61064	0.99148	0.45962	0.22389	0.92335	0.74007	0.92534
GO:0046075	dTTP metabolic process	1	1	1	1	1	1	1	1	1	1	1	1
GO:0006227	dUDP biosynthetic process	0.835	0.58464	0.39276	0.99987	0.99422	0.61064	0.99148	0.45962	0.22389	0.92335	0.74007	0.92534
GO:0046077	dUDP metabolic process	1	1	1	1	1	1	1	1	1	1	1	1
GO:0006226	dUMP biosynthetic process	0.4625	0.651	0.79217	0.63015	0.93551	0.95939	0.62666	0.99342	0.97564	0.35879	0.95324	0.33859
GO:0046078	dUMP metabolic process	1	1	1	1	1	1	1	1	1	1	1	1
GO:0046081	dUTP catabolic process	0.4625	0.651	0.79217	0.63015	0.93551	0.95939	0.62666	0.99342	0.97564	0.35879	0.95324	0.33859
GO:0046080	dUTP metabolic process	1	1	1	1	1	1	1	1	1	1	1	1
GO:0042843	D-xylose catabolic process	0.1765	0.26295	0.3669	0.49127	0.13536	0.9753	0.13562	0.64638	0.33474	0.70585	0.82996	0.89722
GO:0042732	D-xylose metabolic process	0.13104	0.39411	0.10505	0.34631	0.29944	0.68919	0.19761	0.354	0.49147	0.83434	0.91779	0.06186
GO:0003373	dynamin family protein polymerization involved in membrane fission	1	1	1	1	1	1	1	1	1	1	1	1
GO:0003374	dynamin family protein polymerization involved in mitochondrial fission	0.99043	0.94961	0.97795	0.98738	0.89601	0.18403	0.60005	0.22497	0.64966	0.99903	0.99678	0.55235
GO:0034498	early endosome to Golgi transport	0.73118	0.98925	0.74507	0.82842	0.6214	0.53402	0.78149	0.51552	0.75987	0.16345	0.35847	0.31418
GO:0045022	early endosome to late endosome transport	1	1	1	1	1	1	1	1	1	1	1	1
GO:0022900	electron transport chain	0.52399	0.09342	0.19985	0.4673	0.63611	0.78826	0.44704	0.53481	0.72144	0.89563	0.85098	0.90498
GO:0015990	electron transport coupled proton transport	0.2574	0.4896	0.9493	0.43084	0.24223	0.33173	0.99997	0.9755	0.77523	0.48469	0.92108	0.94501
GO:0009790	embryo development	1	1	1	1	1	1	1	1	1	1	1	1
GO:0009793	embryo development ending in seed dormancy	0.61266	0.94935	0.93978	0.57962	0.89074	0.27236	0.91844	0.91451	0.98934	0.61878	0.01253	0.58647
GO:0009559	embryo sac central cell differentiation	1	1	1	1	1	1	1	1	1	1	1	1
GO:0009553	embryo sac development	0.69654	0.51573	0.81749	0.96892	0.75028	0.82278	0.97416	0.99659	0.29223	0.58324	0.84416	0.07505
GO:0009560	embryo sac egg cell differentiation	1	1	1	1	1	1	1	1	1	1	1	1
GO:0048508	embryonic meristem development	1	1	1	1	1	1	1	1	1	1	1	1
GO:0090421	embryonic meristem initiation	0.36729	0.3412	0.6057	0.98725	0.13848	0.37891	0.26544	0.18948	0.98231	0.37438	0.90239	0.52217
GO:0048598	embryonic morphogenesis	1	1	1	1	1	1	1	1	1	1	1	1
GO:0009880	embryonic pattern specification	0.04602	0.56177	0.20832	0.99867	0.68488	0.62458	0.41565	0.28722	0.73855	0.14012	0.62642	0.28922
GO:0032456	endocytic recycling	0.70727	0.85248	0.03063	0.42286	0.39778	0.95982	0.59936	0.98469	0.59025	0.68587	0.22558	0.28021
GO:0006897	endocytosis	0.08744	0.08678	0.51083	0.55706	0.02462	0.94108	0.11836	0.63268	0.92617	0.88254	0.81212	0.61692
GO:0010256	endomembrane system organization	0.94118	0.29217	0.33597	0.37777	0.24479	0.30536	0.25	0.51258	0.14781	0.89002	0.44046	0.08066
GO:0000480	endonucleolytic cleavage in 5'-ETS of tricistronic rRNA transcript (SSU-rRNA, 5.8S rRNA, LSU-rRNA)	0.13848	0.58709	0.93772	0.20865	0.98391	0.99718	0.99523	0.95667	0.81659	0.72593	0.09506	0.61616
GO:0000447	endonucleolytic cleavage in ITS1 to separate SSU-rRNA from 5.8S rRNA and LSU-rRNA from tricistronic rRNA transcript (SSU...	0.01916	0.08638	0.55722	0.33403	0.69308	0.40662	0.99142	0.29451	0.01498	0.84933	0.00373	0.6156
GO:0000478	endonucleolytic cleavage involved in rRNA processing	1	1	1	1	1	1	1	1	1	1	1	1
GO:1905267	endonucleolytic cleavage involved in tRNA processing	1	1	1	1	1	1	1	1	1	1	1	1
GO:0000479	endonucleolytic cleavage of tricistronic rRNA transcript (SSU-rRNA, 5.8S rRNA, LSU-rRNA)	0.15065	0.21311	0.99981	0.87556	0.52912	0.14198	0.80697	0.20026	0.06771	0.90209	0.00517	0.75167
GO:0000461	endonucleolytic cleavage to generate mature 3'-end of SSU-rRNA from (SSU-rRNA, 5.8S rRNA, LSU-rRNA)	0.05018	0.29039	0.29287	0.69392	0.6273	0.03146	0.99713	0.03462	0.02159	0.25567	0.0202	0.40889
GO:0000472	endonucleolytic cleavage to generate mature 5'-end of SSU-rRNA from (SSU-rRNA, 5.8S rRNA, LSU-rRNA)	0.13848	0.58709	0.93772	0.20865	0.98391	0.99718	0.99523	0.95667	0.81659	0.72593	0.09506	0.61616
GO:0032469	endoplasmic reticulum calcium ion homeostasis	0.18943	0.80887	0.07876	0.7333	0.57061	0.01204	0.81952	0.18086	0.66107	0.39793	0.49494	0.44348
GO:0051643	endoplasmic reticulum localization	1	1	1	1	1	1	1	1	1	1	1	1
GO:1904380	endoplasmic reticulum mannose trimming	0.83056	0.99104	0.58149	0.89238	0.23187	0.60988	0.55633	0.58354	0.16738	0.96834	0.61633	0.85291
GO:0016320	endoplasmic reticulum membrane fusion	0.2404	0.80348	0.32401	0.09971	0.0894	0.78766	0.13979	0.1558	0.06798	0.90221	0.74836	0.60021
GO:0090158	endoplasmic reticulum membrane organization	0.79772	0.37477	0.04285	0.09633	0.08998	0.03631	0.06233	0.02441	0.48092	0.58871	0.21855	0.39139
GO:0007029	endoplasmic reticulum organization	0.52015	0.18995	0.52131	0.69816	0.3085	0.50688	0.78029	0.86512	0.52529	0.36417	0.43085	0.65284
GO:1901965	endoplasmic reticulum to chloroplast transport	1	1	1	1	1	1	1	1	1	1	1	1
GO:1903513	endoplasmic reticulum to cytosol transport	1	1	1	1	1	1	1	1	1	1	1	1
GO:0006888	endoplasmic reticulum to Golgi vesicle-mediated transport	0.22763	0.79389	0.15546	0.14826	0.81378	0.5198	0.52507	0.99648	0.27136	0.52652	0.65634	0.20416
GO:0071786	endoplasmic reticulum tubular network organization	0.27404	0.68841	0.99991	0.7191	0.7961	0.46137	0.96972	0.89382	0.86533	0.87427	0.95855	0.53852
GO:0030968	endoplasmic reticulum unfolded protein response	0.00247	0.95527	0.00023	0.93367	0.00015	0.00399	2.6e-05	0.03033	0.06039	0.74884	0.33284	0.119
GO:0061817	endoplasmic reticulum-plasma membrane tethering	0.79772	0.37477	0.04285	0.09633	0.08998	0.03631	0.06233	0.02441	0.48092	0.58871	0.21855	0.39139
GO:0016197	endosomal transport	0.71197	0.79897	0.44517	0.57005	0.2935	0.99928	0.72702	0.26034	0.72078	0.92752	0.39051	0.29051
GO:0034058	endosomal vesicle fusion	0.69933	0.96064	0.79382	0.99978	0.48786	0.84027	0.24423	0.65248	0.99993	0.99395	0.83542	0.74973
GO:0007032	endosome organization	0.64584	0.80975	0.5651	0.77393	0.57174	0.99754	0.97162	0.57245	0.72693	0.68981	0.37176	0.4653
GO:0008333	endosome to lysosome transport	0.89088	0.45528	0.65616	0.84687	0.36354	0.94976	0.95055	0.97601	0.25596	0.33714	0.44166	0.94504
GO:0032509	endosome transport via multivesicular body sorting pathway	0.85405	0.23186	0.1864	0.7273	0.97998	0.01671	0.66638	0.24301	0.82165	0.95947	0.96957	0.84681
GO:0009960	endosperm development	0.97883	0.57302	0.26393	0.97194	0.81111	0.3142	0.94525	0.43627	0.02477	0.28215	0.34756	0.46692
GO:0015988	energy coupled proton transmembrane transport, against electrochemical gradient	1	1	1	1	1	1	1	1	1	1	1	1
GO:0015985	energy coupled proton transport, down electrochemical gradient	1	1	1	1	1	1	1	1	1	1	1	1
GO:0015980	energy derivation by oxidation of organic compounds	1	1	1	1	1	1	1	1	1	1	1	1
GO:0097009	energy homeostasis	0.7145	0.1405	0.31848	0.4206	0.46793	0.8231	0.92062	0.44788	0.65314	0.98866	0.34981	0.79541
GO:1990066	energy quenching	1	1	1	1	1	1	1	1	1	1	1	1
GO:0006112	energy reserve metabolic process	1	1	1	1	1	1	1	1	1	1	1	1
GO:0033331	ent-kaurene metabolic process	1	1	1	1	1	1	1	1	1	1	1	1
GO:0010241	ent-kaurene oxidation to kaurenoic acid	0.59113	0.76086	0.85258	0.97109	0.8236	0.9999	0.94135	0.99497	0.19958	0.61199	0.49277	0.78254
GO:0009649	entrainment of circadian clock	0.88746	0.72951	0.64824	0.92868	0.47783	0.98224	0.86319	0.98624	0.95194	0.3581	0.90206	0.1158
GO:0043153	entrainment of circadian clock by photoperiod	0.76176	0.80536	0.72834	0.95172	0.54669	0.58776	0.62007	0.33335	0.95592	0.1611	0.24937	0.24317
GO:0007167	enzyme linked receptor protein signaling pathway	1	1	1	1	1	1	1	1	1	1	1	1
GO:0000453	enzyme-directed rRNA 2'-O-methylation	0.1641	0.26807	0.97863	0.92122	0.65844	0.26233	0.78184	0.42646	0.17729	0.47264	0.14482	0.22268
GO:0000455	enzyme-directed rRNA pseudouridine synthesis	0.39377	0.46773	0.82207	0.9985	0.85873	0.48101	0.97999	0.05641	0.30814	0.82738	0.579	1
GO:0009913	epidermal cell differentiation	1	1	1	1	1	1	1	1	1	1	1	1
GO:0010481	epidermal cell division	1	1	1	1	1	1	1	1	1	1	1	1
GO:0008544	epidermis development	1	1	1	1	1	1	1	1	1	1	1	1
GO:0030855	epithelial cell differentiation	1	1	1	1	1	1	1	1	1	1	1	1
GO:0060429	epithelium development	1	1	1	1	1	1	1	1	1	1	1	1
GO:1990052	ER to chloroplast lipid transport	0.68116	0.21256	0.61532	0.76175	0.97481	0.22161	0.69139	0.91284	0.31098	0.83248	0.00647	0.8163
GO:0036503	ERAD pathway	0.91362	0.93748	0.3026	0.99728	0.65577	0.07426	0.52908	0.63137	0.27068	0.33978	0.44304	0.81752
GO:0071712	ER-associated misfolded protein catabolic process	0.92726	0.59387	0.19087	0.01077	0.0663	0.21266	0.00109	0.20153	0.2491	0.45565	0.33533	0.91981
GO:0006984	ER-nucleus signaling pathway	1	1	1	1	1	1	1	1	1	1	1	1
GO:0070987	error-free translesion synthesis	0.99926	0.49879	0.85771	1	0.95358	0.78987	0.94512	0.80819	0.98469	0.4214	0.53115	0.50936
GO:0042276	error-prone translesion synthesis	0.99703	0.6334	0.54112	0.92507	0.82683	0.60415	0.92484	0.87656	0.85343	0.31709	0.45787	0.99689
GO:1902223	erythrose 4-phosphate/phosphoenolpyruvate family amino acid biosynthetic process	1	1	1	1	1	1	1	1	1	1	1	1
GO:1902222	erythrose 4-phosphate/phosphoenolpyruvate family amino acid catabolic process	1	1	1	1	1	1	1	1	1	1	1	1
GO:1902221	erythrose 4-phosphate/phosphoenolpyruvate family amino acid metabolic process	1	1	1	1	1	1	1	1	1	1	1	1
GO:0051303	establishment of chromosome localization	1	1	1	1	1	1	1	1	1	1	1	1
GO:0071516	establishment of imprinting at mating-type locus	1	1	1	1	1	1	1	1	1	1	1	1
GO:0051234	establishment of localization	1	1	1	1	1	1	1	1	1	1	1	1
GO:0051649	establishment of localization in cell	1	1	1	1	1	1	1	1	1	1	1	1
GO:0034087	establishment of mitotic sister chromatid cohesion	1	1	1	1	1	1	1	1	1	1	1	1
GO:0051656	establishment of organelle localization	1	1	1	1	1	1	1	1	1	1	1	1
GO:0051667	establishment of plastid localization	1	1	1	1	1	1	1	1	1	1	1	1
GO:0045184	establishment of protein localization	1	1	1	1	1	1	1	1	1	1	1	1
GO:0072596	establishment of protein localization to chloroplast	1	1	1	1	1	1	1	1	1	1	1	1
GO:0071169	establishment of protein localization to chromatin	0.90685	0.58279	1	0.91435	0.20496	0.65401	0.27828	0.69754	0.99881	0.97413	0.84645	0.81815
GO:0070199	establishment of protein localization to chromosome	1	1	1	1	1	1	1	1	1	1	1	1
GO:0072599	establishment of protein localization to endoplasmic reticulum	1	1	1	1	1	1	1	1	1	1	1	1
GO:0035592	establishment of protein localization to extracellular region	1	1	1	1	1	1	1	1	1	1	1	1
GO:0090150	establishment of protein localization to membrane	1	1	1	1	1	1	1	1	1	1	1	1
GO:0090151	establishment of protein localization to mitochondrial membrane	1	1	1	1	1	1	1	1	1	1	1	1
GO:0072655	establishment of protein localization to mitochondrion	1	1	1	1	1	1	1	1	1	1	1	1
GO:0072594	establishment of protein localization to organelle	1	1	1	1	1	1	1	1	1	1	1	1
GO:0072663	establishment of protein localization to peroxisome	1	1	1	1	1	1	1	1	1	1	1	1
GO:0061951	establishment of protein localization to plasma membrane	1	1	1	1	1	1	1	1	1	1	1	1
GO:0072666	establishment of protein localization to vacuole	1	1	1	1	1	1	1	1	1	1	1	1
GO:0051236	establishment of RNA localization	1	1	1	1	1	1	1	1	1	1	1	1
GO:0034085	establishment of sister chromatid cohesion	1	1	1	1	1	1	1	1	1	1	1	1
GO:0051650	establishment of vesicle localization	1	1	1	1	1	1	1	1	1	1	1	1
GO:0007163	establishment or maintenance of cell polarity	0.27716	0.82773	0.24721	0.67675	0.72337	0.95008	0.11636	0.98394	0.33932	0.44938	0.27139	0.71126
GO:0071963	establishment or maintenance of cell polarity regulating cell shape	1	1	1	1	1	1	1	1	1	1	1	1
GO:0030952	establishment or maintenance of cytoskeleton polarity	1	1	1	1	1	1	1	1	1	1	1	1
GO:0030951	establishment or maintenance of microtubule cytoskeleton polarity	0.85634	0.99875	0.99786	0.93108	0.33498	0.63216	0.38669	0.97463	0.64928	0.85266	0.38167	0.86842
GO:0006067	ethanol metabolic process	1	1	1	1	1	1	1	1	1	1	1	1
GO:0006069	ethanol oxidation	0.66219	0.96109	0.24335	0.7658	0.17645	0.7973	0.15182	0.8545	0.72682	0.98966	0.7203	0.65979
GO:0042439	ethanolamine-containing compound metabolic process	1	1	1	1	1	1	1	1	1	1	1	1
GO:0018904	ether metabolic process	1	1	1	1	1	1	1	1	1	1	1	1
GO:0009693	ethylene biosynthetic process	0.21296	0.30174	0.16702	0.32464	0.25018	0.37531	0.29639	0.1753	0.95037	0.74418	0.53822	0.1728
GO:0009692	ethylene metabolic process	1	1	1	1	1	1	1	1	1	1	1	1
GO:0009873	ethylene-activated signaling pathway	0.10164	0.76285	0.21092	0.01573	0.0156	0.84933	0.00519	0.32548	0.40799	0.87997	0.55405	0.11416
GO:0009662	etioplast organization	0.45735	0.92624	0.27453	0.18498	0.22883	0.17414	0.55381	0.84754	0.56507	0.08504	0.04186	0.636
GO:0097010	eukaryotic translation initiation factor 4F complex assembly	0.54857	0.70349	0.75542	0.97377	0.80899	0.37326	0.95069	0.65254	0.49487	0.88097	0.41385	0.67613
GO:0051601	exocyst localization	0.33073	0.71849	0.2298	0.37159	0.38791	0.19987	0.16475	0.1521	0.90269	0.16276	0.26145	0.70609
GO:0140029	exocytic process	1	1	1	1	1	1	1	1	1	1	1	1
GO:0006887	exocytosis	0.58885	0.91624	0.02278	0.27173	0.00473	0.81168	0.00078	0.65714	0.52465	0.59365	0.42035	0.33361
GO:1903259	exon-exon junction complex disassembly	0.71956	0.58327	0.5348	0.81392	0.8202	0.60014	0.76072	0.79992	0.30827	0.59177	0.99545	0.84288
GO:0043928	exonucleolytic catabolism of deadenylated mRNA	0.13449	0.1894	0.37379	0.21887	0.69628	0.82933	0.4541	0.99772	0.20571	0.86564	0.00538	0.40548
GO:0000459	exonucleolytic trimming involved in rRNA processing	1	1	1	1	1	1	1	1	1	1	1	1
GO:0000467	exonucleolytic trimming to generate mature 3'-end of 5.8S rRNA from tricistronic rRNA transcript (SSU-rRNA, 5.8S rRNA, L...	0.25494	0.72516	0.99247	0.98167	0.88124	0.94001	0.80222	0.74301	0.06623	0.66707	0.00268	0.69633
GO:0140115	export across plasma membrane	1	1	1	1	1	1	1	1	1	1	1	1
GO:0140352	export from cell	1	1	1	1	1	1	1	1	1	1	1	1
GO:0045229	external encapsulating structure organization	1	1	1	1	1	1	1	1	1	1	1	1
GO:0106167	extracellular ATP signaling	0.44255	0.46925	0.1338	0.92844	0.05579	0.39404	0.07762	0.07963	0.85885	0.97749	0.27085	0.96213
GO:0030198	extracellular matrix organization	0.52093	0.77387	0.02374	0.99164	0.45943	0.07918	0.34567	0.14419	0.99901	0.19541	0.94716	0.65634
GO:0043062	extracellular structure organization	1	1	1	1	1	1	1	1	1	1	1	1
GO:0006747	FAD biosynthetic process	0.23575	0.18521	0.53493	0.09816	0.77524	0.36085	0.53689	0.52136	0.08003	0.51659	0.14747	0.33793
GO:0046443	FAD metabolic process	1	1	1	1	1	1	1	1	1	1	1	1
GO:0035350	FAD transmembrane transport	0.54178	0.66344	0.84632	0.4756	0.99431	0.93385	0.93141	0.66147	0.42839	0.74358	0.21695	0.99058
GO:0015883	FAD transport	1	1	1	1	1	1	1	1	1	1	1	1
GO:0045337	farnesyl diphosphate biosynthetic process	0.65945	0.74867	0.40717	0.08056	0.02871	0.98942	0.02076	0.55285	0.31677	0.11585	0.09246	0.04461
GO:0010142	farnesyl diphosphate biosynthetic process, mevalonate pathway	0.20714	0.90938	0.0043	0.8076	0.11086	0.71795	0.02592	0.68798	0.055	0.54343	0.3863	0.40166
GO:0045338	farnesyl diphosphate metabolic process	0.68283	0.72483	0.80286	0.89233	0.89625	0.65615	0.99083	0.74074	0.84246	0.92097	0.86838	0.42265
GO:0010018	far-red light signaling pathway	0.93519	0.72403	0.93371	0.39535	0.28207	0.99567	0.42193	0.93871	0.63196	0.9862	0.61849	0.7369
GO:0042362	fat-soluble vitamin biosynthetic process	1	1	1	1	1	1	1	1	1	1	1	1
GO:0006775	fat-soluble vitamin metabolic process	1	1	1	1	1	1	1	1	1	1	1	1
GO:0001561	fatty acid alpha-oxidation	0.15144	0.99997	0.15177	0.38099	0.73607	0.77877	0.3777	0.63816	0.26467	0.13886	0.27913	0.13723
GO:0006635	fatty acid beta-oxidation	0.03682	0.95956	0.40229	0.81064	0.2698	0.03209	0.21858	0.02326	0.55984	0.49209	0.01584	0.54976
GO:0033539	fatty acid beta-oxidation using acyl-CoA dehydrogenase	0.95433	0.55785	0.38303	0.96804	0.79953	0.25525	0.88539	0.67936	0.87881	0.84746	0.38643	0.40933
GO:0033540	fatty acid beta-oxidation using acyl-CoA oxidase	0.53397	0.87169	0.22097	0.85002	0.21737	0.09477	0.827	0.57115	0.98862	0.52322	0.52751	0.84175
GO:0033542	fatty acid beta-oxidation, unsaturated, even number	0.27403	0.61267	0.18225	0.37349	0.7979	0.44018	0.41425	0.16137	0.99955	0.32359	0.63835	0.56499
GO:0006633	fatty acid biosynthetic process	0.13874	0.48412	0.64253	0.05364	0.85938	0.2558	0.9278	0.07772	0.35008	0.33766	0.90087	0.1962
GO:0009062	fatty acid catabolic process	0.91892	0.91611	0.43041	0.96809	0.77035	0.2759	0.54554	0.79771	0.62394	0.55654	0.98478	0.9711
GO:1901570	fatty acid derivative biosynthetic process	1	1	1	1	1	1	1	1	1	1	1	1
GO:1901568	fatty acid derivative metabolic process	1	1	1	1	1	1	1	1	1	1	1	1
GO:0030497	fatty acid elongation	0.67587	0.27537	0.82378	0.79412	0.22755	0.70497	0.79765	0.64202	0.28492	0.06716	0.58169	0.87257
GO:0034625	fatty acid elongation, monounsaturated fatty acid	0.26387	0.61827	0.48768	0.15597	0.32405	0.11296	0.42184	0.24725	0.28198	0.74516	0.84023	0.46314
GO:0034626	fatty acid elongation, polyunsaturated fatty acid	0.26387	0.61827	0.48768	0.15597	0.32405	0.11296	0.42184	0.24725	0.28198	0.74516	0.84023	0.46314
GO:0019367	fatty acid elongation, saturated fatty acid	0.26387	0.61827	0.48768	0.15597	0.32405	0.11296	0.42184	0.24725	0.28198	0.74516	0.84023	0.46314
GO:0019368	fatty acid elongation, unsaturated fatty acid	1	1	1	1	1	1	1	1	1	1	1	1
GO:0006631	fatty acid metabolic process	0.50294	0.38176	0.20899	0.89503	0.78158	0.17563	0.82197	0.12642	0.33218	0.74493	0.33825	0.90158
GO:0019395	fatty acid oxidation	1	1	1	1	1	1	1	1	1	1	1	1
GO:1902001	fatty acid transmembrane transport	1	1	1	1	1	1	1	1	1	1	1	1
GO:0015908	fatty acid transport	0.57651	0.36312	0.70787	0.96924	0.69517	0.13299	0.73962	0.15613	0.99668	0.39625	0.67113	0.98328
GO:1903175	fatty alcohol biosynthetic process	0.99998	0.48249	0.64068	0.95207	0.2182	0.94912	0.91022	0.82858	0.97071	0.42727	0.77035	0.21139
GO:1903173	fatty alcohol metabolic process	1	1	1	1	1	1	1	1	1	1	1	1
GO:0035337	fatty-acyl-CoA metabolic process	1	1	1	1	1	1	1	1	1	1	1	1
GO:0015916	fatty-acyl-CoA transport	0.6717	0.98491	0.83255	0.82368	0.18295	0.97896	0.27269	0.58996	0.85011	0.96709	0.41161	0.78543
GO:0007292	female gamete generation	1	1	1	1	1	1	1	1	1	1	1	1
GO:0007143	female meiotic nuclear division	0.7975	0.70789	0.99095	0.81273	0.82457	0.77805	0.99832	0.54259	0.48897	0.19239	0.37939	0.23223
GO:0006124	ferredoxin metabolic process	0.31284	0.21549	0.52266	0.80986	0.51418	0.71373	0.40396	0.28866	0.51594	0.15291	0.82217	0.34615
GO:0009566	fertilization	1	1	1	1	1	1	1	1	1	1	1	1
GO:0072388	flavin adenine dinucleotide biosynthetic process	1	1	1	1	1	1	1	1	1	1	1	1
GO:0072387	flavin adenine dinucleotide metabolic process	1	1	1	1	1	1	1	1	1	1	1	1
GO:0042727	flavin-containing compound biosynthetic process	1	1	1	1	1	1	1	1	1	1	1	1
GO:0042726	flavin-containing compound metabolic process	1	1	1	1	1	1	1	1	1	1	1	1
GO:0051553	flavone biosynthetic process	1	1	1	1	1	1	1	1	1	1	1	1
GO:0051552	flavone metabolic process	1	1	1	1	1	1	1	1	1	1	1	1
GO:0009813	flavonoid biosynthetic process	0.42336	0.37734	0.72101	0.91563	0.98453	0.13833	0.25377	0.4871	0.59394	0.98465	0.72324	0.98285
GO:0009812	flavonoid metabolic process	1	1	1	1	1	1	1	1	1	1	1	1
GO:1903415	flavonoid transport from endoplasmic reticulum to plant-type vacuole	0.40749	0.48762	0.3232	0.92026	0.4303	0.62586	0.47209	0.60423	0.23635	0.58066	0.21415	0.97213
GO:0051555	flavonol biosynthetic process	0.5159	0.79057	0.19217	0.98572	0.42602	0.60054	0.1873	0.46222	0.63187	0.56016	0.90133	0.98842
GO:0051554	flavonol metabolic process	1	1	1	1	1	1	1	1	1	1	1	1
GO:0010451	floral meristem growth	1	1	1	1	1	1	1	1	1	1	1	1
GO:0010227	floral organ abscission	0.57484	0.70663	0.34993	0.76703	0.19583	0.93528	0.23598	0.93202	0.91637	0.54943	0.35841	0.43262
GO:0048437	floral organ development	0.28656	0.99681	0.21259	0.27423	0.53651	0.42136	0.50666	0.89776	0.5233	0.93002	0.88754	0.32229
GO:0048444	floral organ morphogenesis	0.42887	0.39932	0.71884	0.86025	0.25084	0.58635	0.15251	0.93859	0.61289	0.91768	0.57996	0.65505
GO:0080187	floral organ senescence	0.99952	0.99608	0.99871	0.99928	0.99999	0.99612	0.99999	0.87688	0.94135	0.1401	0.95889	0.57872
GO:0048438	floral whorl development	0.95134	0.96507	0.99371	0.99635	0.91014	0.89731	0.99119	0.92271	0.98872	0.1575	0.84529	0.70487
GO:0048457	floral whorl morphogenesis	1	0.28727	0.66354	0.37081	0.5921	0.99598	0.51913	0.52924	0.98505	0.97934	0.97912	0.39517
GO:0048464	flower calyx development	1	1	1	1	1	1	1	1	1	1	1	1
GO:0009908	flower development	0.16522	0.82189	0.97047	0.61946	0.51265	0.68059	0.5362	0.94209	0.05807	0.63339	0.13515	0.1559
GO:0048439	flower morphogenesis	0.31145	0.5717	0.31812	0.19509	0.31176	0.87083	0.18857	0.33738	0.70836	0.71942	0.99997	0.64469
GO:0042044	fluid transport	1	1	1	1	1	1	1	1	1	1	1	1
GO:1903424	fluoride transmembrane transport	0.82614	0.43784	0.31787	0.31548	0.20572	0.99901	0.31281	0.93796	0.5002	0.99784	0.38023	0.48977
GO:0009398	FMN biosynthetic process	0.22653	0.74416	0.56056	0.08768	0.55654	0.88908	0.68632	0.71871	0.87621	0.80893	0.21997	0.81101
GO:0046444	FMN metabolic process	1	1	1	1	1	1	1	1	1	1	1	1
GO:0046656	folic acid biosynthetic process	0.68059	0.64278	0.58068	0.58088	0.96694	0.2455	0.92937	0.97508	0.2114	0.73075	0.4482	0.49044
GO:0046655	folic acid metabolic process	0.0361	0.40821	0.62375	0.23627	0.18634	0.70618	0.80592	0.68455	0.86982	0.49571	0.29869	0.42563
GO:0015884	folic acid transport	0.54178	0.66344	0.84632	0.4756	0.99431	0.93385	0.93141	0.66147	0.42839	0.74358	0.21695	0.99058
GO:0009396	folic acid-containing compound biosynthetic process	0.45044	0.70615	0.35461	0.57714	0.18567	0.53604	0.18166	0.83559	0.31077	0.98781	0.80058	0.71593
GO:0006760	folic acid-containing compound metabolic process	0.33522	0.48149	0.99978	0.69562	1	0.67201	0.97966	0.34961	0.9627	0.18135	0.80776	0.30238
GO:0046294	formaldehyde catabolic process	0.57301	0.14571	0.26718	0.07465	0.04931	0.86766	0.07146	0.34609	0.54001	0.80897	0.97591	0.3522
GO:0046292	formaldehyde metabolic process	1	1	1	1	1	1	1	1	1	1	1	1
GO:0042183	formate catabolic process	0.57979	0.5485	0.42513	0.34561	0.30719	0.1855	0.92395	0.22281	0.63961	0.62547	0.99984	0.64348
GO:0015942	formate metabolic process	1	1	1	1	1	1	1	1	1	1	1	1
GO:0048859	formation of anatomical boundary	1	1	1	1	1	1	1	1	1	1	1	1
GO:0001732	formation of cytoplasmic translation initiation complex	0.00273	0.2426	0.95346	0.32368	0.89976	0.00042	0.94425	0.08308	4.9e-06	0.98569	5.7e-08	0.33996
GO:0001325	formation of extrachromosomal circular DNA	1	1	1	1	1	1	1	1	1	1	1	1
GO:0090691	formation of plant organ boundary	1	1	1	1	1	1	1	1	1	1	1	1
GO:0001731	formation of translation preinitiation complex	0.13115	0.98056	0.58073	0.98399	0.59155	0.17224	0.9736	0.71707	0.0625	0.56051	0.0218	0.29019
GO:0030388	fructose 1,6-bisphosphate metabolic process	0.00755	0.0404	0.00106	0.8228	0.0488	0.0038	0.00303	0.00167	0.60853	0.6193	0.07609	0.66229
GO:0006003	fructose 2,6-bisphosphate metabolic process	0.1441	0.44172	0.47901	0.30677	0.23214	0.52858	0.05838	0.40346	0.09985	0.75919	0.04316	0.61873
GO:0006002	fructose 6-phosphate metabolic process	0.10635	0.20432	0.51751	0.80709	0.28495	0.16503	0.13836	0.26442	0.76164	0.96307	0.24719	0.47369
GO:0006000	fructose metabolic process	0.04343	0.02025	0.11468	0.93068	0.43407	0.05915	0.01012	0.02291	0.6681	0.77911	0.65858	0.53072
GO:0015755	fructose transmembrane transport	0.21766	0.90972	0.18425	0.49935	0.9982	0.19039	0.47412	0.17766	0.375	0.27942	0.9725	0.82401
GO:0010047	fruit dehiscence	0.49409	0.92778	0.60704	0.9815	0.80064	0.9217	0.13575	0.76785	0.55601	0.99844	0.99504	0.27728
GO:0010154	fruit development	0.99875	0.97532	0.52696	0.13843	0.01524	0.98683	0.04081	0.20682	0.88672	0.84541	0.88262	0.92414
GO:0048530	fruit morphogenesis	0.45393	0.35671	0.51564	0.87584	0.25607	0.56078	0.74018	0.59145	0.21842	0.97902	0.69747	0.97383
GO:0042353	fucose biosynthetic process	0.61606	0.34852	0.17724	0.36275	0.14929	0.32026	0.15088	0.59549	0.32679	0.91016	0.36998	0.38584
GO:0006004	fucose metabolic process	0.83299	0.89156	0.26489	0.5022	0.98123	0.99551	0.72888	0.94478	0.74126	0.34289	0.28888	0.72801
GO:0036065	fucosylation	0.05245	0.57167	0.31551	0.96367	0.24029	0.62288	0.70411	0.9954	0.16809	0.35613	0.22046	0.24837
GO:0006106	fumarate metabolic process	0.17514	0.61451	0.23366	0.70019	0.49813	0.29274	0.45088	0.99988	0.36358	0.76472	0.69279	0.33728
GO:0015741	fumarate transport	0.87004	0.28778	0.56296	0.2225	0.18091	0.43829	0.16955	0.39028	0.36931	0.87795	0.71572	0.56132
GO:0007186	G protein-coupled receptor signaling pathway	0.21663	0.28218	0.3236	0.22016	0.26763	0.71543	0.40932	0.26564	0.09853	0.98036	0.58526	0.99959
GO:0000082	G1/S transition of mitotic cell cycle	0.99164	0.17765	0.95975	0.35589	0.9108	0.94635	0.99754	0.33926	0.62314	0.06483	0.89864	0.47269
GO:0031572	G2 DNA damage checkpoint	1	1	1	1	1	1	1	1	1	1	1	1
GO:0000086	G2/M transition of mitotic cell cycle	1	1	1	1	1	1	1	1	1	1	1	1
GO:0019375	galactolipid biosynthetic process	0.92228	0.98389	0.83701	0.39199	0.2199	0.44362	0.21248	0.43232	0.8757	0.37027	0.48903	0.66121
GO:0019374	galactolipid metabolic process	0.24471	0.97465	0.80597	0.86642	0.48497	0.89065	0.70022	0.9779	0.6019	0.21184	0.99351	0.90264
GO:0019388	galactose catabolic process	1	1	1	1	1	1	1	1	1	1	1	1
GO:0033499	galactose catabolic process via UDP-galactose	0.1261	0.05411	0.02722	0.41356	0.28303	0.78691	0.10376	0.69665	0.09085	0.16865	0.95816	0.82474
GO:0006012	galactose metabolic process	0.18902	0.07782	0.31463	0.27078	0.29596	0.18002	0.14161	0.37735	0.07922	0.29015	0.71293	0.53104
GO:0010393	galacturonan metabolic process	1	1	1	1	1	1	1	1	1	1	1	1
GO:0019586	galacturonate metabolic process	1	1	1	1	1	1	1	1	1	1	1	1
GO:0007276	gamete generation	1	1	1	1	1	1	1	1	1	1	1	1
GO:0048229	gametophyte development	1	1	1	1	1	1	1	1	1	1	1	1
GO:0009450	gamma-aminobutyric acid catabolic process	0.2315	0.63187	0.26083	0.38925	0.43901	0.38592	0.62305	0.30523	0.96415	0.43487	0.99799	0.18615
GO:0009448	gamma-aminobutyric acid metabolic process	0.96944	0.32373	0.90256	0.69254	0.41174	0.85592	0.82094	0.93732	0.53549	0.30288	0.25562	0.15272
GO:0015812	gamma-aminobutyric acid transport	0.82638	0.41381	0.95773	0.34143	0.92424	0.86486	0.93387	0.98272	0.50095	0.98505	0.99444	0.5592
GO:0033566	gamma-tubulin complex localization	0.9524	0.48753	0.99838	0.77656	0.74461	0.96983	0.7051	0.95077	0.41866	0.90047	0.50728	0.53459
GO:0015669	gas transport	1	1	1	1	1	1	1	1	1	1	1	1
GO:0046710	GDP metabolic process	0.19973	0.76387	0.26733	0.80205	0.11423	0.24616	0.14903	0.52491	0.35375	0.46434	0.30315	0.76301
GO:0015783	GDP-fucose transmembrane transport	0.70645	0.41319	0.63335	0.05382	0.55651	0.9999	0.06442	0.5595	0.79974	0.40192	0.74383	0.30892
GO:0042350	GDP-L-fucose biosynthetic process	1	1	1	1	1	1	1	1	1	1	1	1
GO:0046368	GDP-L-fucose metabolic process	1	1	1	1	1	1	1	1	1	1	1	1
GO:0042352	GDP-L-fucose salvage	0.13732	0.93785	0.14337	0.20778	0.29517	0.93299	0.31887	0.6084	0.40209	0.95111	0.51457	0.51875
GO:0009298	GDP-mannose biosynthetic process	0.69997	0.76505	0.74488	0.09866	0.37864	0.40629	0.8479	0.86352	0.0621	0.99551	0.07825	0.72694
GO:0019673	GDP-mannose metabolic process	0.70178	0.19529	0.16865	0.28887	0.23995	0.71393	0.20828	0.87577	0.95421	0.57285	0.79672	0.2689
GO:1990570	GDP-mannose transmembrane transport	0.79549	0.86687	0.33553	0.20666	0.86374	0.87652	0.31995	0.30606	0.26309	0.53756	0.49653	0.17577
GO:0010467	gene expression	1	1	1	1	1	1	1	1	1	1	1	1
GO:0090202	gene looping	1	1	1	1	1	1	1	1	1	1	1	1
GO:0016458	gene silencing	0.96715	0.61611	0.9987	0.99694	0.31809	0.99961	0.48308	0.97469	0.68795	0.99194	0.86288	0.94177
GO:0035195	gene silencing by miRNA	0.96185	0.69941	0.47057	0.38873	0.76188	0.67608	0.32466	0.88386	0.92398	0.59889	0.87976	0.84449
GO:0031047	gene silencing by RNA	0.71757	0.99477	0.7892	0.2801	0.03538	0.86872	0.52587	0.93094	0.78167	0.4443	0.973	0.99852
GO:0080188	gene silencing by RNA-directed DNA methylation	0.54677	0.10028	0.92557	0.19556	0.38684	0.84717	0.18685	0.64354	0.15983	0.53484	0.48715	0.70411
GO:0000349	generation of catalytic spliceosome for first transesterification step	0.88459	0.8531	0.86697	0.21611	0.93622	0.55443	0.96501	0.83652	0.91827	0.8708	0.82516	0.98188
GO:0000350	generation of catalytic spliceosome for second transesterification step	0.52075	0.27604	0.43713	0.9581	0.96369	0.68922	0.98275	0.21558	0.9918	0.49986	0.99794	0.05147
GO:0006091	generation of precursor metabolites and energy	1	1	1	1	1	1	1	1	1	1	1	1
GO:0022619	generative cell differentiation	0.96074	0.72487	0.56818	0.35715	0.57989	0.6341	0.99067	0.97731	0.28272	0.23468	0.65092	0.33426
GO:0055047	generative cell mitosis	0.8348	0.97918	0.99049	0.22318	0.6806	0.19436	0.83368	0.26069	0.99168	0.71806	0.27636	0.96669
GO:0071514	genetic imprinting	1	1	1	1	1	1	1	1	1	1	1	1
GO:0071515	genetic imprinting at mating-type locus	1	1	1	1	1	1	1	1	1	1	1	1
GO:0009292	genetic transfer	1	1	1	1	1	1	1	1	1	1	1	1
GO:0060250	germ-line stem-cell niche homeostasis	0.98852	0.73985	0.77275	0.93785	0.85512	0.77982	0.98913	0.89835	0.6567	0.92916	0.92217	0.33063
GO:0009740	gibberellic acid mediated signaling pathway	0.63125	0.721	0.97445	0.11464	0.7892	0.97701	0.11348	0.57636	0.78935	0.69077	0.53119	0.57858
GO:0009686	gibberellin biosynthetic process	0.24479	0.13137	0.62156	0.22927	0.25687	0.59962	0.65491	0.39067	0.05424	0.47213	0.25328	0.81364
GO:0045487	gibberellin catabolic process	0.89958	0.93211	0.59935	0.94559	0.19848	0.22289	0.43309	0.99984	0.9554	0.11914	0.9997	0.17855
GO:0010476	gibberellin mediated signaling pathway	1	1	1	1	1	1	1	1	1	1	1	1
GO:0009685	gibberellin metabolic process	1	1	1	1	1	1	1	1	1	1	1	1
GO:0009250	glucan biosynthetic process	1	1	1	1	1	1	1	1	1	1	1	1
GO:0009251	glucan catabolic process	0.1134	0.80171	0.18065	0.2129	0.06842	0.23821	0.46951	0.77629	0.08042	0.20508	0.78159	0.90368
GO:0044042	glucan metabolic process	1	1	1	1	1	1	1	1	1	1	1	1
GO:0006094	gluconeogenesis	0.25117	0.00038	0.53867	0.57548	0.27545	0.00765	0.0737	0.00883	0.96856	0.72022	0.12093	0.60903
GO:1901072	glucosamine-containing compound catabolic process	1	1	1	1	1	1	1	1	1	1	1	1
GO:1901071	glucosamine-containing compound metabolic process	1	1	1	1	1	1	1	1	1	1	1	1
GO:0051156	glucose 6-phosphate metabolic process	0.81884	0.06663	0.97821	0.39932	0.74198	0.79987	0.78418	0.78598	0.95412	0.86158	0.94395	0.76053
GO:0006007	glucose catabolic process	0.50301	0.96917	0.91627	0.04293	0.69927	0.44119	0.44637	0.82388	0.08019	0.9879	0.50628	0.20937
GO:0042593	glucose homeostasis	1	1	1	1	1	1	1	1	1	1	1	1
GO:0010255	glucose mediated signaling pathway	1	1	1	1	1	1	1	1	1	1	1	1
GO:0006006	glucose metabolic process	0.08186	0.00025	0.02507	0.93478	0.02636	0.3182	0.00057	0.02595	0.53164	0.7504	0.03573	0.62338
GO:1904659	glucose transmembrane transport	0.05842	0.82757	0.12487	0.55388	0.99641	0.03624	0.59726	0.04549	0.60384	0.70029	0.94576	0.67897
GO:0019761	glucosinolate biosynthetic process	1	1	1	1	1	1	1	1	1	1	1	1
GO:0019762	glucosinolate catabolic process	0.28968	0.09035	0.84065	0.84543	0.99854	0.77151	0.99788	0.82912	0.96565	0.71607	0.32837	0.99232
GO:0019760	glucosinolate metabolic process	1	1	1	1	1	1	1	1	1	1	1	1
GO:0006679	glucosylceramide biosynthetic process	0.45343	0.25263	0.36028	0.69678	0.75127	0.9691	0.99315	0.94828	0.55717	0.71018	0.99898	0.80853
GO:0006680	glucosylceramide catabolic process	0.22505	0.92063	0.75197	0.49785	0.68258	0.69369	0.36527	0.63644	0.28899	0.68791	0.92191	0.34099
GO:0006678	glucosylceramide metabolic process	1	1	1	1	1	1	1	1	1	1	1	1
GO:0010417	glucuronoxylan biosynthetic process	0.75948	0.45124	0.27103	0.42572	0.99177	0.80837	0.59649	0.9815	0.83756	0.60377	0.59066	0.0416
GO:0010413	glucuronoxylan metabolic process	1	1	1	1	1	1	1	1	1	1	1	1
GO:0006537	glutamate biosynthetic process	0.69119	0.10807	0.30426	0.55764	0.74871	0.55437	0.67351	0.2112	0.84619	0.30405	0.93548	0.44852
GO:0006538	glutamate catabolic process	0.03281	0.79387	0.05342	0.3491	0.37335	0.93885	0.43868	0.90848	0.15676	0.16745	0.46033	0.43025
GO:0006540	glutamate decarboxylation to succinate	0.2315	0.63187	0.26083	0.38925	0.43901	0.38592	0.62305	0.30523	0.96415	0.43487	0.99799	0.18615
GO:0006536	glutamate metabolic process	1	1	1	1	1	1	1	1	1	1	1	1
GO:0006542	glutamine biosynthetic process	0.43647	0.00541	0.291	0.24016	0.53544	0.01277	0.63068	0.02734	0.04537	0.33296	0.07266	0.05602
GO:0009084	glutamine family amino acid biosynthetic process	1	1	1	1	1	1	1	1	1	1	1	1
GO:0009065	glutamine family amino acid catabolic process	1	1	1	1	1	1	1	1	1	1	1	1
GO:0009064	glutamine family amino acid metabolic process	1	1	1	1	1	1	1	1	1	1	1	1
GO:0006541	glutamine metabolic process	0.4454	0.60937	0.91203	0.39869	0.53257	0.66652	0.93099	0.23786	0.97139	0.33623	0.07074	0.14027
GO:0006425	glutaminyl-tRNA aminoacylation	0.98712	0.62708	0.99215	0.92109	0.39561	0.77074	0.45742	0.74968	0.78525	0.87042	0.53397	0.84448
GO:0070681	glutaminyl-tRNAGln biosynthesis via transamidation	0.67221	0.00748	0.02411	0.16178	0.66988	0.45314	0.10717	0.03945	0.86555	0.62137	0.04626	0.20968
GO:0006424	glutamyl-tRNA aminoacylation	0.9914	0.47593	0.59287	0.39794	0.99609	0.84064	0.72976	0.82526	0.61077	0.85981	0.14539	0.98443
GO:0006750	glutathione biosynthetic process	0.2099	0.29799	0.86596	0.16525	0.7297	0.36647	0.48554	0.54993	0.992	0.31929	0.94665	0.15888
GO:0006751	glutathione catabolic process	0.51136	0.7049	0.86939	0.60818	0.34981	0.40183	0.73901	0.07789	0.40405	0.16953	0.54468	0.78087
GO:0006749	glutathione metabolic process	0.52895	0.47899	0.25024	0.04306	0.59915	0.0406	0.47979	0.31244	0.42908	0.70162	0.76086	0.09433
GO:0046166	glyceraldehyde-3-phosphate biosynthetic process	0.70856	0.06528	0.63546	0.72346	0.18132	0.74053	0.16518	0.07385	0.81516	0.15634	0.13736	0.16145
GO:0019682	glyceraldehyde-3-phosphate metabolic process	1	1	1	1	1	1	1	1	1	1	1	1
GO:1901975	glycerate transmembrane transport	0.85763	0.13701	0.6487	0.3649	0.42611	0.71675	0.43676	0.2729	0.18555	0.18284	0.16955	0.27579
GO:0006114	glycerol biosynthetic process	0.53603	0.59229	0.95278	0.90896	0.99727	0.96216	0.99979	0.36839	0.74425	0.70321	0.9499	0.93293
GO:0019563	glycerol catabolic process	0.502	0.42736	0.10821	0.68974	0.27208	0.51748	0.1366	0.04909	0.66444	0.08901	0.71575	0.03426
GO:0006662	glycerol ether metabolic process	0.05944	0.00924	0.02483	0.56225	0.53928	0.07401	0.04716	0.01998	0.99776	0.27516	0.76817	0.99818
GO:0006071	glycerol metabolic process	0.60524	0.40109	0.49443	0.21464	0.81512	0.79202	0.96813	0.21498	0.93741	0.41494	0.98365	0.65212
GO:0046167	glycerol-3-phosphate biosynthetic process	0.8568	0.55553	0.1541	0.155	0.20096	0.14184	0.16088	0.13903	0.21074	0.54629	0.94608	0.32789
GO:0046168	glycerol-3-phosphate catabolic process	0.98851	0.82257	0.06662	0.85646	0.27092	0.968	0.95994	0.88269	0.3194	0.596	0.77359	0.72551
GO:0006072	glycerol-3-phosphate metabolic process	0.88939	0.46772	0.49752	0.11603	0.91157	0.81884	0.83089	0.43284	0.69841	0.4581	0.65907	0.29791
GO:0045017	glycerolipid biosynthetic process	0.99712	0.60127	0.36039	0.29428	0.68492	0.42032	0.99977	0.96548	0.22038	0.3431	0.93768	0.16444
GO:0046503	glycerolipid catabolic process	1	1	1	1	1	1	1	1	1	1	1	1
GO:0046486	glycerolipid metabolic process	1	1	1	1	1	1	1	1	1	1	1	1
GO:0046474	glycerophospholipid biosynthetic process	0.43573	0.22235	0.39581	0.99352	0.80733	0.36876	0.62053	0.99761	0.2909	0.23029	0.66517	0.48251
GO:0046475	glycerophospholipid catabolic process	0.94373	0.13071	0.9972	0.93976	0.65889	0.50661	0.92005	0.47674	0.90424	0.70222	0.99384	0.58239
GO:0006650	glycerophospholipid metabolic process	1	1	1	1	1	1	1	1	1	1	1	1
GO:0031456	glycine betaine biosynthetic process	1	1	1	1	1	1	1	1	1	1	1	1
GO:0019285	glycine betaine biosynthetic process from choline	0.63322	0.42034	0.94036	0.85672	0.96855	0.89601	0.60762	0.75671	0.52427	0.99077	0.17331	0.93666
GO:0031455	glycine betaine metabolic process	1	1	1	1	1	1	1	1	1	1	1	1
GO:0006545	glycine biosynthetic process	0.17553	0.9991	0.20949	0.44071	0.22262	0.78423	0.6248	0.91866	0.27733	0.77657	0.99969	0.99534
GO:0019264	glycine biosynthetic process from serine	0.0361	0.40818	0.62394	0.23624	0.18635	0.70637	0.80581	0.68443	0.8697	0.49561	0.29875	0.42586
GO:0019265	glycine biosynthetic process, by transamination of glyoxylate	0.15582	0.32383	0.2076	0.55958	0.16236	0.93774	0.14287	0.34666	0.46378	0.69469	0.9824	0.24625
GO:0006546	glycine catabolic process	1	1	1	1	1	1	1	1	1	1	1	1
GO:0019464	glycine decarboxylation via glycine cleavage system	0.55616	0.03305	0.13368	0.18776	0.34389	0.06048	0.05466	0.03644	0.80309	0.1481	0.36806	0.61964
GO:0006544	glycine metabolic process	1	1	1	1	1	1	1	1	1	1	1	1
GO:0005978	glycogen biosynthetic process	0.52196	0.17921	0.41666	0.86694	0.33032	0.96802	0.24405	0.4701	0.96908	0.33103	0.87874	0.42117
GO:0005980	glycogen catabolic process	0.52515	0.36826	0.62598	0.2167	0.3846	0.05267	0.68202	0.0588	0.57613	0.29115	0.46167	0.50663
GO:0005977	glycogen metabolic process	0.99107	0.05228	0.31524	0.93339	0.74289	0.36209	0.5492	0.16724	0.5699	0.28144	0.27709	0.75136
GO:0046295	glycolate biosynthetic process	1	1	1	1	1	1	1	1	1	1	1	1
GO:0009441	glycolate metabolic process	1	1	1	1	1	1	1	1	1	1	1	1
GO:0097339	glycolate transmembrane transport	0.85763	0.13701	0.6487	0.3649	0.42611	0.71675	0.43676	0.2729	0.18555	0.18284	0.16955	0.27579
GO:1900866	glycolate transport	1	1	1	1	1	1	1	1	1	1	1	1
GO:0009247	glycolipid biosynthetic process	0.98488	0.0289	0.78316	0.84552	0.62749	0.94265	0.99406	0.63003	0.78336	0.93546	0.08922	0.99665
GO:0019377	glycolipid catabolic process	1	1	1	1	1	1	1	1	1	1	1	1
GO:0006664	glycolipid metabolic process	1	1	1	1	1	1	1	1	1	1	1	1
GO:0034203	glycolipid translocation	0.98141	0.61509	0.81782	0.89828	0.44045	0.95321	0.85718	0.41689	0.98529	0.41927	0.93618	0.54956
GO:0046836	glycolipid transport	1	1	1	1	1	1	1	1	1	1	1	1
GO:0006096	glycolytic process	0.32134	0.01882	0.13569	0.20107	0.55067	0.00425	0.22848	0.02294	0.24738	0.30484	0.15676	0.53085
GO:0061615	glycolytic process through fructose-6-phosphate	0.73842	0.46392	0.98234	0.99911	0.41337	0.53165	0.97412	0.96786	0.83495	0.77306	0.37339	0.44086
GO:0009101	glycoprotein biosynthetic process	1	1	1	1	1	1	1	1	1	1	1	1
GO:0006516	glycoprotein catabolic process	0.99997	0.79681	0.57978	0.57552	0.14831	0.16961	0.18188	0.18857	0.51181	0.85045	0.63381	0.99446
GO:0009100	glycoprotein metabolic process	1	1	1	1	1	1	1	1	1	1	1	1
GO:0006024	glycosaminoglycan biosynthetic process	0.63983	0.82912	0.15679	0.77197	0.09449	0.59246	0.10736	0.30835	0.91381	0.43527	0.3722	0.10629
GO:0030203	glycosaminoglycan metabolic process	0.30277	0.13379	0.04165	0.67207	0.47819	0.45744	0.35429	0.43308	0.3898	0.34227	0.21126	0.51609
GO:0016139	glycoside catabolic process	0.58512	0.92443	0.56268	0.56452	0.92108	0.99976	0.32181	0.58478	0.25159	0.71666	0.66106	0.99838
GO:0016137	glycoside metabolic process	1	1	1	1	1	1	1	1	1	1	1	1
GO:0019758	glycosinolate biosynthetic process	1	1	1	1	1	1	1	1	1	1	1	1
GO:0019759	glycosinolate catabolic process	1	1	1	1	1	1	1	1	1	1	1	1
GO:0019757	glycosinolate metabolic process	1	1	1	1	1	1	1	1	1	1	1	1
GO:0006688	glycosphingolipid biosynthetic process	1	1	1	1	1	1	1	1	1	1	1	1
GO:0046479	glycosphingolipid catabolic process	1	1	1	1	1	1	1	1	1	1	1	1
GO:0006687	glycosphingolipid metabolic process	1	1	1	1	1	1	1	1	1	1	1	1
GO:1901659	glycosyl compound biosynthetic process	1	1	1	1	1	1	1	1	1	1	1	1
GO:1901658	glycosyl compound catabolic process	1	1	1	1	1	1	1	1	1	1	1	1
GO:1901657	glycosyl compound metabolic process	1	1	1	1	1	1	1	1	1	1	1	1
GO:0070085	glycosylation	1	1	1	1	1	1	1	1	1	1	1	1
GO:0046476	glycosylceramide biosynthetic process	1	1	1	1	1	1	1	1	1	1	1	1
GO:0046477	glycosylceramide catabolic process	1	1	1	1	1	1	1	1	1	1	1	1
GO:0006677	glycosylceramide metabolic process	1	1	1	1	1	1	1	1	1	1	1	1
GO:0006426	glycyl-tRNA aminoacylation	0.78342	0.25563	0.39715	0.58245	0.95735	0.32365	0.88379	0.46113	0.32638	0.5471	0.82385	0.83449
GO:1903189	glyoxal metabolic process	1	1	1	1	1	1	1	1	1	1	1	1
GO:0006097	glyoxylate cycle	0.41325	0.83457	0.62473	0.51284	0.99126	0.20661	0.95659	0.63111	0.72044	0.33616	0.9123	0.97129
GO:0046487	glyoxylate metabolic process	1	1	1	1	1	1	1	1	1	1	1	1
GO:0006177	GMP biosynthetic process	0.971	0.22261	0.99379	0.57109	0.49124	0.09704	0.92388	0.17437	0.14346	0.21269	0.22987	0.14488
GO:0046037	GMP metabolic process	0.19977	0.76349	0.26733	0.80188	0.1143	0.24583	0.14895	0.52468	0.35348	0.46437	0.30303	0.76308
GO:0032263	GMP salvage	0.32103	0.22647	0.24055	0.29238	0.36209	0.59346	0.31372	0.31787	0.38848	0.53871	0.69051	0.72226
GO:0032468	Golgi calcium ion homeostasis	0.22324	0.47384	0.10644	0.26869	0.33811	0.45883	0.61584	0.03092	0.58375	0.51907	0.29226	0.79712
GO:0032472	Golgi calcium ion transport	0.22324	0.47384	0.10644	0.26869	0.33811	0.45883	0.61584	0.03092	0.58375	0.51907	0.29226	0.79712
GO:0051645	Golgi localization	0.58541	0.81673	0.6472	0.80992	0.05264	0.94707	0.3176	0.99394	0.65722	0.77734	0.53596	0.61213
GO:0007030	Golgi organization	0.89813	0.71372	0.67828	0.23364	0.43865	0.62153	0.84897	0.49219	0.90177	0.81591	0.98781	0.62084
GO:0006895	Golgi to endosome transport	0.88026	0.68666	0.73916	0.57806	0.99741	0.52912	0.97279	0.23547	0.57642	0.51015	0.90968	0.88322
GO:0090160	Golgi to lysosome transport	0.21729	0.97677	0.25823	0.63758	0.36881	0.18273	0.32531	0.35756	0.71159	0.57785	0.5537	0.4486
GO:0043001	Golgi to plasma membrane protein transport	0.88026	0.94057	0.69681	0.94176	0.50146	0.82918	0.55927	0.60096	0.92343	0.51015	0.73395	0.88322
GO:0006893	Golgi to plasma membrane transport	0.76849	0.94454	0.58585	0.43431	0.2985	0.98127	0.16245	0.90018	0.97094	0.69597	0.90625	0.8385
GO:0006896	Golgi to vacuole transport	0.96706	0.43298	0.90925	0.52398	0.8595	0.20522	0.50486	0.14446	0.90629	0.84211	0.9546	0.16811
GO:0048200	Golgi transport vesicle coating	1	1	1	1	1	1	1	1	1	1	1	1
GO:0048194	Golgi vesicle budding	0.90885	0.6512	0.55833	0.83111	0.44724	0.60146	0.17058	0.13818	0.4313	0.3096	0.46365	0.95167
GO:0048211	Golgi vesicle docking	0.94456	0.21289	0.86404	0.65545	0.99999	0.71168	0.76696	0.62101	0.7843	0.63719	0.72431	0.26946
GO:0048193	Golgi vesicle transport	0.89664	0.41036	0.5245	0.3401	0.14504	0.1173	0.59868	0.95667	0.70873	0.12481	0.51803	0.86908
GO:0006506	GPI anchor biosynthetic process	0.51427	0.95477	0.99911	0.75239	0.93077	0.30129	0.7305	0.99955	0.13175	0.88307	0.90086	0.99113
GO:0006505	GPI anchor metabolic process	1	1	1	1	1	1	1	1	1	1	1	1
GO:0090391	granum assembly	0.58325	0.09118	0.65866	0.96712	0.47784	0.01331	0.17397	0.02429	0.47353	0.19572	0.47483	0.14969
GO:0009630	gravitropism	0.36646	0.41805	0.36816	0.8769	0.90055	0.85647	0.58973	0.42907	0.86998	0.8294	0.67955	0.10259
GO:0000372	Group I intron splicing	0.93271	0.90991	0.36856	0.81315	0.54629	0.96792	0.98427	0.79592	0.93393	0.99285	0.46876	0.91298
GO:0000373	Group II intron splicing	0.84462	0.88389	0.33195	0.94562	0.59947	0.59473	0.99362	0.203	0.87825	0.8088	0.54943	0.98949
GO:0000374	Group III intron splicing	0.60617	0.919	0.91766	0.9317	0.37442	0.93855	0.99968	0.77947	0.53948	0.66354	0.55775	0.41082
GO:0040007	growth	1	1	1	1	1	1	1	1	1	1	1	1
GO:0006183	GTP biosynthetic process	0.5041	0.29713	0.79754	0.51059	0.88578	0.28912	0.96893	0.45233	0.4064	0.12121	0.29841	0.92275
GO:0046039	GTP metabolic process	1	1	1	1	1	1	1	1	1	1	1	1
GO:0046099	guanine biosynthetic process	1	1	1	1	1	1	1	1	1	1	1	1
GO:0106044	guanine deglycation	1	1	1	1	1	1	1	1	1	1	1	1
GO:0106046	guanine deglycation, glyoxal removal	0.60213	0.45257	0.12326	0.50981	0.65295	0.33143	0.188	0.60281	0.78389	0.59307	0.14865	0.95372
GO:0046098	guanine metabolic process	1	1	1	1	1	1	1	1	1	1	1	1
GO:0006178	guanine salvage	0.32103	0.22647	0.24055	0.29238	0.36209	0.59346	0.31372	0.31787	0.38848	0.53871	0.69051	0.72226
GO:0015854	guanine transport	0.96922	0.90653	0.89003	0.23893	0.52084	0.79523	0.45151	0.16176	0.98936	0.1631	0.38575	0.16701
GO:0015969	guanosine tetraphosphate metabolic process	0.16272	0.41602	0.27931	0.86857	0.39143	0.08277	0.05164	0.34595	0.12551	0.8789	0.08897	0.5546
GO:1901070	guanosine-containing compound biosynthetic process	1	1	1	1	1	1	1	1	1	1	1	1
GO:1901068	guanosine-containing compound metabolic process	1	1	1	1	1	1	1	1	1	1	1	1
GO:0010441	guard cell development	0.82195	0.39776	0.85057	0.41258	0.99153	0.38405	0.93688	0.61956	0.31587	0.81641	0.18642	0.93459
GO:0010052	guard cell differentiation	0.41599	0.38513	0.50978	0.49699	0.96103	0.81511	0.67418	0.80912	0.97108	0.76064	0.7934	0.68838
GO:0010377	guard cell fate commitment	0.96074	0.72487	0.56818	0.35715	0.57989	0.6341	0.99067	0.97731	0.28272	0.23468	0.65092	0.33426
GO:0010235	guard mother cell cytokinesis	0.79695	0.88497	0.88405	0.98404	0.80853	0.30245	0.99375	0.76526	0.42415	0.53325	0.29813	0.99431
GO:0048467	gynoecium development	0.69479	0.48921	0.68982	0.39424	0.15419	0.96446	0.09302	0.59924	0.42774	0.87192	0.17893	0.95867
GO:0010286	heat acclimation	0.16697	0.26142	0.08461	0.54083	0.81562	0.12215	0.64672	0.36544	0.7409	0.67765	0.42462	0.776
GO:0006784	heme A biosynthetic process	0.35063	0.68413	0.4214	0.6739	0.93988	0.56624	0.92312	0.32336	0.97221	0.18697	0.15414	0.3969
GO:0046160	heme a metabolic process	1	1	1	1	1	1	1	1	1	1	1	1
GO:0006783	heme biosynthetic process	0.63784	0.53131	0.23778	0.15715	0.66042	0.24024	0.25025	0.28863	0.4198	0.46943	0.33	0.65134
GO:0042168	heme metabolic process	1	1	1	1	1	1	1	1	1	1	1	1
GO:0048034	heme O biosynthetic process	0.15794	0.99941	0.16226	0.99938	0.16843	0.99996	0.16176	0.56982	0.15172	0.60481	0.15121	0.20386
GO:0048033	heme o metabolic process	1	1	1	1	1	1	1	1	1	1	1	1
GO:0006788	heme oxidation	0.7644	0.61448	0.82686	0.95006	0.68661	0.98415	0.48012	0.99384	0.89378	0.66289	0.37206	0.50841
GO:0015886	heme transport	0.80243	0.97101	0.92727	0.43604	0.98927	0.76194	0.99252	0.54908	0.99867	0.81524	0.81964	0.9202
GO:0010410	hemicellulose metabolic process	1	1	1	1	1	1	1	1	1	1	1	1
GO:0015012	heparan sulfate proteoglycan biosynthetic process	1	1	1	1	1	1	1	1	1	1	1	1
GO:0015015	heparan sulfate proteoglycan biosynthetic process, enzymatic modification	0.48497	0.97083	0.94471	0.92202	0.80744	0.80627	0.96091	0.86761	0.81021	0.9487	0.63295	0.95395
GO:0030201	heparan sulfate proteoglycan metabolic process	1	1	1	1	1	1	1	1	1	1	1	1
GO:0031507	heterochromatin assembly	0.95323	0.99214	0.45288	0.92582	0.85137	0.89292	0.6868	0.58362	0.9784	0.97765	0.79288	0.28571
GO:0031048	heterochromatin assembly by small RNA	0.50354	0.65113	0.80634	0.18683	0.97049	0.9942	0.9971	0.99948	0.9873	0.88834	0.91698	0.6185
GO:0070828	heterochromatin organization	1	1	1	1	1	1	1	1	1	1	1	1
GO:0018130	heterocycle biosynthetic process	1	1	1	1	1	1	1	1	1	1	1	1
GO:0046700	heterocycle catabolic process	1	1	1	1	1	1	1	1	1	1	1	1
GO:0046483	heterocycle metabolic process	1	1	1	1	1	1	1	1	1	1	1	1
GO:0019319	hexose biosynthetic process	1	1	1	1	1	1	1	1	1	1	1	1
GO:0019320	hexose catabolic process	1	1	1	1	1	1	1	1	1	1	1	1
GO:0009757	hexose mediated signaling	1	1	1	1	1	1	1	1	1	1	1	1
GO:0019318	hexose metabolic process	0.3942	0.3681	0.64795	0.30053	0.75585	0.84713	0.83243	0.85249	0.92646	0.50595	0.8843	0.75619
GO:0015712	hexose phosphate transport	0.06137	0.84199	0.45231	0.43345	0.08393	0.74506	0.08351	0.31397	0.48692	0.24801	0.8754	0.6423
GO:0008645	hexose transmembrane transport	1	1	1	1	1	1	1	1	1	1	1	1
GO:0000105	histidine biosynthetic process	0.61985	0.07214	0.99853	0.78084	0.83639	0.28263	0.67402	0.21842	0.69006	0.28523	0.5887	0.93427
GO:0006547	histidine metabolic process	1	1	1	1	1	1	1	1	1	1	1	1
GO:0006427	histidyl-tRNA aminoacylation	0.07707	0.12383	0.4964	0.88599	0.70683	0.22928	0.28423	0.2383	0.13163	0.99587	0.47278	0.8431
GO:0016573	histone acetylation	0.90882	0.70052	0.85743	0.89682	0.68292	0.44132	0.92192	0.96746	0.77628	0.64525	0.86287	0.71823
GO:0034969	histone arginine methylation	1	1	1	1	1	1	1	1	1	1	1	1
GO:0016575	histone deacetylation	0.99905	0.68406	0.9999	0.28058	0.49895	0.97701	0.75367	0.91749	0.61649	0.88402	0.9933	0.9976
GO:0016577	histone demethylation	1	1	1	1	1	1	1	1	1	1	1	1
GO:0016576	histone dephosphorylation	0.35087	0.90691	0.29421	0.17613	0.95531	0.7231	0.97728	0.92182	0.33545	0.95292	0.32671	0.33514
GO:0016578	histone deubiquitination	0.38885	0.90144	0.53597	0.19481	0.88333	0.39857	0.91588	0.99739	0.94911	0.75351	0.96143	0.28518
GO:0043486	histone exchange	0.16695	0.63858	0.99904	0.98172	0.76262	0.99773	0.72153	0.85666	0.3727	0.9658	0.50289	0.27149
GO:1990258	histone glutamine methylation	0.48303	0.26603	0.97726	0.64435	0.88446	0.38448	0.99517	0.11639	0.43396	0.23839	0.04131	0.78821
GO:0043968	histone H2A acetylation	0.34291	0.74163	0.99936	0.84665	0.97714	0.94337	0.97892	0.9694	0.58456	0.97707	0.84602	0.83021
GO:0035616	histone H2B conserved C-terminal lysine deubiquitination	0.64155	0.98144	0.88865	0.44271	0.7632	0.26137	0.95911	0.34488	0.41152	0.50105	0.93666	0.63284
GO:0071894	histone H2B conserved C-terminal lysine ubiquitination	1	1	1	1	1	1	1	1	1	1	1	1
GO:0033523	histone H2B ubiquitination	0.94019	0.19345	0.91757	0.93243	0.96445	0.63657	0.96722	0.93501	0.65038	0.84773	0.99723	0.48489
GO:0043966	histone H3 acetylation	0.66773	0.95506	0.73567	0.8337	0.20864	0.28407	0.68913	0.35395	0.7965	0.56916	0.98533	0.55223
GO:0070932	histone H3 deacetylation	0.86029	0.37455	0.80534	0.35421	0.49701	0.86551	0.15097	0.78737	0.51065	0.344	0.77037	0.90331
GO:0044154	histone H3-K14 acetylation	0.14747	0.58903	0.95395	0.8638	0.98851	0.97128	0.98941	0.98458	0.5006	0.97377	0.91981	0.95817
GO:0043972	histone H3-K23 acetylation	0.14747	0.58903	0.95395	0.8638	0.98851	0.97128	0.98941	0.98458	0.5006	0.97377	0.91981	0.95817
GO:0070734	histone H3-K27 methylation	0.14206	0.77233	0.55552	0.82042	0.96258	0.64117	0.99501	0.8475	0.63429	0.90842	0.1815	0.98131
GO:0098532	histone H3-K27 trimethylation	1	1	1	1	1	1	1	1	1	1	1	1
GO:0070544	histone H3-K36 demethylation	0.80591	0.22516	0.8184	0.65536	0.99977	0.99732	0.92773	0.98923	0.52866	0.16098	0.32875	0.20102
GO:0010452	histone H3-K36 methylation	0.95794	0.52567	0.59697	0.64317	0.65722	0.42655	0.99342	0.981	0.15034	0.84402	0.93474	0.55946
GO:0034720	histone H3-K4 demethylation	0.806	0.22524	0.81841	0.65544	0.99977	0.99734	0.92763	0.98923	0.52885	0.16095	0.32893	0.20102
GO:0034721	histone H3-K4 demethylation, trimethyl-H3-K4-specific	0.9249	0.30132	0.848	0.25849	0.44239	0.9985	0.42436	0.99029	0.99698	0.4964	0.99823	0.53543
GO:0051568	histone H3-K4 methylation	0.8553	0.62304	0.9313	0.83368	0.82251	0.94542	0.93566	0.91006	0.78839	0.15999	0.45619	0.95591
GO:0080182	histone H3-K4 trimethylation	0.49112	0.86504	0.72882	0.45267	0.98444	0.35302	0.45472	0.36041	0.93182	0.07565	0.61818	0.71331
GO:0043970	histone H3-K9 acetylation	0.91514	0.67788	0.86781	0.84462	0.86514	0.59535	0.88919	0.40039	0.91378	0.75984	0.5058	0.34033
GO:0033169	histone H3-K9 demethylation	0.98452	0.32401	0.99227	0.99845	0.4159	0.68641	0.401	0.97185	0.84694	0.68618	0.63425	0.66018
GO:0036123	histone H3-K9 dimethylation	1	1	1	1	1	1	1	1	1	1	1	1
GO:0051567	histone H3-K9 methylation	0.93679	0.20283	0.7374	0.77484	0.8473	0.794	0.74099	0.31471	0.73556	0.9946	0.42962	0.56044
GO:0061647	histone H3-K9 modification	1	1	1	1	1	1	1	1	1	1	1	1
GO:0043967	histone H4 acetylation	0.97583	0.68822	0.9992	0.64569	0.95617	0.34228	0.63465	0.39807	0.96582	0.34253	0.60428	0.40047
GO:0043983	histone H4-K12 acetylation	0.14747	0.58903	0.95395	0.8638	0.98851	0.97128	0.98941	0.98458	0.5006	0.97377	0.91981	0.95817
GO:0043984	histone H4-K16 acetylation	0.92074	0.18676	0.69076	0.97472	0.90414	0.55299	0.91437	0.75817	0.90359	0.80246	0.6127	0.98316
GO:0043981	histone H4-K5 acetylation	0.7452	0.28216	0.91001	0.95008	0.97714	0.86465	0.97892	0.9694	0.80234	0.94822	0.90045	0.99825
GO:0043982	histone H4-K8 acetylation	0.7452	0.28216	0.91001	0.95008	0.97714	0.86465	0.97892	0.9694	0.80234	0.94822	0.90045	0.99825
GO:0043985	histone H4-R3 methylation	0.6199	0.26437	0.30837	0.51316	0.33669	0.325	0.77022	0.98656	0.40617	0.96481	0.26622	0.71075
GO:0070076	histone lysine demethylation	1	1	1	1	1	1	1	1	1	1	1	1
GO:0034968	histone lysine methylation	0.73545	0.05672	0.99328	0.87253	0.37041	0.69471	0.95655	0.94729	0.89925	0.79189	0.88467	0.96166
GO:0016571	histone methylation	1	1	1	1	1	1	1	1	1	1	1	1
GO:0016570	histone modification	0.98994	0.34418	0.98652	0.74227	0.21492	0.99867	0.94139	0.99989	0.51225	0.86713	0.63405	0.53205
GO:0010390	histone monoubiquitination	0.9402	0.19342	0.91758	0.93244	0.96449	0.63662	0.96722	0.93502	0.65043	0.8477	0.99724	0.48481
GO:0071044	histone mRNA catabolic process	0.62854	0.68396	0.97618	0.94374	0.71811	0.16019	0.41603	0.26554	0.16753	0.57156	0.23584	0.59492
GO:0008334	histone mRNA metabolic process	1	1	1	1	1	1	1	1	1	1	1	1
GO:0016574	histone ubiquitination	0.02964	0.4765	0.8327	0.82387	0.68347	0.80014	0.7582	0.92587	0.86326	0.70832	0.95406	0.53152
GO:0048872	homeostasis of number of cells	1	1	1	1	1	1	1	1	1	1	1	1
GO:0048873	homeostasis of number of cells within a tissue	1	1	1	1	1	1	1	1	1	1	1	1
GO:0007639	homeostasis of number of meristem cells	0.84457	0.99224	0.32173	0.56151	0.46867	0.3525	0.8491	0.23757	0.93882	0.56963	0.29702	0.60762
GO:0042592	homeostatic process	1	1	1	1	1	1	1	1	1	1	1	1
GO:0006315	homing of group II introns	0.99835	0.07144	0.72425	0.17868	0.67572	0.5782	0.88051	0.13061	0.52972	0.07073	0.26838	0.48079
GO:0050667	homocysteine metabolic process	1	1	1	1	1	1	1	1	1	1	1	1
GO:1902000	homogentisate catabolic process	0.99834	0.91754	0.57824	0.51733	0.1925	0.34432	0.22666	0.60782	0.3832	0.34569	0.40123	0.51533
GO:1901999	homogentisate metabolic process	1	1	1	1	1	1	1	1	1	1	1	1
GO:0007129	homologous chromosome pairing at meiosis	0.88671	0.98244	0.99636	0.15741	0.31384	0.25497	0.97224	0.73545	0.04866	0.19992	0.41368	0.06833
GO:0045143	homologous chromosome segregation	1	1	1	1	1	1	1	1	1	1	1	1
GO:0035825	homologous recombination	1	1	1	1	1	1	1	1	1	1	1	1
GO:0009090	homoserine biosynthetic process	0.53212	0.39173	0.12511	0.90951	0.96443	0.41539	0.34323	0.25883	0.47348	0.43281	0.91306	0.54718
GO:0009092	homoserine metabolic process	1	1	1	1	1	1	1	1	1	1	1	1
GO:0042446	hormone biosynthetic process	1	1	1	1	1	1	1	1	1	1	1	1
GO:0042447	hormone catabolic process	1	1	1	1	1	1	1	1	1	1	1	1
GO:0042445	hormone metabolic process	1	1	1	1	1	1	1	1	1	1	1	1
GO:0009914	hormone transport	1	1	1	1	1	1	1	1	1	1	1	1
GO:0009755	hormone-mediated signaling pathway	0.53257	0.8833	0.03778	0.58376	0.47159	0.21589	0.04046	0.02117	0.62655	0.7428	0.97992	0.88204
GO:0120251	hydrocarbon biosynthetic process	1	1	1	1	1	1	1	1	1	1	1	1
GO:0120253	hydrocarbon catabolic process	1	1	1	1	1	1	1	1	1	1	1	1
GO:0120252	hydrocarbon metabolic process	1	1	1	1	1	1	1	1	1	1	1	1
GO:0050665	hydrogen peroxide biosynthetic process	0.81357	0.5952	0.93176	0.75526	0.90257	0.81616	0.69867	0.96335	0.28221	0.48398	0.72198	0.92576
GO:0042744	hydrogen peroxide catabolic process	0.06639	0.11172	0.00337	0.101	0.10029	0.00368	0.46217	0.00438	0.0371	0.00487	0.03965	0.2382
GO:0071588	hydrogen peroxide mediated signaling pathway	1	1	1	1	1	1	1	1	1	1	1	1
GO:1901528	hydrogen peroxide mediated signaling pathway involved in stomatal movement	0.93983	0.5141	0.88116	0.95429	0.87004	0.50728	0.92477	0.39053	0.81931	0.1969	0.40262	0.88244
GO:0042743	hydrogen peroxide metabolic process	1	1	1	1	1	1	1	1	1	1	1	1
GO:0070814	hydrogen sulfide biosynthetic process	0.10394	0.29111	0.88781	0.08457	0.83176	0.56712	0.9926	0.91052	0.43643	0.05804	0.88928	0.71248
GO:0070813	hydrogen sulfide metabolic process	0.30309	0.46911	0.30354	0.58822	0.25731	0.1836	0.19988	0.70813	0.67755	0.67459	0.54398	0.81142
GO:0010274	hydrotropism	0.28993	0.31458	0.23508	0.23489	0.90573	0.62918	0.99983	0.86925	0.94179	0.29976	0.9224	0.23797
GO:0006972	hyperosmotic response	0.24297	0.9368	0.17961	0.96553	0.44151	0.67108	0.43146	0.35904	0.22819	0.33213	0.70915	0.71553
GO:0042538	hyperosmotic salinity response	0.62511	0.85372	0.17438	0.54676	0.28904	0.53744	0.15204	0.59515	0.73929	0.06233	0.31961	0.37753
GO:0006971	hypotonic response	0.97279	0.14437	0.93918	0.38825	0.43284	0.74623	0.90951	0.91115	0.9653	0.28359	0.57025	0.35268
GO:0042539	hypotonic salinity response	0.97459	0.16701	0.39122	0.51476	0.21808	0.8348	0.24803	0.84824	0.6718	0.76158	0.49728	0.9106
GO:0046100	hypoxanthine metabolic process	0.32103	0.22647	0.24055	0.29238	0.36209	0.59346	0.31372	0.31787	0.38848	0.53871	0.69051	0.72226
GO:0046456	icosanoid biosynthetic process	1	1	1	1	1	1	1	1	1	1	1	1
GO:0006690	icosanoid metabolic process	1	1	1	1	1	1	1	1	1	1	1	1
GO:0032309	icosanoid secretion	1	1	1	1	1	1	1	1	1	1	1	1
GO:0071715	icosanoid transport	1	1	1	1	1	1	1	1	1	1	1	1
GO:0002252	immune effector process	1	1	1	1	1	1	1	1	1	1	1	1
GO:0006955	immune response	1	1	1	1	1	1	1	1	1	1	1	1
GO:0002757	immune response-activating signal transduction	1	1	1	1	1	1	1	1	1	1	1	1
GO:0002764	immune response-regulating signaling pathway	1	1	1	1	1	1	1	1	1	1	1	1
GO:0002376	immune system process	1	1	1	1	1	1	1	1	1	1	1	1
GO:0006188	IMP biosynthetic process	1	1	1	1	1	1	1	1	1	1	1	1
GO:0046040	IMP metabolic process	0.22343	0.19178	0.05598	0.45558	0.86514	0.79937	0.7674	0.48278	0.92047	0.79108	0.16688	0.80119
GO:0032264	IMP salvage	0.73177	0.33445	0.86453	0.37913	0.94541	0.58034	0.39776	0.74108	0.21609	0.69719	0.73316	0.44
GO:0098739	import across plasma membrane	1	1	1	1	1	1	1	1	1	1	1	1
GO:0098657	import into cell	1	1	1	1	1	1	1	1	1	1	1	1
GO:0051170	import into nucleus	1	1	1	1	1	1	1	1	1	1	1	1
GO:0000188	inactivation of MAPK activity	0.58124	0.88265	0.91503	0.45663	0.30223	0.34424	0.91073	0.30878	0.268	0.91773	0.95438	0.35437
GO:0046219	indolalkylamine biosynthetic process	1	1	1	1	1	1	1	1	1	1	1	1
GO:0046218	indolalkylamine catabolic process	1	1	1	1	1	1	1	1	1	1	1	1
GO:0006586	indolalkylamine metabolic process	1	1	1	1	1	1	1	1	1	1	1	1
GO:0009700	indole phytoalexin biosynthetic process	1	1	1	1	1	1	1	1	1	1	1	1
GO:0046217	indole phytoalexin metabolic process	1	1	1	1	1	1	1	1	1	1	1	1
GO:0009684	indoleacetic acid biosynthetic process	0.27643	0.18225	0.27389	0.18349	0.39259	0.54044	0.24592	0.68842	0.2225	0.76302	0.18322	0.78096
GO:0033473	indoleacetic acid conjugate metabolic process	0.3038	0.21427	0.25042	0.14455	0.30051	0.69441	0.24348	0.2664	0.61432	0.17509	0.79661	0.45097
GO:0009683	indoleacetic acid metabolic process	1	1	1	1	1	1	1	1	1	1	1	1
GO:0042435	indole-containing compound biosynthetic process	1	1	1	1	1	1	1	1	1	1	1	1
GO:0042436	indole-containing compound catabolic process	1	1	1	1	1	1	1	1	1	1	1	1
GO:0042430	indole-containing compound metabolic process	1	1	1	1	1	1	1	1	1	1	1	1
GO:0009682	induced systemic resistance	0.44238	0.97062	0.13379	0.72123	0.25579	0.4084	0.5071	0.07961	0.59821	0.97748	0.27088	0.60219
GO:0009864	induced systemic resistance, jasmonic acid mediated signaling pathway	0.12272	0.398	0.54127	0.45821	0.13932	0.51679	0.51169	0.33164	0.16324	0.51745	0.70206	0.51827
GO:0031129	inductive cell-cell signaling	0.21548	0.70924	0.37266	0.44398	0.36383	0.43649	0.42655	0.99907	0.24644	0.98808	0.88685	0.86591
GO:0010229	inflorescence development	0.50655	0.51306	0.92065	0.99786	0.6729	0.99487	0.77406	0.66347	0.79883	0.27886	0.77865	0.1481
GO:0010450	inflorescence meristem growth	1	1	1	1	1	1	1	1	1	1	1	1
GO:0048281	inflorescence morphogenesis	0.2111	0.92253	0.16176	0.97052	0.34771	0.18037	0.30523	0.2429	0.19464	0.32843	0.22879	0.9548
GO:0045087	innate immune response	0.64896	0.61672	0.43123	0.57399	0.46388	0.39032	0.16894	0.78631	0.12538	0.90304	0.27643	0.88143
GO:0002758	innate immune response-activating signal transduction	0.97256	0.97907	0.78017	0.88317	0.57861	0.38406	0.7632	0.99453	0.99352	0.38094	0.99972	0.97467
GO:0007007	inner mitochondrial membrane organization	1	1	1	1	1	1	1	1	1	1	1	1
GO:0098661	inorganic anion transmembrane transport	1	1	1	1	1	1	1	1	1	1	1	1
GO:0015698	inorganic anion transport	0.6861	0.45225	0.80756	0.43968	0.81475	0.9545	0.45423	0.93911	0.96517	0.60333	0.77223	0.52562
GO:0098659	inorganic cation import across plasma membrane	1	1	1	1	1	1	1	1	1	1	1	1
GO:0098662	inorganic cation transmembrane transport	1	1	1	1	1	1	1	1	1	1	1	1
GO:0098771	inorganic ion homeostasis	1	1	1	1	1	1	1	1	1	1	1	1
GO:0099587	inorganic ion import across plasma membrane	1	1	1	1	1	1	1	1	1	1	1	1
GO:0098660	inorganic ion transmembrane transport	1	1	1	1	1	1	1	1	1	1	1	1
GO:0046103	inosine biosynthetic process	0.8927	0.58192	0.97547	0.94425	0.50709	0.99807	0.85173	0.70971	0.70396	0.41433	0.9929	0.4457
GO:0046102	inosine metabolic process	1	1	1	1	1	1	1	1	1	1	1	1
GO:0006021	inositol biosynthetic process	0.35571	0.0525	0.65505	0.65689	0.56161	0.56479	0.08705	0.10499	0.91219	0.87471	0.99874	0.86452
GO:0019310	inositol catabolic process	0.5704	0.0203	0.30955	0.12315	0.05692	0.52277	0.45425	0.79275	0.73094	0.06924	0.43282	0.20516
GO:0048017	inositol lipid-mediated signaling	0.93399	0.2803	0.99105	0.7178	0.77021	0.65264	0.42535	0.56824	0.40392	0.98628	0.94899	0.72729
GO:0006020	inositol metabolic process	0.06518	0.55143	0.44449	0.3418	0.46622	0.97596	0.49335	0.55402	0.31766	0.47565	0.21755	0.2503
GO:0032958	inositol phosphate biosynthetic process	0.17874	0.56274	0.26495	0.66473	0.12335	0.79323	0.41019	0.34777	0.56274	0.21856	0.60333	0.95094
GO:0071545	inositol phosphate catabolic process	1	1	1	1	1	1	1	1	1	1	1	1
GO:0046855	inositol phosphate dephosphorylation	0.50573	0.02032	0.83639	0.98451	0.99905	0.83326	0.54522	0.74859	0.79856	0.80597	0.70258	0.64601
GO:0043647	inositol phosphate metabolic process	1	1	1	1	1	1	1	1	1	1	1	1
GO:0048016	inositol phosphate-mediated signaling	0.45827	0.91546	0.63332	0.35593	0.22547	0.36981	0.24783	0.91192	0.36317	0.77532	0.43577	0.36242
GO:0052746	inositol phosphorylation	0.97619	0.79027	0.97268	0.11387	0.77587	0.97165	0.68913	0.78321	0.56782	0.57042	0.56099	0.4775
GO:0032959	inositol trisphosphate biosynthetic process	1	1	1	1	1	1	1	1	1	1	1	1
GO:0032957	inositol trisphosphate metabolic process	0.98209	0.60493	0.97944	0.13286	0.98902	0.9882	0.86283	0.91045	0.77319	0.31022	0.30393	0.11649
GO:0080060	integument development	0.6245	0.28423	0.99601	0.37686	0.1713	0.99508	0.28741	0.20044	0.37232	0.66113	0.54428	0.81474
GO:0010496	intercellular transport	0.41228	0.31699	0.8721	0.39815	0.99533	0.37427	0.91352	0.5679	0.90234	0.3543	0.99891	0.24426
GO:0120009	intermembrane lipid transfer	0.24225	0.63993	0.46763	0.25056	0.41179	0.56981	0.0328	0.07698	0.20131	0.4676	0.353	0.45233
GO:0018393	internal peptidyl-lysine acetylation	1	1	1	1	1	1	1	1	1	1	1	1
GO:0006475	internal protein amino acid acetylation	1	1	1	1	1	1	1	1	1	1	1	1
GO:0080006	internode patterning	1	0.28727	0.66354	0.37081	0.5921	0.99598	0.51913	0.52924	0.98505	0.97934	0.97912	0.39517
GO:0036297	interstrand cross-link repair	0.94428	0.84824	0.998	0.44004	0.99209	0.73865	0.99786	0.9995	0.03085	0.65375	0.99155	0.49108
GO:0080162	intracellular auxin transport	0.98218	0.53932	0.38807	0.30573	0.67258	0.28142	0.68584	0.73719	0.99417	0.86819	0.89985	0.53575
GO:0032367	intracellular cholesterol transport	0.81716	0.53074	0.84271	0.51283	0.71606	0.89281	0.41007	0.5483	0.78649	0.66786	0.8317	0.82352
GO:0048312	intracellular distribution of mitochondria	0.34111	0.8791	0.82499	0.95419	0.84551	0.49146	0.98718	0.38133	0.81624	0.71619	0.35046	0.33205
GO:0032365	intracellular lipid transport	1	1	1	1	1	1	1	1	1	1	1	1
GO:0008298	intracellular mRNA localization	1	1	1	1	1	1	1	1	1	1	1	1
GO:0051452	intracellular pH reduction	1	1	1	1	1	1	1	1	1	1	1	1
GO:0065002	intracellular protein transmembrane transport	0.94485	0.47157	0.65454	0.96138	0.63689	0.7035	0.55688	0.98792	0.56587	0.73712	0.53877	0.63614
GO:0006886	intracellular protein transport	0.19705	0.99844	0.07558	0.6278	0.1717	0.99867	0.3176	0.99509	0.35211	0.72838	0.19636	0.6458
GO:0030522	intracellular receptor signaling pathway	1	1	1	1	1	1	1	1	1	1	1	1
GO:0006880	intracellular sequestering of iron ion	0.39236	0.47512	0.98124	0.55127	0.77329	0.10322	0.89784	0.98166	0.88921	0.4312	0.02202	0.23357
GO:0035556	intracellular signal transduction	0.14156	0.49762	0.40623	0.22928	0.00277	0.98986	0.10846	0.66824	0.77282	0.86022	0.9295	0.8713
GO:0032366	intracellular sterol transport	0.53899	0.99456	0.27931	0.99992	0.99768	0.72637	0.40904	0.89483	0.35075	0.38725	0.81301	0.47475
GO:0046907	intracellular transport	0.12555	0.27104	0.96653	0.94116	0.52753	0.92705	0.44469	0.85976	0.58015	0.79147	0.54246	0.86803
GO:0006891	intra-Golgi vesicle-mediated transport	0.52244	0.9997	0.00458	0.40916	0.06933	0.87193	0.12294	0.9359	0.64058	0.05425	0.29691	0.09684
GO:0070676	intralumenal vesicle formation	0.41859	0.53397	0.22807	0.18049	0.34782	0.0179	0.22655	0.00987	0.99328	0.98245	0.8361	0.73603
GO:0031573	intra-S DNA damage checkpoint	0.93005	0.45839	0.99715	0.30347	0.98482	0.87478	0.9387	0.62559	0.45186	0.87128	0.78655	0.84516
GO:0097193	intrinsic apoptotic signaling pathway	1	1	1	1	1	1	1	1	1	1	1	1
GO:1990144	intrinsic apoptotic signaling pathway in response to hypoxia	1	1	1	1	1	1	1	1	1	1	1	1
GO:0006314	intron homing	1	1	1	1	1	1	1	1	1	1	1	1
GO:0050801	ion homeostasis	1	0.80915	0.8171	0.73301	0.78484	0.67676	0.75998	0.53173	0.98124	0.69439	0.96608	0.1428
GO:0034220	ion transmembrane transport	0.76552	0.28414	0.74577	0.3521	0.15211	0.98303	0.38478	0.45299	0.54136	0.89961	0.98142	0.99227
GO:0006811	ion transport	0.74621	0.50961	0.24302	0.33878	0.11976	0.74372	0.52843	0.99344	0.81403	0.81887	0.88494	0.37042
GO:0036498	IRE1-mediated unfolded protein response	0.30103	0.97991	0.90895	0.95365	0.23026	0.86768	0.07148	0.48385	0.98184	0.90812	0.62886	0.57937
GO:1901678	iron coordination entity transport	1	1	1	1	1	1	1	1	1	1	1	1
GO:0033212	iron import into cell	1	1	1	1	1	1	1	1	1	1	1	1
GO:0048250	iron import into the mitochondrion	0.57697	0.94356	0.23259	0.97819	0.98443	0.83568	0.81137	0.57505	0.30902	0.93338	0.83216	0.31224
GO:0018283	iron incorporation into metallo-sulfur cluster	0.78325	0.43757	0.99307	0.31304	0.63342	0.18252	0.68423	0.43649	0.22747	0.82777	0.54015	0.52094
GO:0055072	iron ion homeostasis	0.03182	0.1516	0.91481	0.37935	0.65045	0.66765	0.81243	0.82963	0.8545	0.89828	0.99089	0.8123
GO:0034755	iron ion transmembrane transport	0.51314	0.13462	0.98279	0.08108	0.26007	0.2889	0.4877	0.95288	0.59913	0.87866	0.1188	0.07188
GO:0006826	iron ion transport	0.67699	0.31632	0.99073	0.65501	0.96425	0.18663	0.39649	0.87591	0.58067	0.03942	0.1347	0.5025
GO:0016226	iron-sulfur cluster assembly	0.99234	0.80396	0.99938	0.98204	0.56349	0.70298	0.41735	0.40351	0.60385	0.25778	0.15378	0.15742
GO:0006102	isocitrate metabolic process	0.66596	0.9873	0.72453	0.98933	0.39494	0.14514	0.55735	0.75458	0.32585	0.05788	0.74447	0.292
GO:0009097	isoleucine biosynthetic process	0.65046	0.53947	0.19182	0.34997	0.93857	0.06676	0.89221	0.04035	0.27025	0.07087	0.26027	0.27118
GO:0006549	isoleucine metabolic process	1	1	1	1	1	1	1	1	1	1	1	1
GO:0006428	isoleucyl-tRNA aminoacylation	0.97701	0.46941	0.62012	0.9449	0.85623	0.9445	0.92381	0.91612	0.85439	0.47353	0.91844	0.98595
GO:0009240	isopentenyl diphosphate biosynthetic process	0.94881	0.59212	0.24559	0.82011	0.5223	0.60957	0.37469	0.73771	0.63771	0.51328	0.37457	0.80481
GO:0019288	isopentenyl diphosphate biosynthetic process, methylerythritol 4-phosphate pathway	0.25169	0.62217	0.91343	0.82188	0.84276	0.97599	0.45966	0.96882	0.99124	0.79459	0.9944	0.98014
GO:0051484	isopentenyl diphosphate biosynthetic process, methylerythritol 4-phosphate pathway involved in terpenoid biosynthetic pr...	0.14468	0.19245	0.20902	0.91472	0.43012	0.78918	0.26863	0.52847	0.98237	0.36673	0.41258	0.95302
GO:0019287	isopentenyl diphosphate biosynthetic process, mevalonate pathway	0.0031	0.7725	0.01002	0.39462	0.07296	0.09093	0.05668	0.04557	0.22339	0.39736	0.11079	0.10481
GO:0046490	isopentenyl diphosphate metabolic process	1	1	1	1	1	1	1	1	1	1	1	1
GO:0008299	isoprenoid biosynthetic process	0.25766	0.62158	0.61522	0.15363	0.77076	0.02965	0.71613	0.08416	0.19231	0.34357	0.87833	0.19487
GO:1902767	isoprenoid biosynthetic process via mevalonate	1	1	1	1	1	1	1	1	1	1	1	1
GO:0008300	isoprenoid catabolic process	1	1	1	1	1	1	1	1	1	1	1	1
GO:0006720	isoprenoid metabolic process	1	1	1	1	1	1	1	1	1	1	1	1
GO:0009695	jasmonic acid biosynthetic process	0.19375	0.83344	0.23597	0.54308	0.05702	0.31176	0.13394	0.65661	0.72214	0.10666	0.57379	0.13542
GO:0009867	jasmonic acid mediated signaling pathway	0.47253	0.97697	0.18139	0.56215	0.41875	0.35993	0.36779	0.19166	0.50446	0.14771	0.03561	0.06107
GO:0009694	jasmonic acid metabolic process	0.99892	0.50448	0.68274	0.06	0.60865	0.79352	0.13097	0.69875	0.69929	0.39018	0.22495	0.55124
GO:0000741	karyogamy	0.43946	0.23994	0.99897	0.49646	0.76405	0.52567	0.99972	0.3202	0.97136	0.38581	0.56905	0.39515
GO:0042181	ketone biosynthetic process	1	1	1	1	1	1	1	1	1	1	1	1
GO:0046951	ketone body biosynthetic process	0.96113	0.14273	0.50972	0.16402	0.39935	0.1971	0.38301	0.14156	0.9879	0.34141	0.8662	0.81644
GO:1902224	ketone body metabolic process	1	1	1	1	1	1	1	1	1	1	1	1
GO:0042182	ketone catabolic process	1	1	1	1	1	1	1	1	1	1	1	1
GO:0051382	kinetochore assembly	0.64317	0.97009	0.99999	0.35588	0.93963	0.83396	0.8897	0.90363	0.94368	0.35477	0.16219	0.22502
GO:0051383	kinetochore organization	0.17296	0.88574	0.39081	0.38628	0.99504	0.97204	0.98982	0.64166	0.9229	0.87033	0.41138	0.68606
GO:0070189	kynurenine metabolic process	1	1	1	1	1	1	1	1	1	1	1	1
GO:1903457	lactate catabolic process	0.54053	0.99362	0.61606	0.97561	0.28121	0.74553	0.49587	0.73414	0.83919	0.47005	0.89988	0.2635
GO:0006089	lactate metabolic process	1	1	1	1	1	1	1	1	1	1	1	1
GO:1901336	lactone biosynthetic process	1	1	1	1	1	1	1	1	1	1	1	1
GO:1901334	lactone metabolic process	1	1	1	1	1	1	1	1	1	1	1	1
GO:0005990	lactose catabolic process	0.1632	0.22053	0.53928	0.63826	0.51154	0.49193	0.40462	0.96327	0.97359	0.78438	0.99995	0.26261
GO:0005988	lactose metabolic process	1	1	1	1	1	1	1	1	1	1	1	1
GO:0006273	lagging strand elongation	0.85496	0.34698	0.9709	0.4503	0.78631	0.7544	0.65939	0.90514	0.57065	0.52338	0.76719	0.31348
GO:0015808	L-alanine transport	0.82638	0.41381	0.95773	0.34143	0.92424	0.86486	0.93387	0.98272	0.50095	0.98505	0.99444	0.5592
GO:1902475	L-alpha-amino acid transmembrane transport	1	1	1	1	1	1	1	1	1	1	1	1
GO:0015807	L-amino acid transport	1	1	1	1	1	1	1	1	1	1	1	1
GO:0046373	L-arabinose metabolic process	0.81457	0.1783	0.58395	0.76409	0.9692	0.88996	0.70703	0.99735	0.99958	0.89054	0.42505	0.88505
GO:0019853	L-ascorbic acid biosynthetic process	0.18548	0.0592	0.43207	0.36775	0.67849	0.62546	0.8533	0.4981	0.96064	0.76243	0.83097	0.81832
GO:0019852	L-ascorbic acid metabolic process	1	1	1	1	1	1	1	1	1	1	1	1
GO:0045324	late endosome to vacuole transport	0.99114	0.16187	0.67938	0.47607	0.97152	0.09824	0.70012	0.20361	0.83331	0.9426	0.9568	0.91627
GO:0032511	late endosome to vacuole transport via multivesicular body sorting pathway	0.42011	0.63228	0.39482	0.54698	0.04038	0.34003	0.66122	0.16085	0.63823	0.26416	0.36216	0.11336
GO:0044805	late nucleophagy	0.29019	0.896	0.52421	0.79785	0.23877	0.24876	0.58524	0.25129	0.46393	0.3864	0.42443	0.68925
GO:0048527	lateral root development	0.63049	0.1245	0.78143	0.4267	0.07724	0.36809	0.08324	0.26199	0.01101	0.12521	0.00615	0.26689
GO:0010311	lateral root formation	0.0744	0.48368	0.27995	0.07883	0.42788	0.7047	0.28958	0.12782	0.26775	0.8567	0.85683	0.4529
GO:0010102	lateral root morphogenesis	0.21995	0.28582	0.22359	0.52124	0.23206	0.30336	0.26751	0.37002	0.66217	0.14501	0.32775	0.75627
GO:0019448	L-cysteine catabolic process	1	1	1	1	1	1	1	1	1	1	1	1
GO:0019450	L-cysteine catabolic process to pyruvate	0.84949	0.634	0.4153	0.4364	0.3232	0.41574	0.32235	0.92489	0.64744	0.5301	0.53526	0.46562
GO:0046439	L-cysteine metabolic process	1	1	1	1	1	1	1	1	1	1	1	1
GO:0015811	L-cystine transport	0.30576	0.19849	0.36873	0.14206	0.19189	0.34127	0.30388	0.99756	0.5795	0.64425	0.78044	0.91552
GO:0006272	leading strand elongation	0.86609	0.51709	0.94791	0.84261	0.98067	0.62653	0.98654	0.95604	0.56195	0.7578	0.49833	0.17374
GO:0060866	leaf abscission	0.04838	0.71228	0.05002	0.87621	0.05385	0.43237	0.07159	0.19549	0.42549	0.39392	0.10739	0.98189
GO:0048366	leaf development	0.62884	0.43662	0.35136	0.57464	0.68166	0.71597	0.51439	0.87412	0.33855	0.23076	0.43996	0.38771
GO:0009965	leaf morphogenesis	0.77549	0.16442	0.90423	0.74011	0.53399	0.71833	0.82911	0.87511	0.17912	0.94495	0.69278	0.69056
GO:0090436	leaf pavement cell development	0.98769	0.99037	0.97679	0.71915	0.08964	0.94707	0.61851	0.62641	0.29771	0.47369	0.42228	0.97358
GO:0010589	leaf proximal/distal pattern formation	0.9154	0.49813	0.47598	0.81223	0.84323	0.3704	0.99471	0.32476	0.19363	0.99051	0.16231	0.93908
GO:0010150	leaf senescence	0.68824	0.70668	0.17996	0.99644	0.07435	0.68796	0.11061	0.66607	0.80508	0.5424	0.7766	0.78048
GO:0010305	leaf vascular tissue pattern formation	0.3536	0.31083	0.10892	0.45313	0.03714	0.00574	0.04115	0.24012	0.13573	0.97523	0.27344	0.94954
GO:0009098	leucine biosynthetic process	0.2238	0.44092	0.22731	0.03607	0.01629	0.73109	0.07303	0.26526	0.12063	0.04832	0.18623	0.07551
GO:0006552	leucine catabolic process	0.89965	0.85844	0.4245	0.41228	0.01357	0.31072	0.07729	0.04154	0.81463	0.12712	0.68168	0.18225
GO:0006551	leucine metabolic process	0.31388	0.9965	0.3122	0.27733	0.27626	0.68206	0.41993	0.97208	0.64115	0.30628	0.60777	0.97753
GO:0006429	leucyl-tRNA aminoacylation	0.86125	0.95319	0.72141	0.07995	0.68578	0.34007	0.68471	0.46755	0.62758	0.75434	0.28627	0.4042
GO:0010493	Lewis a epitope biosynthetic process	0.24407	0.18166	0.20884	0.85189	0.18354	0.32196	0.17598	0.43406	0.14901	0.95768	0.1628	0.64145
GO:0097054	L-glutamate biosynthetic process	0.98507	0.68642	0.43227	0.38558	0.96435	0.14822	0.96769	0.14748	0.21717	0.64764	0.47477	0.25002
GO:0051938	L-glutamate import	0.48432	0.96343	0.2391	0.03458	0.9365	0.29642	0.95065	0.09731	0.99578	0.97996	0.52536	0.38257
GO:0015813	L-glutamate transmembrane transport	0.76959	0.95153	0.43703	0.01358	0.97153	0.52572	0.93474	0.18882	0.92536	0.97337	0.95308	0.2777
GO:0009809	lignin biosynthetic process	0.18077	0.47188	0.00445	0.0053	0.00349	0.68545	0.00668	0.45382	0.1278	0.7991	0.0288	0.72652
GO:0046274	lignin catabolic process	0.76199	0.9998	0.90891	0.68177	0.94458	0.80548	0.70352	0.88432	0.65909	0.76573	0.94959	0.83912
GO:0009808	lignin metabolic process	1	1	1	1	1	1	1	1	1	1	1	1
GO:0009245	lipid A biosynthetic process	0.87684	0.49487	0.95456	0.6074	0.9152	0.41499	0.49925	0.6585	0.80246	0.68492	0.97995	0.84502
GO:0046493	lipid A metabolic process	1	1	1	1	1	1	1	1	1	1	1	1
GO:0008610	lipid biosynthetic process	0.92815	0.4067	0.691	0.63977	0.92505	0.54881	0.34393	0.33029	0.16844	0.73488	0.04064	0.60838
GO:0016042	lipid catabolic process	0.7872	0.37456	0.75607	0.10602	0.15058	0.0471	0.3249	0.15265	0.02815	0.3426	0.93909	0.0223
GO:0140042	lipid droplet formation	0.92819	0.21288	0.69517	0.02716	0.66023	0.81572	0.66805	0.80303	0.07618	0.5295	0.37409	0.64201
GO:0034389	lipid droplet organization	0.21665	0.86196	0.26375	0.73329	0.71091	0.18924	0.39096	0.18339	0.64673	0.89019	0.25739	0.98435
GO:0030259	lipid glycosylation	0.8816	0.25081	0.67619	0.35735	0.55155	0.20152	0.83956	0.8311	0.96226	0.11772	0.4648	0.08991
GO:0055088	lipid homeostasis	0.36956	0.65787	0.60402	0.63859	0.35152	0.218	0.46821	0.56522	0.99997	0.69327	0.96202	0.72442
GO:0010876	lipid localization	1	1	1	1	1	1	1	1	1	1	1	1
GO:0006629	lipid metabolic process	0.3317	0.14449	0.00013	0.01067	0.08484	0.1769	0.00126	0.0009	0.05364	0.25327	0.03108	0.0174
GO:0030258	lipid modification	0.98089	0.72332	0.50639	0.68003	0.51476	0.7269	0.4401	0.81503	0.45623	0.37563	0.68839	0.15419
GO:0034440	lipid oxidation	0.06364	0.237	0.49564	0.57546	0.48145	0.62265	0.51637	0.35423	0.46798	0.46588	0.60178	0.00605
GO:0046834	lipid phosphorylation	0.48464	0.13083	0.75051	0.98968	0.78788	0.07919	0.36629	0.50777	0.63788	0.9783	0.14464	0.97947
GO:0019915	lipid storage	0.95165	0.83014	0.50336	0.34911	0.25275	0.93382	0.97456	0.91008	0.96766	0.08207	0.80466	0.38726
GO:0034204	lipid translocation	1	1	1	1	1	1	1	1	1	1	1	1
GO:0006869	lipid transport	0.66945	0.68372	0.14613	0.10229	0.95146	0.04082	0.1637	0.00145	0.90261	0.80692	0.94352	0.61022
GO:2001289	lipid X metabolic process	0.94809	0.53859	0.75132	0.60192	0.9709	0.61338	0.68814	0.46072	0.99861	0.6225	0.84143	0.96806
GO:0009107	lipoate biosynthetic process	0.18774	0.19701	0.23984	0.71965	0.59937	0.92312	0.73007	0.63051	0.87673	0.42211	0.34884	0.95145
GO:0009106	lipoate metabolic process	1	1	1	1	1	1	1	1	1	1	1	1
GO:1901271	lipooligosaccharide biosynthetic process	1	1	1	1	1	1	1	1	1	1	1	1
GO:1901269	lipooligosaccharide metabolic process	1	1	1	1	1	1	1	1	1	1	1	1
GO:0042158	lipoprotein biosynthetic process	1	1	1	1	1	1	1	1	1	1	1	1
GO:0042159	lipoprotein catabolic process	1	1	1	1	1	1	1	1	1	1	1	1
GO:0042157	lipoprotein metabolic process	0.96606	0.34997	0.96212	0.98112	0.61314	0.41141	0.34243	0.40001	0.71557	0.6068	0.97233	0.43786
GO:1903509	liposaccharide metabolic process	1	1	1	1	1	1	1	1	1	1	1	1
GO:0019372	lipoxygenase pathway	0.59481	0.8763	0.76077	0.16858	0.99116	0.50454	0.74425	0.42566	0.37998	0.94733	0.20908	0.1646
GO:0097052	L-kynurenine metabolic process	0.29121	0.19645	0.2416	0.50934	0.97554	0.82195	0.47206	0.57806	0.56889	0.17128	0.1873	0.39167
GO:0019477	L-lysine catabolic process	1	1	1	1	1	1	1	1	1	1	1	1
GO:0019474	L-lysine catabolic process to acetyl-CoA	1	1	1	1	1	1	1	1	1	1	1	1
GO:0033512	L-lysine catabolic process to acetyl-CoA via saccharopine	0.15873	0.9509	0.51712	0.89296	0.1611	0.21267	0.23354	0.2352	0.31508	0.12897	0.48125	0.43433
GO:0046440	L-lysine metabolic process	1	1	1	1	1	1	1	1	1	1	1	1
GO:1903401	L-lysine transmembrane transport	0.76959	0.95153	0.43703	0.01358	0.97153	0.52572	0.93474	0.18882	0.92536	0.97337	0.95308	0.2777
GO:1902022	L-lysine transport	1	1	1	1	1	1	1	1	1	1	1	1
GO:0071265	L-methionine biosynthetic process	1	1	1	1	1	1	1	1	1	1	1	1
GO:0071267	L-methionine salvage	1	1	1	1	1	1	1	1	1	1	1	1
GO:0019509	L-methionine salvage from methylthioadenosine	0.78703	0.44797	0.61363	0.61257	0.64232	0.6889	0.98611	0.98064	0.58833	0.26276	0.4108	0.86755
GO:0019284	L-methionine salvage from S-adenosylmethionine	0.74668	0.98176	0.93541	0.93109	0.98589	0.37819	0.98773	0.99177	0.03671	0.51948	0.03611	0.94315
GO:0051179	localization	1	1	1	1	1	1	1	1	1	1	1	1
GO:0051674	localization of cell	1	1	1	1	1	1	1	1	1	1	1	1
GO:0040011	locomotion	1	1	1	1	1	1	1	1	1	1	1	1
GO:0042759	long-chain fatty acid biosynthetic process	0.59515	0.23233	0.6091	0.92729	0.97103	0.49567	0.98034	0.48416	0.91273	0.23443	0.55226	0.70108
GO:0015910	long-chain fatty acid import into peroxisome	0.67883	0.38979	0.69312	0.61009	0.03346	0.95836	0.07434	0.34803	0.84109	0.93526	0.1694	0.61688
GO:0001676	long-chain fatty acid metabolic process	0.10941	0.84715	0.05275	0.12294	0.43429	0.48639	0.52504	0.23258	0.42259	0.26719	0.29558	0.16825
GO:0015909	long-chain fatty acid transport	1	1	1	1	1	1	1	1	1	1	1	1
GO:0035336	long-chain fatty-acyl-CoA metabolic process	0.37614	0.41433	0.67456	0.66121	0.3296	0.8939	0.68636	0.40409	0.65037	0.33319	0.71931	0.00199
GO:0048571	long-day photoperiodism	1	1	1	1	1	1	1	1	1	1	1	1
GO:0048574	long-day photoperiodism, flowering	0.99833	0.52384	0.78026	0.88311	0.6384	0.38413	0.76329	0.85608	0.42138	0.08023	0.61151	0.36747
GO:0010495	long-distance posttranscriptional gene silencing	0.96574	0.28843	0.95322	0.87268	0.86722	0.51216	0.61112	0.78846	0.23921	0.15805	0.68396	0.33054
GO:1903352	L-ornithine transmembrane transport	1	1	1	1	1	1	1	1	1	1	1	1
GO:0009094	L-phenylalanine biosynthetic process	0.78545	0.43043	0.51268	0.19527	0.32004	0.38455	0.34904	0.41133	0.11764	0.45827	0.93356	0.90569
GO:0006559	L-phenylalanine catabolic process	0.69606	0.80892	0.51259	0.59971	0.00317	0.1923	0.02209	0.12313	0.28315	0.24876	0.45854	0.70026
GO:0006558	L-phenylalanine metabolic process	1	1	1	1	1	1	1	1	1	1	1	1
GO:0062034	L-pipecolic acid biosynthetic process	0.13514	0.76498	0.02327	0.59904	0.27204	0.51175	0.02994	0.73682	0.87102	0.72365	0.78203	0.12458
GO:0055129	L-proline biosynthetic process	0.77814	0.63495	0.67743	0.48501	0.19805	0.65744	0.44332	0.77337	0.10256	0.42529	0.62962	0.70109
GO:0006564	L-serine biosynthetic process	0.45409	0.71136	0.26185	0.19397	0.51728	0.4716	0.30054	0.99993	0.57769	0.48966	0.23421	0.24795
GO:0006565	L-serine catabolic process	0.0361	0.40818	0.62394	0.23624	0.18635	0.70637	0.80581	0.68443	0.8697	0.49561	0.29875	0.42586
GO:0006563	L-serine metabolic process	0.17758	0.45171	0.27952	0.99945	0.73676	0.14329	0.98122	0.16107	0.75097	0.67738	0.86292	0.73028
GO:0009085	lysine biosynthetic process	1	1	1	1	1	1	1	1	1	1	1	1
GO:0019878	lysine biosynthetic process via aminoadipic acid	0.24841	0.74081	0.99829	0.63648	0.61935	0.7198	0.99999	0.92729	0.42782	0.47948	0.69386	0.56144
GO:0009089	lysine biosynthetic process via diaminopimelate	0.07513	0.46691	0.12325	0.37707	0.60499	0.19315	0.14029	0.02282	0.27195	0.12636	0.07384	0.02266
GO:0006554	lysine catabolic process	1	1	1	1	1	1	1	1	1	1	1	1
GO:0006553	lysine metabolic process	1	1	1	1	1	1	1	1	1	1	1	1
GO:0016237	lysosomal microautophagy	1	1	1	1	1	1	1	1	1	1	1	1
GO:0007041	lysosomal transport	0.67684	0.83625	0.24628	0.49307	0.60214	0.41398	0.69533	0.41205	0.67875	0.65551	0.65821	0.69087
GO:0032418	lysosome localization	0.98941	0.95228	0.90561	0.49063	0.88791	0.94976	0.99587	0.97601	0.91181	0.20146	0.95221	0.74545
GO:0007040	lysosome organization	0.95009	0.67477	0.81005	0.64174	0.60296	0.97456	0.99793	0.98793	0.50595	0.2286	0.6646	0.87759
GO:0006430	lysyl-tRNA aminoacylation	0.27614	0.14741	0.60178	0.67958	0.54171	0.32028	0.46033	0.1228	0.82746	0.76021	0.18307	0.84996
GO:0080171	lytic vacuole organization	1	1	1	1	1	1	1	1	1	1	1	1
GO:0016236	macroautophagy	0.16549	0.96921	0.92017	0.4346	0.94416	0.6102	0.99302	0.61374	0.39681	0.66095	0.09969	0.57635
GO:0009059	macromolecule biosynthetic process	1	1	1	1	1	1	1	1	1	1	1	1
GO:0009057	macromolecule catabolic process	1	1	1	1	1	1	1	1	1	1	1	1
GO:0098732	macromolecule deacylation	1	1	1	1	1	1	1	1	1	1	1	1
GO:0098734	macromolecule depalmitoylation	0.99616	0.24102	0.44094	0.58778	0.99427	0.71727	0.91941	0.3608	0.99545	0.17772	0.779	0.14117
GO:0043413	macromolecule glycosylation	1	1	1	1	1	1	1	1	1	1	1	1
GO:0033036	macromolecule localization	0.98966	0.99302	0.9225	0.99239	0.98727	0.99015	0.74082	0.73057	0.87978	0.87525	0.80915	0.93324
GO:0043170	macromolecule metabolic process	0.98865	0.9938	0.93058	0.99336	0.98802	0.99131	0.76246	0.74111	0.87392	0.87697	0.79968	0.92887
GO:0043414	macromolecule methylation	1	1	1	1	1	1	1	1	1	1	1	1
GO:0043412	macromolecule modification	1	1	1	1	1	1	1	1	1	1	1	1
GO:0010960	magnesium ion homeostasis	0.65313	0.8532	0.37807	0.29073	0.0599	0.98409	0.35666	0.55244	0.83577	0.67587	0.88777	0.21272
GO:1903830	magnesium ion transmembrane transport	0.72724	0.76026	0.97821	0.23418	0.86464	0.89152	0.9284	0.93448	0.9875	0.69212	0.58293	0.9969
GO:0015693	magnesium ion transport	0.91097	0.55583	0.62102	0.60385	0.60419	0.58686	0.33208	0.65509	0.53201	0.90228	0.88256	0.13633
GO:0098727	maintenance of cell number	1	1	1	1	1	1	1	1	1	1	1	1
GO:0010216	maintenance of DNA methylation	0.35998	0.76455	0.60221	0.6212	0.55677	0.98395	0.8163	0.23123	0.78283	0.65154	0.40506	0.85029
GO:0043570	maintenance of DNA repeat elements	0.84264	0.72766	0.84405	0.61023	0.20232	0.77558	0.93649	0.98589	0.8496	0.23767	0.81454	0.23349
GO:0097437	maintenance of dormancy	1	1	1	1	1	1	1	1	1	1	1	1
GO:0010076	maintenance of floral meristem identity	1	0.28727	0.66354	0.37081	0.5921	0.99598	0.51913	0.52924	0.98505	0.97934	0.97912	0.39517
GO:0010077	maintenance of inflorescence meristem identity	1	0.7148	0.98746	0.84627	0.82838	0.99198	0.97918	0.85138	0.97759	0.42687	0.95867	0.4966
GO:0051235	maintenance of location	1	1	1	1	1	1	1	1	1	1	1	1
GO:0051651	maintenance of location in cell	1	1	1	1	1	1	1	1	1	1	1	1
GO:0034090	maintenance of meiotic sister chromatid cohesion	0.37492	0.69336	0.35266	0.34682	0.57282	0.59336	0.58056	0.60384	0.2049	0.93265	0.68136	0.82327
GO:0010074	maintenance of meristem identity	1	1	1	1	1	1	1	1	1	1	1	1
GO:0034088	maintenance of mitotic sister chromatid cohesion	0.36906	0.69533	0.24382	0.89762	0.5219	0.30464	0.08812	0.49368	0.90615	0.48488	0.96637	0.72707
GO:0035437	maintenance of protein localization in endoplasmic reticulum	1	0.98796	0.64974	0.2934	0.66786	0.9521	0.81266	0.99425	0.92566	0.51969	0.31504	0.28791
GO:0072595	maintenance of protein localization in organelle	1	1	1	1	1	1	1	1	1	1	1	1
GO:0045185	maintenance of protein location	1	1	1	1	1	1	1	1	1	1	1	1
GO:0032507	maintenance of protein location in cell	1	1	1	1	1	1	1	1	1	1	1	1
GO:0051457	maintenance of protein location in nucleus	0.38754	0.27206	0.88152	0.9973	0.28452	0.66748	0.58066	0.34167	0.18653	0.98023	0.72552	0.23392
GO:0043007	maintenance of rDNA	0.14283	0.78017	0.42789	0.99511	0.50312	0.46525	0.38558	0.98871	0.97931	0.62159	0.99387	0.7666
GO:0010078	maintenance of root meristem identity	0.11221	0.53544	0.16795	0.05376	0.22905	0.96475	0.62605	0.74913	0.14456	0.79922	0.91085	0.42421
GO:0010231	maintenance of seed dormancy	0.96056	0.67175	0.62281	0.8225	0.58013	0.47917	0.59981	0.82896	0.60253	0.48775	0.99206	0.80774
GO:0098755	maintenance of seed dormancy by absisic acid	0.91047	0.99554	0.64338	0.25546	0.96844	0.23074	0.8054	0.15945	0.88398	0.163	0.64106	0.14523
GO:0010492	maintenance of shoot apical meristem identity	0.59364	0.62607	0.08349	0.09313	0.28603	0.8196	0.25607	0.93763	0.27158	0.99919	0.76175	0.36269
GO:0034086	maintenance of sister chromatid cohesion	1	1	1	1	1	1	1	1	1	1	1	1
GO:0001192	maintenance of transcriptional fidelity during DNA-templated transcription elongation	1	1	1	1	1	1	1	1	1	1	1	1
GO:0001193	maintenance of transcriptional fidelity during DNA-templated transcription elongation from RNA polymerase II promoter	0.58783	0.71647	0.92359	0.84645	0.91047	0.82393	0.9426	0.85983	0.22485	0.37972	0.95135	0.20908
GO:0006108	malate metabolic process	0.35051	0.02305	0.2133	0.95541	0.90492	0.09275	0.16089	0.21098	0.13407	0.55832	0.03781	0.48666
GO:0071423	malate transmembrane transport	0.96401	0.09667	0.42977	0.98424	0.47186	0.10109	0.74543	0.06515	0.32569	0.34243	0.3919	0.05173
GO:0015743	malate transport	0.22507	0.91499	0.16012	0.2313	0.9941	0.77927	0.74963	0.37102	0.48018	0.74314	0.55394	0.99286
GO:0048232	male gamete generation	1	1	1	1	1	1	1	1	1	1	1	1
GO:0007142	male meiosis II	0.8163	0.99994	0.98681	0.76269	0.9326	0.99786	0.96008	0.8196	0.72238	0.65789	0.91467	0.86075
GO:0007140	male meiotic nuclear division	0.79754	0.70798	0.99097	0.81277	0.82461	0.77808	0.99832	0.54257	0.489	0.19247	0.37945	0.23224
GO:0090410	malonate catabolic process	0.15352	0.56905	0.16676	0.90008	0.6784	0.19775	0.27389	0.14596	0.44815	0.51277	0.56354	0.40418
GO:2001295	malonyl-CoA biosynthetic process	0.89355	0.74431	0.51333	0.77566	0.98301	0.24715	0.35898	0.82615	0.51284	0.52817	0.09229	0.35049
GO:2001294	malonyl-CoA catabolic process	0.25796	0.65873	0.34095	0.18289	0.79299	0.46968	0.92465	0.85961	0.79704	0.48025	0.33221	0.39552
GO:2001293	malonyl-CoA metabolic process	1	1	1	1	1	1	1	1	1	1	1	1
GO:0000025	maltose catabolic process	0.94497	0.5765	0.3246	0.59006	0.95854	0.41521	0.76032	0.40131	0.9909	0.86367	0.34303	0.97417
GO:0000023	maltose metabolic process	1	1	1	1	1	1	1	1	1	1	1	1
GO:0055071	manganese ion homeostasis	1	1	1	1	1	1	1	1	1	1	1	1
GO:0071421	manganese ion transmembrane transport	0.02996	0.40995	0.62634	0.1303	0.83988	0.17816	0.92078	0.73629	0.64551	0.99232	0.06378	0.46574
GO:0006828	manganese ion transport	1	1	1	1	1	1	1	1	1	1	1	1
GO:0006057	mannoprotein biosynthetic process	1	1	1	1	1	1	1	1	1	1	1	1
GO:0006056	mannoprotein metabolic process	1	1	1	1	1	1	1	1	1	1	1	1
GO:0006013	mannose metabolic process	0.80723	0.99489	0.8376	0.51437	0.36006	0.29631	0.66815	0.2978	0.07623	0.52655	0.3703	0.10782
GO:1904382	mannose trimming involved in glycoprotein ERAD pathway	0.83056	0.99104	0.58149	0.89238	0.23187	0.60988	0.55633	0.58354	0.16738	0.96834	0.61633	0.85291
GO:0097502	mannosylation	0.37574	0.37728	0.40933	0.08319	0.87552	0.41334	0.71323	0.37759	0.6972	0.63634	0.48709	0.53399
GO:0000165	MAPK cascade	0.23665	0.53288	0.06668	0.23338	0.07268	0.73579	0.34206	0.37036	0.1171	0.52266	0.05515	0.44645
GO:0007531	mating type determination	1	1	1	1	1	1	1	1	1	1	1	1
GO:0007533	mating type switching	1	1	1	1	1	1	1	1	1	1	1	1
GO:0000460	maturation of 5.8S rRNA	0.58073	0.16876	0.90923	0.99766	0.83824	0.24923	0.59372	0.89957	0.84308	0.5839	0.08031	0.65414
GO:0000466	maturation of 5.8S rRNA from tricistronic rRNA transcript (SSU-rRNA, 5.8S rRNA, LSU-rRNA)	0.02913	0.0351	0.98894	0.82985	0.36332	0.17543	0.66593	0.34083	0.58527	0.71212	0.02949	0.29721
GO:0000481	maturation of 5S rRNA	0.68268	0.0704	0.64783	0.18637	0.43237	0.75868	0.41822	0.49401	0.87723	0.75619	0.95949	0.88277
GO:0000470	maturation of LSU-rRNA	0.00011	0.25278	0.38499	0.996	0.55134	0.00294	0.39244	0.04141	0.00624	0.26713	8.7e-08	0.25426
GO:0000488	maturation of LSU-rRNA from tetracistronic rRNA transcript (SSU-rRNA, LSU-rRNA, 4.5S-rRNA, 5S-rRNA)	0.18708	0.9709	0.18878	0.99681	0.98379	0.2613	0.78123	0.18889	0.28749	0.2052	0.21735	0.1644
GO:0000463	maturation of LSU-rRNA from tricistronic rRNA transcript (SSU-rRNA, 5.8S rRNA, LSU-rRNA)	0.0005	0.00307	0.96886	0.75488	0.38425	0.00549	0.8938	0.04731	0.01003	0.71345	7.1e-06	0.1941
GO:0030490	maturation of SSU-rRNA	0.01089	0.26248	0.33934	0.81869	0.96363	0.00106	0.67418	0.23068	0.03273	0.57411	8.6e-05	0.24079
GO:0000489	maturation of SSU-rRNA from tetracistronic rRNA transcript (SSU-rRNA, LSU-rRNA, 4.5S-rRNA, 5S-rRNA)	0.18708	0.9709	0.18878	0.99681	0.98379	0.2613	0.78123	0.18889	0.28749	0.2052	0.21735	0.1644
GO:0000462	maturation of SSU-rRNA from tricistronic rRNA transcript (SSU-rRNA, 5.8S rRNA, LSU-rRNA)	0.00046	0.57449	0.99916	0.98746	0.88119	0.0077	0.92987	0.46766	0.00504	0.3102	1.6e-09	0.5402
GO:0042256	mature ribosome assembly	0.43142	0.50483	0.12301	0.38307	0.95086	0.09348	0.92358	0.29218	0.81562	0.35339	0.33362	0.88304
GO:0009561	megagametogenesis	0.55684	0.91104	0.94814	0.82589	0.1056	0.35388	0.03932	0.20841	0.62582	0.2465	0.10503	0.75788
GO:0007127	meiosis I	1	1	1	1	1	1	1	1	1	1	1	1
GO:0061982	meiosis I cell cycle process	1	1	1	1	1	1	1	1	1	1	1	1
GO:0007135	meiosis II	1	1	1	1	1	1	1	1	1	1	1	1
GO:0061983	meiosis II cell cycle process	1	1	1	1	1	1	1	1	1	1	1	1
GO:0051321	meiotic cell cycle	0.96339	0.192	0.91432	0.26155	0.32776	0.8902	0.77584	0.69413	0.6867	0.22263	0.23461	0.19357
GO:0033313	meiotic cell cycle checkpoint	1	1	1	1	1	1	1	1	1	1	1	1
GO:0044771	meiotic cell cycle phase transition	1	1	1	1	1	1	1	1	1	1	1	1
GO:1903046	meiotic cell cycle process	1	1	1	1	1	1	1	1	1	1	1	1
GO:0010032	meiotic chromosome condensation	0.99022	0.3123	0.9653	0.18809	0.98376	0.97116	0.99942	0.92719	0.92629	0.82559	0.99863	0.8017
GO:0045132	meiotic chromosome segregation	0.17303	0.88588	0.39127	0.38639	0.99507	0.97203	0.98981	0.6421	0.92296	0.87046	0.41152	0.68609
GO:0051307	meiotic chromosome separation	1	1	1	1	1	1	1	1	1	1	1	1
GO:0042138	meiotic DNA double-strand break formation	0.26071	0.3989	0.25654	0.16788	0.37187	0.85186	0.5853	0.67677	0.14982	0.59372	0.16531	0.59997
GO:0000706	meiotic DNA double-strand break processing	0.82679	0.68165	0.75463	0.46084	0.58677	0.3611	0.45051	0.48959	0.22923	0.52189	0.18058	0.9029
GO:0044778	meiotic DNA integrity checkpoint	0.52599	0.67706	0.99857	0.55091	0.99238	0.9353	0.96887	0.96022	0.92778	0.72969	0.99498	0.95443
GO:0000710	meiotic mismatch repair	0.80512	0.79286	0.90393	0.92714	0.36845	0.99967	0.80512	0.71773	0.71856	0.99485	0.98475	0.08843
GO:0010777	meiotic mismatch repair involved in reciprocal meiotic recombination	0.9146	0.99412	0.85748	0.53996	0.63177	0.13701	0.96922	0.20293	0.17856	0.15467	0.19498	0.22923
GO:0140013	meiotic nuclear division	1	1	1	1	1	1	1	1	1	1	1	1
GO:0051177	meiotic sister chromatid cohesion	0.90692	0.58278	1	0.91436	0.20493	0.65392	0.27834	0.69766	0.99881	0.97415	0.84644	0.81829
GO:0051754	meiotic sister chromatid cohesion, centromeric	0.84948	0.1414	0.99006	0.69451	0.72609	0.88495	0.93781	0.97602	0.8967	0.79098	0.90118	0.96815
GO:0045144	meiotic sister chromatid segregation	1	1	1	1	1	1	1	1	1	1	1	1
GO:0033316	meiotic spindle assembly checkpoint	0.55865	0.99446	0.89544	0.70369	0.53527	0.29977	0.79531	0.98582	0.8853	0.13551	0.77537	0.97542
GO:0044779	meiotic spindle checkpoint	1	1	1	1	1	1	1	1	1	1	1	1
GO:0000212	meiotic spindle organization	0.99925	0.76442	0.99567	0.30359	0.61631	0.77343	0.43356	0.70383	0.99996	0.23797	0.94013	0.35252
GO:0030187	melatonin biosynthetic process	0.39289	0.07734	0.54694	0.45683	0.4221	0.15778	0.40679	0.05927	0.78501	0.99521	0.95579	0.63936
GO:0030186	melatonin metabolic process	0.63817	0.32386	0.47197	0.68748	0.29087	0.24246	0.30219	0.186	0.52493	0.74161	0.28541	0.82066
GO:0071709	membrane assembly	0.7843	0.24598	0.62208	0.99837	0.27615	0.87637	0.26488	0.73874	0.77806	0.83279	0.37123	0.96816
GO:0097753	membrane bending	0.17835	0.13833	0.28887	0.44018	0.59142	0.17556	0.29267	0.14971	0.497	0.37374	0.53996	0.62208
GO:0044091	membrane biogenesis	1	1	1	1	1	1	1	1	1	1	1	1
GO:0022406	membrane docking	1	1	1	1	1	1	1	1	1	1	1	1
GO:0090148	membrane fission	1	1	1	1	1	1	1	1	1	1	1	1
GO:0061025	membrane fusion	0.84288	0.77551	0.6121	0.90318	0.68903	0.38597	0.89881	0.33019	0.46159	0.27522	0.56064	0.72579
GO:0046467	membrane lipid biosynthetic process	0.68969	0.12974	0.88072	0.98605	0.56486	0.79694	0.74626	0.58008	0.77895	0.27259	0.99075	0.93379
GO:0046466	membrane lipid catabolic process	1	1	1	1	1	1	1	1	1	1	1	1
GO:0006643	membrane lipid metabolic process	1	1	1	1	1	1	1	1	1	1	1	1
GO:0061024	membrane organization	1	1	1	1	1	1	1	1	1	1	1	1
GO:0033619	membrane protein proteolysis	0.06264	0.98747	0.04571	0.51745	0.77397	0.10739	0.48937	0.17191	0.98945	0.40222	0.16906	0.36935
GO:0009234	menaquinone biosynthetic process	0.53561	0.56466	0.13283	0.53676	0.47507	0.17429	0.21456	0.0872	0.47029	0.1349	0.0811	0.97873
GO:0009233	menaquinone metabolic process	1	1	1	1	1	1	1	1	1	1	1	1
GO:0048507	meristem development	1	1	1	1	1	1	1	1	1	1	1	1
GO:0035266	meristem growth	0.75626	0.14623	0.80786	0.99817	0.57001	0.78151	0.77552	0.99876	0.94664	0.40559	0.42291	0.75997
GO:0010014	meristem initiation	0.9645	0.53882	0.99203	0.76377	0.46223	0.86576	0.71499	0.53333	0.84832	0.85101	0.8775	0.93266
GO:0010073	meristem maintenance	0.49753	0.90761	0.88378	0.99543	0.76306	0.99983	0.91335	0.99692	0.8719	0.4169	0.74409	0.63765
GO:0009933	meristem structural organization	0.35189	0.4007	0.97609	0.14537	0.73953	0.87432	0.67525	0.88912	0.71809	0.24155	0.79833	0.17849
GO:0008152	metabolic process	0.46246	0.82727	0.37925	0.70052	0.67566	0.41541	0.40979	0.68602	0.62049	0.82526	0.73871	0.58177
GO:0110051	metabolite repair	0.49534	0.41865	0.21945	0.62929	0.7191	0.32831	0.69379	0.84787	0.71599	0.9903	0.69345	0.48904
GO:0042040	metal incorporation into metallo-molybdopterin complex	1	1	1	1	1	1	1	1	1	1	1	1
GO:0018282	metal incorporation into metallo-sulfur cluster	1	1	1	1	1	1	1	1	1	1	1	1
GO:0055065	metal ion homeostasis	0.60567	0.58395	0.93504	0.9936	0.37241	0.58268	0.5156	0.43553	0.52963	0.20302	0.94998	0.28208
GO:0030001	metal ion transport	0.97136	0.94748	0.93355	0.89684	0.8615	0.7549	0.43328	0.43563	0.96357	0.76099	0.45313	0.67568
GO:0031163	metallo-sulfur cluster assembly	1	1	1	1	1	1	1	1	1	1	1	1
GO:0051310	metaphase plate congression	1	1	1	1	1	1	1	1	1	1	1	1
GO:0044784	metaphase/anaphase transition of cell cycle	1	1	1	1	1	1	1	1	1	1	1	1
GO:0044785	metaphase/anaphase transition of meiotic cell cycle	1	1	1	1	1	1	1	1	1	1	1	1
GO:0007091	metaphase/anaphase transition of mitotic cell cycle	0.99667	0.76311	0.34772	0.88288	0.95231	0.87588	0.99848	0.89205	0.23912	0.48993	0.65586	0.49021
GO:0090058	metaxylem development	0.79022	0.92348	0.90087	0.99997	0.30764	0.62179	0.50086	0.99027	0.95938	0.60568	0.96339	0.67984
GO:0009086	methionine biosynthetic process	0.98256	0.42402	0.49397	0.29908	0.49343	0.25063	0.03163	0.02285	0.20446	0.01578	0.30884	0.03869
GO:0006555	methionine metabolic process	1	1	1	1	1	1	1	1	1	1	1	1
GO:0006431	methionyl-tRNA aminoacylation	0.83364	0.9953	0.54565	0.68315	0.62127	0.35667	0.1887	0.60487	0.95861	0.08085	0.36178	0.80654
GO:0051958	methotrexate transport	0.31879	0.38831	0.21139	0.49305	0.56422	0.23912	0.51305	0.64396	0.9998	0.8174	0.96547	0.99919
GO:0032259	methylation	0.9326	0.48133	0.08964	0.08368	0.69411	0.02584	0.7163	0.17869	0.1554	0.12363	0.84031	0.00024
GO:0051596	methylglyoxal catabolic process	1	1	1	1	1	1	1	1	1	1	1	1
GO:0019243	methylglyoxal catabolic process to D-lactate via S-lactoyl-glutathione	0.75458	0.45056	0.21573	0.33918	0.32393	0.32752	0.41897	0.1276	0.94429	0.1655	0.35801	0.44548
GO:0061727	methylglyoxal catabolic process to lactate	1	1	1	1	1	1	1	1	1	1	1	1
GO:0009438	methylglyoxal metabolic process	1	1	1	1	1	1	1	1	1	1	1	1
GO:0110156	methylguanosine-cap decapping	1	1	1	1	1	1	1	1	1	1	1	1
GO:0055046	microgametogenesis	0.83292	0.98587	0.98099	0.95877	0.25791	0.87441	0.30212	0.82134	0.78372	0.95556	0.99988	0.37651
GO:0009556	microsporogenesis	0.80788	0.99813	0.69993	0.51202	0.98376	0.61969	0.94436	0.9674	0.78085	0.33259	0.94611	0.06315
GO:0001578	microtubule bundle formation	0.2069	0.64377	0.21784	0.80845	0.74168	0.15168	0.56566	0.3122	0.95288	0.97637	0.95623	0.90755
GO:0000226	microtubule cytoskeleton organization	0.25707	0.99637	0.8994	0.95838	0.63068	0.57409	0.85983	0.0482	0.99971	0.81036	0.71985	0.38252
GO:1902850	microtubule cytoskeleton organization involved in mitosis	1	1	1	1	1	1	1	1	1	1	1	1
GO:0007019	microtubule depolymerization	0.99741	0.58306	0.90603	0.82374	0.52437	0.2849	0.57115	0.97109	0.53513	0.22214	0.38125	0.65822
GO:0007020	microtubule nucleation	0.99327	0.887	0.96196	0.11544	0.44908	0.55776	0.9996	0.97357	0.99995	0.01737	0.99087	0.14858
GO:0051415	microtubule nucleation by interphase microtubule organizing center	0.9524	0.48753	0.99838	0.77656	0.74461	0.96983	0.7051	0.95077	0.41866	0.90047	0.50728	0.53459
GO:0051418	microtubule nucleation by microtubule organizing center	1	1	1	1	1	1	1	1	1	1	1	1
GO:0031023	microtubule organizing center organization	0.95836	0.92893	0.95517	0.82162	0.64918	0.63419	0.99996	0.98561	0.923	0.31833	0.75164	0.96199
GO:0046785	microtubule polymerization	0.85669	0.99874	0.99787	0.93096	0.33523	0.63228	0.38692	0.97465	0.64932	0.85255	0.38181	0.86834
GO:0031109	microtubule polymerization or depolymerization	1	1	1	1	1	1	1	1	1	1	1	1
GO:0051013	microtubule severing	0.94251	0.1889	0.67096	0.38277	0.42282	0.69927	0.47385	0.86987	0.03191	0.61454	0.11824	0.99996
GO:0051012	microtubule sliding	1	1	1	1	1	1	1	1	1	1	1	1
GO:0007018	microtubule-based movement	0.71952	0.71667	0.95977	0.61267	0.59029	0.11904	0.93522	0.75885	0.83698	0.62707	0.82255	0.89233
GO:0007017	microtubule-based process	0.04833	0.36204	0.55125	0.91179	0.93125	0.00898	0.534	0.50633	0.76238	0.68123	0.82356	0.78952
GO:0010587	miRNA catabolic process	0.59549	0.98156	0.40001	0.44833	0.497	0.99586	0.3326	0.95911	0.18144	0.90453	0.17207	0.99398
GO:0010586	miRNA metabolic process	0.99038	0.30286	0.43538	0.27888	0.3554	0.4877	0.99641	0.36305	0.21749	0.14112	0.39239	0.19001
GO:1990428	miRNA transport	0.61771	0.81307	0.93601	0.95072	0.25498	0.93828	0.37618	0.80515	0.97113	0.8319	0.9839	0.93683
GO:0006298	mismatch repair	0.71829	0.25749	0.445	0.32424	0.9306	0.20232	0.97102	0.94528	0.64495	0.85608	0.68379	0.58329
GO:0140021	mitochondrial ADP transmembrane transport	0.51834	0.84755	0.12171	0.60538	0.52158	0.0309	0.30891	0.41592	0.79639	0.99098	0.34973	0.76416
GO:0070143	mitochondrial alanyl-tRNA aminoacylation	0.76365	0.94067	0.89365	0.88831	0.74608	0.98746	0.67984	0.97523	0.52113	0.82417	0.46057	0.78744
GO:0042775	mitochondrial ATP synthesis coupled electron transport	1	1	1	1	1	1	1	1	1	1	1	1
GO:0042776	mitochondrial ATP synthesis coupled proton transport	0.72351	0.20483	0.79691	1	0.5304	0.77846	0.87249	0.99564	0.29777	0.50966	0.14378	0.41165
GO:1990544	mitochondrial ATP transmembrane transport	0.51834	0.84755	0.12171	0.60538	0.52158	0.0309	0.30891	0.41592	0.79639	0.99098	0.34973	0.76416
GO:0051560	mitochondrial calcium ion homeostasis	0.86149	0.71668	0.89383	0.99871	0.99764	0.84216	0.95573	0.98829	0.97404	0.26972	0.9999	0.10374
GO:0006851	mitochondrial calcium ion transmembrane transport	1	1	1	1	1	1	1	1	1	1	1	1
GO:1990559	mitochondrial coenzyme A transmembrane transport	0.36436	0.31516	0.90656	0.83039	0.11444	0.84031	0.36623	0.93456	0.50687	0.45716	0.90538	0.29183
GO:0033617	mitochondrial cytochrome c oxidase assembly	0.37733	0.92954	0.38274	0.94444	0.88381	0.47218	0.80718	0.97276	0.86223	0.24702	0.42023	0.95307
GO:0032042	mitochondrial DNA metabolic process	0.71974	0.73727	0.30126	0.7369	0.96701	0.67036	0.42451	0.72533	0.86059	0.82286	0.26172	0.73994
GO:0006264	mitochondrial DNA replication	0.7068	0.72157	0.92478	0.30378	0.92769	0.60708	0.95289	0.47867	0.43231	0.84773	0.61835	0.70712
GO:0097551	mitochondrial double-strand break repair	1	1	1	1	1	1	1	1	1	1	1	1
GO:0097552	mitochondrial double-strand break repair via homologous recombination	0.26	0.59249	0.25546	0.43379	0.8119	0.9975	0.93639	0.96229	0.24743	0.99378	0.25701	0.83368
GO:0006123	mitochondrial electron transport, cytochrome c to oxygen	0.44157	0.90695	0.98238	0.49865	0.67818	0.34794	0.56919	0.67133	0.41184	0.53668	0.03861	0.85676
GO:0006120	mitochondrial electron transport, NADH to ubiquinone	0.22713	0.41428	0.12727	0.92647	0.97204	0.88907	0.93883	0.65527	0.79572	0.75974	0.48096	0.85838
GO:0006121	mitochondrial electron transport, succinate to ubiquinone	0.63674	0.26743	0.89035	0.45622	0.99515	0.48338	0.96975	0.97432	0.72871	0.78118	0.02699	0.30435
GO:0006122	mitochondrial electron transport, ubiquinol to cytochrome c	0.54584	0.85175	0.63605	0.79927	0.60167	0.99136	0.25366	0.99983	0.22522	0.65102	0.09378	0.97723
GO:0000266	mitochondrial fission	0.25315	0.65483	0.46469	0.66992	0.60172	0.4256	0.62398	0.70768	0.46112	0.87016	0.66893	0.39719
GO:0008053	mitochondrial fusion	0.68182	0.7616	0.56931	0.58927	0.61145	0.6492	0.43293	0.10333	0.97044	0.72303	0.61902	0.50612
GO:0140053	mitochondrial gene expression	1	1	1	1	1	1	1	1	1	1	1	1
GO:0000002	mitochondrial genome maintenance	0.89077	0.52632	0.83172	0.66301	0.98457	0.99961	0.98404	0.78225	0.94476	0.65656	0.9261	0.6658
GO:0070150	mitochondrial glycyl-tRNA aminoacylation	0.47674	0.27721	0.16971	0.11183	0.87596	0.98115	0.32068	0.21009	0.44213	0.99421	0.04077	0.46091
GO:1990575	mitochondrial L-ornithine transmembrane transport	0.75676	0.57735	0.22385	0.41021	0.7219	0.58524	0.8121	0.56446	0.46617	0.64402	0.53994	0.98572
GO:0007006	mitochondrial membrane organization	1	1	1	1	1	1	1	1	1	1	1	1
GO:0000958	mitochondrial mRNA catabolic process	0.81356	0.4899	0.14584	0.43275	0.92116	0.19959	0.5131	0.55	0.13508	0.77549	0.04164	0.89573
GO:0080156	mitochondrial mRNA modification	0.99843	0.99945	0.8454	0.39774	0.84212	0.89235	0.99873	0.78519	0.56807	0.37034	0.02634	0.20898
GO:0090615	mitochondrial mRNA processing	0.9967	0.1938	0.70909	0.33715	0.45654	0.77589	0.99872	0.36906	0.83816	0.19377	0.50951	0.77638
GO:1990547	mitochondrial phosphate ion transmembrane transport	0.46441	0.59107	0.05962	0.50988	0.15743	0.74933	0.00976	0.97475	0.04157	0.26564	0.01673	0.3314
GO:0034982	mitochondrial protein processing	0.90012	0.87414	0.77289	0.61522	0.69437	0.29937	0.32772	0.09256	0.96084	0.72689	0.52789	0.50494
GO:0033615	mitochondrial proton-transporting ATP synthase complex assembly	0.99815	0.92831	0.96122	0.53231	0.90234	0.31982	0.34613	0.80957	0.17465	0.67068	0.17142	0.15715
GO:0006850	mitochondrial pyruvate transmembrane transport	0.38775	0.08244	0.97949	0.99793	0.95777	0.61108	0.65028	0.71831	0.34146	0.98935	0.66231	0.96981
GO:0033108	mitochondrial respiratory chain complex assembly	0.9971	0.43908	0.98672	0.71529	0.99392	0.86246	0.66151	0.88765	0.98211	0.91819	0.94196	0.95982
GO:0032981	mitochondrial respiratory chain complex I assembly	0.29165	0.03742	0.99958	0.95135	0.71353	0.62762	0.99987	0.67946	0.86864	0.85583	0.8283	0.811
GO:0034553	mitochondrial respiratory chain complex II assembly	0.56281	0.15203	0.65193	0.07906	0.79811	0.95069	0.44524	0.68585	0.40549	0.85906	0.68207	0.88668
GO:0034551	mitochondrial respiratory chain complex III assembly	0.87713	0.56766	0.9062	0.4628	0.97026	0.28006	0.87242	0.92053	0.59808	0.12139	0.70403	0.36529
GO:0000965	mitochondrial RNA 3'-end processing	0.42736	0.34758	0.11926	0.36639	0.91064	0.12942	0.81807	0.71003	0.56834	0.60134	0.06672	0.8023
GO:0000957	mitochondrial RNA catabolic process	1	1	1	1	1	1	1	1	1	1	1	1
GO:0000959	mitochondrial RNA metabolic process	1	1	1	1	1	1	1	1	1	1	1	1
GO:1900864	mitochondrial RNA modification	0.88083	0.09209	0.55415	0.17871	0.86444	0.1425	0.94355	0.13083	0.07921	0.67476	0.12255	0.78039
GO:0000963	mitochondrial RNA processing	0.57529	0.18735	0.62712	0.87833	0.97865	0.15628	0.96611	0.47902	0.41007	0.5489	0.31025	0.66697
GO:0070158	mitochondrial seryl-tRNA aminoacylation	0.15548	0.153	0.1596	0.18155	0.67189	0.98753	0.3246	0.41029	0.53373	0.98904	0.15625	0.94941
GO:0006390	mitochondrial transcription	0.69032	0.43455	0.84459	0.59013	0.78308	0.79093	0.97055	0.7346	0.39167	0.9368	0.09615	0.75219
GO:0032543	mitochondrial translation	0.0207	0.04681	0.72365	0.32061	0.99653	0.6782	0.90683	0.55497	0.78923	0.96751	0.00748	0.92085
GO:0070125	mitochondrial translational elongation	0.55285	0.92739	0.99536	0.99324	0.36258	0.65673	0.17617	0.64882	0.40496	0.16722	0.13053	0.06778
GO:1990542	mitochondrial transmembrane transport	0.94505	0.80745	0.97638	0.48938	0.99298	0.68615	0.85944	0.79916	0.3916	0.44777	0.88665	0.2719
GO:0006839	mitochondrial transport	0.9909	0.21126	0.81026	0.99609	0.92365	0.20555	0.86105	0.39769	0.97578	0.98483	0.79099	0.43237
GO:0072684	mitochondrial tRNA 3'-trailer cleavage, endonucleolytic	0.86059	0.56412	0.63787	0.53622	0.72765	0.66315	0.88601	0.59666	0.42798	0.61703	0.98131	0.85756
GO:0070900	mitochondrial tRNA modification	1	1	1	1	1	1	1	1	1	1	1	1
GO:0090646	mitochondrial tRNA processing	0.16515	0.42249	0.27446	0.93763	0.34563	0.88029	0.20526	0.91741	0.25017	0.60127	0.27327	0.87829
GO:0070899	mitochondrial tRNA wobble uridine modification	0.99963	0.70557	0.22591	0.48959	0.62945	0.49945	0.77248	0.47246	0.5563	0.32445	0.39122	0.76919
GO:0031930	mitochondria-nucleus signaling pathway	0.15975	0.84307	0.6371	0.52475	0.4027	0.51248	0.50614	0.9055	0.80921	0.91348	0.58764	0.86672
GO:0061726	mitochondrion disassembly	1	1	1	1	1	1	1	1	1	1	1	1
GO:0048311	mitochondrion distribution	0.59476	0.87635	0.76083	0.16859	0.99116	0.50448	0.74431	0.4256	0.38	0.94733	0.20908	0.1646
GO:0051646	mitochondrion localization	0.96546	0.99678	0.9922	0.6279	0.21374	0.98203	0.30504	0.77411	0.65411	0.9338	0.42306	0.97908
GO:0007005	mitochondrion organization	0.04603	0.9269	0.51235	0.60739	0.47003	0.54132	0.89922	0.53877	0.13469	0.31085	0.00586	0.84619
GO:0000423	mitophagy	0.87118	0.21884	0.87936	0.93236	0.28392	0.44762	0.58752	0.5906	0.38442	0.56288	0.2099	0.59664
GO:0000278	mitotic cell cycle	0.80523	0.63548	0.75004	0.77298	0.84236	0.03855	0.86836	0.02224	0.57766	0.02832	0.33439	0.13122
GO:0007093	mitotic cell cycle checkpoint	1	1	1	1	1	1	1	1	1	1	1	1
GO:0044772	mitotic cell cycle phase transition	0.71771	0.09643	0.99027	0.9431	0.99996	0.93031	0.84669	0.9944	0.75054	0.90987	0.78078	0.83071
GO:1903047	mitotic cell cycle process	1	1	1	1	1	1	1	1	1	1	1	1
GO:0007076	mitotic chromosome condensation	0.90466	0.59456	0.93178	0.20922	0.96777	0.95284	0.99861	0.51035	0.63673	0.68153	0.99726	0.32146
GO:0061780	mitotic cohesin loading	1	1	1	1	1	1	1	1	1	1	1	1
GO:0000281	mitotic cytokinesis	1	1	1	1	1	1	1	1	1	1	1	1
GO:1902410	mitotic cytokinetic process	1	1	1	1	1	1	1	1	1	1	1	1
GO:0044773	mitotic DNA damage checkpoint	0.78493	0.93443	0.95374	0.7382	0.95788	0.76177	0.78099	0.6264	0.56	0.43656	0.61796	0.34523
GO:0044774	mitotic DNA integrity checkpoint	1	1	1	1	1	1	1	1	1	1	1	1
GO:1902969	mitotic DNA replication	0.65075	0.99331	0.99999	0.9606	0.91188	0.70516	0.74011	0.2999	0.2735	0.14337	0.93301	0.39954
GO:0033314	mitotic DNA replication checkpoint	0.44468	0.71253	0.99288	0.69844	0.8555	0.99538	0.68744	0.88554	0.95837	0.98994	0.97515	0.79192
GO:1902975	mitotic DNA replication initiation	0.82013	0.81385	0.9979	0.57512	0.51832	0.97796	0.49949	0.96015	0.29638	0.05388	0.78183	0.62297
GO:1990505	mitotic DNA replication maintenance of fidelity	1	1	1	1	1	1	1	1	1	1	1	1
GO:1902979	mitotic DNA replication termination	0.59307	0.17756	0.88761	0.30515	0.94072	0.20555	0.55949	0.25573	0.53612	0.49662	0.53048	0.98039
GO:0007095	mitotic G2 DNA damage checkpoint	0.55877	0.75205	0.54377	0.20077	0.75456	0.99253	0.82103	0.99958	0.84257	0.99473	0.86167	0.57937
GO:0044818	mitotic G2/M transition checkpoint	1	1	1	1	1	1	1	1	1	1	1	1
GO:0007080	mitotic metaphase plate congression	1	1	1	1	1	1	1	1	1	1	1	1
GO:0140014	mitotic nuclear division	1	1	1	1	1	1	1	1	1	1	1	1
GO:0006312	mitotic recombination	0.98514	0.61876	0.8029	0.51784	0.99896	0.99973	0.93104	0.98358	0.8167	0.86185	0.64241	0.14385
GO:1990426	mitotic recombination-dependent replication fork processing	0.84197	0.61432	0.78491	0.43784	0.87231	0.90388	0.98231	0.83983	0.81807	0.73617	0.82466	0.21918
GO:0007064	mitotic sister chromatid cohesion	0.98202	0.01263	0.45511	0.99359	0.27893	0.63657	0.95388	0.28464	0.47464	0.70397	0.88214	0.66976
GO:0000070	mitotic sister chromatid segregation	0.99775	0.75789	0.98702	0.90207	0.86042	0.73406	0.57352	0.80957	0.79963	0.7924	0.65679	0.44458
GO:0051306	mitotic sister chromatid separation	0.99672	0.25732	0.64973	0.36913	0.93205	0.84411	0.94227	0.98655	0.97483	0.99506	0.63802	0.92888
GO:0090307	mitotic spindle assembly	0.86398	0.4216	0.99514	0.73685	0.88739	0.91218	0.66068	0.93929	0.87419	0.99403	0.33679	0.36565
GO:0007094	mitotic spindle assembly checkpoint	0.67374	0.36658	0.88277	0.46742	0.9983	0.75699	0.96565	0.99991	0.97737	0.53984	0.99794	0.76993
GO:0071174	mitotic spindle checkpoint	1	1	1	1	1	1	1	1	1	1	1	1
GO:0051228	mitotic spindle disassembly	0.2849	0.96166	0.41997	0.66006	0.01178	0.10561	0.01513	0.15923	0.97167	0.85944	0.90118	0.67088
GO:0007052	mitotic spindle organization	0.71567	0.92118	0.99911	0.54303	0.8995	0.79682	0.52289	0.57922	0.99971	0.39018	0.53661	0.62205
GO:0043632	modification-dependent macromolecule catabolic process	1	1	1	1	1	1	1	1	1	1	1	1
GO:0019941	modification-dependent protein catabolic process	0.10008	0.21395	0.32745	0.6089	0.23923	0.79486	0.30371	0.821	0.45025	0.27166	0.4782	0.021
GO:0072337	modified amino acid transport	1	1	1	1	1	1	1	1	1	1	1	1
GO:0051851	modulation by host of symbiont process	1	1	1	1	1	1	1	1	1	1	1	1
GO:0044788	modulation by host of viral process	1	1	1	1	1	1	1	1	1	1	1	1
GO:0050804	modulation of chemical synaptic transmission	1	1	1	1	1	1	1	1	1	1	1	1
GO:0035821	modulation of process of other organism	1	1	1	1	1	1	1	1	1	1	1	1
GO:0051817	modulation of process of other organism involved in symbiotic interaction	1	1	1	1	1	1	1	1	1	1	1	1
GO:0090414	molybdate ion export from vacuole	0.75191	0.82801	0.2948	0.63419	0.3023	0.98654	0.21656	0.99689	0.16098	0.54389	0.22678	0.69886
GO:0015689	molybdate ion transport	0.20125	0.03147	0.55231	0.76249	0.99999	0.94736	0.40896	0.81247	0.33516	0.43856	0.65817	0.55878
GO:0018315	molybdenum incorporation into molybdenum-molybdopterin complex	0.16671	0.61044	0.99816	0.39837	0.25465	0.77399	0.38456	0.44343	0.41056	0.96879	0.43685	0.27799
GO:0032324	molybdopterin cofactor biosynthetic process	0.16671	0.61044	0.99816	0.39837	0.25465	0.77399	0.38456	0.44343	0.41056	0.96879	0.43685	0.27799
GO:0043545	molybdopterin cofactor metabolic process	1	1	1	1	1	1	1	1	1	1	1	1
GO:0006777	Mo-molybdopterin cofactor biosynthetic process	0.45006	0.15289	0.93827	0.93666	0.61239	0.99609	0.99963	0.83846	0.45054	0.80086	0.30728	0.97286
GO:0019720	Mo-molybdopterin cofactor metabolic process	1	1	1	1	1	1	1	1	1	1	1	1
GO:0072330	monocarboxylic acid biosynthetic process	1	1	1	1	1	1	1	1	1	1	1	1
GO:0072329	monocarboxylic acid catabolic process	1	1	1	1	1	1	1	1	1	1	1	1
GO:0032787	monocarboxylic acid metabolic process	1	1	1	1	1	1	1	1	1	1	1	1
GO:0015718	monocarboxylic acid transport	1	1	1	1	1	1	1	1	1	1	1	1
GO:0042814	monopolar cell growth	0.21547	0.70925	0.37266	0.44384	0.36383	0.43635	0.42677	0.99907	0.24632	0.98807	0.8868	0.86584
GO:0051455	monopolar spindle attachment to meiosis I kinetochore	0.84948	0.9324	0.99006	0.38242	0.72609	0.99928	0.43807	0.98301	0.72416	0.69895	0.36384	0.20367
GO:0046364	monosaccharide biosynthetic process	0.91909	0.2622	0.56182	0.88233	0.67738	0.98916	0.36802	0.32668	0.98146	0.33297	0.66518	0.80936
GO:0046365	monosaccharide catabolic process	1	1	1	1	1	1	1	1	1	1	1	1
GO:0005996	monosaccharide metabolic process	1	1	1	1	1	1	1	1	1	1	1	1
GO:0015749	monosaccharide transmembrane transport	0.04191	0.03429	0.01848	0.00374	0.61114	0.90904	0.61138	0.95185	0.26155	0.30485	0.87057	0.03776
GO:0055083	monovalent inorganic anion homeostasis	1	1	1	1	1	1	1	1	1	1	1	1
GO:0055067	monovalent inorganic cation homeostasis	1	1	1	1	1	1	1	1	1	1	1	1
GO:0001763	morphogenesis of a branching structure	1	1	1	1	1	1	1	1	1	1	1	1
GO:0044000	movement in host	1	1	1	1	1	1	1	1	1	1	1	1
GO:0052126	movement in host environment	1	1	1	1	1	1	1	1	1	1	1	1
GO:0006928	movement of cell or subcellular component	1	1	1	1	1	1	1	1	1	1	1	1
GO:0031124	mRNA 3'-end processing	0.40299	0.11254	0.36051	0.20231	0.78096	0.82912	0.89701	0.48226	0.55357	0.99269	0.97683	0.87507
GO:0006398	mRNA 3'-end processing by stem-loop binding and cleavage	0.53114	0.21988	0.40389	0.62689	0.71241	0.10176	0.75926	0.55313	0.76605	0.44115	0.79318	0.19637
GO:0000389	mRNA 3'-splice site recognition	0.19515	0.52542	0.16147	0.97883	0.93029	0.8302	0.52694	0.46433	0.59326	0.18648	0.99897	0.14532
GO:0000395	mRNA 5'-splice site recognition	0.47258	0.658	0.74008	0.97729	0.95825	0.31022	0.95321	0.99928	0.96886	0.85386	0.8511	0.79924
GO:0006402	mRNA catabolic process	0.58697	0.69667	0.74605	0.33026	0.60375	0.97959	0.50423	0.83841	0.6994	0.82564	0.89621	0.92063
GO:0045292	mRNA cis splicing, via spliceosome	0.90151	0.4507	0.93635	0.88603	0.95562	0.76916	0.46703	0.35913	0.88863	0.56679	0.74367	0.71626
GO:0006379	mRNA cleavage	0.31843	0.70082	0.67206	0.43422	0.9659	0.37959	1	0.58984	0.96007	0.15801	0.77934	0.7569
GO:0098795	mRNA cleavage involved in gene silencing	1	1	1	1	1	1	1	1	1	1	1	1
GO:0035279	mRNA cleavage involved in gene silencing by miRNA	0.9154	0.49813	0.47598	0.81223	0.84323	0.3704	0.99471	0.32476	0.19363	0.99051	0.16231	0.93908
GO:0098787	mRNA cleavage involved in mRNA processing	1	1	1	1	1	1	1	1	1	1	1	1
GO:0061157	mRNA destabilization	0.20551	0.11509	0.6969	0.99081	0.37125	0.95318	0.25341	0.99861	0.9434	0.96324	0.55822	0.44755
GO:0006406	mRNA export from nucleus	0.52386	0.30004	0.08151	0.98976	0.90301	0.23058	0.59485	0.7042	0.8737	0.24442	0.67288	0.5786
GO:0031990	mRNA export from nucleus in response to heat stress	0.81164	0.98067	0.24499	0.77426	0.241	0.86865	0.34424	0.80659	0.67007	0.99141	0.25136	0.72895
GO:0016071	mRNA metabolic process	1	1	1	1	1	1	1	1	1	1	1	1
GO:0080009	mRNA methylation	0.52748	0.82649	0.89061	0.95782	0.98856	0.97113	0.9853	0.99498	0.48752	0.18555	0.60882	0.74556
GO:0016556	mRNA modification	0.86135	0.45487	0.68452	0.17319	0.92176	0.53683	0.51534	0.669	0.6473	0.13718	0.03922	0.04113
GO:0006378	mRNA polyadenylation	0.41289	0.6917	0.92752	0.53846	0.90954	0.3288	0.87625	0.97638	0.88035	0.50271	0.25867	0.39222
GO:0006397	mRNA processing	0.90731	0.35276	0.99635	0.98349	0.29834	0.98913	0.28586	0.99167	0.99519	0.78526	0.99978	0.52283
GO:1990481	mRNA pseudouridine synthesis	0.22218	0.44499	0.59587	0.45905	0.91557	0.13425	0.95061	0.75913	0.35944	0.1578	0.20177	0.16745
GO:0006376	mRNA splice site selection	0.88306	0.9221	0.9199	0.38769	0.38467	0.38588	0.95224	0.82221	0.74285	0.72415	0.76529	0.46051
GO:0000398	mRNA splicing, via spliceosome	0.82293	0.6979	0.98997	0.89927	0.94272	0.98825	0.9763	0.93742	0.43767	0.21243	0.41849	0.73247
GO:0009299	mRNA transcription	0.95711	0.94614	0.94528	0.95569	0.80778	0.91657	0.99478	0.82889	0.8107	0.07826	0.91332	0.11675
GO:0042789	mRNA transcription by RNA polymerase II	0.88485	0.40143	0.96225	0.99976	0.13508	0.85529	0.51773	0.70489	0.93564	0.98244	0.85971	0.97576
GO:0051028	mRNA transport	0.88431	0.60385	0.54907	0.89821	0.89814	0.88394	0.98341	0.79392	0.80717	0.47412	0.53006	0.82118
GO:0071427	mRNA-containing ribonucleoprotein complex export from nucleus	1	1	1	1	1	1	1	1	1	1	1	1
GO:0010192	mucilage biosynthetic process	1	1	1	1	1	1	1	1	1	1	1	1
GO:0048354	mucilage biosynthetic process involved in seed coat development	0.47529	0.99605	0.49746	0.14001	0.53297	0.33685	0.43511	0.12589	0.80802	0.26904	0.84462	0.02323
GO:0080001	mucilage extrusion from seed coat	0.91706	0.98864	0.26454	0.64918	0.37753	0.86975	0.54687	0.81981	0.80481	0.33951	0.99586	0.34095
GO:0010191	mucilage metabolic process	1	1	1	1	1	1	1	1	1	1	1	1
GO:0048359	mucilage metabolic process involved in seed coat development	1	1	1	1	1	1	1	1	1	1	1	1
GO:0007275	multicellular organism development	0.3785	0.45473	0.73052	0.69683	0.96116	0.40498	0.70249	0.41509	0.44165	0.8083	0.61372	0.16131
GO:0035264	multicellular organism growth	1	1	1	1	1	1	1	1	1	1	1	1
GO:0032504	multicellular organism reproduction	1	1	1	1	1	1	1	1	1	1	1	1
GO:0048871	multicellular organismal homeostasis	1	1	1	1	1	1	1	1	1	1	1	1
GO:0050879	multicellular organismal movement	1	1	1	1	1	1	1	1	1	1	1	1
GO:0032501	multicellular organismal process	1	1	1	1	1	1	1	1	1	1	1	1
GO:0048609	multicellular organismal reproductive process	1	1	1	1	1	1	1	1	1	1	1	1
GO:0009825	multidimensional cell growth	0.60452	0.99779	0.47657	0.86198	0.8381	0.27518	0.96912	0.35679	0.97037	0.48819	0.33725	0.69217
GO:0044706	multi-multicellular organism process	1	1	1	1	1	1	1	1	1	1	1	1
GO:0044764	multi-organism cellular process	1	1	1	1	1	1	1	1	1	1	1	1
GO:1902579	multi-organism localization	1	1	1	1	1	1	1	1	1	1	1	1
GO:0051704	multi-organism process	1	1	1	1	1	1	1	1	1	1	1	1
GO:0044703	multi-organism reproductive process	1	1	1	1	1	1	1	1	1	1	1	1
GO:0044766	multi-organism transport	1	1	1	1	1	1	1	1	1	1	1	1
GO:0036258	multivesicular body assembly	0.1299	0.47376	0.37331	0.3194	0.16404	0.05962	0.37166	0.03233	0.99552	0.72477	0.88752	0.28607
GO:0036257	multivesicular body organization	1	1	1	1	1	1	1	1	1	1	1	1
[truncated: 2,766 more rows]
