# Supplementary material for: Lettuce immune responses and apoplastic metabolite profile contribute to reduced internal leaf colonization by human bacterial pathogens
Source: BMC Plant Biol. 2025 May 14;25:635. doi: 10.1186/s12870-025-06636-1 (PMC12076921; doi:10.1186/s12870-025-06636-1)
Supplement: Supplementary file 7 — Supplementary Material 7: Dataset S4. Significantly enriched (p < 0.05) gene ontology (GO) terms identified within DEG sets based on pairwise comparisons (bacterium vs. mock) for each genotype and time point. Terms were grouped into biological categories. Values are shown as Log10 p-value, which were used as input to create Figure 1. Ec = Escherichia coli O157:H7. Se = Salmonella enterica ser. Typhimurium 14028s. 1 = 1 day post inoculation. 7 = 7 days post inoculation. [file 12870_2025_6636_MOESM7_ESM.xlsx]

## Sheet: GOs
Supplementary Dataset S4. Significantly enriched (p < 0.05) gene ontology (GO) terms identified within DEG sets based on parwise comparisons (bacterium vs. mock) for each genotype and time point. Terms were grouped into biological categories. Values are shown as Log10 p-value, which were used as input to create Figure 1. Ec = Escherichia coli O157:H7. Se = Salmonella enterica ser. Typhimurium 140…
Category	GO term	GO term description	Green Towers				Lollo Rossa				Red Tide
			Ec		Se		Ec		Se		Ec		Se
			1	7	1	7	1	7	1	7	1	7	1	7
Signaling	GO:0032472	Golgi calcium ion transport	0.651228	0.324368	0.972895	0.570748	0.470942	0.338348	0.210532	1.50976	0.233773	0.284774	0.534231	0.0984763
	GO:0032468	Golgi calcium ion homeostasis	0.651228	0.324368	0.972895	0.570748	0.470942	0.338348	0.210532	1.50976	0.233773	0.284774	0.534231	0.0984763
	GO:0009755	hormone-mediated signaling pathway	0.273623	0.0538918	1.42274	0.233766	0.326435	0.665767	1.39297	1.67428	0.203044	0.129128	0.00880938	0.0545117
	GO:0009734	auxin-activated signaling pathway	0.905354	0.553168	1.63339	1.88339	0.668998	0.0228757	1.24496	1.00568	0.000204166	0.0188385	0.213625	0.456528
	GO:0019722	calcium-mediated signaling	1.99439	0.250728	0.463479	1.10303	0.842453	0.0157473	0.713723	1.14044	0.0414982	0.180963	0.00301139	0.0530567
	GO:0009723	response to ethylene	1.05399	0.641532	2.38616	0.982925	0.62419	0.834192	0.445874	0.351464	0.753231	0.832446	0.414438	0.596759
	GO:2000031	regulation of salicylic acid mediated signaling pathway	1.50031	0.20421	2.41229	0.314733	2.33161	0.599635	1.79915	2.00043	0.181629	0.099147	0.0198511	0.0871883
	GO:0010105	negative regulation of ethylene-activated signaling pathway	0.0101366	1.14594	0.821052	0.523415	1.42574	0.440788	1.93742	0.000104243	0.580226	0.0368594	0.228552	0.320272
	GO:0009688	abscisic acid biosynthetic process	0.519979	0.573782	0.868029	0.0978121	0.659457	0.322201	1.33876	0.00350584	0.23134	0.00401839	0.0101632	0.55185
	GO:0080142	regulation of salicylic acid biosynthetic process	0.498996	0.57569	1.23493	0.394512	1.44081	0.594073	1.96377	1.01552	0.665024	0.111158	0.566006	0.0658198
	GO:0043434	response to peptide hormone	0.00377737	0.370529	0.0506051	0.139956	1.25485	0.414314	1.30883	0.717242	0.182362	0.0305608	0.0366656	0.546177
	GO:0007165	signal transduction	0.00162731	0.0563225	0.00141376	0.0118961	2.11295	0.0514941	1.17967	0.335358	8.68676e-05	0.0151083	0	0.00144861
	GO:0035556	intracellular signal transduction	0.849059	0.303102	0.391228	0.639634	2.55752	0.00442622	0.96473	0.175068	0.111922	0.0653905	0.0317506	0.0598323
	GO:0009873	ethylene-activated signaling pathway	0.992935	0.117561	0.675882	1.80327	1.80688	0.0709235	2.28483	0.487476	0.38935	0.0555321	0.256451	0.942486
	GO:0009863	salicylic acid mediated signaling pathway	0.202989	0.1599	1.07089	0.639994	0.361122	0.333576	0.417562	0.0797045	0.333108	0.975063	1.4168	1.25704
	GO:0009867	jasmonic acid mediated signaling pathway	0.325571	0.0101188	0.741387	0.250148	0.378045	0.443782	0.4344	0.717469	0.297173	0.83059	1.44843	1.21417
	GO:0000160	phosphorelay signal transduction system	0.354057	1.41691	0.170195	0.729834	0.12313	0.3681	0.560383	0.243866	0.841155	2.02136	1.32901	1.21803
	GO:0009423	chorismate biosynthetic process	0.392031	0.801315	1.19199	0.235211	0.489482	0.863058	1.06844	0.659179	0.559721	0.667279	2.79317	0.322904
	GO:0009687	abscisic acid metabolic process	0.248521	0.49576	0.152575	0.0397862	0.00392635	0.369806	0.115012	0.273737	1.00502	0.395774	1.38732	0.359489
	GO:0009736	cytokinin-activated signaling pathway	0.307814	0.200542	0.130997	0.554847	0.0448464	0.159273	0.0748117	0.294419	0.804765	0.438553	1.32514	0.264521
	GO:0009787	regulation of abscisic acid-activated signaling pathway	0.166056	0.723308	0.479346	0.086022	0.353479	0.252441	0.380364	0.156985	1.30016	0.117584	1.62452	0.348334
	GO:1901601	strigolactone biosynthetic process	0.228802	0.14413	0.573961	0.203377	0.095252	0.125182	0.803658	0.220757	1.47444	0.0964597	0.150525	0.0712202
	GO:0048015	phosphatidylinositol-mediated signaling	0.176382	0.0698511	0.183043	0.903229	0.107894	0.0951655	0.0831462	0.0378675	1.83714	0.859523	0.293666	1.61154
	GO:0009696	salicylic acid metabolic process	0.000425817	0.580226	0.403117	1.31007	0.433209	0.0913595	0.739738	0.168341	0.0973717	0.48904	0.583326	0.0698
	GO:0010252	auxin homeostasis	0.144118	0.106832	0.0090266	1.33115	0.498024	0.299625	0.159411	0.000860756	0.105191	0.161585	0.00329136	0.0273252
	GO:0006468	protein phosphorylation	0.0620961	0.00349271	7.33724	3.88606	4.88606	0.432468	6.95861	2.31158	0.00274034	0.894762	0.000608438	0.200577
	GO:0046777	protein autophosphorylation	0.290459	0.0421534	4.25181	0.560904	5.10237	0.0609802	3.25964	0.649733	0.0410636	0.052434	0.00293268	1.37748
	GO:0007166	cell surface receptor signaling pathway	0.563965	0.969643	1.74376	1.46017	4.31876	0.386095	1.57643	0.152458	0.528708	0.382255	0.20213	0.520223
Reactive Oxygen Species (ROS)	GO:0045454	response to oxidative stress	0.201971	0.704675	1.34419	0.407157	0.543012	1.01886	0.376213	0.728251	1.25885	1.83298	0.827923	0.400663
	GO:0098869	cell redox homeostasis	0.856423	3.00436	3.16749	0.243942	0.492454	0.632514	0.925403	1.8548	0.187615	0.622148	0.993149	0.694026
	GO:0034599	cellular oxidant detoxification	0.770728	1.64995	1.04653	1.17561	0.306616	1.55098	0.134014	1.61013	1.27654	3.34679	1.34381	0.66358
	GO:0042744	cellular response to oxidative stress	1.84164	1.93256	0.680852	0.756565	0.0863345	1.22658	0.388086	1.42946	0.571298	0.338358	0.107221	0.364798
	GO:0010310	hydrogen peroxide catabolic process	1.1779	0.951869	2.47237	0.995679	0.998742	2.43415	0.335198	2.35853	1.43063	2.31247	1.40176	0.623058
	GO:0019430	removal of superoxide radicals	0.0856251	0.251874	1.1205	0.765863	0.500409	0.288319	1.55222	0.935579	0.250387	1.49282	1.01529	1.02845
	GO:0042542	response to hydrogen peroxide	1.56799	0.386623	0.369094	0.0217008	1.84466	3.37675	1.07489	0.395072	0.0773576	1.12292	2.52871	0.715569
	GO:0006979	regulation of hydrogen peroxide metabolic process	0.994948	0.279336	1.24048	0.00234281	1.00467	0.364144	0.956834	0.34729	0.371111	0.0665735	1.30742	0.00793716
Defense response	GO:0050829	defense response to Gram-negative bacterium	1.31462	0.0971598	0.867292	0.293709	1.25352	0.44194	1.19396	0.486356	0.521102	0.742369	0.891435	0.0183671
	GO:1900426	positive regulation of defense response to bacterium	0.888301	0.0148925	1.73283	0.0860908	1.26938	0.181847	0.954481	0.258904	1.03063	0.0998678	0.764648	0.417289
	GO:0002229	cellular response to molecule of bacterial origin	0.697388	0.134564	0.809332	0.145694	1.12761	0.0342246	0.729438	0.11718	0.385113	0.27346	1.45223	1.08481
	GO:0002237	defense response to oomycetes	0.00592052	0.0128881	0.318469	0.745234	1.37356	0.581566	1.10624	0.530502	0.623642	0.0784228	0.406537	0.535078
	GO:0031347	response to molecule of bacterial origin	0.380667	0.75328	0.410788	0.255121	0.892248	0.00250877	0.799368	0.11747	1.49594	0.0883152	0.370071	0.117003
	GO:0010118	stomatal movement	0.133099	0.428955	0.375739	0.875463	0.592066	0.340426	0.294812	1.12866	0.478365	0.309025	1.54151	1.11833
	GO:0031347	regulation of defense response	0.441171	0.0361178	0.0620911	0.0422587	0.582711	0.248328	0.966375	0.207896	0.267799	1.35193	0.136671	0.666976
	GO:0006952	defense response	0.00631693	0.027612	0.0733078	0.242255	2.1261	0.0915579	0.125084	0.165675	0.0209253	0.0120613	0.000125964	0.0487839
	GO:0098542	defense response to other organism	1.28988	1.85981	0.444325	1.04258	0.517312	0.0795323	0.361072	0.0867956	0.0356225	0.463252	0.0124991	0.735867
	GO:0009862	systemic acquired resistance, salicylic acid mediated signaling pathway	0.885289	0.16255	2.18442	0.143513	1.41375	0.469173	1.56035	0.247652	0.114249	0.0247245	0.183911	0.0641805
	GO:0009626	plant-type hypersensitive response	0.564347	0.0222124	1.10958	0.0309291	1.15845	0.30136	0.882596	1.34084	0.106089	0.429819	0.0219382	0.181688
	GO:0009607	response to biotic stimulus	0.344276	0.126697	1.51913	0.483134	0.206573	0.745283	0.599583	0.0447886	0.0780432	0.164322	0.00710643	0.038242
	GO:0010200	response to chitin	0.00361969	0.935205	1.55393	0.914781	0.999696	0.369745	1.72793	0.999219	0.66835	0.350217	0.324469	0.837974
	GO:0050832	defense response to fungus	0.306554	0.0412689	4.72125	1.44648	1.12697	0.115216	1.46256	1.38923	0.0886985	0.797158	0.00130049	0.372603
	GO:0009627	systemic acquired resistance	0.13288	0.466508	1.44782	2.95468	0.0976272	0.938284	0.227649	1.70202	0.99987	4.34316e-05	0.00162295	0.178696
	GO:0010112	regulation of systemic acquired resistance	2.90309	0.0378628	3.01773	0.425668	2.91364	0.00934154	3.3279	0.674751	1.30268	0.000230237	1.40034	0.0795792
	GO:1900367	positive regulation of defense response to insect	1.38164	0.118798	2.33724	0.123707	2.50724	0.809052	2.72125	0.52523	0.984598	0.228802	1.58386	0.213064
Photosynthesis	GO:0009773	photosynthetic electron transport in photosystem I	1.60871	2.4168	1.04091	0.686723	0.625343	0.580457	1.08991	1.93855	0.00408414	0.387439	0.167012	0.0190109
	GO:0042549	photosystem II stabilization	0.846704	2.2426	0.992082	0.076	0.65494	1.28133	1.02724	2.31069	0.0640295	0.288724	0.174288	0.152076
	GO:0009767	photosynthetic electron transport chain	1.1749	2.28316	0.261101	0.33396	1.90448	1.06732	1.18549	1.05473	0.220988	0.071599	0.210906	0.193942
	GO:0048564	photosystem I assembly	0.29876	1.6968	0.757111	1.24451	1.50766	1.55642	2.47625	1.64705	0.363041	0.945502	1.9108	0.100798
	GO:0045038	protein import into chloroplast thylakoid membrane	0.105911	2.451	1.13573	0.934159	0.742441	1.37479	2.12378	1.5761	1.06768	0.0695451	1.19484	0.00928386
	GO:0015994	chlorophyll metabolic process	0.912112	1.09734	0.600361	0.264513	0.613697	1.01498	1.79344	1.38595	0.595423	0.0547826	0.17536	0.238832
	GO:0080005	photosystem stoichiometry adjustment	1.48057	0.392813	0.665526	0.10595	1.64092	0.817329	1.62912	0.22319	0.00349708	0.0587122	4.34297e-06	0.011499
	GO:1901259	chloroplast rRNA processing	0.0979209	0.452041	0.846368	0.171463	0.450237	1.10243	0.882232	2.85387	0.509943	0.125976	2.08725	0.0449765
	GO:0009658	chloroplast organization	0.109903	1.29073	0.299262	1.04273	0.166541	1.00758	0.0844472	1.71602	0.45592	0.301534	2.36251	0.00931491
	GO:0010239	chloroplast RNA processing	0.446287	0.917861	0.285628	0.034996	0.0109642	0.615396	0.0215319	0.297569	0.756292	0.0849908	1.63264	0.425529
	GO:0010020	chloroplast fission	1.56559	0.708609	2.01818	0.584476	0.419725	0.748532	0.683254	2.04915	0.00235591	0.11772	1.59963	0.116214
	GO:0009904	chloroplast accumulation movement	0.12622	0.452607	1.87063	0.0620711	0.521823	1.30364	1.08603	1.36562	0.0436923	0.399016	0.543315	0.74398
	GO:0010207	photosystem II assembly	0.622457	2.19382	1.4836	0.0598273	0.685732	2.51286	2.17198	2.9393	1.66595	0.218525	1.00235	0.141944
	GO:0009854	oxidative photosynthetic carbon pathway	1.3919	1.80771	1.74836	0.500272	0.520669	3.03152	1.10657	3.40894	0.916963	0.0994144	0.846399	0.0192469
	GO:0010206	photosystem II repair	0.671457	2.86967	1.25073	0.49336	0.0101899	1.86328	0.4852	2.35556	0.94165	0.439304	0.865122	0.133045
	GO:0010027	thylakoid membrane organization	0.137272	4	0.972243	0.144572	0.344276	3.69897	0.96138	3.18046	0.1354	0.637216	0.972365	0.363041
	GO:0009853	photorespiration	0.489509	4.22185	0.463227	1.50031	0.110631	1.82016	0.433598	1.66434	0.518443	1.46801	0.358001	1.77109
	GO:0015977	carbon fixation	1.86967	3.85387	0.0775912	0.648184	0.425841	1.64685	1.11008	2.40121	0.126122	1.17289	0.193901	0.672825
	GO:0015995	chlorophyll biosynthetic process	1.03943	5.61979	3.21467	1.80799	0.435358	2.05257	3.18046	4.48149	2.18977	0.14906	1.10358	0.138543
	GO:0009768	photosynthesis, light harvesting in photosystem I	5.00436	8.79588	7.45593	0.0504148	6.3098	6.26761	12	12.1249	0.524082	0.000917329	0.554	0.17865
	GO:0009416	response to light stimulus	2.80134	5.38722	3.95861	0.066371	3.72125	3.76955	4.46852	7.92082	0.387587	0.551402	0.247291	0.341779
	GO:0015979	photosynthesis	2.08197	9.72125	2.7122	0.0330843	1.61297	5.3279	5.20761	11.4318	0.0682778	0.332968	0.65014	0.00487397
	GO:0018298	protein-chromophore linkage	1.12073	4.79588	1.5367	0.053587	6.01323	2.43297	4.3279	3.65758	0.0553792	0.292558	0.705754	0.224448
Carbohydrate metabolism	GO:0006730	one-carbon metabolic process	0.0694687	0.422462	0.187708	1.62088	0.522127	0.935879	0.631583	0.103116	0.403194	0.71079	0.678422	0.349547
	GO:0006007	glucose catabolic process	0.298423	0.0136	0.0379765	1.36724	0.155355	0.355374	0.350305	0.084136	1.09588	0.00528701	0.295609	0.679086
	GO:0006099	tricarboxylic acid cycle	0.620133	0.178126	0.311874	0.0229764	0.233788	1.34969	0.410933	0.109154	1.07242	0.355877	0.24829	0.0380429
	GO:0006101	citrate metabolic process	0.191607	0.0732615	0.815621	0.618993	1.65639	0.625765	0.623879	0.186	0.26532	0.109456	0.228405	0.0519932
	GO:0006084	acetyl-CoA metabolic process	0.372675	0.020611	1.18383	0.000686728	1.04215	0.0513426	1.48945	0.0256818	0.630042	0.132821	0.0703563	0.0416942
	GO:0019752	carboxylic acid metabolic process	0.639047	0.0442161	0.566182	0.460435	1.3279	0.137803	0.673234	0.985102	0.137183	0.293052	2.09205	0.251696
	GO:0006003	fructose 2,6-bisphosphate metabolic process	0.841336	0.354853	0.319655	0.513187	0.63425	0.276889	1.23374	0.3942	1.00065	0.11965	1.36492	0.208499
	GO:0005992	trehalose biosynthetic process	0.940777	0.148033	0.845485	0.338556	1.51385	0.0197102	0.910271	0.330944	0.00951019	0.321992	0.126354	1.90274
	GO:1901566	organonitrogen compound biosynthetic process	0.598341	0.94962	0.211598	0.303748	0.256145	0.205603	0.0741415	1.30181	0.105086	0.24456	0.37203	1.43274
	GO:0019253	reductive pentose-phosphate cycle	0.117236	1.40494	0.0485508	0.817158	1.7921	0.524256	0.277374	0.475747	0.605881	0.72515	0.0641805	0.654626
	GO:0006075	(1->3)-beta-D-glucan biosynthetic process	1.69165	0.000195477	0.535019	0.405386	1.67634	1.28668	0.543999	0.332052	0.200846	0.141938	0.921362	0.968228
	GO:0006085	acetyl-CoA biosynthetic process	1.76523	0.544166	0.4173	1.00454	0.301778	0.985186	0.28946	0.19737	0.295283	0.82359	0.436045	1.20796
	GO:0010581	regulation of starch biosynthetic process	0.238531	1.48228	0.279601	0.912929	0.00248256	0.0809219	0.315415	0.356547	0.0370107	0.417539	0.0262304	0.109138
	GO:0006107	oxaloacetate metabolic process	0.00131355	1.7997	0.00255682	0.102945	0.0249774	0.00580607	0.123574	0.0193604	0.193834	0.823735	0.0573968	0.0845632
	GO:0046835	carbohydrate phosphorylation	0.466164	1.8655	0.13701	0.0102788	0.212795	0.283504	0.12495	0.45771	0.462836	0.0586327	0.38901	0.121168
	GO:0005982	starch metabolic process	0.123684	1.51784	0.00166218	0.0855775	0.255809	0.0379149	0.0142458	0.0684252	0.152514	0.171179	0.324634	0.0316245
	GO:0005986	sucrose biosynthetic process	0.445378	2.50585	1.03273	0.327376	0.205784	1.05301	0.661882	0.930554	0.0336095	0.0041236	0.186472	0.0135732
	GO:0033499	galactose catabolic process via UDP-galactose	0.899285	1.26672	1.56511	0.383461	0.548168	0.104075	0.98397	0.156985	1.04168	0.773014	0.018562	0.0836829
	GO:0031222	arabinan catabolic process	0.918401	1.38785	1.05512	0.759925	0.167108	0.626555	0.623806	0.538381	1.02696	0	0.108825	0.0234575
	GO:0000272	polysaccharide catabolic process	1.49526	1.71332	0.770549	0.800903	0.257401	0.0193241	0.348606	0.295463	0.303722	0.311464	0.0429293	0.598083
	GO:1904659	glucose transmembrane transport	1.23344	0.0821953	0.903542	0.256584	0.00156192	1.44	0.223837	1.34208	0.219078	0.154722	0.0242191	0.168149
	GO:0080153	negative regulation of reductive pentose-phosphate cycle	0.359449	0.340797	0.274456	0.0603859	0.0108974	1.32094	0.454817	1.45173	0.00243888	0.104649	0.17058	0.104412
	GO:0005983	starch catabolic process	0.381178	0.599583	1.35213	0.427163	0.0919871	0.330488	0.201626	0.864708	0.0362311	0.285042	0.329179	0.0474206
	GO:0006098	pentose-phosphate shunt	1.08996	0.221133	1.13218	0.0545462	0.266377	2.20204	0.186226	1.53033	0.928707	0.466762	0.844634	0.457262
	GO:0005975	carbohydrate metabolic process	0.593477	0.754784	3.30103	1.00599	0.938434	1.34698	0.662641	0.831414	0.357278	0.203731	0.181873	0.483134
	GO:0019252	starch biosynthetic process	0.662421	2.21396	1.10452	0.00683722	0.549951	0.122946	1.59912	2.79317	0.0561643	0.659536	0.276273	0.0791048
	GO:0006000	fructose metabolic process	1.36221	1.69357	0.940512	0.0311996	0.36244	1.22805	1.99482	1.63997	0.175159	0.108401	0.181391	0.275135
	GO:0006006	glucose metabolic process	1.08693	3.60206	1.60085	0.0292906	1.57905	0.4973	3.24413	1.58586	0.274382	0.124707	1.44697	0.205247
	GO:0030388	fructose 1,6-bisphosphate metabolic process	2.12205	1.39362	2.97469	0.0847057	1.31158	2.42022	2.51856	2.77728	0.215718	0.208099	1.11867	0.178952
	GO:0009052	pentose-phosphate shunt, non-oxidative branch	0.254683	3.58503	0.818843	0.222479	0.556549	1.89585	0.799916	2.43415	0.1807	0.0723166	1.34882	0.0488082
	GO:0006094	gluconeogenesis	0.600032	3.42022	0.268677	0.23997	0.559957	2.11634	1.13253	2.05404	0.0138735	0.142535	0.917466	0.215361
	GO:0015976	carbon utilization	0.543391	1.49322	0.750875	1.04182	0.0011916	2.33536	0.553214	2.46218	0.350324	0.223292	0.672049	0.236789
	GO:0035998	7,8-dihydroneopterin 3'-triphosphate biosynthetic process	0.143446	1.52608	0.120084	1.29826	0.117072	1.35135	0.15336	1.42193	0.2468	0.0720089	1.37976	0.00125693
Amino acid metabolism	GO:0006559	L-phenylalanine catabolic process	0.157353	0.0920944	0.29023	0.222059	2.49894	0.716021	1.6558	0.909636	0.547983	0.604219	0.338623	0.154741
	GO:0006552	leucine catabolic process	0.0459264	0.0662901	0.372122	0.384808	1.86742	0.507631	1.11188	1.38153	0.0890396	0.895786	0.166419	0.739332
	GO:0009098	leucine biosynthetic process	0.65014	0.35564	0.643381	1.44285	1.78808	0.136029	1.1365	0.576328	0.918545	1.31587	0.72995	1.122
	GO:0006535	cysteine biosynthetic process from serine	0.502227	0.966938	0.0885973	2.1831	0.577246	0.113436	1.02655	0.421693	0.389766	0.0818857	0.147374	0.0798297
	GO:0033528	S-methylmethionine cycle	0.0265396	0.868606	0.239366	1.55362	0.0789017	0.0554384	0.0717015	0.00320823	0.281349	0.601921	0.0969534	0.275954
	GO:0006556	S-adenosylmethionine biosynthetic process	0.163062	0.334757	0.140046	1.65267	0.703006	1.41005	0.204266	0.336808	0.751071	0.260325	0.323654	1.01453
	GO:0006565	L-serine catabolic process	1.44249	0.389148	0.204857	0.626647	0.729671	0.150968	0.0937673	0.164671	0.0606305	0.30486	0.524692	0.370733
	GO:0019264	glycine biosynthetic process from serine	1.44249	0.389148	0.204857	0.626647	0.729671	0.150968	0.0937673	0.164671	0.0606305	0.30486	0.524692	0.370733
	GO:0006538	glutamate catabolic process	1.48399	0.100251	1.2723	0.45705	0.427884	0.0274038	0.357852	0.0416846	0.804765	0.776115	0.336931	0.366279
	GO:0009073	aromatic amino acid family biosynthetic process	0.735773	0.350821	0.614823	0.485187	0.203211	0.479438	0.528518	0.126046	0.300934	1.22265	2.24413	0.399354
	GO:0009308	amine metabolic process	1.44916	0.0478326	0.217141	0.13041	0.585695	0.200866	0.578692	0.241921	2.48545	0.563933	1.91757	0.356686
	GO:0019284	L-methionine salvage from S-adenosylmethionine	0.126865	0.00799467	0.028998	0.0310083	0.00617154	0.42229	0.00536176	0.00358903	1.43522	0.284431	1.44237	0.0254192
	GO:0009099	valine biosynthetic process	0.0374413	0.417687	0.409682	0.711125	0.221234	1.17901	0.0282975	1.50155	0.494091	1.15933	0.712713	0.687992
	GO:0009097	isoleucine biosynthetic process	0.186779	0.268033	0.717106	0.455969	0.0275333	1.17548	0.0495329	1.39416	0.568234	1.14954	0.584576	0.566742
	GO:0009088	threonine biosynthetic process	0.616723	0.195854	0.646238	0.0224044	0.0354057	0.650917	0.616023	1.53136	0.730861	0.818671	0.471495	0.390224
	GO:0033353	S-adenosylmethionine cycle	0.760525	0	0.474075	0.278717	0.147002	1.09426	0.299928	1.3091	0.286829	0.26264	0.288767	0.702415
	GO:0006527	arginine catabolic process	0.532421	0.391613	0.652729	0.343988	0.00976329	1.47185	0.5185	1.4466	1.48652	0.0735701	1.33838	0.3711
	GO:0009089	lysine biosynthetic process via diaminopimelate	1.12419	0.330767	0.909213	0.423578	0.218252	0.714105	0.852973	1.64168	0.565511	0.89839	1.13171	1.64474
	GO:0009086	methionine biosynthetic process	0.00764092	0.372614	0.306299	0.524213	0.306774	0.600967	1.4999	1.64111	0.689392	1.80189	0.510266	1.4124
	GO:0019464	glycine decarboxylation via glycine cleavage system	0.2548	1.48083	0.873934	0.726397	0.46358	1.21839	1.26233	1.43842	0.0952358	0.829445	0.434081	0.207861
	GO:0006542	glutamine biosynthetic process	0.360046	2.2668	0.536107	0.619499	0.271289	1.89381	0.200191	1.5632	1.34323	0.477608	1.1387	1.25166
	GO:0008652	cellular amino acid biosynthetic process	0.240483	1.15243	2.26122	0.340093	0.0750078	0.872409	0.113746	0.831031	0.101385	0.564028	4.76955	0.0827361
Cell wall metabolism	GO:0033320	UDP-D-xylose biosynthetic process	1.40894	0.213966	1.31238	0.402875	0.296631	0.141571	0.600759	0.341111	0.142101	0.117663	0.0325924	0.968996
	GO:0030198	extracellular matrix organization	0.283221	0.111332	1.62452	0.00364596	0.337781	1.10138	0.461338	0.841065	0.000430165	0.709053	0.0235767	0.182871
	GO:0010143	cutin biosynthetic process	0.391378	0.0904065	0.438589	0.723492	0.00145733	0.605969	0.13591	1.77521	0.0488714	0.220598	0.222718	1.05222
	GO:0045493	xylan catabolic process	0.918401	1.38785	1.05512	0.759925	0.167108	0.626555	0.623806	0.538381	1.02696	0	0.108825	0.0234575
	GO:0042335	cuticle development	0.000182442	0.325488	0.588162	0.0264842	1.32929	0.0931426	1.53447	0.0290073	0.241633	0.175432	0.519447	0.0412212
	GO:0010345	suberin biosynthetic process	0.693596	0.561933	0.320972	0.136671	0.969603	0.0608953	0.332136	0.242991	0.075545	0.431974	0.398625	2.01773
	GO:0010417	glucuronoxylan biosynthetic process	0.119484	0.345592	0.566983	0.370876	0.00358903	0.0923898	0.224397	0.0081097	0.0769841	0.219128	0.228662	1.38091
	GO:0009834	plant-type secondary cell wall biogenesis	0.595799	0.618109	0.665044	0.471958	0.0135956	0.18962	0.818843	0.0291698	0.61579	1.20356	0.834489	1.48267
	GO:0010215	cellulose microfibril organization	0.245652	0.206713	0.122923	0.417255	0.496509	0.653804	0.115709	0.890489	0.118878	2.15058	0.0146813	1.3398
	GO:0052324	plant-type cell wall cellulose biosynthetic process	0.259306	0.423866	0.418938	0.382496	0.248151	0.563551	0.112304	0.32305	0.0594387	1.65857	6.51491e-05	0.429784
	GO:0042546	cell wall biogenesis	1.21389	2.84771	0.568347	1.02849	0.0507857	0.317963	0.631044	0.586315	1.58071	1.76221	0.330925	1.85761
	GO:0010411	xyloglucan metabolic process	0.801673	2.3019	0.285293	0.694907	0.0498348	0.37289	0.28454	0.285251	1.20516	2.065	0.301143	1.50654
	GO:0071555	cell wall organization	0.0868487	0.559642	1.41488	2.41117	0.360842	0.54826	1.11475	0.935505	0.671988	1.12761	0.0970566	3.0655
	GO:0033356	UDP-L-arabinose metabolic process	1.58253	0.517813	2.44009	1.45955	1.36998	0.194024	1.83387	0.217205	1.37366	0.416699	0.484828	0.07005
	GO:0009832	plant-type cell wall biogenesis	1.06692	1.1201	2.74473	1.49377	1.05774	0.206608	1.50766	0.250929	0.597893	0.487316	0.395137	0.206224
	GO:0009809	lignin biosynthetic process	0.742874	0.326168	2.35164	2.27572	2.45717	0.164024	2.17522	0.343116	0.893469	0.0973989	1.54061	0.138752
	GO:0016998	cell wall macromolecule catabolic process	3.22185	0.325561	3.92082	1.37387	0.278758	1.37458	0.880513	1.82391	3.19382	0.69452	0.535898	0.946537
Transmembrane transport	GO:0071421	manganese ion transmembrane transport	1.52346	0.387269	0.20319	0.885056	0.0757828	0.74919	0.0358441	0.132951	0.190097	0.00334826	1.19532	0.331856
	GO:0006879	cellular iron ion homeostasis	0.609118	0.22606	0.11081	0.134689	0.593562	0.330321	0.634269	0.485851	0.17069	0.450592	1.30865	0.202982
	GO:0015689	molybdate ion transport	0.696264	1.5021	0.257817	0.117766	4.34297e-06	0.023485	0.388319	0.0901927	0.474748	0.357971	0.181662	0.252759
	GO:0055072	iron ion homeostasis	1.4973	0.819301	0.0386691	0.42096	0.186786	0.175451	0.090214	0.0811156	0.0682879	0.0465883	0.00397455	0.0902835
	GO:0015798	myo-inositol transport	0.0376828	1.37079	0.0143715	0.577148	0.59329	0.148039	0.00233408	0.246693	0.862551	0.103424	1.36151	0.0649515
	GO:0055070	copper ion homeostasis	0.11865	1.3869	0.289341	0.201847	0.1992	0.592677	0.0580912	1.30181	0.547079	0.140369	0.526834	0.0195875
	GO:0015786	UDP-glucose transmembrane transport	0.577591	0.0421294	0.112568	0.85661	0.143283	0.666593	0.093735	0.229096	0.0364105	1.75622	0.788559	0.0648103
	GO:0006826	iron ion transport	0.169418	0.499873	0.00404469	0.183752	0.0158104	0.729019	0.401768	0.0575405	0.236071	1.40428	0.870632	0.298864
	GO:1903791	uracil transmembrane transport	0.375429	0.025051	0.278115	0.194907	1.04306	0.258565	1.31489	0.388723	0.32817	0.329198	0.269508	0.246065
	GO:1902476	chloride transmembrane transport	0.14112	0.362791	0.115131	0.175848	1.64073	0	0.462798	0.0207522	0.00422884	0.314581	0.108619	0.263564
	GO:0015706	nitrate transport	0.752591	1.2423	0.814033	1.5779	0.968874	0.30593	0.558855	1.15964	0.456839	0.00682398	0.115851	0.0441632
	GO:0035434	copper ion transmembrane transport	0.0912309	0.8288	0.0416368	1.92738	0.237246	0.155063	0.0518757	0.722093	1.03226	0.0894823	0.204864	0.0252351
	GO:0006878	cellular copper ion homeostasis	1.52491	0.552408	0.570328	1.99827	0.337186	0.00113064	0.0345772	0.101187	0.423567	0.0596429	0.160748	0.0156572
	GO:1903401	L-lysine transmembrane transport	0.113741	0.0215775	0.359489	1.8671	0.0125438	0.279246	0.0293092	0.723952	0.0336893	0.011722	0.0208706	0.556424
	GO:0015813	L-glutamate transmembrane transport	0.113741	0.0215775	0.359489	1.8671	0.0125438	0.279246	0.0293092	0.723952	0.0336893	0.011722	0.0208706	0.556424
	GO:0051938	L-glutamate import	0.314868	0.0161798	0.62142	1.46118	0.0284922	0.528092	0.0219793	1.01184	0.0018366	0.00879165	0.279543	0.417289
	GO:0034219	carbohydrate transmembrane transport	0.242073	0.483861	0.830767	1.59671	0.69607	0.0693209	1.34161	0.188572	1.09865	0.921253	0.216411	0.897121
	GO:0055062	phosphate ion homeostasis	0.731024	0.186786	0.357387	0.350247	1.37049	0.598703	1.501	0.4967	0.597532	0.97453	0.0454777	1.37233
	GO:0006865	amino acid transport	1.27335	1.54333	0.397148	0.756094	0.594329	0.47277	0.913533	1.19668	0.654117	0.830296	0.29819	2.05948
	GO:0042939	tripeptide transport	0.36224	0.315074	1.78569	1.40838	0.791478	0.354371	1.4734	1.44503	0.0188159	0.106127	0.200108	0.504483
	GO:0035442	dipeptide transmembrane transport	0.36224	0.315074	1.78569	1.40838	0.791478	0.354371	1.4734	1.44503	0.0188159	0.106127	0.200108	0.504483
	GO:0070588	calcium ion transmembrane transport	1.31858	0.323581	1.5271	0.664923	1.57873	0.185366	1.10924	1.9431	0.255832	0.188418	0.304606	0.131914
	GO:0072488	ammonium transmembrane transport	0.392534	0.174509	2.19723	0.262887	0.945004	0.671437	0.989361	1.20516	0.762481	0.559075	0.192181	0.306414
	GO:0015770	sucrose transport	0.406348	0.278181	1.70642	0.187956	0.784415	0.496291	1.08858	0.900768	0.797267	0.830825	0.315882	0.666795
	GO:0006821	chloride transport	1.03395	0.313668	0.308724	0.0900484	0.169585	0.264808	0.74773	1.93144	0.138764	0.428419	0.395374	0.13901
	GO:0006857	oligopeptide transport	0.193623	0.219035	0.499325	1.21674	0.381586	0.321518	0.501965	1.80162	0.050371	0.0285154	0.395936	0.0164504
	GO:1902358	sulfate transmembrane transport	0.04437	1.2668	1.17237	0.656867	0.700623	2.36452	0.44732	2.32057	0.161485	0.191749	0.0141875	0.277489
	GO:0035672	oligopeptide transmembrane transport	0.537527	1.2074	0.460987	3.49485	0.249507	0.479962	0.546162	0.363622	1.30347	1.06702	0.53059	1.44382
	GO:0015749	monosaccharide transmembrane transport	1.37768	1.46483	1.7333	2.42713	0.213859	0.041417	0.213689	0.0214315	0.582445	0.515914	0.0601963	1.42297
	GO:0006817	phosphate ion transport	2.83863	0.758902	3.49485	2.81248	2.51713	0.251053	3.60206	1.40307	2.56703	1.57057	0.343796	1.15521
	GO:0055085	transmembrane transport	1.2644	1.72584	1.44831	4.67778	1.42148	2.20971	3.3279	3.09151	0.12817	1.01796	0.0939452	0.522011
