# Supplementary material for: Lettuce immune responses and apoplastic metabolite profile contribute to reduced internal leaf colonization by human bacterial pathogens
Source: BMC Plant Biol. 2025 May 14;25:635. doi: 10.1186/s12870-025-06636-1 (PMC12076921; doi:10.1186/s12870-025-06636-1)
Supplement: Supplementary file 9 — Supplementary Material 9: Dataset S5. Normalized peak height values of metabolites detected in the apoplastic wash fluid of the lettuce cultivars Green Tower (GT), Lollo Rossa (LR), and Red Tide (RT) at 1- and 7-days post inoculation (DPI) with mock (MK), Escherichia coli O157:H7 (EC), or Salmonella enterica serovar Typhimurium 14028s (SE). Raw peak heights were normalized with the Log10 transformation and auto-scaling functions of MetaboAnalyst5.0 software. These values were used to create hierarchical clustering shown in Supplementary Figure S5. [file 12870_2025_6636_MOESM9_ESM.xlsx]

## Sheet: Metabolites_all
Supplementary Dataset S5. Normalized peak height values of metabolites detected in the apoplastic wash fluid of the lettuce cultivars Green Tower (GT), Lollo Rossa (LR), and Red Tide (RT) at 1- and 7-days post inoculation (DPI) with mock (MK), Escherichia coli O157:H7 (EC), or Salmonella enterica serovar Typhimurium 14028s (SE). Raw peak heights were normalized with the Log10 transformation and a…
Metabolite identity	Green Towers						Lollo Rossa						Red Tide
	1 DPI			7 DPI			1 DPI			7 DPI			1 DPI			7 DPI
	MK	EC	SE	MK	EC	SE	MK	EC	SE	MK	EC	SE	MK	EC	SE	MK	EC	SE
ornithine	-1.03714	-1.122	-1.12509	-0.867551	-0.884621	0.255028	0.500033	0.870146	0.767754	0.69778	-0.434668	0.703397	0.0582975	0.388785	0.693372	-0.181641	0.828835	-0.110711
citric acid	-0.890728	-1.6895	-1.54993	-1.22336	-1.45048	-0.368058	1.19149	0.976044	0.771326	0.587267	0.390957	0.862104	0.19079	0.400064	0.448645	0.744693	0.714843	-0.106159
isocitric acid	-1.02263	-1.69394	-1.77326	-0.964435	-0.87855	-0.229219	1.01743	0.722416	0.701101	0.705226	0.714922	1.11025	0.0679654	0.175778	0.0954897	0.876726	0.878839	-0.504104
myo-inositol	-0.99152	-0.86341	-1.11758	-1.63631	-1.19667	-0.495135	0.586477	-0.0687153	-0.0437991	0.732314	1.0727	1.64421	0.67678	0.434308	0.342899	0.376073	0.376521	0.170854
104922	-0.967292	-0.983475	-1.23206	-1.22644	-0.979144	-0.295792	0.665834	-0.311469	-0.313428	0.604422	1.06685	1.63714	0.759245	0.137993	0.287897	0.625905	0.483103	0.0407032
tagatose	-0.724001	-0.387417	-0.869305	-1.3413	-1.07747	-1.65492	0.929988	0.691663	-0.179454	0.453291	0.276271	0.558708	0.921467	0.709789	0.278136	0.812832	0.966858	-0.365137
aconitic acid	-0.648509	-0.836122	-1.30435	-1.16878	-1.58912	-0.922756	0.999691	0.684736	-0.619583	0.655348	0.289427	1.23447	0.618433	0.270854	0.670026	1.0074	0.6961	-0.0372526
62341	-0.684986	-0.709687	-1.02616	-1.3456	-0.849525	-0.935962	0.973466	0.576581	0.617121	0.095583	-0.603894	0.459406	0.23117	1.22522	0.419677	0.810146	0.359071	0.388372
210270	-0.955657	-1.12313	-1.6551	-0.682906	-0.815182	-1.11926	0.806953	0.475002	0.622044	0.254116	0.147861	-0.591279	0.370572	0.660082	-0.0569305	1.57282	1.32997	0.76002
malic acid	-0.573809	-0.508529	-1.053	-1.70207	-1.0478	-1.0495	0.70316	0.761612	0.456448	0.383599	0.590666	-0.275842	0.206723	0.184604	0.456715	0.984905	0.802032	0.680083
4708	-1.08257	-0.531515	-1.04367	-1.09199	-0.439194	-1.45411	0.585176	0.761943	0.675767	-0.101242	0.547365	0.497999	1.50037	0.421027	0.199716	0.044189	0.421524	0.089214
362282	-0.0779027	-1.03325	-1.48341	-0.971269	-0.763579	-1.39207	0.616636	0.969653	0.772265	-0.614191	-0.00594859	0.427944	1.10256	1.00065	0.451688	0.666161	0.716598	-0.382531
ethanolamine	-1.01446	-0.743406	-0.66401	-2.15072	-1.06021	-1.2362	0.974413	1.22616	1.16066	0.103637	0.25334	0.90401	0.822387	0.627184	0.685347	0.124918	0.399703	-0.41275
fumaric acid	-0.835179	-1.00404	-0.46586	-1.53873	-1.50986	-1.59503	1.38583	1.07055	0.859071	0.313071	0.0974599	0.430481	0.885035	0.71842	0.742188	0.404164	0.318351	-0.275917
4-aminobutyric acid	-0.599802	-0.617833	-1.15622	-0.963593	-1.37251	-1.22366	0.926681	1.00555	0.969601	0.661995	-0.119455	0.939006	0.766215	0.925191	0.720723	-0.0886167	0.210818	-0.984102
maleic acid	-0.482123	-0.598169	-1.70044	-1.08011	-0.953566	-1.03489	1.30112	0.93657	0.722782	0.637141	0.203691	0.748166	0.85355	0.347329	-0.0781472	0.42107	0.431598	-0.675573
89209	-1.18489	-0.597564	-0.291688	-1.11382	-0.795268	-1.0523	1.39746	1.55934	2.02279	-0.442604	-0.395603	0.962066	-0.0776417	-0.495209	0.240986	0.347816	-0.0634006	-0.0204677
89252	-0.935564	-0.81429	-0.254955	-1.13319	-1.2227	-1.14773	1.53507	1.73519	1.99003	0.046832	0.0912966	0.871128	-0.23475	-0.344575	0.210357	-0.0949641	-0.00970089	-0.287472
beta-sitosterol	-0.581246	-1.11818	-0.721383	-0.66173	-1.36071	-1.36389	1.52308	1.0036	1.72446	0.529328	0.817337	0.612996	-0.624701	-0.517813	-0.319942	0.387956	0.630791	0.0400556
14706	0.0104084	-0.21024	-0.545421	-0.897924	-1.31977	-2.17354	1.40737	1.03434	1.09317	0.919157	0.655439	1.37124	-0.22328	-0.535897	-0.211933	-0.0748681	0.313602	-0.611845
210307	-0.0128619	-0.233052	-0.567535	-0.919304	-1.34027	-1.77829	1.49834	0.906736	0.771619	0.933253	0.942388	1.43896	-0.246064	-0.558031	-0.682059	0.293137	0.186857	-0.633821
16809	0.685901	0.199388	-0.958355	-0.0404007	0.000623743	-1.0011	1.55093	1.20126	0.345946	0.784925	-0.353959	0.716908	0.226272	-0.467275	-0.303663	-0.838939	-0.491494	-1.25698
citramalic acid	-0.131858	-0.307941	-0.423295	-0.766302	-0.733748	-0.143874	1.68937	0.662388	0.677003	0.216942	0.580392	1.17892	-0.976225	0.770838	-1.27793	0.0943366	-0.0283443	-1.08067
erythrose	-1.12705	0.159502	-0.75487	-0.614904	-0.755336	-0.714397	1.26034	1.62818	1.32493	0.243017	0.665708	0.789879	0.00242815	-0.131228	-0.273966	-0.250544	0.0271878	-1.47888
erythritol	0.180253	-0.260007	-0.356297	-1.24009	-1.06675	-0.765426	1.35405	1.1408	0.79039	0.808782	0.203737	1.15975	0.273575	0.353547	-0.207578	-0.400595	-0.845374	-1.12275
3205	-0.51967	-0.288456	-1.7033	-0.666273	-0.434278	-0.341447	1.13379	0.886971	0.611324	0.790058	0.855308	1.59671	0.228935	0.145452	-0.686169	-0.616943	-0.220293	-0.771722
6646	-0.572548	-0.51203	-1.55363	-0.794262	-0.833894	-0.689242	1.44412	1.01152	0.206645	1.00319	0.794911	0.807004	-0.151383	0.334328	-0.131076	0.528313	-0.762504	-0.129464
UDP-glucuronic acid	-0.452881	-1.15986	-1.69924	-0.947892	-0.158465	-0.569367	1.44377	0.863473	0.923867	0.876827	0.83879	0.909619	-0.44904	0.146452	-0.414174	0.458755	-0.199443	-0.411187
pentitol	-0.272091	-0.419911	-1.38085	-0.291263	-0.652586	-0.796825	1.14583	0.770813	0.754366	0.549595	0.764609	1.06614	0.217744	-0.959009	-1.20708	0.521792	0.489769	-0.301051
3423	-0.226229	0.05836	-1.42296	-0.295632	0.112159	-0.663699	0.746266	1.08378	0.153435	0.93878	0.476963	0.661383	-0.389399	-0.882067	0.319069	0.317074	-0.512479	-0.474803
alpha-ketoglutarate	-0.672897	0.541959	-0.312036	-0.382207	-0.774757	-0.97431	1.009	0.803915	0.251393	0.680121	1.08394	0.945754	0.0022448	-1.28406	-0.159047	0.283112	-0.142304	-0.899821
beta-mannosylglycerate	-1.39093	-1.20639	-0.880538	-0.777228	-1.22177	0.139043	1.24457	1.12453	1.6403	1.49061	0.623839	0.120985	-0.272553	-0.0333267	-0.5134	0.217144	-0.00341624	-0.301472
14744	-1.39147	-1.21872	-0.994003	-0.816992	-1.23312	-0.0859902	1.07558	0.955724	1.44603	1.3059	1.29028	1.33623	-0.31954	-0.14218	-0.570025	0.100792	-0.092637	-0.645858
324429	-1.40757	-1.23078	-1.0008	-0.819643	-1.24552	-0.0715202	1.04487	0.94366	1.45206	1.31811	1.27939	1.32659	-0.280356	-0.230526	-0.639375	0.0632744	-0.138005	-0.363863
threose	-1.21609	-0.666784	-0.768252	0.544067	0.271824	-0.143014	1.30869	1.45821	1.01573	-0.476526	0.614003	0.354043	-0.0143426	-0.351059	-0.721627	-0.375965	-0.634656	-0.198251
18169	-1.2851	-0.610869	-1.59567	-0.233892	-0.882679	-0.500514	1.21524	1.39131	0.664171	1.11011	0.961931	1.29844	0.257722	-0.18067	-0.138714	-0.217669	-0.399481	-0.853668
4721	-1.90878	-0.294631	-2.1496	0.121194	-0.467257	-0.0328706	1.28372	1.21777	0.90715	0.720984	0.845287	0.826735	0.282381	-0.142496	-0.175283	-0.109915	-0.376161	-0.548223
4723	-1.91388	-0.389359	-1.61563	0.119997	-0.644586	-0.0598495	1.3846	1.34281	0.884742	0.700806	0.693652	0.836317	0.359407	-0.0752379	-0.128825	-0.300913	-0.20145	-0.992603
14701	-0.315395	-0.479644	-1.41979	-0.351926	-0.762788	-1.25941	1.85112	1.06759	0.848886	1.21791	0.737495	-0.302281	-0.205899	-0.277256	-0.0518319	0.87084	0.293222	-1.46083
115944	-0.356212	-0.0387806	-1.15638	-0.290152	-0.502032	-0.996651	1.79265	0.21348	1.11604	1.05217	0.835551	-0.47222	-0.00332106	-0.262112	-0.548767	0.745648	0.0683478	-1.19726
glutamic acid	0.80355	0.540606	-0.970305	-0.469405	-1.24086	-1.65192	1.39526	0.87855	0.244516	0.343843	0.322822	-0.033313	0.444601	0.658798	0.172263	0.0468561	-0.329835	-1.15603
conduritol-beta-epoxide	0.609841	0.707078	-0.74491	-0.32714	-1.1496	-1.31711	1.55398	0.950629	0.656051	0.636398	0.531905	-0.159243	-0.0342657	0.125323	0.131103	0.403813	-0.435366	-2.13849
quinic acid	0.197372	0.273777	-1.23039	-0.20024	-1.03459	-1.41323	1.76423	1.18927	0.64843	0.741894	0.499327	-0.393692	0.0961634	0.458645	0.106183	0.412403	-0.223938	-1.89161
18257	1.29435	0.972715	0.143174	-0.643711	-1.04197	-1.68457	0.656396	1.23548	0.48922	0.291773	-0.189062	-0.856418	-0.575623	-0.137581	-0.223197	0.662806	1.04235	-1.43612
itaconic acid	0.589314	1.0567	0.689294	-1.06041	-0.632551	-1.06886	0.00655901	0.677484	0.463643	0.30234	-0.290478	-1.55293	-0.235637	-0.377534	0.11662	0.415407	0.907227	-0.0061814
348913	0.431416	-0.364573	-1.02901	-0.15225	0.155318	-1.24212	1.01505	1.08321	1.23551	-0.0291906	-0.172895	-0.897602	-0.420894	-0.107984	-0.8531	0.444545	0.371163	0.533406
stigmasterol	0.174397	-0.0365402	-0.765568	-0.758552	-0.86944	-0.759562	0.461152	1.22596	0.309342	0.364625	0.654512	-0.747977	-0.812797	-0.384616	-0.455956	1.03929	1.15042	0.211309
17663	-0.401143	-0.123192	0.848936	-0.543032	-0.12385	-0.0763981	0.157215	2.36137	2.20809	-0.0507429	-0.244456	-0.783656	-0.552758	-0.872081	-0.549072	-0.473265	-0.321901	-0.460065
succinic acid	0.416054	0.868975	1.19615	-0.330687	-0.915683	-0.535998	0.729045	1.08485	1.38898	-0.273364	0.386767	0.783747	-0.535965	-0.51521	-0.340711	-0.824288	-1.07371	-1.50894
110086	-0.176999	-0.0323978	0.92066	-0.929459	-1.13071	-0.290706	1.02522	2.12116	1.91864	0.0374402	0.266766	0.574131	-0.290327	-0.671788	-0.64193	-0.737998	-1.05439	-0.907319
215857	-0.0925939	-0.119831	0.955853	-0.842541	-1.04312	-0.597331	0.981695	2.1633	2.02192	-0.0223875	0.0143971	0.614152	-0.205543	-0.703022	-0.684052	-0.651719	-0.967051	-0.822125
204435	-0.372577	-0.466298	0.630412	-1.53305	-1.41186	-0.259087	0.473266	1.66137	1.58063	-0.0519721	0.0566979	0.54288	0.681605	0.472715	0.133912	-0.398667	-0.890984	-0.848994
204436	-0.298626	-0.553272	0.897886	-1.25395	-1.44905	-0.497998	0.333007	1.72733	1.72201	-0.127547	-0.0825377	0.429452	0.667544	0.357964	0.0917132	-0.533477	-0.847768	-0.582671
3361	-0.787334	-0.632568	0.276381	-0.795464	-0.692182	0.164594	0.415848	2.09356	1.42802	0.447433	0.679246	1.07597	0.348085	-0.647115	-0.828152	-0.974054	-0.732028	-0.840237
17830	-0.8522	-0.697838	0.50371	-0.701753	-0.665006	0.465256	0.109549	2.14961	1.74799	0.0884174	0.341953	0.916673	0.0497606	-0.555408	-0.536217	-0.804114	-0.866599	-0.693779
3161	-1.0231	-0.979456	-0.238481	-0.691476	0.172042	0.0678367	0.636575	0.704982	0.789417	1.17121	1.18851	1.85856	-0.206627	-0.609876	-1.08315	-0.236325	-1.18366	-0.336983
3166	-1.13004	-1.12485	-0.264955	-0.366559	0.146532	0.493369	0.333335	0.449505	0.459848	1.32977	1.66193	2.06791	-0.259337	-0.784669	-0.947138	-0.572221	-0.508583	-0.983846
384940	-0.514337	-0.877714	-0.453891	-0.611132	-0.76819	-0.521653	0.669235	0.116823	0.497744	1.60431	1.46159	1.57456	-0.623246	-0.311702	-0.656785	0.173968	-0.319904	-0.439683
tartaric acid	-0.662329	-0.503537	-0.200221	-0.379573	-0.520153	-0.515792	1.35085	1.05821	0.830594	1.65946	1.45311	1.1466	-0.483929	-0.320079	-0.739513	-1.09739	-0.795625	-1.28068
4716	-0.84436	-1.17206	0.609871	-0.450562	-0.212409	0.127802	1.16344	1.19254	1.14918	0.843999	0.756409	1.25381	-0.659254	-1.03012	-0.975715	-0.662939	-0.473032	-0.616588
14740	-0.767673	-0.719938	0.0817796	-0.288938	0.342619	0.525931	0.787831	1.13268	0.808712	0.67056	1.04529	1.12534	-0.453028	-1.19776	-1.20671	-1.17862	0.101527	-0.809594
14743	-0.870021	-1.03991	-0.112241	-0.745752	-0.118047	0.327424	1.2031	1.36323	2.01139	0.287826	0.388129	0.766676	-0.999168	-0.737764	-0.914245	-0.110266	-0.159294	-0.541072
84193	-0.686823	-0.469431	-0.16699	-0.967675	0.0309061	0.468245	1.42968	0.79262	0.894059	0.493054	0.592836	1.29296	-0.890257	-0.865661	-1.08376	-0.212298	-0.504123	-0.147335
3182	-1.43654	-1.26609	-0.5388	-0.99966	0.445345	0.771539	0.762401	0.78045	0.784725	0.0283711	1.18303	0.602285	-0.0333278	-0.597883	-0.540405	-0.230935	0.294191	-0.00869102
334654	-1.31533	-1.12819	0.699189	-0.689441	-0.116889	0.934119	0.439443	0.396807	1.64161	-0.389959	0.645473	1.8308	-0.501531	-0.911794	-0.567738	-0.589713	-0.369715	-0.00714019
1-methylgalactose	-1.04218	-1.19886	-1.04938	-0.248883	-0.234151	-0.00858519	0.839492	0.743247	0.599507	1.31064	1.29078	1.56131	-1.53289	-1.19913	-1.17691	0.460753	0.654952	0.230287
6485	-0.49613	-0.92624	-0.510762	0.0318954	0.362147	0.924411	0.338247	0.302121	0.497356	0.444665	0.932566	1.02009	-1.09172	-1.60653	-1.33257	-0.39797	0.581489	0.92694
125798	-0.409658	-0.542887	-0.296453	-0.395555	0.023586	1.02369	0.452237	0.391383	1.1206	0.107752	0.497542	1.69488	-1.39476	-1.54321	-1.49115	0.185031	-0.00257554	0.579544
362065	-0.304862	-0.769123	-0.320656	0.00744361	1.01376	0.974295	0.720335	0.334077	0.767509	0.710633	1.37271	-0.257648	-0.947745	-1.50343	-1.20772	-0.198908	-0.0648018	-0.325875
3211	-0.291614	-0.478162	0.514425	-0.057631	0.19595	0.371491	0.642717	0.538461	1.01779	0.589442	0.0223393	1.47962	-0.453156	-1.18328	-1.45774	-0.090957	-0.62478	-0.734924
4795	-0.11097	-0.58458	0.037279	-0.523765	0.419709	1.29429	0.251501	0.574429	0.573099	0.731414	0.533978	1.24443	-0.563853	-1.58429	-1.63344	-0.426327	0.0258068	-0.25871
406890	-0.221471	-0.335057	-0.0717143	-0.289963	0.314605	1.19808	0.151223	0.342124	0.630372	0.450142	0.631892	1.47678	-0.269441	-1.70978	-1.75942	-0.315851	-0.0833032	-0.139216
glucose-6-phosphate	0.0876688	-0.818862	0.150585	-1.27922	-1.48276	-0.773396	1.00069	0.628186	0.693167	-0.157081	-1.01273	0.118673	1.92992	0.347911	1.30324	-0.430877	0.0266601	-0.331781
13146	-0.0709124	-0.264969	0.0733874	-0.522013	-0.50094	-1.12767	1.61922	1.20853	0.894996	-1.02185	-1.34803	-0.129596	1.10116	0.673323	1.44006	-0.780248	-0.375218	-0.869228
glycerol-alpha-phosphate	-0.546369	0.163509	0.228519	-0.952025	-1.08888	-1.40901	0.0408146	1.20821	0.464267	-0.222405	-0.637693	0.842558	1.05875	-0.402179	0.840252	-0.301788	0.391483	0.321985
1661	-0.000449677	-0.43972	-1.3083	-0.709599	-0.64455	-0.479235	1.06368	1.18677	0.531389	-1.06709	-0.511062	0.340793	0.801539	0.201609	1.00975	-0.845485	0.638593	0.231357
376826	-0.367201	-0.188611	0.241009	-1.3702	-1.42454	-1.53835	1.39565	0.526503	0.649308	-0.0275244	-0.213111	0.0188064	1.20507	1.0418	0.489058	0.271103	-0.379433	-0.329343
isothreonic acid	-0.294531	0.128792	0.579871	-1.25828	-1.51826	-1.31846	1.35	0.853964	0.431542	0.135137	0.198009	0.192471	0.81994	-0.368916	0.623441	0.532466	-0.858208	-0.228981
glycerol-3-galactoside	-0.928593	-0.721198	0.842425	-2.30064	-1.81357	-0.746752	0.803305	0.829723	0.776389	0.0219058	0.370704	0.252252	0.604955	0.597137	0.920161	0.564034	0.199073	-0.271318
N-acetylmannosamine	-0.589429	-0.598445	-0.565437	-1.20219	-1.91147	-0.455542	0.936846	0.54938	0.545103	-0.00646485	0.14672	0.57594	0.976181	0.803498	0.573356	0.424383	0.0584021	-0.260837
209679	-0.153301	-0.608377	0.129431	-1.53279	-1.46335	-1.13427	0.711842	0.980581	0.25794	-0.8235	0.62179	0.845143	0.650032	0.594322	0.667827	-0.0549792	0.531348	-0.219695
trehalose	-0.294162	-1.72576	1.08916	-0.367614	-0.724271	-0.266281	0.819103	0.641507	0.774625	-0.72552	0.300636	-0.664771	0.0641608	0.324387	0.489246	-0.34049	0.703202	-0.0971567
glucoheptulose	0.227641	-2.00778	-0.180093	-0.33915	-0.549796	-0.461531	0.369156	0.708801	0.773438	-0.567812	0.455779	0.0666063	0.906492	0.498054	-0.0730523	0.794428	-0.731948	0.110765
glycerol	1.07895	0.390803	-0.0369615	-1.0212	-1.7482	-1.95798	-0.0208928	-0.427107	-0.553259	-0.221476	0.00572792	0.112001	1.1288	1.31018	0.76904	0.099454	0.709489	0.382632
384952	0.466844	-0.0948731	-0.468772	-1.15865	-1.47143	-1.87855	0.387433	-0.297045	-0.250506	-0.0120301	-0.156329	0.2266	1.64314	1.54009	0.871427	0.129361	0.612584	-0.0892818
4722	0.299881	0.131011	-0.322038	-0.641549	-1.13976	-1.35602	0.305573	0.420217	0.311457	-0.425535	-0.0471141	0.646136	0.26414	0.115816	0.516857	-0.0547075	1.71783	-0.742198
oxoproline	0.433334	0.707414	0.0860619	-0.578025	-1.50555	-2.607	0.534149	0.768377	0.119249	0.31232	0.0217207	-0.0273257	0.635292	0.659843	0.56067	0.117273	0.465977	-0.703783
371571	0.27521	0.307178	0.61825	-0.951683	-1.5518	-1.41052	0.541824	0.466384	-0.0336263	0.252388	-0.579047	-0.0337597	1.3804	0.189788	1.38858	0.273183	-0.0241472	-1.10859
2-deoxyerythritol	0.807592	0.458037	0.531016	-0.500555	-0.636407	-1.41561	0.467631	0.320457	-0.566299	0.554094	-0.805907	-0.269624	1.37976	0.955644	1.0709	-0.553384	-0.230982	-1.56637
125816	0.555494	-0.139533	0.663281	-0.99515	-0.514859	-1.32039	0.281776	0.137954	0.0560779	-0.347151	-1.13013	-0.301315	1.98689	1.41737	0.714727	-0.469734	0.365381	-0.960691
220271	1.18453	0.676101	0.873484	-0.612232	-1.09167	-1.25861	0.149061	-0.23568	-0.26718	-0.673567	-1.08332	-0.976421	1.45402	1.63398	1.1483	0.0985575	-0.164669	-0.854679
18173	0.236096	0.0879126	0.241729	-0.181194	-0.813855	-1.46697	1.42365	1.07602	0.135757	-0.520667	-0.591337	-0.854395	0.560342	1.21312	0.691699	0.103518	-0.197495	-1.14393
adenosine	0.436102	0.623259	0.0413659	-0.990486	-1.57	-1.8231	1.11412	1.10951	1.15182	-0.483251	-0.284807	-1.30243	0.822039	0.784438	0.42401	0.345407	0.0703731	-0.468364
4709	0.146013	-0.220633	2.49615	-1.17749	-1.53567	-0.765355	0.410413	0.365748	0.428974	-0.721575	-0.895679	-0.521276	0.870582	0.463331	1.04822	0.178816	-0.0013714	-0.569192
14689	0.648365	0.534176	0.865178	-1.24598	-1.94299	-0.900492	-0.347328	0.855751	0.407771	-0.224208	-0.0924238	0.0541679	0.575411	0.721837	0.529027	0.0545014	0.230879	-0.723645
3248	0.768905	0.100706	0.944578	-1.10764	-1.94844	-1.41519	1.10855	0.930903	0.0957061	-0.163882	0.103803	-0.208358	0.524245	0.729194	0.456962	-0.231379	0.0244727	-0.713131
119054	1.32188	0.0466254	0.862649	-0.951115	-1.69422	-1.22292	0.8299	0.694666	0.276237	-1.17554	-0.0197368	0.364964	0.375852	0.588723	0.431691	-0.176668	0.0494551	-0.602443
glutamine	-0.631015	-0.999709	-1.62227	-0.478682	-0.362935	-0.408169	0.16435	0.207238	0.312472	0.0815253	0.0817156	1.008	1.00729	1.09243	1.48858	-0.116823	-0.921787	0.097784
3143	-0.446267	-0.918796	-1.22999	-0.71605	-0.726247	-1.24056	0.301641	0.415014	0.397598	0.00843137	-0.142821	0.533331	1.18959	1.32969	1.51754	0.439394	-0.569629	-0.141862
390198	-0.383293	-0.874721	-1.19836	-0.663867	-0.674471	-1.20935	0.394527	-0.297044	0.643667	0.0895909	-0.0677108	0.678447	0.907952	1.46369	1.23146	0.53779	-0.511589	-0.0667134
ribitol	-0.246439	-0.512043	-0.623245	-0.916867	-1.20573	-0.697048	-0.837362	0.197692	0.1574	-0.295528	-0.324712	-0.435862	1.73166	1.76261	1.2389	0.725773	0.378644	-0.0978357
22225	-0.356134	-0.684674	-0.842237	-1.14853	-0.753786	-1.1871	0.0754123	0.00623934	-0.0130151	0.442385	0.136006	0.280243	0.841808	1.66233	1.95301	-0.156468	-0.341821	0.0863312
phosphate	-0.616411	-0.37744	-0.940065	-1.22518	-1.03403	-1.55783	0.259468	0.341588	-0.0282803	0.378005	0.0424227	0.241514	1.58393	1.46293	1.28146	0.303071	0.561027	-0.676176
376823	0.0719314	-0.995886	-1.18328	-0.504379	-0.754856	-0.820844	0.697143	0.347446	-0.096799	-0.0375992	-0.740786	-0.44238	1.39816	1.60167	1.75349	0.712332	-0.245082	-0.76029
3204	0.360482	0.201232	-0.540677	-0.104762	-1.22449	-1.15768	0.678351	0.349601	-0.42771	-0.139018	-0.700473	-0.74506	0.866383	1.73907	1.49427	0.0266019	0.248298	-0.924421
glycine	0.328401	-0.0481898	-0.87347	-0.198338	-0.697193	-1.38006	0.596429	-0.0110146	-0.124207	-0.383721	-0.87514	-0.936731	1.13148	1.75371	1.78824	0.178089	0.324386	-0.57267
alanine	0.417743	-0.258417	-0.504667	-1.3112	-1.76934	-1.23414	1.16187	0.446036	0.275208	0.269307	0.127384	0.199407	1.16309	1.3727	1.24454	-0.0164801	-0.688088	-0.89496
serine	-0.0317456	-0.295509	-1.06425	-1.01286	-1.35752	-1.63695	0.928796	0.741539	0.102801	0.0184252	-0.332448	0.194654	1.32414	1.58264	1.61832	0.191735	-0.0911911	-0.880578
threonine	0.606298	-0.513792	-0.906161	-1.06469	-1.1171	-1.7362	0.890084	0.74566	0.299587	-0.0623664	-0.638581	0.54053	1.00598	1.11561	1.27877	0.713358	-0.455727	-0.701248
malonic acid	-0.644431	-0.839321	-0.390914	-0.64388	-0.74427	-1.56349	1.7792	0.628727	-0.316165	0.0648872	0.0248956	0.380837	0.864665	1.30043	0.645307	-0.0215618	-0.0923725	-0.432547
xylonic acid	-0.0352441	-0.245795	-0.795413	-0.620876	-0.862756	-1.35223	0.951521	1.03925	-0.447629	-1.0357	-0.476432	0.00810914	1.1072	0.915379	0.119843	0.841699	0.622344	0.266734
putrescine	-0.748074	1.00345	0.196821	-0.816613	-0.0548168	-0.221189	-0.190277	-0.227125	0.5433	-1.76461	-1.19825	-0.44746	1.16339	0.818583	1.64032	-1.08816	0.696588	0.69413
362289	0.769162	0.704601	0.530606	-1.00429	-0.827306	-0.812748	-0.24065	0.217275	-0.141565	-1.73574	-1.39671	-0.735145	1.59215	1.21581	1.26955	0.222803	0.46483	-0.092642
370904	0.333191	-0.106657	0.406114	-1.5375	-0.47955	0.034489	-0.542109	-0.0945484	-0.0843214	-1.35835	-1.29826	-0.310238	1.70327	1.03457	1.57069	0.0939823	0.385559	0.249678
4850	0.227551	-0.286294	-0.972024	-0.405675	-0.53359	-1.02364	0.334692	0.347698	0.553286	-0.424276	-0.414735	-1.1875	1.7109	1.33486	0.383309	0.278075	0.034521	0.0428485
guanosine	-0.34155	0.0368413	-0.548914	-0.33231	-0.724473	-0.821489	0.357315	-0.332018	1.46888	-0.427248	-0.670714	-1.00012	0.531487	1.57823	1.105	0.108363	-0.126774	0.139487
14724	-0.435253	-0.583902	-1.05607	-0.140045	-0.148644	-0.580462	0.847858	0.287868	0.450439	-0.440547	0.145778	-1.47346	0.631536	0.611775	-0.186185	0.553919	0.828199	0.687196
linolenic acid	-0.487792	-0.105774	-0.261295	-0.524454	-0.677313	-1.25385	-0.0160375	0.54667	0.826651	-0.615721	-0.504788	-1.54301	0.557287	0.583437	0.623474	1.33064	0.972947	0.548925
17084	1.01589	-0.132666	-0.154998	-0.0943776	0.609682	-0.6336	-0.411118	-0.644163	-0.14314	-0.531105	-0.190579	0.314316	-1.58246	0.0416181	-0.00321822	0.943743	1.35069	0.245499
2-hydroxyglutaric acid	0.44936	0.308402	-0.186583	0.60487	-0.337522	0.209183	0.354206	-0.129836	-0.215222	-0.730191	-0.0473085	1.61481	-1.46877	-0.0645059	-0.660371	0.0964221	0.347403	-0.144342
100897	-0.233951	-0.49354	-0.152588	-0.562632	0.292823	0.13984	0.0284302	1.01688	-0.81619	-0.499371	0.532989	-0.392183	-0.880288	0.0576041	0.830356	1.08821	-0.284617	0.328233
1715	0.151203	0.112642	-0.380658	0.234369	0.117878	-0.219866	0.226567	0.40742	0.502249	0.501532	-0.240313	-0.341635	-0.186493	-1.81945	-0.543476	0.141112	0.676961	0.659955
171303	0.243704	0.306754	0.0851027	0.27973	0.0678944	-0.211828	0.41212	0.271498	0.148925	0.195814	0.171401	0.0140542	-1.74269	-1.30591	-0.124876	0.574908	0.38334	0.230058
110009	1.52097	-1.07974	0.14917	0.193754	-0.347153	0.178597	0.0559752	0.393741	-0.447237	0.092401	-0.0163772	0.271207	-0.77361	-1.20268	-0.241873	-0.131963	0.923875	0.460938
3-aminoisobutyric acid	0.547017	0.227374	-0.312198	0.116847	-0.144743	0.262227	-0.753755	1.02639	-1.08894	0.200101	0.0691725	0.446566	-0.762651	-0.572458	-0.562927	0.195897	0.259807	0.846275
galactinol	-1.4557	-0.585638	1.19571	-0.394267	1.72417	1.40417	-0.591164	-0.537257	0.216005	-0.766201	-0.131721	0.459036	-0.255162	-0.0305537	0.5763	-0.364111	-0.535468	0.0718559
3,4-dihydroxycinnamic acid	-0.81718	-0.843876	1.12574	-0.158963	1.29372	1.18607	-1.36441	-0.168542	-0.0921275	0.60571	0.10149	0.595543	-0.482687	0.165726	-1.11986	-0.280635	-0.0535133	0.307786
chlorogenic acid	-1.47833	-1.19837	-0.448576	0.444503	0.263119	1.69489	-0.491714	-0.443096	-0.163113	-0.414881	-0.336486	-0.282828	0.186352	1.1316	0.651429	0.322234	-0.317456	0.88074
134464	-0.729106	0.14278	-0.0329862	0.254594	0.84062	0.397966	-0.745682	-0.549952	-0.360231	-0.033707	-0.669579	-0.527853	1.06418	0.674149	0.90385	-1.37928	0.583192	0.167049
3220	-0.713121	0.197574	-0.307467	1.23237	1.46057	0.250832	-0.748434	-0.436261	-0.559583	-0.563211	-1.05209	-0.318606	0.203241	0.431775	0.31786	0.618507	0.304389	-0.31835
galactonic acid	0.0792244	-0.452626	-1.18894	1.17813	0.434865	0.513994	0.354874	-0.579062	-0.0274347	-0.561805	-0.188129	0.0257385	0.09421	-0.315067	0.0159288	0.0436191	0.0845993	0.487882
117982	-0.426939	-0.516898	-0.654135	0.885285	0.437292	0.711771	-1.24412	2.19082	0.287374	0.101751	-0.28327	-0.121254	0.105556	-0.823334	-0.008708	-0.878331	0.090789	0.146353
3-Aminopiperidine-2,6-dione	-0.00668581	-0.109185	0.250717	0.0400327	0.365911	-0.160099	1.69993	1.48169	-0.509224	-0.405626	-0.260678	-0.563196	0.557001	-1.02632	-0.363794	-0.96522	-0.345636	0.320391
saccharic acid	-0.546022	-0.7699	0.045579	0.104416	0.791755	0.775697	1.21711	0.971803	-0.499416	0.141094	-1.30705	1.12106	-0.47314	-0.192813	-0.591216	-0.483081	-0.114749	-0.19112
33387	-0.0202426	-0.331283	-0.162068	-0.634956	-0.177331	0.600025	-0.372342	0.72254	0.793473	-0.584139	-0.322402	-0.0979206	0.388742	0.469743	0.187073	-0.685544	-0.47237	0.699003
210272	0.581661	0.397487	-0.216369	-0.249866	0.0760848	0.718828	-0.804106	-0.227669	0.742347	-0.535479	-0.875997	-1.30453	0.884564	0.377626	-0.14752	-0.983805	-0.255646	1.82239
mannose	0.255771	1.04236	-0.969411	0.940319	0.0213923	0.46656	0.131313	-0.488748	0.0702512	0.320939	0.227888	0.164735	-0.155608	-0.267994	-0.161326	-0.81395	-0.376262	-0.408229
131157	-0.00627055	1.09565	-0.524175	1.00882	0.588784	0.559456	-0.45572	-0.0247415	-0.225785	-0.287052	-0.0408049	0.15036	0.222972	0.23495	0.209979	-1.31521	-1.49359	0.302375
3781	-0.0930901	0.692126	-0.690027	0.0506428	-0.161915	-0.215269	-0.0768209	0.577166	0.920126	0.0908162	-0.0204709	-0.217099	0.20824	-0.362118	0.017751	0.244382	-0.696405	-0.268035
6404	-0.824275	-0.448668	0.17127	-0.204557	0.576685	0.505714	-0.520285	0.361103	1.17171	1.13275	0.0725921	-0.580058	0.168404	-0.603233	-0.634629	-0.0348115	-0.0435171	-0.266196
3208	-0.163894	-0.114861	-1.28273	-0.233376	0.484719	0.424228	0.262987	0.544664	-0.385833	-0.39856	0.485367	0.211584	1.33344	0.290957	-0.573546	-0.401255	0.0658622	-0.549756
413543	0.444769	0.264446	-0.279508	-0.823288	0.801218	0.146854	0.739329	-0.777274	0.00697187	0.22661	-0.0269708	-0.476669	0.577815	-0.358134	-0.458956	-0.0389624	-0.432004	0.463751
xylose	1.26241	1.15979	-0.680435	-0.527242	-0.554405	-0.530148	0.90603	-0.0416283	-0.782105	-0.946461	0.0625388	0.0770419	1.26735	0.85437	0.810933	-1.36775	-0.379683	-0.590609
lyxose	0.656739	-0.101508	-0.140427	-0.562217	-0.038386	0.129135	0.196872	-1.0007	0.265125	-0.00204248	0.47813	-0.0170824	0.364535	0.0571878	0.743962	-1.30229	0.172543	0.100417
100934	0.761379	0.707823	-1.00173	-0.513092	-0.538044	-0.293907	0.0539111	-0.36621	-0.116687	-0.0650295	0.489098	0.563378	0.759304	0.963929	0.387188	-2.14224	0.251099	0.0998315
sucrose	-0.124749	0.058109	-0.770296	0.321102	-0.734688	0.257048	1.39028	1.09373	-0.113113	-0.224393	-0.0238789	-0.131545	1.06973	0.937299	0.968525	-0.83093	-1.51285	-1.62939
84181	-0.297756	-0.395602	0.0687886	0.0331459	-1.17453	-0.0899458	1.53904	-0.392234	0.175281	-0.122256	-0.141949	0.140713	1.53089	1.24203	0.220491	-0.440183	-0.787666	-1.10826
214373	-0.0350288	0.0069915	0.150479	-1.48167	-0.792089	0.991081	-0.13656	0.115272	0.0727841	-0.716888	-0.15701	0.233311	1.4919	1.21447	1.09788	-1.17067	-0.270567	-0.613681
1684	-0.52335	-0.0934142	0.750902	-0.752296	-0.0377721	0.378094	0.111347	-0.272423	0.0875592	0.0557776	-0.151168	1.40339	0.454438	1.10682	0.14935	-1.14956	-0.955093	-0.562595
16747	-1.07231	-1.0287	0.0810745	-1.06563	0.224581	0.736217	0.13159	-0.556976	-0.0726052	-0.536939	0.34341	1.41898	1.5992	0.894782	0.37793	-0.891942	-0.75163	0.168969
fructose	-0.197229	0.39351	-0.20605	-0.570406	0.467462	0.986401	0.276781	0.242954	0.450743	-0.394577	0.338379	1.06634	0.913086	0.142401	0.0617365	-1.86345	-2.19413	0.0860464
glucose	-0.294692	0.43492	-0.406155	-0.684897	0.0914134	0.502075	0.639987	0.4672	0.583481	-0.630467	0.253911	0.263916	1.15822	0.547269	0.247746	-1.45833	-1.95858	0.24298
384906	0.0645827	-0.420242	-0.0794649	-0.629626	-0.978406	-0.278365	1.09584	0.372214	0.195348	-0.350056	0.11366	0.982313	0.990276	-0.416551	0.826044	-0.5302	-0.602461	-0.354906
64546	-0.1222	0.670853	0.0201831	-0.906387	-1.45726	-0.218515	0.392593	0.548229	0.717051	0.25724	0.0625548	0.95621	0.982102	-0.453254	0.322221	-1.01549	-1.00945	0.25331
390122	-0.210929	0.678233	-0.0512907	-1.09015	-0.511456	-0.392351	0.366251	0.623661	0.570298	-0.0578305	-0.00378405	0.998171	1.26014	-0.305312	0.348459	-1.21247	-1.2057	0.196063
378468	0.904185	-1.1007	-0.442459	-1.06725	-1.0281	-0.818938	-0.494142	0.210683	0.333719	0.201252	0.110255	0.839852	1.05691	-0.406693	1.03537	0.813055	-0.0233391	-0.123661
isoleucine	0.957371	-0.638987	-0.647037	-0.565579	-1.38837	-1.20473	-0.144705	0.245621	-0.293723	-0.0885202	-0.496849	1.12382	0.835423	0.917276	0.894082	0.715243	-0.206292	-0.0140419
valine	0.926043	-0.685163	-0.849897	-0.702604	-1.00707	-0.911449	-0.375907	0.000804467	0.159541	-0.00526116	-0.0862512	0.756171	1.01674	0.989602	1.05667	0.992203	-0.758299	-0.515875
tyrosine	0.679437	-0.60643	-0.574917	-0.0200681	-1.01774	-0.752827	-0.402589	-0.984157	-1.02479	-0.121279	0.658573	-0.329309	0.435334	0.946926	0.946057	1.01168	0.883749	0.272338
methionine	0.718836	-0.710135	-1.10502	-1.24695	-1.21951	-0.818712	0.17548	-0.0384969	-0.311828	0.536338	0.461576	-0.389161	0.585678	0.45772	0.187765	1.71832	0.436718	0.561387
leucine	1.19622	-0.798252	-0.90546	-0.560698	-1.45419	-0.973284	-0.130882	-0.317165	-0.377825	0.04191	-0.415895	0.614286	0.523585	0.385245	0.747053	1.46037	0.833895	0.131074
376821	1.22551	-0.756297	-0.650583	-0.972882	-1.09953	-1.02578	-0.568789	-0.413106	-0.155448	0.0301364	0.174	0.333403	0.456407	0.290174	0.502293	1.58078	0.771617	0.278107
378529	1.22608	-0.764045	-0.657887	-0.855296	-1.10872	-0.988633	-0.457223	-0.431298	-0.160672	0.0256922	0.17016	0.290909	0.421133	0.224056	0.499833	1.52092	0.770288	0.274705
maltose	-0.00651358	-0.32521	0.885276	-0.878337	-0.677876	0.416626	-0.51829	-0.250879	-0.761076	0.691204	-1.47542	0.864195	0.915223	0.605258	-0.295574	1.33439	-0.203181	-0.319816
isoribose	1.34894	0.256899	0.544323	-0.515584	-0.813533	-0.615219	0.410891	-0.0295562	0.0927971	-0.183457	-1.07288	-0.0601613	1.35226	-0.66863	-0.382068	0.64829	-0.321423	0.0081161
196436	0.795269	-0.349469	-0.522141	-0.649409	-0.916857	-0.0912106	-0.260284	-0.188508	-0.333649	-0.259591	-0.39367	-0.309302	1.6073	-0.215368	-0.382104	0.596076	0.672397	1.20052
382582	-0.067944	-0.282812	-1.02525	0.0303905	-0.404865	-0.707471	0.214999	-0.166306	-0.347554	0.507424	0.359878	0.0474904	0.666817	-0.736054	0.925148	0.617024	0.758924	-0.389843
lysine	0.239458	-0.116601	-0.882878	0.215547	-0.431862	-0.401544	-0.512468	-1.21253	-0.563143	0.48304	0.748851	0.0692302	0.614783	-0.545236	0.489281	0.907398	0.247237	0.651439
arabitol	-1.75282	-0.863245	0.235678	-0.131519	-0.779653	-0.776716	-0.223699	0.40196	-0.20403	0.55611	0.618886	-0.117031	1.08837	0.0688295	0.507845	0.108351	0.731642	0.531048
leucrose	-0.421635	0.0623474	-0.61288	-0.644662	-0.604135	0.220785	-0.359937	-0.41616	-0.599158	0.942268	0.715138	1.05249	1.13525	-0.549563	-1.06051	0.211356	0.562837	0.366171
125802	-1.00648	-1.07814	0.0535371	-1.01188	-0.0308361	-0.391894	0.106265	-0.812669	-0.272562	0.65939	0.254385	0.871834	0.212266	0.545585	-0.402887	0.433596	1.08684	0.783646
4713	0.147444	-0.378958	-0.314483	-1.25761	0.0299539	0.430802	-0.0219842	-0.923811	0.504819	-0.835656	0.77001	1.74667	0.179112	0.31651	0.61331	-0.5716	0.121936	-0.556467
110605	-0.120344	-0.720268	0.124754	-0.760264	-0.280008	0.540152	-0.252939	-0.376326	0.551514	0.42588	1.04404	1.7007	0.240685	0.339807	0.464179	-1.999	-0.429796	-0.492759
385007	0.192693	-0.705143	-0.537804	-0.527811	0.247121	0.036593	0.100718	0.0942486	0.537953	0.446383	0.846497	1.36188	-0.481616	0.415546	0.448146	-0.561289	-0.577248	-1.33687
105554	0.854684	-1.52514	0.77058	-0.641335	-0.514639	0.0515806	-0.0825425	-0.346315	-0.0914427	0.421288	0.348615	0.785645	-0.535953	0.426624	0.517717	-0.306518	-0.0483444	-0.0845091
190007	0.0476751	-1.19347	0.273123	0.396461	-0.666656	0.316983	-1.38624	-1.02229	0.481456	0.330076	0.583193	1.8425	-0.0364049	0.565524	0.401777	-0.286023	-0.122285	-0.525403
4732	-0.903525	-1.53305	0.21766	-1.84545	-0.673366	0.427438	0.50542	0.468648	0.681318	-0.0961749	0.0160388	1.38188	1.01357	0.37343	-0.164914	-0.269602	0.340443	0.0602371
362287	-0.778398	-1.49724	0.184157	-1.78704	-0.531938	0.072146	0.376884	0.137633	0.561922	-0.0503047	0.0320777	1.44556	1.27179	0.0735372	0.00647817	-0.0395429	0.553676	-0.031396
1681	-0.93535	-1.00357	-0.293208	-1.43395	-0.83859	0.0327637	0.835792	0.302888	0.35043	1.27871	0.377314	2.293	-0.339699	-0.812759	-0.449205	0.218486	0.64701	-0.230061
16594	-1.16022	-1.14449	0.0452877	-1.73198	-0.599726	0.270302	1.10802	1.04385	1.17745	0.538426	0.406269	1.76564	-0.0948366	-0.876266	-0.311301	0.0993908	-0.21149	-0.324319
171564	1.31161	-0.797287	-1.21395	1.26789	-1.60252	-0.788013	0.741122	-0.0427423	-0.40056	0.994832	0.27939	0.910014	0.279698	-0.147741	-0.697824	0.813643	-0.239477	-0.668084
3232	0.166501	-1.15555	-0.495314	-0.755936	-1.27058	-0.73583	0.915543	0.400232	0.478093	0.424268	0.799721	1.38835	0.404345	0.683457	-1.47404	-0.158068	0.382271	0.00252969
beta-alanine	0.332895	-1.13712	-0.0204307	-0.301398	-0.447941	-1.35461	0.560927	0.563792	0.127468	0.276949	-0.141869	1.57689	1.32019	0.122488	-0.695764	-0.155122	-0.411053	-0.216286
18361	0.0457809	-0.205343	-0.290389	-1.31625	-0.636603	-0.349523	0.630207	0.609116	0.0325158	-0.153771	0.593711	1.53308	0.440471	0.416169	-0.137164	-0.0157677	0.320528	-1.51676
phenylalanine	0.691179	-0.715813	-0.983678	-1.30852	-1.13798	-0.986845	0.695431	0.752484	-0.276243	-0.0560965	0.177386	1.42355	0.341899	0.405535	0.810845	0.38258	0.391	-0.606721
120562	0.370408	0.422305	-0.958494	-0.731835	-0.810134	-1.25489	0.414245	0.0462082	0.20394	0.500568	0.00175607	1.82053	-0.58175	0.229694	0.199347	0.087484	0.18209	-0.141479
proline	0.188171	-1.10257	-1.29979	-0.974659	-0.189107	-0.945778	0.153531	0.101198	-0.2273	0.161171	-0.112587	1.77571	0.598399	0.584234	0.177544	0.748963	-0.107462	0.470327
360107	0.178561	-0.119027	-0.184873	1.12463	0.829399	0.45104	-1.15522	-1.76731	-0.588267	0.077251	0.644154	1.33323	-0.876789	-0.915737	-1.1043	-0.0310082	0.345518	1.75875
377818	0.186224	-0.892182	0.0788517	1.13635	1.53991	0.999465	-1.03455	-0.693729	-1.12453	0.511697	-0.38235	-0.0811925	-0.798094	-0.520187	-0.478486	0.261459	-0.159535	1.45088
327545	0.0112571	-0.353066	-0.189906	1.19389	1.44835	1.16607	-1.157	-1.19211	-1.30011	0.475301	0.7814	-0.0938637	-0.660591	-0.74456	-0.674793	0.0487339	0.149811	1.0912
maleimide	-0.377597	-0.316089	-0.344341	1.19765	1.58794	0.832515	-1.34728	-1.33734	-1.12645	0.701558	0.837152	0.491756	-0.870595	-0.810459	-0.780715	-0.132483	0.274336	1.52045
62327	-0.310811	-0.334751	-0.383546	1.24576	1.4965	1.32021	-1.22768	-1.1796	-1.19428	0.609735	0.881517	0.51751	-1.01733	-0.808029	-0.99038	-0.228607	0.194172	1.40961
384894	-0.361566	-0.37345	-0.329668	1.14931	1.52493	1.26871	-1.29163	-1.28209	-1.12045	0.707132	0.708339	0.48532	-1.11378	-0.81916	-0.768481	-0.126467	0.263729	1.47928
391853	-0.377375	-0.315502	-0.343922	0.957355	1.5913	1.33243	-1.36662	-1.34281	-1.13067	0.74346	0.602215	0.449365	-0.873297	-0.812804	-0.782883	-0.161951	0.278425	1.55328
16561	-0.189332	0.19747	0.197756	0.15021	1.6798	1.05605	-1.29153	-0.883365	-0.504212	-0.294623	0.291205	-0.191205	-0.930516	-0.739715	-1.12483	0.20427	0.795523	1.57705
44509	-0.128959	0.388724	-0.302741	0.180743	0.907654	0.521003	-1.09077	-0.632632	-0.816605	0.542438	-0.0415886	-0.384849	0.133697	-1.30761	-0.289212	0.139516	1.01924	1.16195
49628	0.251257	0.364105	0.37349	1.17831	1.4028	0.658282	-1.18865	-1.23094	-1.10963	0.33143	-0.140801	-0.875612	-0.16858	-1.05602	-0.346545	-0.00259773	0.297586	1.26211
68207	0.249671	0.367125	0.376893	1.21456	1.1472	0.927706	-1.24902	-1.29302	-1.16676	0.159212	-0.158391	-0.923196	-0.187303	-0.677265	-0.372533	-0.0145465	0.29789	1.30178
99877	-0.0456441	0.182901	0.116054	1.10752	1.55336	1.01912	-1.43318	-1.24702	-0.96725	0.369247	0.370258	-0.301829	-0.399484	-1.09505	-0.586	-0.32264	0.45075	1.22889
4548	0.114434	0.602829	0.0399978	0.891115	1.27288	0.56873	-1.39413	-0.929585	-0.891179	0.322085	0.160397	-0.305481	-0.358263	-1.12256	-0.509841	-0.0353894	0.486691	1.08728
214112	0.34814	0.586652	-0.222196	0.871629	1.09054	0.714755	-1.38738	-0.928167	-0.890201	0.296269	0.1493	-0.311228	-0.341478	-1.11893	-0.462023	-0.0442376	0.569535	1.07902
1-kestose	-0.780714	0.100852	-0.0905497	0.929382	1.85931	0.175341	-0.886132	0.110256	0.3387	0.397931	0.159427	0.0413962	-0.647925	-1.06595	-0.357301	-0.769356	-0.0459336	0.531267
168817	-0.317241	0.184898	-0.30035	1.08905	1.65171	1.01993	-0.831684	-0.280394	-0.325772	0.727478	0.120211	-0.881904	-1.05096	-0.72862	-0.943212	-0.654935	-0.226504	1.74829
351271	-0.281888	0.0915219	-0.26535	1.06534	1.65348	1.18667	-0.785593	-0.245811	-0.290242	0.700706	0.146431	-1.08007	-1.00029	-0.68468	-1.08407	-0.612534	-0.193046	1.67943
3189	-1.30499	-0.979817	-0.744515	1.2654	-0.0674509	-0.0532568	-0.538622	-0.119791	0.164218	0.642178	0.301715	1.02069	-1.18402	-0.434809	-1.0843	1.51819	0.713314	0.885866
382308	-0.868783	-0.459663	-0.949061	1.27674	-0.302073	0.324622	-0.38068	-0.690084	-0.857737	0.747705	0.429646	1.11609	-1.05016	-0.235905	-1.38363	1.56664	0.745876	0.970456
112716	0.151362	-0.221194	-0.719682	-0.277675	-0.380173	-0.168633	0.108149	-0.818505	-0.906005	0.796644	1.70061	2.22723	-1.18516	-0.380144	-0.982492	0.36895	0.676793	0.00993192
3229	-1.52316	-1.92418	-0.44225	-0.761739	0.625411	0.30213	0.128661	-0.387461	-0.286703	0.444875	1.1577	2.12041	-0.182394	-0.235406	-0.512801	0.212822	0.810497	0.453589
17471	-1.72891	-1.16854	-0.0787835	-0.686484	0.569677	0.917135	0.185381	-0.384135	0.0690004	0.534043	0.828555	2.02556	-0.460763	-0.437565	-0.80781	-0.12535	0.758916	-0.00992909
382600	0.0275809	-0.383507	-0.361579	-0.200222	0.954047	1.57184	-0.712245	-0.499667	-0.437779	-0.347631	-0.112101	1.51611	-0.90032	-0.665714	-0.916369	0.179566	0.556624	0.731365
tryptophan	-0.462717	-0.956348	-0.332045	0.742289	1.45441	1.70332	-0.852179	-0.808701	-0.414101	-0.259468	-0.850053	1.45803	-0.281638	-0.994406	-0.535825	-0.0164035	0.278466	1.12738
14687	0.0922998	0.185554	-0.234483	-0.127378	0.872659	0.654366	-0.746087	-1.32947	-1.17751	0.27051	0.442918	2.90323	-0.793033	-0.636225	-0.603973	-0.550778	0.0111176	0.766282
asparagine	-0.0961874	-1.01366	-1.03846	0.21436	0.622538	-0.0694721	-0.393561	-0.641151	-0.45586	-0.102407	-0.162314	2.41244	0.395967	-0.805855	-0.522866	0.489824	-0.120073	1.28674
408421	-0.813481	-1.17465	-0.725415	0.899048	1.50548	1.08571	-0.332013	-0.149936	-0.440382	0.555623	1.20976	0.616819	-0.834049	-0.904004	-1.03786	-0.497756	-0.688828	1.72593
adenine	-1.22495	-0.9498	0.247033	0.143278	0.683662	1.16657	-1.0645	-1.17036	0.595536	0.861152	1.06083	2.12916	-0.769665	-0.713465	-0.651944	-0.398457	-0.433493	0.489411
raffinose	-0.608962	-0.45732	-0.0422407	1.05629	1.12939	2.04429	-0.731333	-0.196115	-0.307897	0.0283289	0.634813	1.03523	-0.69061	-1.36588	-0.00114691	-0.771085	-0.556897	-0.198849
4',5-dihydroxy-7-glucosyloxyflavanone	-0.493387	-1.05624	-0.291532	0.860991	1.42177	1.73368	-0.425874	-0.826759	-0.15753	0.182841	0.505288	1.38874	-1.21978	-1.1195	-0.678848	-0.535584	0.138717	0.572997
gluconic acid	-0.838465	-0.781874	-0.914282	1.04201	1.12843	1.21937	-0.477578	-0.983385	-0.0639324	0.876586	0.885586	1.99278	-0.374237	-0.528368	-0.605479	-0.871328	-0.71785	0.0120258
gluconic acid lactone	0.401222	-0.237507	-0.954095	1.04415	1.31909	1.38857	-0.885292	-0.792565	-0.0149495	0.603818	0.579532	1.08796	-0.631145	-0.908897	-0.979564	-0.709175	-0.575346	0.264189
ribose	-0.368196	0.0570621	0.366477	0.386549	0.416408	1.11016	-0.631639	-0.803927	0.277742	-0.688784	0.581768	1.8223	-0.109721	-0.616579	-0.448624	-0.149731	-0.215911	-0.985349
21704	0.0202342	0.131277	-0.418022	0.482422	1.38963	1.24189	-0.102393	-0.0483853	-0.554396	0.49481	0.711463	0.0142857	-0.784693	-1.17644	-1.20452	-0.250257	0.0103138	0.0427704
106387	0.163394	-0.00361059	-0.808537	0.34601	0.855147	0.902421	-0.51665	-1.08844	-0.292456	0.864877	0.744737	0.611502	-0.475167	-0.119062	-0.739981	0.149651	-0.022573	-0.57126
47358	1.01344	0.923839	0.852883	0.902786	0.98097	0.586876	-1.07578	-0.631606	-0.964785	0.212932	-0.470618	-1.07726	-0.00127695	-0.81119	-0.706172	0.336748	0.501389	-0.573182
18157	0.578169	0.313727	0.727958	1.61819	0.930834	1.3421	-0.67693	-0.947857	-0.837203	0.157674	-0.208773	-1.67604	-0.244864	0.0493089	-0.522481	0.471038	-0.361454	-0.713401
18197	0.867224	0.723392	0.959091	1.42115	0.796746	0.920126	-0.845827	-1.18335	-0.925672	0.0916653	-0.559653	-1.76459	0.0990457	-0.393019	-0.0743813	0.419691	-0.0830886	-0.468547
18403	0.636852	0.906146	1.25846	0.992289	0.907869	0.515001	-1.61065	-1.42319	-1.09323	0.177521	0.133655	-1.78395	-0.253875	0.59853	-0.000297457	0.206946	0.216557	-0.384637
377880	0.674942	0.869615	1.11849	1.52301	1.10331	0.913213	-1.3267	-0.335362	-1.27858	-0.358468	-0.444428	-0.465077	-0.500592	-0.0139069	-0.2964	-0.340048	-0.410293	-0.432731
189296	0.834772	1.11018	1.07307	1.67216	0.93882	0.862644	-1.38673	-1.25959	-1.19081	0.0723137	-0.419166	-1.32117	-0.297122	-0.0597934	-0.2892	-0.168196	-0.0370612	-0.135114
379792	0.715515	1.15607	1.24887	1.5028	0.876069	1.02739	-1.07538	-0.993348	-0.941153	0.0568982	-0.13273	-1.52941	-0.303781	-0.00777282	-0.348459	-0.376316	-0.215801	-0.659449
18407	0.673713	1.12764	0.965497	1.43682	1.11534	1.12989	-0.975701	-1.00083	-1.16888	0.0577036	0.0346022	-1.54292	-0.386855	-0.00364423	-0.443119	-0.0673911	-0.288235	-0.663643
62444	0.655958	1.17464	1.02153	1.76937	1.03029	0.886698	-0.950668	-0.921835	-1.13436	-0.0194627	-0.0730738	-1.49005	-0.428596	-0.0263243	-0.517041	-0.0869422	-0.236211	-0.653927
1380	1.32684	0.728859	1.02752	1.12351	0.62805	0.0828156	-0.843265	-1.32032	-1.17962	-0.563268	-0.758525	-0.210377	-0.557751	-0.334706	-0.51354	0.75296	0.298716	0.31209
345401	1.14334	0.191805	0.486255	1.50595	0.751039	0.220677	-1.32683	-1.37233	-1.22191	-0.501462	-0.517128	0.129494	-0.704157	-0.193891	-0.639765	0.863878	0.696504	0.488531
1704	1.24514	0.632005	0.0537487	1.06639	0.723715	-0.121507	-1.10353	-0.749346	-0.237629	-0.693726	-0.545825	-1.06987	-1.22531	-0.118869	0.128767	0.739187	0.553701	0.722953
346241	1.09305	0.673077	-0.0544417	0.880519	0.482321	0.243255	-1.60483	-0.26953	-0.256504	0.4832	-0.578567	-1.43526	-1.08593	-0.0841705	-0.57803	0.846555	0.523059	0.722224
1878	1.44436	0.750093	0.411407	1.09734	0.987876	-0.0649285	-0.913045	-0.798946	-1.09426	-0.515832	-0.690751	-1.6179	-0.2671	-0.139903	-0.358358	0.499893	0.706153	0.563909
oleamide	1.15443	0.466379	0.303141	0.856044	0.897676	0.419264	-0.60934	-0.814003	-1.29643	-0.169486	-0.120918	-1.26127	-0.795761	0.119655	-0.419139	0.412532	0.201066	0.656158
1996	1.25131	0.4721	0.48314	0.893905	0.721508	0.170076	-1.38179	-1.30001	-0.503906	0.3406	-0.551735	-1.11393	-0.352425	-0.724706	-0.35163	0.198707	0.915857	0.832942
2575	0.977752	0.844147	0.782797	1.00208	0.900811	-0.57164	-1.15977	-0.622217	-0.834819	0.158734	-0.540618	-0.985462	-0.149524	-0.838614	-0.363927	0.607667	0.209013	0.583589
111822	1.59604	2.33761	0.139415	1.33212	0.405658	0.685965	-0.931905	-1.00413	-1.04768	-0.553498	-0.783128	-0.598759	-0.265292	-0.264355	0.125473	-0.370662	-0.534196	-0.268678
131146	1.01347	1.97684	-0.159835	1.59865	0.532652	0.757602	-0.508215	0.0742734	-0.863367	-0.18562	0.12868	-1.14515	-0.529818	-0.917124	-0.396453	-0.74481	0.229146	-0.860916
351382	1.30036	0.53265	0.506339	1.45636	0.794762	0.365308	-1.10845	-0.184385	-0.317504	-0.864652	-0.957916	-2.03775	-0.0548454	0.120971	0.0992325	0.31293	0.581315	-0.544738
380447	0.909342	0.626404	0.97794	1.69596	0.836139	0.365133	-0.699551	-0.991465	-0.904716	-0.521171	-0.749007	-1.99824	-0.306486	0.253632	-0.241248	0.499639	0.480987	-0.23329
4852	0.575988	1.60471	0.422024	1.82901	1.02083	0.0763348	-0.752979	-0.595319	-0.903793	-1.10222	-0.528002	-0.949226	-1.15059	-0.291789	-0.338156	0.33761	0.63589	0.109673
348764	1.45499	1.93621	0.510462	1.34883	0.31225	0.248456	-1.15112	-0.775715	-1.06265	-0.474447	-1.05655	-1.59931	-0.43131	-0.0863866	0.0488979	0.458993	0.684822	-0.366421
121383	0.898404	1.99715	0.18925	1.69432	0.8972	0.593472	-1.18477	-0.687343	-1.18682	-0.608845	-0.681211	-1.47052	-0.519425	-0.122851	0.138419	0.163533	0.068447	-0.17841
168871	0.978362	1.74625	0.397008	1.92857	0.550423	0.63864	-0.968262	-0.546432	-1.17839	-0.349158	-0.844833	-1.07699	-0.802879	-0.850178	-0.248207	0.169991	0.506961	-0.0508835
111821	1.11558	0.637623	-0.024878	2.12525	0.509175	-0.347238	-0.911152	-0.268552	-0.778154	-0.43548	-0.321777	-1.03757	-0.578268	-0.562068	-0.00777957	-0.20119	0.888282	0.198198
189936	0.75198	1.3957	-0.126288	1.803	0.826655	-0.0601086	-0.391705	-0.156005	-0.741818	-0.490123	-2.00565	-1.32725	-0.180554	0.00349097	0.0405405	0.337049	0.577191	-0.256093
110604	-0.183794	0.759569	0.240128	1.02752	1.93124	1.25149	0.00511897	-0.295261	-0.22268	-0.581468	-0.754207	0.125064	-0.12218	-0.730495	-1.05344	-1.168	-0.933362	0.704755
4745	-0.114594	0.874177	0.277664	0.889814	1.53032	1.50776	-0.116385	-0.824006	-0.593043	-0.738386	0.118612	0.00603212	-0.187863	-0.620459	-0.919283	-1.02528	-0.808173	0.743089
18305	0.0822302	1.00176	0.106385	1.0826	1.79621	1.73705	-0.241578	-0.65385	-0.527482	-0.676632	0.0158739	0.287552	-0.39536	-0.971086	-1.15253	-1.02378	-0.931073	0.463712
17913	1.01703	0.996006	0.830145	-0.0696892	1.96522	0.636318	-0.249906	0.0517133	0.248233	-0.866975	-1.02341	-1.27715	-0.888623	-0.0289063	0.0678589	-0.336598	-1.04173	-0.0295391
210230	1.41782	1.04162	0.37911	0.895365	0.85389	0.952216	-0.0739549	-0.248094	-0.179989	-1.13909	-0.442094	-0.101965	0.462682	-0.14506	-0.371396	-1.61972	-1.69757	0.0162353
355696	1.43003	1.01947	0.278429	0.925928	0.758114	1.05227	-0.0662843	-0.241032	-0.17269	-1.13515	-0.435711	-0.0943925	0.472229	-0.137639	-0.364766	-1.61746	-1.69558	0.0242213
230579	0.3065	0.332199	0.681985	0.922935	0.690501	0.314859	-0.406976	-0.815233	-0.779286	0.286964	-1.03076	0.859158	-0.944147	-0.918103	-1.38063	-0.0965878	1.05502	0.921599
469402	0.448261	0.281605	0.649	1.51048	0.599483	0.48643	-1.33278	-0.782341	-0.7104	0.156488	-0.110339	0.0232759	-0.826845	-0.414537	-0.788499	-0.623981	0.567123	0.867572
189981	0.736321	0.565858	0.695188	0.866714	0.457584	0.979181	-0.207015	-0.97052	-0.565679	0.228498	-0.267595	0.392711	-0.924424	-0.446043	-0.457579	-0.924255	0.336693	-0.495636
376843	0.387718	0.573131	0.62264	1.59873	1.13286	0.949061	0.252723	0.155398	-0.780171	-0.531984	-0.900445	0.0888109	-0.838502	-0.202835	-0.699889	-0.729018	-0.582968	-0.495254
344945	0.245328	0.548578	0.643768	1.66916	1.22702	0.612881	-0.566506	-1.0759	-0.902097	-0.0178608	-0.250493	-1.41291	-0.0845703	-0.303753	-0.475129	0.290891	-0.819623	0.671214
352123	0.354231	0.561708	0.511389	1.57755	1.28358	1.1006	-0.646717	-1.27437	-1.07013	-0.138692	-0.447895	-1.57379	0.227459	-0.544859	-0.57008	0.119503	-0.0516593	0.582175
4550	0.0706887	0.256402	-0.0350333	1.72417	1.3091	1.27484	-0.153602	-0.99714	-1.12738	-0.159997	-0.809363	-1.25179	0.0590172	0.113344	-0.853187	0.122543	-0.565644	1.02304
471797	0.415131	-0.319683	0.255388	1.78043	1.46409	0.941483	-0.463822	-1.19952	-1.31588	-0.26265	0.224062	-1.38165	-0.174965	-0.243233	-0.66299	0.186404	-0.300698	1.05811
91	0.0563537	0.321211	0.236199	1.35737	1.60038	1.1762	-0.964594	-1.37246	-1.17453	0.101167	0.257391	-0.936143	-0.355464	-0.155016	-0.661073	0.419218	0.467809	-0.374004
18176	0.413743	0.0119955	0.135553	2.02951	1.51094	1.45807	-0.251525	-1.10372	-0.95028	-0.567545	-0.232846	-1.38053	-0.525948	0.124335	-0.334258	0.108061	-0.34544	-0.10012
110543	-0.537765	0.233216	0.612708	1.19766	2.17078	0.375351	0.590579	-0.299599	-0.854191	-0.529086	-0.704046	-0.878778	-0.636532	-0.272035	-0.848339	-0.0979196	-0.00672408	0.484721
134	0.282292	1.18885	0.0479964	0.873142	1.35621	1.08596	-0.412903	-0.164467	-0.886727	-0.362037	-0.289686	-1.02427	-0.90704	-0.293381	-0.740859	-0.186834	-0.353682	0.787442
3206	0.910469	-0.0151795	0.260559	1.249	1.59919	0.302663	-0.43713	-0.582524	-0.782786	-0.567355	0.0273508	-0.601653	-0.673442	-0.834542	-0.790871	0.12031	0.195637	0.620302
390121	0.126802	0.0177378	0.707878	1.18686	1.63228	1.30477	-1.2121	-0.447926	-0.729436	-0.587695	-0.271254	-0.759223	-0.905523	-0.587024	-0.340579	-0.29171	0.394337	0.761807
14698	1.59923	0.560984	-0.122229	-0.436982	-0.96331	0.261938	-0.125882	-0.770409	-0.449981	-0.515976	-0.590207	0.0824394	0.950613	1.09396	0.764184	-0.142446	-0.0505647	-1.14536
33386	1.9347	0.597603	-0.282267	-0.687619	-1.63005	0.228509	-0.195252	-0.522066	-0.604318	-0.988918	-0.975705	-0.12177	1.14028	1.20774	0.674442	0.539566	0.177428	-0.492302
fucose	2.33129	1.77795	0.126185	-0.318936	-1.08376	-0.685265	-0.624075	-0.258615	-0.753134	-0.234262	-0.442278	-0.280582	0.427005	0.927538	0.309184	0.129799	-0.258088	-1.08996
84213	1.04532	1.01137	0.364034	-0.460918	-0.537206	-0.834385	-0.929912	0.14491	-0.0862062	-0.198138	-0.59026	-0.769858	0.0397618	1.71596	1.20948	0.346244	-0.365348	-1.10485
384885	1.40316	2.11421	0.825313	-0.208782	-0.714568	-0.245647	-0.498683	0.343697	0.267603	-0.207322	-0.562224	-0.909644	-0.044347	-0.190342	0.0164247	0.12725	-0.0328452	-1.48326
4-hydroxyphenylacetic acid	1.65756	1.28311	0.820805	-0.0777301	-0.579037	-0.234456	-0.672829	0.800009	0.506301	-0.182844	-0.625249	-0.758414	0.0220443	-0.00116358	0.0796836	-0.346127	-0.00154939	-1.69012
2-ketoadipic acid	2.13365	1.56077	-0.606753	0.200298	-0.817826	-1.37043	-0.536857	0.124646	-0.0906223	-0.253581	-0.327738	-0.685265	-0.0200224	-0.181423	0.073005	0.42936	0.580879	-0.212087
shikimic acid	1.38084	1.20388	-0.366274	0.260555	-0.919572	-0.745098	-1.33037	-0.3841	-0.0997255	0.583314	0.233322	-0.0949535	0.487869	-0.287653	0.110219	0.777277	0.3202	-1.12973
475371	0.213309	1.15557	0.822757	-0.0171682	-0.0914769	-1.07241	0.184045	1.1512	0.925392	-0.122875	-0.8448	-0.0991785	-0.414485	-0.0378073	0.20987	-0.628049	-1.4976	0.163716
salicylic acid	0.642602	1.34717	2.1145	-0.759023	-0.661201	-0.8781	-0.179412	0.62173	2.05631	-0.697403	-0.671616	-0.632057	-0.612229	-0.415708	0.391117	-0.56688	-0.513304	-0.586494
322432	1.0947	1.16978	0.55065	-0.503758	-1.19428	-1.42086	0.599032	0.734576	1.747	0.0329084	-0.303336	-0.376219	-0.667017	-0.434073	0.118531	-0.0300706	-0.116444	-1.00112
dodecanol	1.29392	1.52734	1.16789	-0.168682	-0.714227	-1.12225	-0.113408	0.295698	1.341	0.242952	-0.0367181	0.10528	-1.32223	-1.11379	-0.535504	-0.3106	-0.120935	-0.415737
glyceric acid	0.14525	0.866152	1.15795	-0.255489	-1.33753	-2.36501	1.11919	0.508452	0.427526	0.620967	0.491295	0.606435	0.140972	0.235528	-0.281417	-0.498206	-0.856781	-0.72528
384904	1.0901	2.44743	0.232843	-0.557935	-1.07459	-1.05537	0.417902	0.54915	-0.0862318	-0.110256	-0.0493401	-0.29114	0.205778	0.105693	0.0383075	-0.678734	0.297823	-1.48143
pyruvic acid	0.795986	2.04413	0.433256	-0.259393	-0.727925	-1.11735	0.449125	0.480397	-0.00752415	-0.0785935	0.14752	-0.110058	-0.917729	0.202903	0.562355	-0.435958	-0.412369	-1.04877
16588	0.742212	1.14056	0.509822	-0.302092	-0.933591	-1.35603	1.10312	0.367626	0.374757	-0.615486	-0.228563	-0.375249	0.523404	0.722871	-0.408312	-0.316879	0.272681	-1.22084
aspartic acid	1.43633	1.5433	0.061942	-0.269461	-1.04677	-1.57773	0.809904	0.900158	0.555949	-0.0509349	-0.298451	-0.746878	-0.378128	0.509465	-0.154229	-0.169628	-0.196133	-0.928702
41989	1.76678	1.4685	-0.877698	0.0249719	-1.35638	-0.863664	0.0682348	0.77377	0.428552	-0.176139	-0.120567	0.390143	0.295835	0.103157	0.095954	-0.346985	-0.111879	-1.56259
glucuronic acid	1.39048	0.781907	-0.439863	0.466207	-0.493161	-1.88955	0.848071	0.704245	0.517903	-0.229479	0.0397397	-1.09318	0.298768	0.449255	0.826462	-0.159906	-0.204218	-1.81368
21709	0.384247	0.300954	1.55174	0.284709	1.14556	0.964623	-1.07021	-1.23477	-1.09259	-0.235177	-0.403127	-0.074663	-0.125212	0.564927	0.722615	-0.301283	-0.277916	-1.10443
mucic acid	0.76192	1.50285	0.885263	0.0415271	0.210869	-0.477483	-1.3176	-0.840568	-0.900715	-0.387253	-0.190488	0.145743	0.893275	-0.490764	0.955764	-0.343935	-0.398739	-0.0496635
3122	1.42018	1.38376	0.337681	-0.00477408	0.0578102	0.380803	-0.668394	-0.832049	-0.617273	-0.925032	-0.609071	0.667404	0.320498	0.411767	0.427041	-0.897244	-0.987357	0.13425
146430	1.476	1.20035	0.826445	-0.0481383	-0.468555	0.752555	-0.947255	-0.267098	-1.02439	-0.808614	-0.359746	0.159774	0.200632	0.95403	0.30344	-0.767057	-0.216528	-0.965849
360154	1.59226	0.934848	-0.702666	0.482001	0.490981	-0.42542	-0.031203	-0.874478	-0.659289	-0.0898656	-0.335491	-1.16758	-0.0475261	0.364153	-0.0599148	0.155217	0.519826	-0.145859
413284	1.04276	0.631904	-0.346336	1.16482	0.973612	0.30984	-0.177166	-0.54798	-0.573867	-0.0883359	-0.289199	-0.845358	-0.344596	-0.315046	-0.131274	0.546593	0.55341	-1.56378
galactitol	1.13131	0.620193	0.0897568	0.460903	0.0262005	-0.102874	0.759292	0.602936	-0.286277	-0.778786	-0.446013	-0.390712	0.363827	-0.856909	0.151391	-0.269682	-0.0864848	-0.988068
1981	0.835129	0.409552	0.349392	1.26735	0.294464	0.456441	0.406528	-0.175855	-0.0740393	-1.49465	-1.60559	-0.4185	0.60078	-0.255051	-0.572193	0.354663	0.0119181	-0.390347
388184	0.852947	1.00096	1.27705	0.695861	0.262304	-0.810815	0.307353	-1.09454	-0.847763	-0.132624	-0.619215	-0.10529	-0.54376	-0.0345872	-0.631262	0.712388	0.412829	-0.701834
phthalic acid	1.03001	1.85345	1.32339	0.490288	-0.283713	-1.56928	-0.0731455	-1.28128	-0.541602	0.172224	-0.553097	-0.249399	-0.0440588	0.511273	-0.272005	-0.0971882	0.0119398	-0.427797
379984	1.2047	1.20692	1.20138	1.3302	0.578794	0.117922	0.31725	-0.130022	-0.568923	-0.457168	-0.674578	-1.72218	-0.0919366	0.442247	-0.025072	-0.283284	-1.04679	-1.39946
ribonic acid	0.582573	0.62172	0.915308	1.53545	0.420384	-0.36367	-0.153822	-0.240493	-0.361579	-0.187498	0.156161	-0.972858	-0.0317696	-0.0727532	-0.218401	0.297811	-1.34835	-0.578221
glucose-1-phosphate	0.185874	1.15007	0.788888	1.57871	0.314109	0.0295801	0.134255	-0.787328	-1.88942	-0.626435	0.221184	-0.364705	0.0403739	-0.0208631	-0.220846	-0.150638	0.0494538	-0.432266
2193	-0.38457	1.06325	0.683238	1.44401	0.549237	-0.21386	0.171815	-0.913505	-0.368664	0.459423	0.309557	-0.792894	-1.12348	0.368338	-0.0550425	-0.0727671	-0.213813	-0.91028
103821	2.81256	1.71385	0.541693	0.294439	-0.301417	-0.372051	-0.283564	-0.447193	-0.437179	-0.861248	-0.336534	-1.35542	-0.201483	-0.141304	-0.237531	0.0257211	-0.00122733	-0.41211
threonic acid	2.79408	1.97276	0.310215	0.0345062	-0.533548	-0.424391	-0.209428	-0.344622	-0.69837	-0.368021	-0.498207	-0.664354	-0.340893	0.0491456	-0.178462	-0.131631	-0.281854	-0.486925
390140	1.71346	1.70992	0.708097	0.422565	0.325205	0.659174	-0.58462	-0.898774	-1.02082	-0.856703	-0.503784	-1.03912	0.55586	0.641849	-0.379462	-0.83277	-0.959012	0.338938
3-hydroxypropionic acid	1.5699	1.49161	1.31638	0.824087	0.11961	-0.094928	-0.156764	-0.837294	-0.421139	-0.828528	-1.08317	-1.71917	0.0517861	0.35612	-0.361682	0.21384	-0.502384	0.0617256
413981	1.43796	0.910956	0.87462	-0.32171	0.690536	0.182864	0.00993716	-0.797379	-0.295358	-0.426307	0.190704	-0.459916	-0.0255037	-0.968188	-0.269282	-1.50885	0.7697	0.00521888
228	1.30967	1.35068	1.01013	0.252034	-0.323183	-1.12084	-0.0829543	-0.21656	0.507959	0.124665	0.616369	-1.11433	-1.28669	-0.473319	-0.461861	-0.315844	0.369533	-0.145456
782	1.68709	1.75757	1.9326	1.01197	0.228782	-0.345571	-0.731446	-0.279102	-0.539536	-0.095616	-0.354836	-1.01516	-0.771844	-0.133547	-0.616276	-0.456999	-0.52797	-0.750106
327373	1.51839	1.65047	2.11043	0.613716	-0.268683	0.23089	0.0626904	0.1877	0.536958	-0.272041	-0.174064	-0.623906	-1.08003	-0.936993	-0.868477	-1.16476	-0.777448	-0.744843
18184	0.167357	0.639949	0.651146	0.0289525	0.370053	0.149551	-0.504582	-0.465067	-0.689024	-0.81965	-0.724179	-0.432415	-0.755838	-0.0209989	0.129773	-0.0393185	0.876573	1.43772
395904	0.735582	1.23762	0.514438	0.0703304	0.0384271	0.22288	-0.827062	0.217111	0.0316146	-1.1178	-0.845247	-1.37301	-0.328558	0.634485	0.120392	0.538113	0.180643	-0.0499588
16551	0.977881	0.892912	0.131029	0.599966	0.0325409	0.150203	-0.731283	-0.747671	-1.4158	-1.09264	-1.33869	-1.85398	0.305933	0.479397	0.36297	1.03082	1.12557	1.09084
348833	1.02049	0.948255	0.0447824	0.600969	-0.321105	0.182151	-0.701576	-0.912067	-1.38478	-1.08633	-1.20808	-1.70355	0.222037	0.379963	0.602859	0.980418	1.0561	1.27947
378346	1.30505	-0.0563878	0.613135	0.895655	0.346972	-0.537207	-1.04036	-0.699084	-0.991611	-0.614151	-1.08698	-0.676871	0.16407	0.252403	-0.15039	0.899625	0.41662	0.959517
glycolic acid	0.875284	0.537204	0.53223	0.597919	0.524188	-0.0177885	-1.1006	-0.701793	-0.622774	-0.245338	-1.46807	-1.39646	0.344002	0.782697	-0.0210969	0.433058	0.705775	0.241567
levoglucosan	1.08711	0.2636	0.95629	0.20703	-0.236666	-1.73377	-0.667503	0.147001	0.55378	-0.718734	-0.870411	-0.693696	0.604562	0.546899	0.140595	0.0410666	0.357907	0.0149381
uracil	1.10893	0.164911	0.57651	0.293554	0.144095	-0.604505	-0.506745	-0.0472364	-0.148889	-0.113674	-0.411457	-1.66306	-0.291256	0.568245	0.684952	0.447952	0.905487	-1.10781
378287	0.517844	-0.0637754	0.67346	0.555583	0.546003	-0.404233	-0.498111	-0.378158	-0.321389	-0.10596	-0.478806	-1.04498	-0.0319718	-0.304896	0.169332	0.126957	1.08349	-0.0403861
391851	0.47585	-0.121007	0.635543	0.514577	0.504746	-0.167112	-0.534084	0.124757	-0.38537	-0.114423	-0.819129	-1.12791	-0.0883703	-0.159865	0.305733	0.0747219	1.05631	-0.174964
pentose	0.0107923	0.665177	0.381584	-0.00662693	-0.156049	-0.233037	-0.422331	0.217714	-0.181291	0.522488	-0.504283	-1.89956	0.948872	0.370447	-1.12229	0.372293	0.528059	0.508041
5346	1.24108	0.167716	0.733083	0.605164	0.474137	-0.567621	-0.539414	-0.976895	-0.641875	0.0412581	-0.356847	-2.52402	0.00616692	0.0967438	-0.285442	1.02973	0.878846	0.618184
474622	0.371719	0.33003	0.510129	0.49103	0.423896	-0.0570813	-0.255571	-0.273729	-1.47825	-0.205938	0.217167	-2.53077	0.038143	0.74866	0.648261	0.524082	0.355596	0.142624
374866	1.28242	0.702029	0.286994	-0.393443	-0.294011	-1.06446	-0.0828965	-0.102172	-0.167712	-0.200591	0.580619	-2.48945	-0.146303	1.0075	0.225739	0.614583	0.361139	-0.119985
urea	1.29689	0.656841	0.0248507	-1.72559	-0.949217	-0.891061	0.376067	0.0408937	-0.152788	0.212253	0.911722	-1.69429	0.119227	0.699755	0.459381	0.641549	0.0738307	-0.100314
418797	0.221116	-0.0334996	0.134127	0.480881	-0.490815	-0.303429	0.491898	0.135914	-0.554636	0.331881	0.688519	-1.84811	0.402488	1.50035	0.467485	-0.832676	-0.0412063	-0.750282
adipic acid	1.086	0.0306667	0.446341	0.5826	-0.677333	-0.902	0.306667	-0.764	-0.342	-0.234967	0.0886	-0.705333	-0.156333	1.18667	0.183667	0.680667	0.2259	-1.03
17143	1.07194	0.416664	0.00925759	0.133073	-0.943143	-0.713175	0.172872	-0.165863	-0.447424	-0.28054	-0.419082	-0.933993	1.06295	0.388776	0.444886	1.08026	-1.26553	0.388076
azelaic acid	1.17489	0.52195	0.168045	0.359715	-0.0439789	0.220018	-0.0490338	-0.241281	-0.856447	-0.183196	-0.757226	-1.73361	-0.0555394	0.558723	0.180756	0.916668	-0.865344	0.684893
lactic acid	0.360068	0.180449	-0.176233	0.0135527	-0.150521	-0.743444	-0.543863	-0.580588	-0.849625	-0.233253	-0.0278374	-1.62583	1.20071	1.91187	1.44932	0.0878767	0.0812882	-0.353949
111255	1.08915	0.599544	0.654226	0.46374	0.113018	-0.670768	-0.512908	-0.259296	-0.489518	-1.46728	-1.01951	-1.35218	1.48142	0.975509	1.2214	-0.353211	-0.00368336	-0.469671
413962	0.848761	0.39027	0.281622	0.637956	0.267309	-0.548321	-0.187208	-0.407718	-0.821455	-0.54228	-1.54117	-1.84355	0.423589	1.47301	1.21748	0.266468	0.133439	-0.0482046
