# Supplementary material for: Lettuce immune responses and apoplastic metabolite profile contribute to reduced internal leaf colonization by human bacterial pathogens
Source: BMC Plant Biol. 2025 May 14;25:635. doi: 10.1186/s12870-025-06636-1 (PMC12076921; doi:10.1186/s12870-025-06636-1)
Supplement: Supplementary file 11 — Supplementary Material 11: Dataset S6. Relative accumulation of metabolites detected in the apoplastic wash fluid (AWF) from lettuce leaves inoculated with mock or bacterial inoculum at 1 and 7 days post inoculation (DPI) with Escherichia coli O157:H7 or Salmonella enterica serovar Typhimurium 14028s. Raw peak heights were normalized with the Log10 transformation and auto-scaling functions and subjected to Student’s t-test pair-wise comparisons (bacterium vs. mock) to identify differentially accumulated metabolites (DAMs) through the MetaboAnalyst5.0 software. DAMs were determined as those having a p-value < 0.05 and a Log2 fold change (FC) ≤ −1 or ≥ 1. DAMs are highlighted in green. FDR = False Discovery Rate. [file 12870_2025_6636_MOESM11_ESM.xlsx]

## Sheet: fold_change
Supplementary Dataset S6. Relative accumulation of metabolites detected in the apoplastic wash fluid (AWF) from lettuce leaves inoculated with mock or bacterial inoculum at 1 and 7 days post inoculation (DPI) with Escherichia coli O157:H7 or Salmonella enterica serovar Typhimurium 14028s. Raw peak heights were normalized with the Log10 transformation and auto-scaling functions and subjected to St…
Functional Classification	Metabolite	Green Towers																				Lollo Rossa																				Red Tide
		O157:H7 vs Mock										STm 14028s vs Mock										O157:H7 vs Mock										STm 14028s vs Mock										O157:H7 vs Mock
		1 DPI					7 DPI					1 DPI					7 DPI					1 DPI					7 DPI					1 DPI					7 DPI					1 DPI					7 DPI
		FC	log2(FC)	t.stat	p.value	FDR	FC	log2(FC)	t.stat	p.value	FDR	FC	log2(FC)	t.stat	p.value	FDR	FC	log2(FC)	t.stat	p.value	FDR	FC	log2(FC)	t.stat	p.value	FDR	FC	log2(FC)	t.stat	p.value	FDR	FC	log2(FC)	t.stat	p.value	FDR	FC	log2(FC)	t.stat	p.value	FDR	FC	log2(FC)	t.stat	p.value	FDR	FC	log2(FC)	t.stat
Amino acid	alanine	0.54545	-0.87447	2.7142	0.053304	0.52345	0.61412	-0.70342	1.1178	0.32625	0.7682	0.45348	-1.1409	2.7906	0.04928	0.22983	1.0138	0.019721	-0.19148	0.85748	0.9213	0.66167	-0.59582	1.1903	0.29974	0.94302	0.87466	-0.1932	0.49174	0.64867	0.97069	0.50335	-0.99036	1.7419	0.15649	0.52252	0.93036	-0.10414	0.25231	0.81324	0.92148	1.2478	0.31938	-1.2118	0.29229	0.74356	0.48083	-1.0564	1.4202
Amino acid	asparagine	0.58813	-0.76579	2.806	0.048516	0.52345	1.3321	0.41373	-0.84186	0.44726	0.81175	0.58034	-0.78504	2.8922	0.044466	0.22585	0.85238	-0.23043	0.94364	0.39878	0.63069	0.89542	-0.15937	0.7294	0.50618	0.9552	0.91945	-0.12115	0.13707	0.8976	0.97069	0.97689	-0.03373	0.25131	0.81396	0.91909	4.6293	2.2108	-3.1183	0.035584	0.30104	0.5217	-0.93872	2.9568	0.041686	0.71145	0.6802	-0.55597	1.7697
Amino acid	glycine	0.74424	-0.42616	2.0482	0.10991	0.63005	0.69431	-0.52635	2.001	0.11598	0.68524	0.41771	-1.2594	3.2184	0.032329	0.22585	0.42594	-1.2313	3.2067	0.032693	0.40633	0.63936	-0.64531	2.0192	0.1136	0.94302	0.75989	-0.39613	1.0681	0.34564	0.96478	0.58667	-0.76938	2.3106	0.08198	0.4278	0.65839	-0.603	3.3274	0.029177	0.28584	3.127	1.6448	-0.58315	0.59109	0.84903	1.1219	0.16591	-1.5474
Amino acid	leucine	0.48577	-1.0417	2.9887	0.040391	0.52345	0.72631	-0.46135	2.6415	0.057487	0.6656	0.47053	-1.0876	3.0152	0.039348	0.22585	0.86107	-0.2158	1.0477	0.35392	0.57563	0.94677	-0.078913	0.25442	0.81172	0.96591	0.83826	-0.25454	0.49527	0.64638	0.97069	0.89692	-0.15696	0.4776	0.65786	0.85843	1.1695	0.22584	-0.71119	0.51624	0.73569	0.94429	-0.082694	0.22598	0.83229	0.94743	0.80731	-0.3088	1.1848
Amino acid	methionine	0.53988	-0.88929	4.2848	0.012799	0.35152	1.1392	0.18805	-0.033063	0.97521	0.99257	0.46749	-1.097	3.4589	0.025843	0.19953	1.2041	0.2679	-1.3026	0.26266	0.52573	0.88963	-0.16873	0.30232	0.77748	0.95956	0.97388	-0.038182	0.21511	0.8402	0.97069	0.76054	-0.3949	0.86341	0.43661	0.71905	0.68463	-0.5466	1.8561	0.13701	0.36684	0.93216	-0.10135	0.39049	0.71608	0.88379	0.63277	-0.66024	1.4013
Amino acid	ornithine	0.91155	-0.13361	1.3109	0.2601	0.73368	1.1164	0.15892	0.02959	0.97781	0.99257	1.1008	0.13858	0.21578	0.83971	0.90515	2.9338	1.5528	-3.0631	0.037543	0.40633	1.1436	0.19361	-0.67316	0.53774	0.95871	0.64517	-0.63224	1.0299	0.36125	0.96478	1.0289	0.041152	-0.48551	0.65271	0.85652	1.0203	0.029064	-0.031422	0.97644	0.98571	4.3151	2.1094	-0.28477	0.78995	0.92941	2.0175	1.0126	-1.7464
Amino acid	phenylalanine	0.55597	-0.84693	1.9898	0.11748	0.64705	1.1273	0.1729	-0.22919	0.82996	0.96683	0.48697	-1.0381	2.8456	0.046603	0.22983	1.1546	0.20741	-0.54566	0.6143	0.79667	1.0226	0.03231	-0.13234	0.9011	0.98367	0.94091	-0.087874	-0.23755	0.8239	0.97069	0.67329	-0.5707	2.6432	0.057389	0.4278	1.6319	0.70652	-1.3059	0.26163	0.48799	1.1198	0.16324	-0.08249	0.93822	0.98262	0.99832	-0.0024213	-0.047748
Amino acid	proline	0.33943	-1.5588	5.9408	0.0040262	0.26734	4.2472	2.0865	-0.71182	0.51589	0.81794	0.29952	-1.7393	4.7465	0.0089939	0.16668	1.0157	0.022506	-0.20643	0.84653	0.91547	1.0825	0.11431	0.080465	0.93973	0.98367	0.76983	-0.37739	0.56955	0.59944	0.96478	0.73133	-0.45141	0.8616	0.4375	0.71905	3.9194	1.9706	-2.5932	0.060479	0.32713	0.93525	-0.096571	0.025479	0.98089	0.98684	0.48484	-1.0444	2.0704
Amino acid	serine	0.77176	-0.37377	1.6277	0.17892	0.68476	0.71351	-0.48699	1.5412	0.19812	0.7096	0.37792	-1.4038	3.0334	0.038652	0.22585	0.51037	-0.97038	4.3025	0.012621	0.40329	0.84219	-0.24778	0.84286	0.44675	0.95365	0.66331	-0.59224	0.89695	0.42045	0.96478	0.42863	-1.2222	3.3321	0.029048	0.4278	1.1291	0.17515	-0.50042	0.64306	0.81229	1.4808	0.56636	-0.771	0.48372	0.78435	0.72559	-0.46278	-0.48418
Amino acid	threonine	0.5198	-0.94396	4.445	0.01129	0.35152	1.0193	0.027542	0.10526	0.92124	0.9837	0.42085	-1.2486	4.0315	0.015713	0.17212	0.6621	-0.59487	2.2618	0.086509	0.40633	0.95781	-0.062188	0.31255	0.77024	0.95956	0.76276	-0.39069	1.1103	0.32912	0.96478	0.69357	-0.52789	2.8568	0.046077	0.4278	1.4368	0.5229	-2.4403	0.071183	0.32713	1.0675	0.094222	-0.22178	0.83535	0.94743	0.49914	-1.0025	0.35542
Amino acid	valine	0.4482	-1.1578	3.8029	0.019056	0.42176	0.9011	-0.15024	0.55835	0.60638	0.86538	0.42108	-1.2478	3.5567	0.023656	0.19155	0.89659	-0.15748	0.68454	0.53124	0.72581	1.2436	0.31451	-0.39114	0.71564	0.95956	0.9726	-0.040076	0.19858	0.85227	0.97069	1.2039	0.26768	-0.7835	0.47713	0.73272	1.4921	0.57734	-1.5079	0.20607	0.4501	0.97001	-0.043922	0.043187	0.96762	0.98355	0.49876	-1.0036	1.5473
Amino acid	aspartic acid	1.1086	0.14873	-0.21754	0.83843	0.96299	0.61707	-0.6965	0.98405	0.3808	0.79485	0.56878	-0.81405	2.0816	0.10583	0.30503	0.48196	-1.053	1.6328	0.17785	0.4542	1.0487	0.068585	-0.28697	0.78839	0.96538	0.89309	-0.16313	1.1467	0.31544	0.96478	0.87957	-0.18513	1.1882	0.30048	0.65202	0.80075	-0.32058	0.91024	0.41419	0.64257	1.5331	0.61647	-2.748	0.051479	0.71145	1.0374	0.053013	0.053208
Amino acid	beta-alanine	0.47262	-1.0812	2.6098	0.059435	0.52345	0.95868	-0.060875	0.36722	0.73206	0.92784	0.84956	-0.23522	0.76987	0.48432	0.69709	0.6018	-0.73264	1.8909	0.13162	0.42707	0.97626	-0.034666	-0.0089483	0.99329	0.99329	0.81664	-0.29222	1.0119	0.36884	0.96478	0.78497	-0.34929	1.0254	0.36315	0.68895	2.4048	1.2659	-1.6014	0.18455	0.43455	0.58378	-0.77651	1.561	0.19356	0.74356	0.86311	-0.21239	0.49282
Amino acid	glutamic acid	0.87111	-0.19908	0.88536	0.42598	0.83058	0.54708	-0.87018	1.1799	0.30341	0.7531	0.41704	-1.2617	2.2678	0.085939	0.27972	0.44113	-1.1807	1.6702	0.17019	0.452	0.75031	-0.41445	0.73326	0.50406	0.9552	0.95597	-0.064955	0.047106	0.96469	0.99461	0.47808	-1.0647	2.1552	0.097417	0.4278	0.89188	-0.16509	0.45467	0.67293	0.83551	1.1288	0.17473	-1.2861	0.2678	0.74356	0.78713	-0.34533	1.038
Amino acid	glutamine	0.59602	-0.74657	0.94483	0.39825	0.82199	1.2561	0.32901	-0.33439	0.75489	0.92784	0.62846	-0.67011	1.0414	0.3565	0.58593	1.1357	0.18362	-0.25903	0.8084	0.8887	1.2805	0.35669	-0.080257	0.93989	0.98367	1.1399	0.18897	-0.00028809	0.99978	0.99978	1.1886	0.2493	-0.59991	0.5809	0.83267	2.2243	1.1533	-2.2597	0.086714	0.3326	1.3306	0.41208	-0.17192	0.87185	0.95846	0.2586	-1.9512	1.0124
Amino acid	isoleucine	0.51539	-0.95628	3.1199	0.035531	0.52345	0.75539	-0.4047	1.1761	0.30478	0.7531	0.5135	-0.96156	3.1544	0.034367	0.22585	0.78091	-0.35677	1.2654	0.27442	0.5297	1.1802	0.23903	-0.99865	0.37448	0.9449	0.81992	-0.28645	0.59008	0.58686	0.96478	0.94373	-0.083561	0.48568	0.6526	0.85652	1.6305	0.70532	-1.4049	0.23274	0.45721	1.1089	0.14917	-0.09865	0.92616	0.98	0.71096	-0.49216	1.3793
Amino acid	lysine	0.7992	-0.32337	1.6107	0.18254	0.68476	0.63325	-0.65916	1.2567	0.27724	0.7531	0.5179	-0.94924	3.2285	0.032021	0.22585	0.67158	-0.57437	1.0114	0.36904	0.59476	0.78142	-0.35583	0.59773	0.58221	0.95956	1.1826	0.24195	-1.0387	0.35761	0.96478	0.90794	-0.13932	0.066441	0.95021	0.97068	0.9117	-0.13337	0.62292	0.56709	0.76534	1.1305	0.177	0.69635	0.52455	0.79886	0.71039	-0.49331	1.6121
Amino acid	oxoproline	1.2754	0.351	-0.66934	0.53993	0.87822	0.53912	-0.89133	2.1429	0.098768	0.68524	0.83993	-0.25166	0.9854	0.38021	0.60204	0.38962	-1.3599	1.6568	0.17291	0.452	1.1556	0.20867	-1.3253	0.25569	0.94302	0.81558	-0.2941	1.3594	0.2456	0.96478	0.77329	-0.37092	1.4189	0.22893	0.5802	0.79527	-0.33049	1.3723	0.24188	0.46419	1.0714	0.099514	-0.071423	0.94649	0.98355	1.2423	0.31303	-1.0843
Amino acid	tryptophan	0.62571	-0.67642	2.6178	0.058935	0.52345	1.7941	0.84327	-1.5026	0.20737	0.71337	1.1214	0.16532	-0.84203	0.44717	0.66874	2.1804	1.1246	-2.2783	0.084945	0.40633	1.2633	0.33723	-0.074024	0.94455	0.98367	0.62099	-0.68736	1.3494	0.24854	0.96478	1.4648	0.55069	-1.4879	0.211	0.55897	6.3482	2.6663	-2.768	0.050434	0.32111	0.50971	-0.97225	5.948	0.0040082	0.40031	1.4199	0.50582	-2.6113
Amino acid	tyrosine	0.58518	-0.77305	1.9399	0.12439	0.65358	0.64318	-0.63671	1.2299	0.28612	0.7531	0.58841	-0.76511	1.9948	0.11681	0.31788	0.71208	-0.48989	0.89879	0.41958	0.63719	0.82993	-0.26893	0.96979	0.38707	0.9449	1.1664	0.22211	-0.73157	0.50498	0.96478	0.78556	-0.34822	2.2114	0.091486	0.4278	0.80123	-0.31972	0.19487	0.85499	0.93926	1.4507	0.53677	-0.47914	0.65686	0.86694	0.95439	-0.067346	-1.0458
Amino acid related	2-ketoadipic acid	0.7806	-0.35734	0.98255	0.38146	0.82199	0.67132	-0.57492	0.96045	0.39122	0.79485	0.31938	-1.6467	4.0132	0.015955	0.17212	0.52428	-0.9316	1.5344	0.19971	0.46859	1.3317	0.41323	-2.4932	0.067257	0.89317	0.96064	-0.057938	0.20978	0.84409	0.97069	1.2104	0.2755	-2.0812	0.10588	0.43942	0.82855	-0.27133	1.1356	0.31956	0.55417	0.95651	-0.064155	0.44709	0.67795	0.86694	1.0763	0.10609	-0.60683
Amino acid related	2-hydroxyglutaric acid	0.92592	-0.11104	1.7623	0.15281	0.66194	0.76722	-0.3823	0.90359	0.41731	0.79485	0.73536	-0.44348	1.5851	0.18812	0.3978	0.82203	-0.28274	1.1053	0.33105	0.5551	0.79643	-0.32838	0.71293	0.51528	0.95569	1.098	0.13482	-0.56183	0.60422	0.96478	0.74258	-0.42937	0.91933	0.40995	0.70519	2.9217	1.5468	-1.8316	0.14096	0.37224	1.6165	0.69286	-1.2004	0.29621	0.74356	1.1472	0.19807	-1.4673
Amino acid related	3-aminoisobutyric acid	0.86208	-0.2141	1.4394	0.22344	0.7133	0.87073	-0.1997	0.28553	0.78941	0.93602	0.66447	-0.58973	5.1225	0.006874	0.16668	1.0086	0.012385	-0.18424	0.86279	0.92217	1.5927	0.6715	-1.2014	0.29586	0.94302	0.98366	-0.023764	0.15727	0.88265	0.97069	0.60974	-0.71373	0.22021	0.83649	0.91909	1.3248	0.40582	-0.2329	0.82727	0.92476	1.0624	0.087309	-0.35391	0.74128	0.90479	1.0149	0.021391	-0.13377
Amino acid related	3-Aminopiperidine-2,6-dione	0.79361	-0.33349	0.094003	0.92963	0.98556	1.6088	0.686	-0.94619	0.39763	0.79485	0.92978	-0.10503	-0.22987	0.82947	0.90084	0.834	-0.26188	0.48525	0.65288	0.81182	0.74742	-0.42001	0.76644	0.48614	0.9552	1.0424	0.059968	-0.38099	0.72258	0.97069	0.13348	-2.9053	2.7416	1.2855	0.4278	0.72709	-0.45979	0.37127	0.72927	0.87313	0.053007	-4.2377	2.0684	0.10743	0.71145	0.053007	5.3975	-0.9678
Amino acid related	4-aminobutyric acid	0.95618	-0.064646	0.04012	0.96992	0.98556	0.64255	-0.63811	1.2291	0.28639	0.7531	0.72433	-0.46527	0.75178	0.494	0.6979	0.72974	-0.45455	0.81617	0.46022	0.65858	1.0894	0.12354	-0.36296	0.735	0.95956	0.75647	-0.40265	0.88254	0.42733	0.96478	1.0334	0.047411	-0.29004	0.7862	0.91265	1.2657	0.33988	-1.5744	0.19051	0.43922	1.161	0.21537	-0.91824	0.41045	0.76128	1.295	0.37292	-1.0031
Amino acid related	alpha-ketoglutarate	1.6106	0.68761	-0.89051	0.42352	0.83058	0.74717	-0.42049	0.63762	0.55839	0.83467	0.93536	-0.096407	-0.31255	0.77024	0.89064	0.68956	-0.53624	0.87834	0.42936	0.64368	0.87881	-0.18637	0.3491	0.74462	0.95956	1.1953	0.25736	-1.0609	0.34856	0.96478	0.64871	-0.62435	1.5414	0.19807	0.55897	1.1617	0.2162	-0.46785	0.66425	0.83219	0.59613	-0.7463	1.8041	0.14554	0.71145	0.86315	-0.21232	0.72395
Inorganic ion	phosphate	0.93431	-0.098025	-0.37686	0.72542	0.93612	0.76879	-0.37933	-0.23892	0.82291	0.96539	0.5261	-0.92659	0.51765	0.63202	0.81964	0.47826	-1.0641	0.39989	0.70967	0.84448	0.98044	-0.028499	-0.18601	0.86149	0.98367	0.70947	-0.49518	2.6627	0.056231	0.96478	0.71552	-0.48294	0.56275	0.60365	0.84119	1.0059	0.0084211	0.34463	0.74773	0.8803	0.87571	-0.19147	0.55037	0.61135	0.85448	1.2834	0.35992	-1.2468
Lipid	dodecanol	1.1989	0.26169	-0.67785	0.53505	0.87822	0.79215	-0.33616	0.82635	0.45505	0.81175	0.93167	-0.10211	0.95087	0.39552	0.61075	0.57814	-0.79051	1.988	0.11772	0.41576	1.3218	0.40247	-0.68607	0.53037	0.95697	0.82137	-0.2839	0.96337	0.38992	0.96478	2.3579	1.2375	-3.1286	0.035233	0.4278	0.97953	-0.029843	0.24505	0.81848	0.92205	1.1109	0.15171	-0.79208	0.47264	0.78435	1.1077	0.14761	-0.37135
Lipid	linolenic acid	1.2561	0.32892	-0.96879	0.38751	0.82199	0.94602	-0.080053	0.43951	0.683	0.92002	1.1395	0.18842	-0.54152	0.6169	0.80953	0.67858	-0.55941	1.5198	0.20318	0.47059	0.94314	-0.084462	-0.4677	0.66434	0.95956	1.0462	0.065199	-0.29098	0.78553	0.97069	1.1411	0.19046	-0.70058	0.52217	0.78801	0.51999	-0.94344	2.255	0.087157	0.3326	1.0359	0.050815	-0.056418	0.95771	0.98355	0.84993	-0.23459	0.55142
Lipid	oleamide	0.75649	-0.4026	1.3847	0.23836	0.71361	1.1168	0.15935	-0.042863	0.96787	0.99257	0.75421	-0.40696	1.0754	0.34274	0.57182	0.80066	-0.32074	0.72461	0.50881	0.7068	0.94646	-0.079388	0.40487	0.70629	0.95956	1.0097	0.013864	-0.18443	0.86265	0.97069	0.77003	-0.37701	1.133	0.32052	0.66605	0.6004	-0.73601	2.7264	0.052638	0.32111	1.4935	0.57868	-2.0092	0.1149	0.71145	0.89128	-0.16606	0.45844
Nitrogen containing	maleimide	1.0457	0.064426	-0.23628	0.82482	0.96084	1.551	0.6332	-1.0105	0.3694	0.78889	0.98314	-0.024531	-0.14578	0.89115	0.93627	0.76166	-0.39277	0.61982	0.56894	0.75254	0.99148	-0.012351	-0.027423	0.97944	0.98367	1.0625	0.087452	-0.29952	0.77946	0.97069	1.189	0.24974	-0.83014	0.45313	0.72677	0.65633	-0.6075	0.51012	0.63683	0.81229	1.0752	0.10464	-0.47008	0.66279	0.86694	1.6809	0.74919	-2.1156
Nitrogen containing	urea	0.80249	-0.31744	0.837	0.44968	0.83058	1.4594	0.54535	-1.0263	0.36277	0.78889	0.44847	-1.1569	2.7397	0.051922	0.22983	1.4744	0.56018	-1.1784	0.30393	0.54893	0.7598	-0.39632	0.77252	0.48292	0.9552	1.6137	0.69037	-2.3724	0.076624	0.96478	0.71066	-0.49277	0.90488	0.4167	0.70732	0.27352	-1.8703	4.5387	0.010508	0.24234	2.023	1.0165	-0.7522	0.49377	0.78435	0.68429	-0.54733	-1.5723
Nucleobase	adenine	1.2076	0.2721	-0.84988	0.44327	0.83058	1.567	0.64804	-1.9216	0.12704	0.68524	3.3262	1.7339	-4.3939	0.011747	0.16668	2.4673	1.3029	-2.6179	0.058928	0.40633	0.93373	-0.098921	0.32646	0.76044	0.95956	1.0502	0.070669	-0.45328	0.67385	0.97069	4.1917	2.0675	-4.5304	0.010574	0.35106	2.615	1.3868	-2.758	0.050955	0.32111	1.0633	0.088593	-0.31809	0.76633	0.91252	1.0008	0.0011283	0.11126
Nucleobase	uracil	0.57077	-0.80902	2.0166	0.11394	0.64117	0.86966	-0.20148	0.29108	0.78546	0.93467	0.71651	-0.48094	1.0842	0.33927	0.57182	0.60512	-0.72471	1.4241	0.22752	0.49371	1.3362	0.41814	-0.97621	0.38424	0.9449	0.8557	-0.22483	2.0178	0.11378	0.96478	1.2121	0.27756	-1.3394	0.25149	0.61296	0.62229	-0.68434	1.2342	0.2847	0.51934	1.6795	0.74799	-1.0415	0.35643	0.74356	1.3055	0.38462	0.95461
Nucleoside	adenosine	1.1912	0.25243	-0.6192	0.56931	0.88	0.60018	-0.73654	1.2077	0.29369	0.7531	0.66168	-0.5958	1.0671	0.34607	0.57447	0.42097	-1.2482	2.04	0.11094	0.41202	0.98476	-0.022154	0.039206	0.9706	0.98367	0.95981	-0.059174	-0.30998	0.77206	0.97069	1.0478	0.067427	-0.2241	0.83366	0.91909	0.33552	-1.5755	1.2095	0.29305	0.52812	0.96494	-0.051489	0.39621	0.71217	0.88225	0.72842	-0.45716	1.8007
Nucleoside	guanosine	1.1374	0.1858	-0.63556	0.55961	0.87822	0.93521	-0.096634	0.46624	0.66531	0.91628	0.94446	-0.082441	0.54726	0.6133	0.80953	0.88169	-0.18165	0.93112	0.4045	0.63069	0.78646	-0.34656	0.88463	0.42633	0.94616	0.92776	-0.10818	0.62334	0.56684	0.96478	1.3148	0.3948	-1.5	0.208	0.55897	0.84288	-0.24659	1.5254	0.20185	0.44379	1.3499	0.43284	-2.2535	0.087307	0.71145	0.93381	-0.098793	1.2794
Organic acid	gluconic acid	1.0543	0.076301	-0.21285	0.84185	0.96299	1.012	0.01726	-0.22978	0.82954	0.96683	0.83303	-0.26356	0.35564	0.74007	0.88066	1.1235	0.16797	-0.49219	0.64838	0.81022	0.4281	-1.224	1.5822	0.18877	0.94302	1.1187	0.16186	-0.024165	0.98188	0.99461	2.0605	1.043	-0.76038	0.48938	0.74529	4.583	2.1963	-4.1951	0.01375	0.25361	0.82028	-0.28581	1.1305	0.32145	0.74356	1.2235	0.291	-0.44919
Organic acid	glucuronic acid	0.83126	-0.26662	0.69822	0.5235	0.87814	0.71396	-0.48609	1.8979	0.13055	0.68524	0.49537	-1.0134	3.6612	0.021557	0.19155	0.41747	-1.2603	8.3932	0.0011026	0.36607	0.94066	-0.08826	0.38365	0.72076	0.95956	1.0925	0.12769	-0.80045	0.46829	0.96478	0.87569	-0.19151	0.96678	0.3884	0.70168	0.72572	-0.46252	2.1123	0.10223	0.33867	1.0581	0.081414	-0.75287	0.49341	0.78435	0.97402	-0.037975	0.11486
Organic acid	glyceric acid	1.7118	0.77548	-2.0543	0.10915	0.63005	0.32827	-1.6071	1.897	0.13069	0.68524	2.2186	1.1497	-2.633	0.058001	0.232	0.16214	-2.6247	2.8054	0.048545	0.40633	0.58093	-0.78355	1.7437	0.15616	0.94302	0.91119	-0.13418	0.86502	0.43582	0.96478	0.5338	-0.90564	2.1825	0.09448	0.4278	1.1407	0.18997	0.030941	0.9768	0.98571	1.0502	0.070628	-0.20977	0.8441	0.94915	0.6185	-0.69315	0.54833
Organic acid	lactic acid	0.87996	-0.18449	1.1513	0.31374	0.79512	0.9305	-0.10392	0.41709	0.69803	0.92002	0.69462	-0.5257	2.7361	0.052112	0.22983	0.63511	-0.65493	1.7329	0.15814	0.44396	0.87842	-0.18701	0.078415	0.94126	0.98367	1.1418	0.19136	-1.0314	0.36062	0.96478	0.73294	-0.44823	0.64544	0.5538	0.80641	0.40771	-1.2944	3.4632	0.025744	0.28102	2.9961	1.5831	-0.58129	0.59223	0.84903	1.0268	0.038177	0.017005
Organic acid	malonic acid	0.8969	-0.15699	0.95141	0.39527	0.82199	0.94831	-0.076572	0.37692	0.72538	0.92784	1.1477	0.19868	-1.6549	0.17328	0.376	0.64733	-0.62742	1.5314	0.20042	0.46859	0.56099	-0.83396	1.6661	0.17102	0.94302	1.1699	0.22633	0.040645	0.96953	0.99461	0.31007	-1.6893	3.8961	0.0176	0.41066	1.1825	0.24188	-0.65123	0.55042	0.75201	1.2656	0.3398	-1.6691	0.17042	0.74356	0.93281	-0.10035	0.16804
Organic acid	threonic acid	0.51736	-0.95077	1.5755	0.19027	0.68476	0.43393	-1.2045	0.82205	0.45722	0.81175	0.092434	-3.4354	3.6002	0.022754	0.19155	0.4395	-1.1861	0.76282	0.48808	0.68954	0.8492	-0.23583	1.1393	0.31817	0.94302	0.86558	-0.20825	1.2689	0.27327	0.96478	0.62221	-0.68454	1.6215	0.18023	0.54894	0.71064	-0.49281	4.6467	0.0096856	0.24234	1.4805	0.56613	-1.2085	0.29341	0.74356	0.76455	-0.38732	-1.8381
Organic acid	azelaic acid	0.80792	-0.30771	0.93059	0.40474	0.82199	0.93552	-0.096164	0.42092	0.69545	0.92002	0.66342	-0.59202	1.7297	0.15873	0.35733	0.92598	-0.11095	0.26564	0.80365	0.88641	0.91029	-0.1356	0.97481	0.38485	0.9449	0.7477	-0.41946	1.2566	0.27729	0.96478	0.76959	-0.37784	1.0184	0.36608	0.69055	0.50616	-0.98232	2.0472	0.11004	0.34142	1.3709	0.45517	-1.8018	0.14593	0.71145	0.52915	-0.91826	1.6337
Organic acid	citramalic acid	0.87613	-0.19078	0.46572	0.66564	0.93242	0.99356	-0.0093142	-0.081109	0.93925	0.9837	0.83341	-0.2629	0.66428	0.54285	0.74625	1.4434	0.52944	-1.1487	0.3147	0.54918	0.57221	-0.80539	2.5023	0.066604	0.89317	1.2304	0.29917	-1.2513	0.279	0.96478	0.56306	-0.82864	3.5068	0.024742	0.4278	1.7149	0.77816	-3.4422	0.02624	0.28102	2.4311	1.2816	-2.5213	0.06527	0.71145	0.90172	-0.14925	0.20561
Organic acid	citric acid	0.60628	-0.72195	1.3067	0.26136	0.73368	0.93164	-0.10215	0.5114	0.636	0.90199	0.64629	-0.62975	1.1367	0.31916	0.55829	1.6162	0.69264	-2.9455	0.042158	0.40633	0.87919	-0.18575	0.72873	0.50654	0.9552	0.88988	-0.16831	0.80534	0.46577	0.96478	0.78598	-0.34744	1.4957	0.20905	0.55897	1.1629	0.21772	-0.81285	0.46191	0.68155	1.1158	0.15813	-1.4862	0.21142	0.74356	0.96197	-0.055943	0.096508
Organic acid	fumaric acid	0.91514	-0.12794	0.345	0.74747	0.93989	1.0068	0.0098341	-0.090057	0.93257	0.9837	1.242	0.31266	-1.1643	0.30899	0.55034	1.1307	0.17719	0.076056	0.94303	0.96631	0.79684	-0.32764	1.2233	0.28835	0.94302	0.85358	-0.22841	1.2233	0.28836	0.96478	0.6795	-0.55745	2.543	0.06378	0.4278	1.0774	0.10757	-0.65228	0.5498	0.75201	0.88949	-0.16895	1.5376	0.19897	0.74356	0.95384	-0.068187	0.28318
Organic acid	galactonic acid	0.75786	-0.4	0.84727	0.44456	0.83058	0.51269	-0.96383	0.6897	0.52831	0.82515	0.43475	-1.2018	1.8957	0.13089	0.34167	0.87324	-0.19555	0.40204	0.70821	0.84448	0.60899	-0.71551	1.2313	0.28566	0.94302	1.1815	0.24065	-0.70325	0.52068	0.96478	0.71753	-0.47889	1.4833	0.21214	0.55897	1.484	0.56945	-0.9379	0.40139	0.63158	0.84412	-0.24448	0.52245	0.62896	0.85698	1.0517	0.0727	-0.21732
Organic acid	glycolic acid	0.89068	-0.16703	0.59366	0.58469	0.89131	0.96608	-0.049788	0.13649	0.89803	0.98248	0.83682	-0.25701	1.0135	0.36814	0.58812	0.7298	-0.45443	1.1292	0.32195	0.54918	1.144	0.19413	-0.50656	0.63911	0.95956	0.71217	-0.48972	0.97604	0.38431	0.96478	1.1508	0.20265	-0.6781	0.53491	0.79637	0.5626	-0.82982	2.3788	0.07609	0.32713	1.3263	0.40742	-0.7899	0.47378	0.78435	1.1693	0.2256	-0.79066
Organic acid	isocitric acid	0.67354	-0.57017	1.3841	0.23853	0.71361	1.1341	0.18151	-0.15027	0.88783	0.98248	0.65127	-0.61866	1.4666	0.21637	0.43536	1.4748	0.56056	-2.6443	0.057323	0.40633	0.85825	-0.22053	1.0308	0.36087	0.9449	0.97551	-0.035767	-0.027663	0.97926	0.99461	0.84436	-0.24407	1.2935	0.26547	0.62068	1.1988	0.26162	-1.0771	0.34208	0.5765	1.0562	0.078914	-0.85037	0.44303	0.76867	0.9922	-0.011295	-0.010026
Organic acid	isothreonic acid	1.2891	0.36638	-1.245	0.28109	0.74657	0.87464	-0.19324	0.50305	0.64137	0.90226	1.6324	0.70698	-3.5601	0.023584	0.19155	0.93619	-0.095127	0.17903	0.86661	0.92217	0.75741	-0.40085	1.1196	0.32558	0.94302	1.0429	0.060624	-0.24262	0.82023	0.97069	0.62929	-0.6682	1.4886	0.21083	0.55897	1.0589	0.082575	-0.15787	0.88221	0.95034	0.60698	-0.72028	1.2583	0.27674	0.74356	0.55137	-0.85892	1.2953
Organic acid	itaconic acid	1.2297	0.29836	-1.0475	0.354	0.82132	1.1601	0.2142	-0.73183	0.50484	0.81794	1.0504	0.070967	-0.24592	0.81784	0.89909	0.95343	-0.0688	0.016829	0.98738	0.996	1.285	0.36178	-1.1902	0.29977	0.94302	0.92414	-0.11381	0.4998	0.64346	0.97069	1.1756	0.2334	-0.81101	0.46286	0.72737	0.56868	-0.81432	1.4121	0.23077	0.45605	0.95049	-0.073253	0.4556	0.67231	0.86694	1.2147	0.28063	-2.1036
Organic acid	maleic acid	0.98964	-0.015031	0.29203	0.78478	0.94459	1.222	0.28928	-0.18932	0.85906	0.97674	0.50199	-0.99427	2.4376	0.071392	0.25215	1.1631	0.21798	-0.061389	0.95399	0.97454	0.78527	-0.34875	0.70778	0.51814	0.95569	0.76083	-0.39435	1.7985	0.14649	0.96478	0.70016	-0.51425	1.034	0.35954	0.68895	1.0949	0.13081	-0.35756	0.73874	0.87594	0.77586	-0.36614	1.1016	0.33248	0.74356	1.0408	0.057743	-0.026335
Organic acid	malic acid	1.0273	0.038898	-0.10677	0.92011	0.98541	1.2758	0.35137	-0.89248	0.42258	0.79485	0.83057	-0.26783	1.1357	0.3195	0.55829	1.238	0.30798	-1.1735	0.30568	0.54893	1.0105	0.014999	-0.16981	0.8734	0.98367	1.0708	0.098716	-0.41418	0.69999	0.97069	0.95876	-0.060764	0.31614	0.76771	0.90317	0.80148	-0.31927	1.1331	0.32048	0.55417	0.95449	-0.067192	0.033785	0.97467	0.98355	0.94594	-0.080176	0.50684
Organic acid	mucic acid	1.4198	0.5057	-1.5224	0.20257	0.68476	1.1496	0.20115	-0.31788	0.76648	0.92784	1.0311	0.044247	-0.32211	0.7635	0.88941	0.80122	-0.31974	1.3044	0.2621	0.52573	1.365	0.44886	-0.73037	0.50564	0.9552	0.9562	-0.06461	-0.23253	0.82754	0.97069	1.4377	0.52376	-0.44627	0.67849	0.8731	1.1515	0.20351	-0.58943	0.58726	0.77988	0.62902	-0.66882	1.497	0.20874	0.74356	0.96988	-0.044115	0.10611
Organic acid	phthalic acid	1.3423	0.42469	-2.8911	0.044513	0.52345	0.74872	-0.4175	2.2437	0.088262	0.68524	1.1214	0.1653	-0.68879	0.52883	0.7346	0.55341	-0.85357	1.6155	0.1815	0.45432	0.64015	-0.64351	4.5645	0.010303	0.39994	0.77594	-0.36598	1.6546	0.17335	0.96478	0.83997	-0.25159	1.6366	0.17705	0.54427	0.85539	-0.22535	1.4405	0.22316	0.45198	1.2628	0.33662	-1.0577	0.34983	0.74356	1.0478	0.067377	-0.20041
Organic acid	pyruvic acid	1.7055	0.77019	-2.047	0.11007	0.63005	0.84714	-0.23933	1.0286	0.3618	0.78889	0.84592	-0.24141	1.0265	0.36266	0.58812	0.71421	-0.48559	2.2658	0.086131	0.40633	1.0099	0.014275	-0.10903	0.91843	0.98367	1.0759	0.1055	-0.59571	0.58344	0.96478	0.83165	-0.26595	1.3457	0.24961	0.61296	0.98229	-0.02578	0.066173	0.95042	0.98383	1.3244	0.4053	-0.80463	0.46613	0.78435	1.1315	0.17822	-0.027066
Organic acid	ribonic acid	1.3187	0.3991	-0.032562	0.97558	0.98556	0.47616	-1.0705	1.6881	0.16666	0.69164	1.1274	0.17304	-0.58863	0.58774	0.78366	0.35978	-1.4748	1.8679	0.13515	0.42707	0.94554	-0.080795	0.38053	0.7229	0.95956	1.139	0.18781	-0.63888	0.55765	0.96478	0.89477	-0.16041	0.6537	0.54898	0.80291	0.56109	-0.83369	1.4401	0.22327	0.45198	0.97613	-0.03486	0.10376	0.92235	0.98	0.4839	-1.0472	1.6092
Organic acid	saccharic acid	0.93858	-0.091452	0.61825	0.56988	0.88	1.3089	0.38832	-1.0507	0.35267	0.78889	1.2304	0.29907	-2.668	0.05592	0.22983	1.2705	0.34534	-1.4515	0.22026	0.49079	0.90733	-0.1403	0.57374	0.59686	0.95956	0.73186	-0.45037	0.98828	0.37896	0.96478	0.58998	-0.76125	1.8203	0.14283	0.50186	1.4302	0.51622	-1.6599	0.17226	0.41443	1.1008	0.1385	-1.162	0.30984	0.74356	1.1452	0.19558	0.13669
Organic acid	succinic acid	1.206	0.27024	-1.2842	0.2684	0.73644	0.78346	-0.35206	0.92811	0.40588	0.79485	1.3537	0.43696	-3.1849	0.033379	0.22585	0.90143	-0.14972	0.33875	0.75183	0.85863	1.1584	0.21219	-0.80446	0.46622	0.9552	1.3067	0.38596	-1.3166	0.25835	0.96478	1.2885	0.3657	-1.8393	0.13972	0.50186	1.5346	0.61784	-1.8864	0.1323	0.35709	1.0031	0.0045021	-0.091719	0.93133	0.98159	0.94708	-0.078439	-0.17668
Organic acid	tartaric acid	1.0734	0.10213	-0.44356	0.6803	0.9333	0.88453	-0.17701	0.39271	0.71456	0.92692	1.3295	0.41093	-1.3617	0.24494	0.47005	0.87224	-0.19721	0.44242	0.68105	0.82824	0.79243	-0.33564	1.4553	0.21928	0.94302	0.86054	-0.21669	1.2647	0.27464	0.96478	0.67461	-0.56787	2.3496	0.078553	0.4278	0.69447	-0.52602	2.4539	0.070151	0.32713	1.1754	0.23313	-0.41947	0.69642	0.86694	1.2535	0.32601	-0.81179
Organic acid	UDP-glucuronic acid	0.83541	-0.25944	0.98043	0.38239	0.82199	1.3171	0.3974	-1.2491	0.27975	0.7531	0.66802	-0.58204	11.739	0.0003012	0.081646	1.1591	0.213	-0.56706	0.60098	0.78245	0.83867	-0.25383	0.95072	0.39558	0.94616	0.9875	-0.018144	0.1094	0.91815	0.98015	0.83504	-0.26009	1.319	0.25761	0.61352	1.0045	0.0064418	-0.12849	0.90396	0.95901	1.2194	0.28621	-1.9015	0.13001	0.71145	0.79379	-0.33318	0.33874
Organic acid	xylonic acid	0.9381	-0.092192	0.4981	0.64455	0.9304	0.89891	-0.15375	0.34815	0.74528	0.92784	0.79257	-0.3354	1.6842	0.16743	0.37058	0.77262	-0.37217	1.0501	0.35295	0.57563	0.99011	-0.014343	-0.13296	0.90065	0.98367	1.2101	0.27512	-1.1479	0.31501	0.96478	0.64469	-0.63332	1.5809	0.18906	0.55546	1.5093	0.59392	-0.99413	0.37643	0.60667	0.91925	-0.12147	0.37438	0.72712	0.89409	0.92403	-0.11399	1.8741
Organic acid derivate	3-hydroxypropionic acid	0.97325	-0.039115	0.23045	0.82905	0.96181	0.78927	-0.3414	1.4845	0.21185	0.71524	0.91	-0.13606	0.9197	0.40977	0.62595	0.7561	-0.40335	1.353	0.24747	0.51039	0.79745	-0.32654	1.8342	0.14054	0.94302	0.91822	-0.12309	0.48503	0.65302	0.97069	0.91391	-0.12987	1.2492	0.27969	0.63169	0.71919	-0.47556	2.5749	0.061658	0.32713	1.1161	0.15841	-0.7566	0.49141	0.78435	0.80676	-0.3098	1.3048
Organic acid derivate	aconitic acid	0.90821	-0.1389	0.47868	0.65715	0.93242	0.82599	-0.2758	1.2485	0.27995	0.7531	0.74134	-0.4318	1.8238	0.14225	0.34962	1.1247	0.16953	-0.4914	0.64889	0.81022	0.79503	-0.33092	0.39038	0.71615	0.95956	0.83842	-0.25425	0.91167	0.41352	0.96478	0.47926	-1.0611	1.6798	0.16829	0.53212	1.2511	0.32322	-1.4573	0.21876	0.45198	0.86945	-0.20183	1.1597	0.31067	0.74356	0.85584	-0.2246	0.78711
Organic acid derivate	adipic acid	0.66976	-0.57829	1.824	0.14222	0.6558	0.61333	-0.70527	1.4983	0.20842	0.71337	0.7955	-0.33006	0.97407	0.38518	0.60204	0.54383	-0.87878	2.2202	0.090588	0.40633	0.74312	-0.42833	0.84121	0.44758	0.95365	1.165	0.22037	-0.4777	0.6578	0.97069	0.79283	-0.33492	0.75603	0.49171	0.74542	0.82921	-0.27019	1.0997	0.33319	0.56622	1.7334	0.79359	-2.0862	0.10528	0.71145	0.78039	-0.35772	0.61209
Organic acid derivate	gluconic acid lactone	0.59914	-0.73903	1.0121	0.36873	0.82199	1.0742	0.10326	-0.41422	0.69996	0.92002	0.38374	-1.3818	2.2138	0.091236	0.29094	1.1107	0.1515	-0.53104	0.62351	0.80235	1.0682	0.095241	-0.3356	0.75404	0.95956	0.93441	-0.097868	0.051041	0.96174	0.99461	1.77	0.82374	-2.1256	0.1007	0.43419	1.3243	0.40522	-0.8515	0.44247	0.65874	0.85856	-0.22002	1.1832	0.30223	0.74356	1.1456	0.19605	-0.35783
Phenolic	4-hydroxyphenylacetic acid	0.78584	-0.3477	0.39725	0.71147	0.93612	0.79723	-0.32693	0.83731	0.44953	0.81175	0.63073	-0.6649	0.81928	0.45863	0.67674	0.9558	-0.065221	0.28583	0.7892	0.88196	2.3824	1.2524	-2.9104	0.043663	0.86568	0.76653	-0.38358	1.4324	0.22529	0.96478	2.1583	1.1099	-1.7177	0.16098	0.52782	0.72081	-0.47231	1.5523	0.19553	0.4399	1.038	0.053755	0.043937	0.96706	0.98355	1.2262	0.29425	-1.132
Phenolic	quinic acid	1.0595	0.083422	-0.38683	0.71858	0.93612	0.6063	-0.72188	1.82	0.14288	0.68841	0.44104	-1.181	7.7001	0.0015305	0.081646	0.48451	-1.0454	2.7252	0.052706	0.40633	0.7133	-0.48741	1.5524	0.19552	0.94302	0.86899	-0.20258	1.4305	0.22581	0.96478	0.52056	-0.94187	3.0053	0.039734	0.4278	0.52992	-0.91615	3.4747	0.025475	0.28102	1.2315	0.30036	-3.432	0.026487	0.61812	0.70596	-0.50233	0.98182
Phenolic	salicylic acid	1.5296	0.61318	-1.1057	0.33087	0.80772	1.1669	0.22273	-0.45199	0.6747	0.91803	3.6089	1.8516	-2.2799	0.084797	0.27874	0.91898	-0.12189	0.58388	0.59064	0.77507	2.3613	1.2396	-3.3817	0.027741	0.70845	1.0237	0.033755	-0.31628	0.76761	0.97069	11.463	3.519	-9.5719	0.00066559	0.14069	1.1053	0.14445	-0.36195	0.7357	0.87546	1.2505	0.3225	-0.93532	0.40258	0.75969	1.075	0.10438	-1.1874
Phenolic	shikimic acid	0.90486	-0.14424	0.58938	0.58729	0.89131	0.37934	-1.3984	3.0963	0.036352	0.6656	0.26827	-1.8982	10.068	0.00054744	0.081646	0.44041	-1.1831	2.3942	0.074824	0.40633	2.466	1.3021	-0.58903	0.5875	0.95956	0.76136	-0.39335	1.0956	0.3348	0.96478	1.5888	0.66798	-1.3154	0.25871	0.61352	0.5996	-0.73792	1.9472	0.12336	0.35004	0.74161	-0.43127	1.0414	0.35651	0.74356	0.81128	-0.30174	0.83391
Phenolic	3,4-dihydroxycinnamic acid	0.99787	-0.0030715	0.13753	0.89725	0.98298	2.4483	1.2918	-1.3204	0.25719	0.7531	3.9146	1.9689	-2.9022	0.044023	0.22585	2.0043	1.0031	-1.4734	0.21464	0.48811	1.823	0.86635	-1.5406	0.19826	0.94302	0.68187	-0.55242	0.96689	0.38835	0.96478	1.8912	0.91926	-1.6827	0.7754	0.53212	0.97839	-0.031518	0.015918	0.98806	0.98806	1.3689	0.45303	-1.1755	0.305	0.74356	2.3971	1.1435	-1.2695
Phenolic	4',5-dihydroxy-7-glucosyloxyflavanone	0.66998	-0.5778	1.5787	0.18955	0.68476	1.3063	0.38546	-0.72779	0.50706	0.81794	1.1541	0.20675	-0.59568	0.58346	0.78366	1.6574	0.7289	-1.1356	0.31956	0.54918	0.76273	-0.39075	2.3041	0.082566	0.94302	1.2759	0.35151	-0.67462	0.5369	0.96478	1.254	0.32656	-1.0299	0.44219	0.68895	2.3971	1.2613	-2.5271	0.064866	0.32713	1.0916	0.12643	-0.42706	0.69132	0.86694	2.8294	1.614	-3.4917
Phenolic	chlorogenic acid	1.2286	0.29706	-0.36162	0.73593	0.93612	0.80923	-0.30538	0.20544	0.84726	0.9767	1.656	0.72774	-1.7689	0.15164	0.34962	1.625	0.70048	-1.2059	0.2943	0.54281	1.0217	0.030931	-0.38933	0.71687	0.95956	1.0073	0.010462	-0.18297	0.86372	0.97069	1.2351	0.30458	-0.5801	0.59296	0.83416	1.0831	0.11513	-0.20401	0.84831	0.93926	1.4193	0.50517	-1.4571	0.21881	0.74356	0.74279	-0.42897	1.5749
Polyamine or related	ethanolamine	1.1506	0.20235	-0.54149	0.61692	0.91437	2.1031	1.0725	-2.8638	0.045754	0.6656	1.1904	0.25144	-0.76528	0.48677	0.69709	1.8634	0.89791	-2.5623	0.062483	0.40633	1.1199	0.16341	-0.64633	0.55328	0.95871	1.0886	0.12249	-0.77398	0.48214	0.96478	1.0701	0.097705	-0.49275	0.64801	0.85652	1.6612	0.73222	-3.5508	0.023781	0.28102	0.88516	-0.176	0.94172	0.39966	0.75969	1.1831	0.24259	-1.5084
Polyamine or related	putrescine	2.5478	1.3493	-2.7067	0.05372	0.52345	1.5846	0.66412	-2.5086	0.066159	0.6656	1.5801	0.66002	-1.5649	0.19266	0.40349	1.4062	0.49181	-5.0475	0.007244	0.40329	1.0557	0.078204	0.062405	0.95323	0.98367	1.3943	0.47958	-2.7253	0.052696	0.96478	1.5081	0.59276	-3.1549	0.034351	0.4278	2.2827	1.1907	-2.7836	0.049634	0.32111	0.81075	-0.30268	1.1892	0.30013	0.74356	2.7287	1.4482	-5.2851
Sterol	beta-sitosterol	0.76193	-0.39226	1.298	0.26407	0.73368	0.70532	-0.50364	1.5421	0.19791	0.7096	0.91611	-0.1264	0.79237	0.47249	0.68501	0.68626	-0.54316	2.0611	0.10831	0.41202	0.7454	-0.42391	1.5471	0.19675	0.94302	1.1648	0.22006	-0.75115	0.49434	0.96478	1.1237	0.16828	-0.60744	0.57635	0.83195	1.028	0.039791	-0.24008	0.82207	0.92205	1.0616	0.086277	-0.56708	0.60097	0.84903	1.1677	0.22369	-0.64276
Sterol	stigmasterol	0.89512	-0.15985	0.49224	0.64834	0.93182	1.0294	0.041843	0.1326	0.90091	0.98248	0.65915	-0.60132	2.3062	0.08238	0.27626	1.0455	0.064253	0.0013078	0.99902	0.99902	1.3827	0.46746	-1.4576	0.21868	0.94302	1.1159	0.15818	-0.44309	0.68061	0.97069	1.117	0.15961	0.1274	0.90477	0.95824	0.64238	-0.6385	1.4406	0.22312	0.45198	1.2243	0.29191	-1.0595	0.3491	0.74356	1.0829	0.11485	0.79855
Sugar	erythrose	2.4081	1.2679	-4.9156	0.0079545	0.35152	0.76393	-0.38849	0.1933	0.85614	0.97674	1.2721	0.34726	-2.3515	0.07839	0.26685	0.76775	-0.38129	0.14488	0.89181	0.93108	1.0554	0.077736	-0.43744	0.68437	0.95956	1.2874	0.36441	-0.72928	0.50624	0.96478	0.85136	-0.23216	-0.078271	0.94137	0.97034	1.35	0.43294	-1.0675	0.34589	0.57812	0.90338	-0.14659	0.58948	0.58722	0.84903	1.1255	0.17058	-0.48383
Sugar	fructose	1.5358	0.61895	-2.2236	0.090255	0.62323	2.1051	1.0739	-3.1801	0.033533	0.6656	1.0082	0.011725	0.031726	0.97621	0.98213	3.3604	1.7486	-2.6414	0.057494	0.40633	0.98982	-0.014767	0.065676	0.95079	0.98367	1.7686	0.8226	-1.3048	0.26195	0.96478	1.0735	0.10236	-0.50089	0.64275	0.85652	2.8294	1.5005	-3.2929	0.030133	0.28584	0.61341	-0.70509	1.7817	0.14938	0.71145	0.79453	-0.33182	0.86793
Sugar	fucose	0.72228	-0.46937	1.8803	0.13323	0.65358	0.6705	-0.57669	1.7538	0.15433	0.68841	0.28444	-1.8138	7.3608	0.0018147	0.081646	0.81342	-0.29792	1.2816	0.26922	0.52888	1.0823	0.11406	-0.46797	0.66417	0.95956	0.8901	-0.16796	0.92932	0.40533	0.96478	0.80324	-0.31609	0.17395	0.87035	0.9443	0.96818	-0.046653	0.28265	0.79147	0.90298	1.3903	0.47538	-1.0471	0.35415	0.74356	0.85008	-0.23432	0.79075
Sugar	glucoheptulose	0.34343	-1.5419	3.3384	0.028879	0.52345	0.8692	-0.20223	0.58768	0.58832	0.86046	0.82439	-0.2786	1.3825	0.239	0.46133	0.90906	-0.13755	0.35186	0.74269	0.85616	1.1347	0.18237	-0.39248	0.71472	0.95956	1.6379	0.71186	-1.7814	0.14945	0.96478	1.1112	0.15208	-0.54087	0.61731	0.8434	1.4149	0.50074	-0.86095	0.43781	0.65874	0.84035	-0.25093	0.73233	0.50457	0.79017	0.62515	-0.67773	1.1838
Sugar	glucose-6-phosphate	0.62477	-0.6786	1.1312	0.32119	0.80176	0.92166	-0.11769	0.39901	0.71027	0.92692	0.96125	-0.057014	-0.11864	0.91128	0.94842	1.3326	0.41419	-1.2752	0.27127	0.5297	0.82084	-0.28483	1.0589	0.34936	0.9449	0.59838	-0.74086	2.1231	0.10099	0.96478	0.83027	-0.26836	1.5328	0.20009	0.55897	1.1811	0.24018	-0.52676	0.62622	0.80583	0.39981	-1.3226	7.2848	0.0018871	0.40031	1.3234	0.40429	-1.0986
Sugar	maltose	0.82555	-0.27658	0.75598	0.49174	0.85475	1.1713	0.22809	-0.5896	0.58715	0.86046	2.2186	1.1496	-2.9945	0.040159	0.22585	3.5554	1.83	-2.2706	0.085675	0.40633	1.2933	0.37101	-1.2681	0.27354	0.94302	0.14534	-2.7825	1.9155	0.12794	0.96478	0.85387	-0.22791	0.86242	0.43709	0.71905	1.0647	0.090483	-0.1657	0.87643	0.95034	0.76596	-0.38466	1.0669	0.34613	0.74356	0.46244	-1.1127	1.8137
Sugar	pentose	1.3297	0.41106	-1.5479	0.19656	0.68476	0.9247	-0.11294	0.81467	0.46098	0.81241	1.1552	0.20809	-0.87196	0.43244	0.64964	0.89132	-0.16599	1.1378	0.31875	0.54918	1.9108	0.93418	-0.42045	0.69576	0.95956	0.60551	-0.72377	4.2196	0.013482	0.96478	1.0534	0.075055	-0.37395	0.72742	0.90113	0.43266	-1.2087	1.9876	0.11778	0.34546	0.79716	-0.32705	1.1005	0.33289	0.74356	1.0771	0.1072	-1.2557
Sugar	sucrose	1.1744	0.23198	-0.50686	0.63892	0.93035	0.50968	-0.97234	2.965	0.04135	0.6656	0.71204	-0.48998	1.4888	0.21078	0.42932	0.98923	-0.015623	0.14725	0.89006	0.93108	0.84057	-0.25056	0.59828	0.58188	0.95956	1.1755	0.23329	-0.32163	0.76384	0.97069	0.36917	-1.4377	4.073	0.015186	0.41066	1.0612	0.085651	-0.16151	0.87952	0.95034	0.93311	-0.099881	0.45016	0.67591	0.86694	0.59106	-0.75862	0.44863
Sugar	xylose	0.94853	-0.076241	0.22715	0.83144	0.96181	0.90774	-0.13965	0.038812	0.9709	0.99257	0.4467	-1.1626	4.4393	0.01134	0.16668	0.99294	-0.010223	0.0029976	0.99775	0.99902	0.67629	-0.56429	1.5683	0.19189	0.94302	1.5139	0.59829	-1.6983	0.16468	0.96478	0.49589	-1.0119	3.002	0.039862	0.4278	1.4917	0.57694	-2.1712	0.095676	0.33583	0.8542	-0.22736	0.87887	0.4291	0.76867	1.4362	0.52227	0.51098
Sugar	1-kestose	2.1135	1.0797	-2.4187	0.072866	0.58648	2.4743	1.307	-1.2144	0.29139	0.7531	2.0831	1.0587	-1.1698	0.30703	0.55034	0.81218	-0.30012	0.69844	0.52338	0.71802	1.8187	0.86293	-1.2257	0.28754	0.94302	0.74827	-0.41837	0.65069	0.55073	0.96478	2.1679	1.1163	-1.5643	0.19279	0.55791	1.02	0.028582	0.39081	0.71586	0.86424	0.72592	-0.46212	1.0739	0.34334	0.74356	1.6746	0.74385	-1.3463
Sugar	1-methylgalactose	0.74686	-0.42109	0.9492	0.39627	0.82199	0.98876	-0.016303	-0.081508	0.93895	0.9837	0.93469	-0.097444	0.047495	0.9644	0.97319	1.469	0.55487	-1.0854	0.33878	0.55958	0.83003	-0.26876	0.72401	0.50914	0.9552	0.9488	-0.075831	0.13795	0.89695	0.97069	0.67058	-0.57652	1.6006	0.18472	0.55496	1.4316	0.51768	-2.029	0.11234	0.34216	1.2669	0.34128	-0.84733	0.44453	0.76867	1.346	0.42864	-3.084
Sugar	glucose	1.6229	0.69861	-3.0175	0.039259	0.52345	1.6675	0.73766	-2.7819	0.049724	0.6656	0.94744	-0.077895	0.41959	0.69634	0.8585	2.5401	1.3449	-1.6542	0.17343	0.452	0.9501	-0.073842	0.32991	0.75802	0.95956	1.7676	0.82179	-1.6719	0.16986	0.96478	0.94398	-0.083174	0.22934	0.82985	0.91909	1.9613	0.97178	-1.2554	0.27767	0.51216	0.7227	-0.46853	1.3398	0.25135	0.74356	0.72328	-0.46738	1.1839
Sugar	glucose-1-phosphate	1.7551	0.81158	-1.9242	0.12665	0.65358	0.49384	-1.0179	2.2884	0.084002	0.68524	1.362	0.44568	-2.1727	0.09552	0.29094	0.44265	-1.1758	2.3484	0.078657	0.40633	0.62206	-0.68488	1.4486	0.22102	0.94302	1.3609	0.44456	-1.1059	0.3308	0.96478	0.46469	-1.1056	1.5118	0.20513	0.55897	1.0222	0.031611	-0.31172	0.77082	0.89562	0.96903	-0.04538	0.26704	0.80264	0.93174	1.1097	0.15022	-0.36824
Sugar	isoribose	0.66857	-0.58085	1.2524	0.27865	0.74605	0.90144	-0.1497	0.71105	0.51632	0.81794	0.7181	-0.47774	1.0959	0.33468	0.56981	0.96556	-0.050559	0.24555	0.81812	0.89619	0.86475	-0.20964	0.65688	0.54713	0.95871	0.74848	-0.41797	2.0194	0.11357	0.96478	0.88306	-0.17942	0.59549	0.58357	0.83267	1.0604	0.084584	-0.33271	0.75606	0.88697	0.4711	-1.0859	2.69	0.054659	0.71145	0.84748	-0.23874	0.72932
Sugar	leucrose	3.9428	1.9792	-0.37407	0.72733	0.93612	1.0746	0.10381	-0.12238	0.9085	0.98248	0.96394	-0.052985	0.39211	0.71497	0.86949	2.0596	1.0423	-2.5559	0.062908	0.40633	0.97005	-0.043873	0.21308	0.84168	0.98367	0.81437	-0.29624	0.99762	0.37493	0.96478	0.82209	-0.28263	1.3238	0.25616	0.61352	1.1166	0.15908	-0.30327	0.7768	0.89562	0.10775	-3.2142	1.1233	0.32418	0.74356	1.3647	0.44856	-0.77932
Sugar	lyxose	0.66495	-0.58868	1.3687	0.24293	0.71361	1.3606	0.44421	-2.6333	0.057984	0.6656	0.60296	-0.72986	2.6654	0.056072	0.22983	1.6518	0.72405	-1.3439	0.25014	0.51264	0.71904	-0.47586	0.72549	0.50832	0.9552	1.3559	0.43924	-1.9071	0.12918	0.96478	0.90066	-0.15095	-0.10222	0.9235	0.96397	1.2397	0.30996	0.016833	0.98738	0.98806	0.74936	-0.41627	0.31061	0.77161	0.9149	1.7373	0.79685	-1.2897
Sugar	mannose	1.9417	0.95729	-0.65002	0.55112	0.87822	0.53451	-0.90372	0.8025	0.46723	0.81241	0.27732	-1.8504	1.4073	0.23209	0.45489	1.7437	0.80215	0.27627	0.79603	0.88292	0.60406	-0.72725	1.5159	0.20414	0.94302	0.86583	-0.20785	0.26347	0.8052	0.97069	1.0409	0.057812	0.10204	0.92363	0.96397	0.84406	-0.24459	0.38345	0.7209	0.86716	0.99316	-0.0099088	0.2207	0.83613	0.94743	1.2162	0.28234	-0.7482
Sugar	N-acetylmannosamine	0.99324	-0.0097834	0.036558	0.97259	0.98556	1.2017	0.26507	0.42281	0.69417	0.92002	1.0043	0.0061799	-0.12321	0.90788	0.94842	1.6139	0.69059	-1.2676	0.27371	0.5297	0.7975	-0.32644	0.99858	0.37451	0.9449	1.1012	0.13905	-0.52976	0.62432	0.97069	0.7823	-0.35421	1.2417	0.28218	0.63299	1.3808	0.4655	-3.0539	0.037885	0.30678	0.90214	-0.14858	1.1799	0.30342	0.74356	0.8173	-0.29106	0.78248
Sugar	raffinose	1.1283	0.17418	-0.76802	0.4853	0.85249	1.7071	0.77158	-0.064822	0.95143	0.9871	1.7073	0.77173	-2.4618	0.06956	0.25213	2.2353	1.1605	-2.1879	0.093917	0.40633	1.6271	0.70227	-1.6429	0.17574	0.94302	1.8138	0.85898	-1.2939	0.26536	0.96478	1.4724	0.5582	-1.2624	0.27539	0.62811	2.709	1.4378	-2.1955	0.093121	0.33583	0.48075	-1.0566	2.1176	0.10162	0.71145	1.1951	0.25707	-0.33784
Sugar	ribose	1.1279	0.17361	-0.56976	0.59931	0.90033	1.014	0.01999	-0.076516	0.94268	0.98418	1.2968	0.37498	-1.0343	0.35942	0.58782	1.4104	0.49612	-2.2239	0.090224	0.40633	0.93128	-0.10271	0.69307	0.52641	0.95697	1.2057	0.26984	-0.77347	0.48241	0.96478	1.612	0.68887	-2.4563	0.069969	0.4278	2.1993	1.1371	-1.5376	0.19897	0.44334	0.76731	-0.38211	1.1913	0.2994	0.74356	0.90214	-0.14858	1.1799
Sugar	tagatose	1.1502	0.20185	-0.73976	0.50051	0.85767	1.088	0.12164	-0.3733	0.72787	0.92784	0.92602	-0.11089	0.40356	0.70718	0.86636	0.89094	-0.16659	0.36413	0.7342	0.85616	0.92019	-0.11999	0.59571	0.58344	0.95956	0.9293	-0.10579	0.94362	0.39879	0.96478	0.64483	-0.63302	2.3004	0.082899	0.4278	1.0745	0.10371	-0.24012	0.82204	0.92205	0.90387	-0.14582	0.43554	0.68564	0.86694	1.0628	0.087822	0.90216
Sugar	trehalose	0.63392	-0.65762	0.9485	0.39659	0.82199	0.85765	-0.22154	0.67223	0.53827	0.82515	1.6006	0.67858	-1.3993	0.2343	0.45489	1.0478	0.067318	-0.16607	0.87616	0.92638	0.93039	-0.10409	1.3196	0.25744	0.94302	1.4114	0.49711	-1.3929	0.23606	0.96478	1.0009	0.0012812	0.12536	0.90628	0.95824	1.0288	0.040917	-0.05998	0.95505	0.98383	1.1239	0.16845	-0.99597	0.37564	0.74356	1.5635	0.64474	0.34791
Sugar alcohol	arabitol	1.6438	0.71702	-0.79627	0.47046	0.84259	0.76128	-0.39349	2.0008	0.11601	0.68524	2.252	1.1712	-4.0044	0.016071	0.17212	0.76621	-0.38419	1.7391	0.15701	0.44396	1.3858	0.47077	-1.064	0.34728	0.9449	1.0013	0.0018664	-0.14604	0.89095	0.97069	1.0481	0.06772	-0.038743	0.97095	0.98111	0.76701	-0.38268	0.98173	0.38182	0.61048	0.74225	-0.43003	1.052	0.35214	0.74356	1.2009	0.26412	-0.58254
Sugar alcohol	galactinol	1.439	0.52509	-2.7864	0.049492	0.52345	2.4226	1.2766	-3.509	0.024693	0.6656	3.1107	1.6372	-6.6651	0.0026327	0.081646	2.1325	1.0926	-2.8064	0.048495	0.40633	0.93232	-0.1011	-0.06688	0.94989	0.98367	1.3786	0.46323	-1.0059	0.37138	0.96478	1.312	0.39181	-0.92398	0.40779	0.70519	1.7589	0.81471	-2.0897	0.10487	0.33867	1.1078	0.14768	-0.51703	0.63241	0.85698	0.91527	-0.12773	0.26035
Sugar alcohol	galactitol	0.68983	-0.53569	1.6962	0.1651	0.66759	0.72411	-0.46573	1.8902	0.13172	0.68524	0.46803	-1.0953	2.8113	0.048252	0.22983	0.65113	-0.61897	2.7304	0.052422	0.40633	0.85049	-0.23363	0.56999	0.59917	0.95956	1.3569	0.44036	-0.56483	0.60236	0.96478	0.43268	-1.2086	3.4079	0.027079	0.4278	1.3288	0.4101	-0.76014	0.48951	0.7128	0.7367	-0.44084	0.60628	0.57705	0.84903	1.1662	0.22187	-0.60573
Sugar alcohol	glycerol-3-galactoside	1.1779	0.23624	-0.82836	0.45403	0.8328	1.322	0.40272	-0.88999	0.42376	0.79485	4.1057	2.0376	-3.6364	0.022036	0.19155	2.9356	1.5537	-2.7433	0.05173	0.40633	0.97123	-0.042115	-0.06883	0.94843	0.98367	1.3151	0.39517	-1.8241	0.14219	0.96478	0.92264	-0.11616	0.076611	0.94261	0.97034	1.1931	0.25468	-1.8233	0.14232	0.37224	0.97889	-0.030787	0.035749	0.9732	0.98355	0.79483	-0.33128	0.82901
Sugar alcohol	glycerol-alpha-phosphate	1.8943	0.92167	-0.62908	0.56344	0.87822	0.92487	-0.11268	0.36364	0.73453	0.92784	1.3953	0.48059	-1.1024	0.33216	0.56843	0.70548	-0.50331	1.8684	0.13508	0.42707	1.5314	0.61489	-1.2069	0.29397	0.94302	0.64387	-0.63516	0.68692	0.52989	0.96478	0.92157	-0.11783	-0.42913	0.68993	0.87528	2.336	1.224	-1.177	0.30444	0.53478	0.34342	-1.542	3.409	0.027053	0.61812	1.7056	0.7703	-1.5361
Sugar alcohol	erythritol	0.7614	-0.39327	1.2301	0.28605	0.75372	0.89575	-0.15884	-0.17175	0.87197	0.98248	0.70983	-0.49446	1.7903	0.14789	0.34962	1.0534	0.075093	-0.47818	0.65748	0.81231	0.86991	-0.20106	0.46943	0.66321	0.95956	0.7706	-0.37594	0.84117	0.4476	0.96478	0.68586	-0.54402	1.5824	0.18872	0.55546	1.2008	0.26399	-0.99511	0.37601	0.60667	1.0197	0.028208	-0.23648	0.82467	0.94738	0.83485	-0.26041	0.50493
Sugar alcohol	glycerol	0.76988	-0.37729	2.0674	0.10755	0.63005	0.81369	-0.29745	0.94382	0.3987	0.79485	0.65	-0.62149	4.2128	0.013556	0.16668	0.7111	-0.49187	2.0246	0.11291	0.41202	0.85871	-0.21976	1.3104	0.26024	0.94302	1.0818	0.11339	-0.80061	0.46821	0.96478	0.81328	-0.29818	2.2694	0.085782	0.4278	1.1463	0.19696	-0.74514	0.49759	0.7214	1.0777	0.10795	-0.86607	0.43531	0.76867	1.2518	0.32396	-0.96283
Sugar alcohol	myo-inositol	1.0517	0.072731	-0.36335	0.73473	0.93612	1.1696	0.22607	-0.55683	0.60733	0.86538	0.95252	-0.070185	0.37354	0.7277	0.87777	1.5239	0.60781	-1.4653	0.21671	0.48811	0.76245	-0.39128	1.081	0.34051	0.9449	1.1626	0.21739	-0.71934	0.51172	0.96478	0.76043	-0.39511	1.174	0.30552	0.6544	1.4446	0.5307	-1.9102	0.12872	0.35594	0.9119	-0.13305	2.4587	0.069793	0.71145	1.0081	0.011701	-0.00096514
Sugar alcohol	pentitol	0.92643	-0.11025	0.36297	0.73499	0.93612	0.8094	-0.30508	1.2354	0.28428	0.7531	0.58541	-0.77249	1.7949	0.1471	0.34962	0.83456	-0.26092	0.70053	0.5222	0.71802	0.81812	-0.28962	0.79679	0.47019	0.9552	1.0813	0.11271	-0.41454	0.69975	0.97069	0.78863	-0.34258	1.102	0.33229	0.66605	1.259	0.33233	-1.0659	0.34652	0.57812	0.6512	-0.61883	1.2404	0.2826	0.74356	0.96796	-0.046985	0.09429
Sugar alcohol	ribitol	0.81417	-0.29659	1.3689	0.24286	0.71361	0.84579	-0.24163	0.82326	0.45661	0.81175	0.76701	-0.38269	1.3463	0.24944	0.47594	1.2519	0.32415	-0.64219	0.55571	0.74441	1.2997	0.37823	-0.83682	0.44978	0.95365	0.976	-0.035041	0.12007	0.91021	0.97797	1.2498	0.32169	-0.80832	0.46424	0.72737	0.92097	-0.11877	0.42022	0.69592	0.84632	1.0263	0.037464	-0.25501	0.81129	0.93592	0.83509	-0.26	0.68627
Sugar derivate	beta-mannosylglycerate	1.2173	0.28374	-0.89694	0.42045	0.83058	0.65872	-0.60227	1.7359	0.15759	0.68841	1.6453	0.71834	-2.3623	0.077466	0.26685	2.2639	1.1788	-4.2308	0.013362	0.40329	0.88402	-0.17784	0.55285	0.60981	0.95956	0.62095	-0.68745	1.1092	0.32953	0.96478	1.4055	0.49112	-2.1024	0.10338	0.43444	0.4036	-1.309	1.96	0.12155	0.34788	1.2819	0.3583	-1.0304	0.36105	0.74356	0.82484	-0.27781	1.4031
Sugar derivate	conduritol-beta-epoxide	1.0705	0.098236	-0.28241	0.79164	0.94459	0.63155	-0.66303	1.4788	0.21328	0.71524	0.44307	-1.1744	4.3189	0.012458	0.16668	0.55736	-0.84332	2.0053	0.11542	0.41202	0.68362	-0.54873	1.7883	0.14825	0.94302	0.95298	-0.069477	0.29904	0.7798	0.97069	0.57705	-0.79322	2.4291	0.072048	0.4278	0.64228	-0.63872	1.8028	0.14576	0.37224	1.1175	0.16022	-0.51983	0.63062	0.85698	0.60689	-0.7205	1.3889
Sugar derivate	2-deoxyerythritol	0.75931	-0.39724	0.42893	0.69006	0.93612	0.94048	-0.088532	0.64827	0.55214	0.82946	0.75844	-0.39889	0.37993	0.72331	0.87642	0.61601	-0.69897	3.9342	0.017043	0.40633	0.89343	-0.16257	0.27211	0.79901	0.96538	0.50577	-0.98344	2.0525	0.10938	0.96478	0.53804	-0.89423	2.1762	0.095151	0.4278	0.6615	-0.59619	1.4466	0.22156	0.45198	0.8264	-0.27509	1.0329	0.36	0.74356	1.2391	0.30932	-0.8356
Sugar derivate	levoglucosan	0.73211	-0.44987	1.501	0.20776	0.68476	0.86559	-0.20824	0.83405	0.45116	0.81175	0.93063	-0.10372	0.26202	0.80624	0.89698	0.59708	-0.74399	1.516	0.20411	0.47059	1.3432	0.42562	-2.8953	0.044327	0.86568	0.94389	-0.083312	0.71249	0.51552	0.96478	1.5902	0.66921	-2.2947	0.08342	0.4278	1.0671	0.093674	-0.035596	0.97331	0.98571	1.0284	0.040353	0.083147	0.93773	0.98262	1.0359	0.050891	-0.38861
Sugar derivate	threose	1.3022	0.38099	-2.0518	0.10946	0.63005	0.90032	-0.15149	0.76834	0.48513	0.81346	1.267	0.34139	-1.0758	0.34257	0.57182	0.74232	-0.42988	2.0168	0.11392	0.41202	1.033	0.046811	-0.2072	0.84598	0.98367	1.3031	0.38198	-0.87634	0.43032	0.96478	0.87731	-0.18885	0.33876	0.75183	0.90317	1.1477	0.19876	-0.67121	0.53886	0.75168	0.86649	-0.20674	1.2217	0.28889	0.74356	0.88957	-0.16882	4.3231
Unknown	1681	0.91287	-0.13152	0.11821	0.9116	0.98541	1.4439	0.53001	-1.3823	0.23905	0.74912	1.3723	0.45663	-1.1115	0.32867	0.56538	2.3218	1.2153	-4.3732	0.011938	0.40329	0.69699	-0.5208	1.2142	0.29144	0.94302	0.62515	-0.67773	1.6465	0.17501	0.96478	0.71794	-0.47807	1.0853	0.33883	0.66605	1.7985	0.8468	-2.2911	0.083754	0.32713	0.77381	-0.36994	2.1695	0.095864	0.71145	1.2315	0.30038	-0.84522
Unknown	1996	0.68144	-0.55334	8.2	0.0012051	0.13336	0.96072	-0.057805	0.20007	0.85118	0.97674	0.72142	-0.47109	1.5919	0.18663	0.39719	0.73476	-0.44466	0.87615	0.43041	0.64368	1.12	0.16344	-0.11792	0.91182	0.98367	0.66943	-0.579	1.3719	0.24201	0.96478	1.5228	0.60675	-2.2746	0.085295	0.4278	0.47563	-1.0721	3.443	0.026221	0.28102	0.86187	-0.21446	0.59772	0.58222	0.84903	1.4522	0.53821	-1.1784
Unknown	2193	2.0702	1.0498	-1.509	0.20581	0.68476	0.55561	-0.84787	1.9032	0.12975	0.68524	1.5412	0.62406	-1.2156	0.29099	0.53081	0.35472	-1.4952	3.2014	0.032856	0.40633	0.67266	-0.57204	0.97992	0.38261	0.9449	0.90515	-0.14376	0.79793	0.4696	0.96478	0.712	-0.49005	1.0992	0.3334	0.66605	0.47967	-1.0599	3.0986	0.03627	0.30104	1.7846	0.83561	-1.4139	0.23028	0.74356	0.97237	-0.040416	0.25204
Unknown	3122	1.0081	0.011612	0.091189	0.93173	0.98556	1.0415	0.058693	-0.41298	0.7008	0.92002	0.41363	-1.2736	4.2176	0.013504	0.16668	1.365	0.44888	-1.7756	0.15046	0.44396	0.88397	-0.17794	0.55087	0.61104	0.95956	1.2636	0.33753	-1.4697	0.21559	0.96478	1.0199	0.028388	-0.24997	0.81492	0.91909	14.176	3.8254	-1.0036	0.37237	0.60601	1.0685	0.095558	-0.14606	0.89094	0.96981	0.93663	-0.094456	0.58735
Unknown	3229	0.81921	-0.28769	1.2992	0.26369	0.73368	2.1175	1.0824	-3.7023	0.020793	0.6656	1.8704	0.90337	-2.2436	0.088272	0.28453	1.7567	0.81289	-3.4903	0.025116	0.40633	0.77299	-0.37147	1.3126	0.25956	0.94302	1.4415	0.52756	-2.6829	0.05506	0.96478	0.82005	-0.28621	0.99102	0.37777	0.70068	2.4197	1.2748	-5.5761	0.0050699	0.24234	0.90779	-0.13956	0.10028	0.92495	0.98	1.3982	0.48354	-1.2375
Unknown	3232	0.5564	-0.84582	3.1106	0.035852	0.52345	0.87263	-0.19656	0.75901	0.49012	0.81768	0.8414	-0.24913	0.76461	0.48712	0.69709	1.2278	0.29606	-0.021975	0.98352	0.99551	0.78472	-0.34975	1.0396	0.35722	0.9449	1.1866	0.24684	-0.96309	0.39004	0.96478	0.80601	-0.31113	0.96095	0.391	0.70168	1.586	0.6654	-2.1226	0.10105	0.33867	1.1254	0.17037	-0.98819	0.379	0.74455	1.2663	0.34061	-1.4468
Unknown	3361	1.1427	0.19244	-0.68271	0.53228	0.87822	1.0745	0.10361	-0.30742	0.77386	0.92784	2.2826	1.1907	-4.6554	0.0096227	0.16668	2.0293	1.021	-3.3372	0.02891	0.40633	3.7994	1.9258	-4.8712	0.0082127	0.39994	1.177	0.23507	-1.0909	0.33663	0.96478	2.5852	1.3703	-1.737	0.15738	0.52252	1.9836	0.98814	-0.98023	0.38247	0.61048	0.46371	-1.1087	2.738	0.052014	0.71145	1.3446	0.4272	-0.4728
Unknown	4709	0.81017	-0.30371	1.0301	0.36118	0.82132	0.85845	-0.22019	0.56702	0.60101	0.86538	5.4501	2.4463	-4.2464	0.013196	0.16668	1.3	0.37849	-0.92977	0.40512	0.63069	0.93157	-0.10226	0.12806	0.90428	0.98367	0.88544	-0.17553	1.5038	0.20708	0.96478	0.97058	-0.043079	-0.053959	0.95956	0.97423	1.1454	0.1959	-1.1998	0.29641	0.52812	0.76497	-0.38652	1.86	0.1364	0.71145	0.88864	-0.17032	1.4547
Unknown	4721	11.549	3.5297	-4.1134	0.014691	0.35152	0.34712	-1.5265	1.1273	0.32266	0.7682	0.73326	-0.44761	1.3045	0.26204	0.49714	0.55529	-0.84868	0.33766	0.75259	0.85863	0.90864	-0.13822	0.40326	0.70738	0.95956	1.2172	0.28356	-0.5101	0.63684	0.97069	0.5939	-0.7517	2.1505	0.097929	0.4278	1.1715	0.22832	-0.44965	0.67625	0.83551	0.59253	-0.75503	1.9154	0.12795	0.71145	0.69267	-0.52975	0.43712
Unknown	4723	8.3899	3.0687	-3.4984	0.024932	0.51734	0.31198	-1.6805	1.0576	0.34987	0.78889	1.7285	0.78948	-0.82812	0.45415	0.67614	0.50365	-0.9895	0.30446	0.77596	0.87328	0.9468	-0.078875	0.23742	0.824	0.97355	1.1228	0.16707	0.021825	0.98363	0.99461	0.53294	-0.90795	3.1635	0.034068	0.4278	1.2246	0.29228	-0.60647	0.57694	0.77299	0.5934	-0.75292	3.6104	0.022549	0.61812	1.1101	0.15071	-0.18647
Unknown	4795	0.80584	-0.31144	0.94071	0.40011	0.82199	1.461	0.54693	-1.6973	0.16487	0.69164	1.0874	0.12086	-0.22501	0.833	0.90084	2.1354	1.0945	-3.1331	0.03508	0.40633	1.1394	0.18834	-0.77561	0.48128	0.9552	0.939	-0.090803	0.37177	0.72892	0.97069	1.1337	0.1811	-0.84037	0.448	0.72677	1.2499	0.3218	-1.2011	0.29597	0.52812	0.69548	-0.52392	1.1377	0.31878	0.74356	1.2141	0.27987	-0.946
Unknown	5346	0.70518	-0.50394	2.0546	0.10912	0.63005	0.9658	-0.050208	0.31812	0.76631	0.92784	0.83372	-0.26237	7.9361	0.0013649	0.081646	0.68535	-0.54509	1.8375	0.14001	0.43168	0.87347	-0.19517	0.78076	0.47857	0.9552	0.87762	-0.18833	0.76248	0.48826	0.96478	0.95751	-0.062637	0.36821	0.73138	0.90267	0.40112	-1.3179	5.33	0.0059654	0.24234	1.0388	0.054967	-0.34484	0.74759	0.90771	0.95024	-0.073636	0.82026
Unknown	6404	1.2703	0.34511	-0.85109	0.44267	0.83058	1.7566	0.81276	-1.9498	0.12299	0.68524	1.9357	0.95286	-1.9588	0.12172	0.32855	1.7965	0.84519	-1.1485	0.31479	0.54918	1.2092	0.274	-0.5977	0.58223	0.95956	0.72294	-0.46805	0.93136	0.40439	0.96478	1.8321	0.87347	-1.2349	0.28445	0.63381	0.34968	-1.5159	3.7176	0.020518	0.28102	0.65329	-0.61421	1.5993	0.18501	0.74356	1.0106	0.015248	0.010693
Unknown	14687	1.0481	0.06774	-0.3975	0.7113	0.93612	1.9743	0.98134	-2.7335	0.052254	0.6656	0.80815	-0.3073	1.2662	0.27418	0.51264	1.6825	0.75064	-2.7551	0.051108	0.40633	0.69269	-0.52971	1.8112	0.14434	0.94302	1.1095	0.14997	-1.3684	0.243	0.96478	0.75175	-0.41168	1.6482	0.17465	0.5419	5.444	2.4447	-7.2812	0.0018906	0.24234	1.1006	0.13826	-0.43872	0.68352	0.86694	1.4589	0.54492	-1.955
Unknown	14698	0.58725	-0.76796	1.6869	0.1669	0.66759	0.71923	-0.47548	2.077	0.10638	0.68524	0.34604	-1.531	6.6167	0.0027051	0.081646	1.699	0.76469	-1.1191	0.32574	0.54918	0.78189	-0.35496	0.83443	0.45097	0.95365	0.94974	-0.074402	0.27614	0.79612	0.97069	0.81518	-0.29481	1.1026	0.33208	0.66605	1.4349	0.52097	-1.961	0.12142	0.34788	1.0834	0.1155	-0.82847	0.45398	0.77617	1.0131	0.018729	-0.07632
Unknown	14701	0.8964	-0.15779	0.4003	0.70939	0.93612	0.81818	-0.28951	1.3226	0.25651	0.7531	0.52998	-0.916	2.9316	0.042746	0.22585	0.6394	-0.64521	2.1442	0.098619	0.40633	0.64514	-0.63232	4.0486	0.015493	0.46761	0.7684	-0.38006	4.2073	0.013616	0.96478	0.58676	-0.76915	2.8066	0.048486	0.4278	0.45972	-1.1212	3.1917	0.033163	0.30104	0.95666	-0.063918	0.32895	0.75869	0.91223	0.74269	-0.42917	1.1809
Unknown	14744	1.2173	0.28374	-0.89694	0.42045	0.83058	0.65872	-0.60227	1.7359	0.15759	0.68841	1.515	0.59928	-2.1313	0.10006	0.2976	2.1203	1.0842	-2.2058	0.092051	0.40633	0.87803	-0.18765	0.5862	0.58922	0.95956	0.9649	-0.051553	0.070057	0.94751	0.99318	1.4055	0.49112	-2.1024	0.10338	0.43444	0.99833	-0.0024181	-0.15581	0.88373	0.95034	1.2271	0.2952	-0.95301	0.39455	0.75969	0.83685	-0.25696	1.3685
Unknown	16561	1.2283	0.29665	-1.6088	0.18295	0.68476	1.9414	0.95707	-1.4518	0.2202	0.72384	1.2271	0.29524	-1.665	0.17125	0.37404	1.3207	0.40131	-0.90984	0.41437	0.63691	1.3371	0.41915	-0.72129	0.51064	0.9552	1.338	0.42005	-0.91126	0.41371	0.96478	1.562	0.64338	-2.3082	0.082194	0.4278	0.97687	-0.033759	-0.19183	0.85722	0.93926	1.1305	0.17693	-0.85523	0.44062	0.76867	1.4265	0.51248	-1.9815
Unknown	16594	0.99832	-0.0024205	-0.031131	0.97666	0.98556	1.8891	0.91767	-2.1676	0.096071	0.68524	1.7866	0.8372	-2.6797	0.055248	0.22983	2.8771	1.5246	-4.2861	0.012785	0.40329	0.94594	-0.080181	0.2065	0.84649	0.98367	0.90895	-0.13772	0.21506	0.84024	0.97069	1.0124	0.017743	-0.21877	0.83754	0.91909	1.8021	0.84967	-1.9897	0.11749	0.34546	0.67794	-0.56078	4.208	0.013608	0.56473	0.8602	-0.21726	0.87577
Unknown	16747	1.0988	0.13595	-0.072184	0.94592	0.98556	2.0255	1.0183	-2.7249	0.052722	0.6656	1.9964	0.99743	-2.4602	0.069675	0.25213	2.9845	1.5775	-2.5439	0.063717	0.40633	0.71339	-0.48724	0.76443	0.48722	0.9552	1.7566	0.81276	-2.2897	0.083881	0.96478	0.81228	-0.29995	0.36095	0.73639	0.90317	3.3688	1.7522	-4.5974	0.010051	0.24234	0.63438	-0.65659	1.9504	0.12289	0.71145	1.1296	0.17579	-0.40842
Unknown	17663	1.2821	0.35856	-0.73856	0.50117	0.85767	1.5335	0.61679	-1.326	0.25549	0.7531	4.1854	2.0654	-1.5623	0.19324	0.40349	1.5165	0.60073	-2.4366	0.071467	0.40633	4.6592	2.2201	-2.9024	0.04401	0.86568	0.78806	-0.34362	0.57909	0.59357	0.96478	3.9919	1.9971	-2.7402	0.051897	0.4278	0.48283	-1.0504	2.1529	0.097665	0.33583	0.74859	-0.41774	2.8674	0.045587	0.71145	1.1438	0.19388	-1.4163
Unknown	17830	1.1496	0.20113	-0.92777	0.40604	0.82199	1.0453	0.063914	-0.069771	0.94772	0.98635	3.5867	1.8427	-3.1729	0.033764	0.22585	2.5787	1.3666	-2.7071	0.053696	0.40633	6.5931	2.721	-4.7478	0.0089851	0.39994	1.2307	0.29948	-1.4382	0.22376	0.96478	4.2543	2.0889	-6.349	0.0031529	0.17942	2.4252	1.2781	-1.4867	0.21129	0.45198	0.57126	-0.80779	2.3118	0.081874	0.71145	0.97577	-0.035391	0.11858
Unknown	17913	0.96974	-0.044329	0.039315	0.97052	0.98556	4.7777	2.2563	-2.6173	0.058968	0.6656	0.79622	-0.32877	0.44934	0.67646	0.84749	1.9262	0.94579	-0.80753	0.46464	0.66207	1.3315	0.41307	-0.65341	0.54915	0.95871	0.84901	-0.23614	0.36181	0.7358	0.97069	1.5659	0.64702	-1.1056	0.33091	0.66605	0.69621	-0.5224	0.96897	0.38743	0.61544	2.0177	1.0127	-2.124	0.10088	0.71145	0.5613	-0.83316	1.7889
Unknown	18173	1.077	0.10702	0.20576	0.84702	0.96299	0.70669	-0.50084	0.92863	0.40564	0.79485	1.0018	0.0026472	-0.019562	0.98533	0.98831	0.48572	-1.0418	1.8655	0.13554	0.42707	0.90463	-0.14461	0.39949	0.70995	0.95956	0.91226	-0.13249	0.088321	0.93387	0.98754	0.43424	-1.2034	2.503	0.06655	0.4278	0.73503	-0.44413	0.49978	0.64347	0.81229	1.4365	0.52251	-2.5471	0.063497	0.71145	0.91738	-0.1244	0.53937
Unknown	18197	0.95948	-0.059676	0.28912	0.78686	0.94459	0.51925	-0.94549	1.9252	0.1265	0.68524	1.0411	0.058136	-0.3705	0.7298	0.87777	0.65028	-0.62088	1.0476	0.35394	0.57563	0.76459	-0.38723	1.1617	0.30996	0.94302	0.55994	-0.83666	0.99239	0.37718	0.96478	1.443	0.52902	0.1176	0.91206	0.96128	0.14497	-2.7862	3.5364	0.024091	0.28102	0.63143	-0.6633	0.99452	0.37626	0.74356	0.60785	-0.71821	0.94684
Unknown	18257	0.8683	-0.20374	0.7824	0.47771	0.84361	0.84171	-0.2486	1.6623	0.17179	0.70414	0.60871	-0.71616	3.3197	0.029387	0.22174	0.65771	-0.60448	2.4826	0.06802	0.40633	1.2396	0.30983	-0.93895	0.40092	0.94616	0.77163	-0.37402	0.73791	0.50152	0.96478	0.91903	-0.12182	0.25142	0.81388	0.91909	0.58367	-0.77678	1.7618	0.15289	0.38454	1.2251	0.29286	-1.2955	0.26484	0.74356	1.1774	0.23558	-1.4849
Unknown	18403	1.51	0.59451	-0.84995	0.44324	0.83058	0.90654	-0.14155	0.41254	0.7011	0.92002	2.1267	1.0886	-2.4107	0.073497	0.25685	0.63353	-0.65851	1.4429	0.22252	0.49247	1.1749	0.23251	-0.39239	0.71478	0.95956	0.93867	-0.091307	0.08677	0.93502	0.98754	1.6565	0.72812	-1.1776	0.30425	0.6544	0.10495	-3.2522	4.2149	0.013533	0.25361	2.8051	1.488	-2.407	0.073797	0.71145	0.86062	-0.21656	-0.021481
Unknown	18407	1.5684	0.64928	-0.94784	0.39688	0.82199	0.77791	-0.36233	0.63381	0.56064	0.83467	1.244	0.31494	-1.6677	0.1707	0.37404	0.78131	-0.35602	0.63279	0.56124	0.74666	0.98634	-0.019848	0.17728	0.8679	0.98367	0.9623	-0.055434	0.050232	0.96235	0.99461	1.055	0.077223	0.32648	0.76043	0.90317	0.31147	-1.6828	3.1288	0.035227	0.30104	1.3262	0.40733	-0.96739	0.38813	0.758	0.87602	-0.19096	0.53848
Unknown	33386	0.58725	-0.76796	1.6869	0.1669	0.66759	0.64134	-0.64085	2.4571	0.069909	0.68264	0.34604	-1.531	6.6167	0.0027051	0.081646	1.7387	0.79799	-1.0877	0.33789	0.55958	0.85726	-0.2222	1.2242	0.28804	0.94302	0.9666	-0.04901	-0.028069	0.97895	0.99461	0.82239	-0.2821	1.702	0.16396	0.5285	1.4711	0.55686	-1.5499	0.1961	0.4399	1.0349	0.049551	-0.42616	0.69193	0.86694	0.84363	-0.24532	3.6198
Unknown	41989	0.89268	-0.16378	0.46314	0.66734	0.93242	0.34826	-1.5218	1.5516	0.1957	0.7096	0.20341	-2.2975	3.2441	0.031551	0.22585	0.43608	-1.1973	1.1794	0.30359	0.54893	1.608	0.68531	-1.3543	0.24709	0.94302	1.043	0.060685	-0.45454	0.67301	0.97069	1.2068	0.27114	-0.98527	0.38027	0.70129	1.4981	0.58313	-2.3377	0.079577	0.32713	0.91292	-0.13144	0.43672	0.68485	0.86694	1.1481	0.19926	-0.62287
Unknown	62327	0.95663	-0.063971	0.14122	0.89452	0.98298	1.413	0.49879	-0.67476	0.53682	0.82515	0.87183	-0.19788	0.45623	0.6719	0.84496	0.93847	-0.091624	-0.2421	0.82061	0.89619	1.2183	0.28491	-0.17226	0.8716	0.98367	1.2738	0.34915	-0.58449	0.59027	0.96478	1.0056	0.0080229	-0.23975	0.82231	0.91909	0.68181	-0.55256	0.19757	0.85302	0.93926	1.4598	0.54575	-1.4156	0.22981	0.74356	2.1192	1.0835	-2.6056
Unknown	62444	1.6386	0.71248	-1.1886	0.30034	0.76702	0.60514	-0.72465	1.9485	0.12317	0.68524	1.3197	0.40024	-2.1755	0.095218	0.29094	0.54986	-0.86286	2.2028	0.092368	0.40633	1.0288	0.041008	-0.19664	0.8537	0.98367	0.95655	-0.064084	0.12555	0.90614	0.97675	1.055	0.077223	0.32648	0.76043	0.90317	0.32723	-1.6116	3.153	0.034414	0.30104	1.353	0.43613	-1.0113	0.36907	0.74356	0.94188	-0.086385	0.33971
Unknown	64546	1.4406	0.52666	-1.8512	0.1378	0.65358	0.92331	-0.11511	0.56456	0.60253	0.86538	1.0305	0.043291	-0.32681	0.7602	0.88925	1.6233	0.69889	-0.90408	0.41708	0.63719	1.0991	0.13627	-0.38641	0.71887	0.95956	0.90656	-0.14153	0.56412	0.6028	0.96478	1.1733	0.23063	-1.1249	0.32355	0.66605	1.4401	0.52617	-2.007	0.11519	0.34504	0.45808	-1.1263	3.8126	0.018897	0.61812	0.9846	-0.022396	-0.013301
Unknown	84193	1.1511	0.20306	-0.50904	0.63752	0.93035	2.2897	1.1952	-2.285	0.084319	0.68524	1.4006	0.48604	-1.4386	0.22366	0.44732	3.2727	1.7105	-2.9127	0.043561	0.40633	0.70083	-0.51286	1.2556	0.27761	0.94302	1.0226	0.032246	-0.2156	0.83985	0.97069	1.0905	0.12502	0.47059	0.66245	0.85911	2.6403	1.4007	-0.72997	0.50586	0.72816	1.0417	0.058887	-0.10265	0.92318	0.98	0.80589	-0.31134	2.871
Unknown	99877	1.0918	0.12675	-0.50098	0.6427	0.9304	1.384	0.46882	-0.80463	0.46613	0.81241	1.0872	0.12061	-0.29621	0.78181	0.89064	0.90637	-0.14183	0.18029	0.86569	0.92217	1.2284	0.29682	-0.27152	0.79943	0.96538	0.97697	-0.033617	-0.0015263	0.99886	0.99978	1.414	0.49974	-0.83079	0.45281	0.72677	0.55336	-0.8537	1.2352	0.28434	0.51934	0.5931	-0.75365	2.4888	0.067568	0.71145	1.7003	0.76576	-1.7471
Unknown	100934	0.96929	-0.045006	0.10726	0.91974	0.98541	0.95516	-0.06618	0.058545	0.95612	0.98889	0.40762	-1.2947	4.4293	0.011428	0.16668	1.1184	0.16137	-0.37999	0.72327	0.85454	0.79806	-0.32543	0.90504	0.41663	0.94616	1.3054	0.3845	-2.3354	0.079783	0.96478	0.89042	-0.16743	0.42703	0.69134	0.87528	1.4004	0.48579	-1.427	0.22673	0.45605	1.1133	0.15491	-0.7577	0.49081	0.78435	2.0904	1.0638	-1.4408
Unknown	103821	0.51294	-0.96314	1.7165	0.16121	0.66759	0.65797	-0.60391	1.5261	0.20168	0.71232	0.17732	-2.4956	7.013	0.002177	0.081646	0.59565	-0.74746	2.6406	0.057544	0.40633	0.89945	-0.15289	0.65364	0.54901	0.95871	1.3075	0.38679	-0.94967	0.39605	0.96478	0.88552	-0.1754	1.1028	0.33199	0.66605	0.70112	-0.51227	0.65866	0.5461	0.75201	1.0479	0.067506	-0.71227	0.51564	0.79256	0.96666	-0.048921	0.13187
Unknown	110009	0.14438	-2.7921	27.134	1.0969e-05	0.0036417	0.84826	-0.23742	0.46049	0.66909	0.91628	0.4736	-1.0783	1.7267	0.15929	0.35733	1.0783	0.10882	0.013338	0.99	0.996	1.2916	0.36916	-2.2679	0.085927	0.94302	1.0018	0.0025468	0.26309	0.80548	0.97069	0.69748	-0.51978	2.5233	0.065126	0.4278	1.1719	0.22889	-0.67412	0.53719	0.75168	0.72783	-0.45832	2.6629	0.056223	0.71145	1.9857	0.98966	-1.1069
Unknown	110086	1.1212	0.16508	-0.78877	0.47437	0.84259	0.87437	-0.19368	0.71058	0.51658	0.81794	2.5499	1.3505	-2.9016	0.044045	0.22585	1.6488	0.72143	-3.7614	0.019751	0.40633	2.3964	1.2609	-5.2595	0.0062565	0.39994	1.1663	0.22193	-0.96589	0.3888	0.96478	2.0093	1.0067	-6.301	0.0032426	0.17942	1.601	0.67899	-1.3202	0.25726	0.48254	0.7652	-0.38608	1.0956	0.3348	0.74356	0.77757	-0.36295	0.94147
Unknown	110543	0.86247	-0.21345	-0.66681	0.54139	0.87822	1.901	0.92673	-1.9256	0.12646	0.68524	1.1818	0.24099	-0.97164	0.38625	0.60204	0.59433	-0.75066	1.1188	0.32587	0.54918	0.53185	-0.91091	2.7519	0.051273	0.88146	0.81552	-0.29421	0.37268	0.72829	0.97069	0.34004	-1.5562	8.0857	0.0012713	0.14069	0.72213	-0.46967	0.72855	0.50664	0.72816	1.3271	0.40825	-1.77	0.15145	0.71145	1.0911	0.1258	-0.44167
Unknown	111821	1.026	0.037093	0.40928	0.7033	0.93612	0.30671	-1.7051	4.495	0.010864	0.51527	0.44442	-1.17	2.0398	0.11096	0.30958	0.26778	-1.9009	2.3869	0.075424	0.40633	1.5351	0.61829	-1.6256	0.17936	0.94302	1.0501	0.070568	-0.42923	0.68986	0.97069	1.0646	0.090323	-0.33056	0.75757	0.90317	0.62751	-0.67228	2.191	0.093589	0.33583	1.0478	0.067311	-0.053734	0.95972	0.98355	2.0619	1.044	-2.5171
Unknown	111822	1.5164	0.6006	-2.113	0.10215	0.63005	0.54696	-0.87048	1.6052	0.18372	0.7096	0.41438	-1.271	4.6924	0.0093607	0.16668	0.62694	-0.6736	1.2851	0.26812	0.52888	0.9665	-0.049161	0.21209	0.8424	0.98367	0.88184	-0.18142	0.85624	0.44013	0.96478	0.92231	-0.11668	0.51904	0.63113	0.85176	1.0007	0.0010617	0.12819	0.90419	0.95901	1.0405	0.057223	-0.0026269	0.99803	0.99803	0.92332	-0.1151	0.73493
Unknown	115944	1.191	0.25223	-0.87486	0.43104	0.83058	0.85271	-0.22987	0.36317	0.73486	0.92784	0.63429	-0.65678	2.7151	0.053256	0.22983	0.66638	-0.58558	1.0871	0.33812	0.55958	0.52169	-0.93872	1.4447	0.22205	0.94302	0.87372	-0.19475	0.73171	0.50491	0.96478	0.66654	-0.58524	1.9504	0.1229	0.48382	0.4564	-1.1316	2.5387	0.064069	0.32713	0.86896	-0.20264	1.3312	0.25393	0.74356	0.63604	-0.65281	1.1594
Unknown	117982	0.72287	-0.46819	0.26266	0.80578	0.95203	0.47756	-1.0662	1.1954	0.29797	0.7531	0.59197	-0.75639	0.66237	0.54395	0.74625	0.65488	-0.61069	0.5401	0.6178	0.79809	149.15	7.2206	-47.474	1.1777e-06	0.000391	0.57527	-0.79769	1.9333	0.12535	0.96478	35.391	5.1453	-1.8574	0.13682	0.49915	0.98036	-0.028622	0.50273	0.64157	0.81229	0.067163	-3.8962	1.1175	0.32636	0.74356	18.871	4.2381	-1.0792
Unknown	121383	2.161	1.1117	-2.1884	0.09386	0.62323	0.56978	-0.81152	2.0888	0.10498	0.68524	0.61256	-0.70708	1.7853	0.14876	0.34962	0.46041	-1.119	3.1002	0.036215	0.40633	1.4064	0.49201	-4.4977	0.010842	0.39994	0.91945	-0.12116	0.22504	0.83297	0.97069	1.0053	0.0076027	0.015041	0.98872	0.98872	0.55668	-0.84507	2.0768	0.10641	0.33867	1.3441	0.42661	-1.3386	0.25171	0.74356	1.0003	0.00046652	0.23071
Unknown	168817	1.5479	0.63031	-2.0627	0.10812	0.63005	1.5646	0.64576	-0.70916	0.51737	0.81794	1.0125	0.017914	-0.074732	0.94402	0.96435	0.83386	-0.26212	0.098601	0.9262	0.95337	1.5961	0.67452	-2.1512	0.097846	0.94302	0.49156	-1.0246	0.66815	0.54061	0.96478	1.6819	0.75006	-1.111	0.32883	0.66605	0.18282	-2.4515	2.0312	0.11206	0.34216	1.3033	0.3822	-1.5972	0.18547	0.74356	1.5112	0.59573	-1.634
Unknown	171564	0.31826	-1.6517	7.0574	0.002126	0.17646	0.22213	-2.1705	6.8524	0.0023742	0.19706	0.26974	-1.8904	4.5812	0.010174	0.16668	0.38646	-1.3716	2.7279	0.052554	0.40633	0.66536	-0.5878	4.2224	0.013452	0.44661	0.68177	-0.55265	2.3457	0.078886	0.96478	0.55217	-0.85681	5.2709	0.0062082	0.22901	0.95082	-0.072759	0.29138	0.78525	0.89897	0.7955	-0.33007	0.4313	0.68848	0.86694	0.56968	-0.81177	3.1986
Unknown	189296	1.3676	0.45164	-0.45148	0.67504	0.93242	0.50958	-0.97261	2.1005	0.1036	0.68524	1.1758	0.23365	-0.49977	0.64348	0.82315	0.50273	-0.99214	1.8349	0.14042	0.43168	1.1166	0.1591	-0.33224	0.75639	0.95956	0.65378	-0.61313	1.3821	0.23911	0.96478	1.1721	0.22904	-0.54913	0.61213	0.8434	0.2765	-1.8547	4.4848	0.010949	0.24234	1.2302	0.29885	-0.66939	0.5399	0.81107	1.1131	0.15463	-0.60036
Unknown	189936	1.375	0.45947	-1.6925	0.1658	0.66759	0.60428	-0.7267	2.529	0.064732	0.6656	0.64383	-0.63525	2.6426	0.057426	0.232	0.39123	-1.3539	4.6538	0.0096341	0.40329	1.1204	0.16402	-2.1083	0.10269	0.94302	0.58807	-0.76595	1.4221	0.22807	0.96478	0.8553	-0.2255	1.137	0.31904	0.66605	0.66303	-0.59285	5.6637	0.0047917	0.24234	1.1107	0.15152	-0.56898	0.59979	0.84903	1.1278	0.17348	-1.1386
Unknown	190007	0.51502	-0.9573	1.5246	0.20204	0.68476	0.48318	-1.0494	2.7501	0.051368	0.6656	1.2713	0.34634	-0.54327	0.6158	0.80953	0.9961	-0.0056319	0.23134	0.82841	0.89879	2.0076	1.0055	-0.26717	0.80255	0.96538	1.2891	0.36632	-0.42144	0.69509	0.97069	3.3822	1.758	-2.6628	0.056225	0.4278	2.9657	1.5684	-4.2388	0.013276	0.25361	1.5211	0.60512	-1.2299	0.28612	0.74356	1.1729	0.23013	-0.59402
Unknown	204435	0.83662	-0.25735	0.1725	0.87142	0.9676	1.1482	0.19943	-0.32077	0.76444	0.92784	1.9696	0.97791	-1.4016	0.23366	0.45489	2.4591	1.2981	-4.749	0.0089777	0.40329	2.1549	1.1076	-2.8381	0.046956	0.86608	1.0673	0.093956	-0.4166	0.69836	0.97069	2.0243	1.0174	-2.7807	0.049785	0.4278	1.6582	0.72964	-1.0156	0.36724	0.60061	0.86745	-0.20515	1.754	0.15429	0.71145	0.73218	-0.44974	1.0669
Unknown	204436	0.79549	-0.33009	0.41888	0.69682	0.93612	0.89929	-0.15315	1.3862	0.23795	0.74912	2.0272	1.0195	-1.4148	0.23004	0.45489	1.5948	0.67342	-2.0336	0.11176	0.41202	2.1793	1.1239	-4.5747	0.010224	0.39994	1.0274	0.039026	-0.18673	0.86096	0.97069	2.1572	1.1092	-5.2715	0.0062059	0.22901	1.5165	0.60074	-0.85532	0.44058	0.65874	0.83814	-0.25474	3.4157	0.026887	0.61812	0.86114	-0.21569	0.85079
Unknown	210272	0.93376	-0.098884	0.37	0.73014	0.93612	1.3001	0.37859	-0.32774	0.75954	0.92784	0.69299	-0.5291	1.9488	0.12313	0.32967	1.5783	0.65836	-1.5959	0.18575	0.45681	1.2498	0.32172	-0.82307	0.45671	0.9552	0.84496	-0.24304	0.92298	0.40825	0.96478	1.9274	0.94665	-2.3696	0.076855	0.4278	0.6911	-0.53304	2.2121	0.091407	0.33583	0.83171	-0.26584	0.71272	0.51539	0.79256	1.4432	0.52923	-1.9303
Unknown	215857	0.97107	-0.042357	0.18138	0.86489	0.9676	0.87437	-0.19368	0.71058	0.51658	0.81794	2.4621	1.2999	-2.8035	0.048635	0.22983	1.2103	0.27535	-1.3529	0.24751	0.51039	2.5742	1.3641	-5.362	0.0058387	0.39994	1.0104	0.014875	-0.13781	0.89705	0.97069	2.2597	1.1761	-7.0758	0.0021053	0.17474	1.7342	0.79424	-1.5839	0.1884	0.43922	0.67147	-0.57461	1.9387	0.12456	0.71145	0.77757	-0.36295	0.94147
Unknown	322432	0.88733	-0.17246	-0.13373	0.90008	0.98298	0.58249	-0.77969	1.4662	0.21648	0.71872	0.52598	-0.92692	0.87955	0.42877	0.64705	0.41222	-1.2785	3.5816	0.023135	0.40633	0.92867	-0.10676	-0.25623	0.81041	0.96591	0.73759	-0.43911	1.6279	0.17888	0.96478	2.431	1.2816	-2.0334	0.11177	0.45814	0.85601	-0.2243	0.77445	0.4819	0.7048	1.5662	0.64724	-0.31735	0.76685	0.91252	0.93219	-0.10131	0.14976
Unknown	327373	1.1317	0.17854	-0.30896	0.77277	0.94459	0.43282	-1.2082	3.213	0.032497	0.6656	1.6305	0.7053	-1.7749	0.15058	0.34962	0.68097	-0.55434	1.4057	0.23253	0.49487	1.1969	0.25929	-0.33667	0.75329	0.95956	1.1129	0.15427	-0.59042	0.58665	0.96478	1.5475	0.62994	-1.8156	0.1436	0.50186	0.74466	-0.42534	1.8887	0.13194	0.35709	1.1533	0.20579	-0.47457	0.65984	0.86694	1.4113	0.49703	-1.5567
Unknown	334654	1.0199	0.028392	-0.33324	0.75569	0.93989	1.5046	0.58941	-2.3348	0.079834	0.68524	4.1342	2.0476	-2.8015	0.048739	0.22983	3.4384	1.7817	-3.5688	0.023401	0.40633	0.96878	-0.045755	0.31918	0.76556	0.95956	1.4763	0.562	-1.0628	0.34777	0.96478	2.3498	1.2325	-8.0876	0.0012701	0.14069	3.4001	1.7656	-2.2991	0.08302	0.32713	0.75556	-0.40439	1.722	0.16018	0.71865	1.1643	0.21944	-1.4918
Unknown	348764	1.3665	0.4505	-1.5899	0.18705	0.68476	0.45577	-1.1336	4.7834	0.0087539	0.49824	0.49199	-1.0233	2.4577	0.069867	0.25213	0.46218	-1.1135	2.7158	0.053217	0.40633	1.3073	0.38663	-1.3694	0.24271	0.94302	0.64082	-0.64201	3.1547	0.034359	0.96478	1.0822	0.11397	-0.25369	0.81224	0.91909	0.4332	-1.2069	4.9889	0.0075498	0.24234	1.2888	0.36607	-1.812	0.14421	0.71145	1.1892	0.24993	-1.5557
Unknown	348833	0.92538	-0.11188	0.13601	0.89838	0.98298	0.39003	-1.3584	4.276	0.012888	0.53486	0.35484	-1.4947	2.1982	0.092838	0.29094	0.64981	-0.62191	1.6032	0.18416	0.45628	0.84745	-0.2388	0.72492	0.50863	0.9552	0.87259	-0.19663	0.72711	0.50743	0.96478	0.51614	-0.95416	3.0669	0.037407	0.4278	0.54963	-0.86347	2.7648	0.050598	0.32111	1.0349	0.049524	-0.4183	0.69721	0.86694	0.96727	-0.048013	-0.16913
Unknown	351271	1.3799	0.46461	-1.8267	0.14177	0.6558	1.6242	0.69972	-0.77252	0.48292	0.81346	1.0125	0.017914	-0.074732	0.94402	0.96435	0.94743	-0.077906	-0.19463	0.85516	0.9213	1.5961	0.67452	-2.1512	0.097846	0.94302	0.51476	-0.95802	0.63365	0.56073	0.96478	1.6819	0.75006	-1.111	0.32883	0.66605	0.16424	-2.6061	2.1774	0.095019	0.33583	1.3033	0.3822	-1.5972	0.18547	0.74356	1.5112	0.59573	-1.634
Unknown	360107	0.86951	-0.20173	0.91984	0.40971	0.82439	0.88749	-0.17219	0.66176	0.5443	0.82515	0.84478	-0.24335	1.1232	0.32422	0.56064	0.74781	-0.41926	1.6501	0.17426	0.452	0.76893	-0.37908	3.4301	0.026533	0.70845	1.2712	0.34619	-1.3906	0.23672	0.96478	1.2973	0.37553	-2.1902	0.093675	0.4278	1.7116	0.77533	-3.3089	0.029685	0.28584	0.98168	-0.02668	0.10006	0.92511	0.98	1.1748	0.23236	-1.8046
Unknown	371571	1.1226	0.16678	-0.064953	0.95133	0.98556	0.66415	-0.59041	2.5195	0.065388	0.6656	1.3976	0.48296	-0.75433	0.49263	0.6979	0.74949	-0.41601	1.4619	0.21759	0.48811	1.0373	0.052848	0.12577	0.90598	0.98367	0.54956	-0.86366	2.0539	0.10921	0.96478	0.83896	-0.25333	0.68735	0.52964	0.79566	0.85329	-0.22889	0.53623	0.62023	0.80583	0.5506	-0.86094	1.5231	0.20241	0.74356	0.78173	-0.35526	0.63772
Unknown	374866	0.81576	-0.29379	0.78834	0.47459	0.84259	1.1638	0.21884	-0.1242	0.90715	0.98248	0.59097	-0.75885	2.6143	0.059155	0.2338	0.69346	-0.52811	1.6213	0.18028	0.45432	0.96437	-0.052335	0.034819	0.97389	0.98367	1.4996	0.58454	-2.2493	0.087709	0.96478	0.92623	-0.11056	0.16197	0.87918	0.95078	0.30889	-1.6948	4.8064	0.0086076	0.24234	2.035	1.025	-1.8493	0.13811	0.71145	0.8823	-0.18067	0.82112
Unknown	376821	0.39031	-1.3573	4.1242	0.014562	0.35152	0.95517	-0.066165	0.30704	0.77413	0.92784	0.42661	-1.229	2.9231	0.04311	0.22585	0.97172	-0.04138	0.17054	0.87287	0.92585	1.2471	0.31855	-0.16333	0.87818	0.98367	1.0607	0.085014	-0.28065	0.7929	0.97069	1.2041	0.2679	-0.88166	0.42776	0.71905	1.1293	0.17539	-0.66298	0.5436	0.75201	0.90274	-0.14761	0.1752	0.86943	0.95846	0.70378	-0.50681	1.2891
Unknown	376823	0.46064	-1.1183	9.0146	0.0008386	0.13336	0.8635	-0.21173	0.93309	0.40359	0.79485	0.40497	-1.3041	7.4832	0.0017052	0.081646	0.84754	-0.23865	0.9137	0.41257	0.63691	0.93443	-0.097837	0.52918	0.62469	0.95956	0.61147	-0.70964	1.5131	0.2048	0.96478	0.58655	-0.76967	2.686	0.054887	0.4278	0.754	-0.40737	0.87562	0.43067	0.65588	1.0806	0.1118	-0.45777	0.67088	0.86694	0.4977	-1.0066	1.9917
Unknown	377818	0.56515	-0.82331	1.7655	0.15224	0.66194	1.3127	0.39252	-0.78898	0.47426	0.81346	0.93005	-0.10462	0.58987	0.58699	0.78366	0.89302	-0.16324	0.3297	0.75817	0.86088	1.3253	0.40631	-0.69904	0.52304	0.95697	0.675	-0.56704	0.99318	0.37684	0.96478	1.0887	0.12258	0.13075	0.90228	0.95824	0.64912	-0.62345	1.6616	0.17193	0.41443	1.2094	0.27434	-1.4198	0.22868	0.74356	0.91136	-0.13391	0.64438
Unknown	378468	0.34449	-1.5375	2.7608	0.05081	0.52345	0.96818	-0.046656	-0.09859	0.92621	0.9837	0.45043	-1.1506	3.7493	0.01996	0.18933	1.1333	0.18058	-0.47224	0.66137	0.81324	1.3697	0.45388	-0.68885	0.52879	0.95697	0.95272	-0.06987	0.24576	0.81797	0.97069	1.3323	0.41389	-0.94531	0.39803	0.70519	1.4939	0.57905	-1.3491	0.24862	0.47166	0.56823	-0.81546	1.1872	0.30083	0.74356	0.6439	-0.6351	2.0378
Unknown	378529	0.39031	-1.3573	4.1242	0.014562	0.35152	0.89825	-0.15482	0.58335	0.59097	0.86053	0.42661	-1.229	2.9231	0.04311	0.22585	0.93038	-0.10411	0.42339	0.69379	0.83456	1.1535	0.20598	-0.025732	0.9807	0.98367	1.0607	0.085014	-0.28065	0.7929	0.97069	1.1177	0.16049	-0.52904	0.62478	0.84855	1.1135	0.15506	-0.55254	0.61	0.80365	0.8959	-0.1586	0.19363	0.8559	0.95356	0.71887	-0.47619	1.1427
Unknown	379792	1.625	0.70047	-1.2669	0.27394	0.73943	0.58548	-0.77231	1.8217	0.1426	0.68841	1.644	0.71718	-2.565	0.062306	0.2413	0.6448	-0.63308	2.0628	0.10811	0.41202	1.144	0.19411	-0.25785	0.80925	0.96591	0.78353	-0.35194	0.4454	0.67907	0.97069	1.4784	0.56401	-0.24268	0.82019	0.91909	0.20637	-2.2767	3.7133	0.020595	0.28102	1.3594	0.44296	-0.80164	0.46768	0.78435	1.0049	0.0071189	-0.20172
Unknown	384894	0.94933	-0.075022	0.048468	0.96367	0.98556	1.5523	0.63445	-1.0161	0.36705	0.78889	0.98314	-0.024531	-0.14578	0.89115	0.93627	1.0499	0.070227	-0.3807	0.72278	0.85454	0.99148	-0.012351	-0.027423	0.97944	0.98367	0.86854	-0.20334	-0.0028037	0.9979	0.99978	1.1243	0.16903	-0.67997	0.53384	0.79637	0.63015	-0.66622	0.53715	0.61965	0.80583	1.2926	0.37032	-0.99765	0.37491	0.74356	1.6809	0.74919	-2.1156
Unknown	385007	0.59236	-0.75545	1.1911	0.29945	0.76702	1.3988	0.48416	-0.93855	0.4011	0.79485	0.79652	-0.32822	0.79913	0.46898	0.68289	1.6688	0.73885	-0.49982	0.64345	0.81022	0.99817	-0.0026385	0.038411	0.9712	0.98367	1.4461	0.5322	-2.119	0.10146	0.96478	1.5068	0.59145	-3.834	0.018554	0.41066	2.3749	1.2478	-4.6907	0.0093728	0.24234	1.5565	0.63832	-1.059	0.34933	0.74356	1.2303	0.29905	0.01548
Unknown	390122	1.4406	0.52666	-1.8512	0.1378	0.65358	1.316	0.39618	-2.5721	0.06184	0.6656	1.0305	0.043291	-0.32681	0.7602	0.88925	1.5568	0.63856	-0.8498	0.44331	0.65084	1.1365	0.18457	-0.60033	0.58064	0.95956	1.0111	0.015932	-0.11455	0.91432	0.97921	1.0953	0.13135	-0.57574	0.59563	0.83439	1.6062	0.68364	-2.2245	0.090159	0.33583	0.48485	-1.0444	4.2281	0.01339	0.56473	0.9846	-0.022396	-0.013301
Unknown	390140	0.98441	-0.022667	0.0077863	0.99416	0.99694	0.93308	-0.099931	0.31344	0.76961	0.92784	0.48385	-1.0474	2.8826	0.044897	0.22585	1.1566	0.20994	-0.86734	0.43469	0.64683	0.80739	-0.30867	1.5989	0.18509	0.94302	1.2717	0.34675	-1.9019	0.12995	0.96478	0.75233	-0.41056	1.7115	0.16216	0.52782	0.92441	-0.1134	0.52757	0.62571	0.80583	1.123	0.16737	-0.21645	0.83922	0.9477	0.9512	-0.072182	0.4191
Unknown	391853	1.0457	0.064426	-0.23628	0.82482	0.96084	2.0937	1.066	-1.7584	0.1535	0.68841	0.98314	-0.024531	-0.14578	0.89115	0.93627	1.4372	0.52327	-1.2507	0.2792	0.53127	1.0205	0.029248	-0.067019	0.94978	0.98367	0.73662	-0.44101	0.30855	0.77307	0.97069	1.2238	0.29134	-0.92728	0.40627	0.70519	0.60234	-0.73136	0.64002	0.55698	0.75497	1.0752	0.10464	-0.47008	0.66279	0.86694	1.7476	0.80535	-2.2955
Unknown	408421	0.70907	-0.496	2.9229	0.043119	0.52345	1.7556	0.81198	-1.3465	0.24938	0.7531	1.0767	0.10656	-0.63067	0.56249	0.76635	1.1396	0.18855	-0.50446	0.64046	0.81022	1.1958	0.25792	-1.568	0.19195	0.94302	1.7439	0.80234	-2.426	0.072296	0.96478	0.91853	-0.12261	0.81802	0.45927	0.72737	1.0771	0.10716	-0.1547	0.88455	0.95034	0.90723	-0.14046	0.34261	0.74914	0.90771	0.99151	-0.0123	0.42466
Unknown	413981	0.85623	-0.22393	0.95631	0.39307	0.82199	1.393	0.47821	-1.8194	0.14298	0.68841	0.83674	-0.25714	1.272	0.27229	0.51264	1.2138	0.2795	-0.6648	0.54255	0.73222	0.78027	-0.35795	1.6666	0.17093	0.94302	1.1773	0.23548	-0.80523	0.46583	0.96478	0.90129	-0.14994	1.7612	0.153	0.51832	0.94364	-0.083693	0.045198	0.96612	0.98571	0.82603	-0.27574	0.82678	0.45483	0.77617	2.1669	1.1157	-3.4083
Unknown	91	1.0316	0.044862	-0.4193	0.69653	0.93612	1.1125	0.15384	-0.4927	0.64805	0.90781	1.0068	0.0097706	-0.25983	0.80782	0.89698	0.87006	-0.20081	0.32376	0.76234	0.86088	0.77223	-0.37289	1.8378	0.13996	0.94302	1.0311	0.044189	-0.2925	0.78445	0.97069	0.8685	-0.20341	1.2599	0.27622	0.62811	0.48877	-1.0328	1.8067	0.1451	0.37224	1.132	0.17882	-0.92707	0.40636	0.75969	1.0113	0.016259	-0.13837
Unknown	134	2.0124	1.0089	-2.2329	0.089325	0.62323	1.7397	0.79883	-0.47605	0.65888	0.91526	0.87325	-0.19554	0.52208	0.62919	0.81918	1.0813	0.11283	-0.28241	0.79164	0.88196	1.2897	0.36704	-0.40996	0.70284	0.95956	1.2933	0.37104	-0.10038	0.92488	0.98416	0.69157	-0.53206	1.0849	0.33896	0.66605	0.62899	-0.66889	1.7328	0.15817	0.39188	1.6009	0.67884	-1.2028	0.29537	0.74356	0.63754	-0.64941	0.21744
Unknown	228	1.1583	0.21203	-0.052837	0.96039	0.98556	0.80307	-0.31641	1.0087	0.37016	0.78889	0.87412	-0.1941	1.1571	0.31164	0.55034	0.51439	-0.95906	5.1994	0.0065189	0.40329	1.0687	0.095869	0.14945	0.88843	0.98367	1.2206	0.28758	-0.93642	0.40207	0.96478	1.2949	0.37279	-1.5044	0.20693	0.55897	0.51915	-0.94578	2.4362	0.0715	0.32713	1.3339	0.4157	-0.96204	0.39051	0.75818	1.3376	0.41967	-1.038
Unknown	782	1.036	0.051069	-0.35251	0.74224	0.93953	0.61126	-0.71015	1.6391	0.17654	0.7096	1.169	0.22524	-1.084	0.33933	0.57182	0.42343	-1.2398	2.6563	0.05661	0.40633	1.3529	0.43603	-2.5841	0.061065	0.88146	0.84353	-0.24549	0.65699	0.54707	0.96478	1.1333	0.18057	-1.3747	0.24121	0.60211	0.53614	-0.89931	2.6505	0.056951	0.32111	1.6	0.67805	-1.6564	0.17298	0.74356	0.93213	-0.1014	0.20296
Unknown	1380	0.79554	-0.33	2.2281	0.089796	0.62323	0.84419	-0.24436	1.1212	0.32497	0.7682	0.89188	-0.16507	1.0618	0.34819	0.57512	0.7048	-0.50471	1.7382	0.15717	0.44396	0.85302	-0.22935	1.0662	0.34639	0.9449	0.90587	-0.14263	0.36828	0.73133	0.97069	0.89228	-0.16443	0.86778	0.43447	0.71905	1.3309	0.41242	-0.2946	0.78295	0.89897	1.0893	0.12343	-0.53093	0.62358	0.85698	0.85184	-0.23134	0.85571
Unknown	1661	0.27861	-1.8437	0.36878	0.73098	0.93612	0.7806	-0.35734	-0.099647	0.92542	0.9837	0.12532	-2.9964	1.1262	0.32308	0.56064	0.95546	-0.065732	-0.3264	0.76049	0.86088	1.1511	0.20298	-0.50032	0.64313	0.95956	1.1967	0.25907	-0.72544	0.50835	0.96478	0.68506	-0.54569	1.4335	0.22501	0.57464	2.4121	1.2703	-1.9064	0.12928	0.35594	0.69007	-0.5352	1.1929	0.29885	0.74356	2.7281	1.4479	-2.3438
Unknown	1684	1.1946	0.25649	-0.95767	0.39246	0.82199	1.3347	0.41653	-1.3462	0.24946	0.7531	1.6211	0.69694	-3.1109	0.035841	0.22585	1.6918	0.75854	-1.1638	0.30919	0.54893	0.85494	-0.22611	0.48978	0.64994	0.95956	0.92392	-0.11416	0.51888	0.63123	0.97069	1.0127	0.018272	0.02463	0.98153	0.98748	1.6943	0.76072	-2.0789	0.10615	0.33867	1.2551	0.32781	-0.7625	0.48825	0.78435	1.0685	0.095614	-0.52469
Unknown	1704	0.63043	-0.66559	2.9223	0.043146	0.52345	0.78835	-0.34309	0.67225	0.53826	0.82515	0.4558	-1.1335	2.55	0.063305	0.24158	0.48365	-1.048	1.7093	0.16257	0.44396	1.1219	0.16599	-0.54242	0.61634	0.95956	1.0234	0.03333	-0.2192	0.83723	0.97069	1.689	0.75614	-1.2129	0.2919	0.64607	0.73012	-0.45379	0.51488	0.63378	0.81229	1.7536	0.81032	-1.4388	0.2236	0.74356	0.84741	-0.23886	0.31365
Unknown	1715	0.98123	-0.02734	0.067173	0.94967	0.98556	0.85227	-0.23061	0.14691	0.89031	0.98248	1.2616	0.33529	0.30241	0.77741	0.89064	0.71545	-0.48308	0.56873	0.59995	0.78245	1.1005	0.13813	-0.90391	0.41716	0.94616	0.64979	-0.62196	2.0024	0.1158	0.96478	1.157	0.21043	-1.4044	0.23288	0.58572	0.64084	-0.64196	1.5803	0.1892	0.43922	0.50361	-0.98963	1.9539	0.1224	0.71145	1.321	0.40162	-2.0813
Unknown	1878	0.77786	-0.36241	4.4642	0.011124	0.35152	1.0067	0.0096203	0.12901	0.90357	0.98248	0.69688	-0.52102	2.9911	0.040296	0.22585	0.66911	-0.5797	1.7161	0.16128	0.44396	1.05	0.070359	-0.14384	0.89258	0.98367	0.95588	-0.065106	0.2723	0.79887	0.97069	0.90569	-0.14291	0.32935	0.75841	0.90317	0.67059	-0.57649	2.3024	0.082725	0.32713	1.0482	0.067905	-0.6066	0.57686	0.84903	1.0688	0.096003	-0.58646
Unknown	1981	0.81431	-0.29634	0.8505	0.44296	0.83058	0.64529	-0.63197	1.3819	0.23918	0.74912	0.79345	-0.33379	0.97396	0.38523	0.60204	0.67775	-0.56118	1.3019	0.26286	0.52573	0.79956	-0.32271	1.4799	0.21299	0.94302	0.95486	-0.066633	0.1469	0.89032	0.97069	0.82037	-0.28566	2.1544	0.097499	0.4278	1.5289	0.61254	-1.7393	0.15697	0.39184	0.81625	-0.29291	0.71757	0.5127	0.79256	0.9329	-0.1002	0.4849
Unknown	2575	0.91522	-0.12781	0.31572	0.768	0.94459	0.93354	-0.099221	0.1648	0.87709	0.98248	0.90096	-0.15047	0.3973	0.71143	0.86837	0.57927	-0.7877	1.2846	0.26827	0.52888	1.3401	0.42232	-0.74767	0.49622	0.9552	0.78107	-0.35647	0.91568	0.41164	0.96478	1.1498	0.20136	-0.78713	0.47522	0.73272	0.59604	-0.74652	2.6181	0.058918	0.32601	0.74688	-0.42105	2.1291	0.10031	0.71145	0.87915	-0.18582	0.49775
Unknown	3143	0.66322	-0.59244	1.0814	0.34035	0.81808	1.101	0.13883	0.023096	0.98268	0.99257	0.58034	-0.78502	1.2448	0.28117	0.51588	0.70479	-0.50473	2.1396	0.099134	0.40633	1.2133	0.27893	-0.16332	0.87819	0.98367	1.0418	0.059063	0.21794	0.83814	0.97069	1.088	0.12167	-0.19847	0.85236	0.93087	1.4051	0.49066	-1.3559	0.24662	0.47057	1.1863	0.24652	-0.32709	0.76	0.91223	0.37455	-1.4168	1.3686
Unknown	3161	1.0183	0.026094	-0.085993	0.9356	0.98556	2.088	1.0621	-1.8877	0.13209	0.68524	1.6589	0.73021	-2.0039	0.1156	0.31719	1.7865	0.83714	-2.747	0.051532	0.40633	1.0534	0.075035	-0.44108	0.68195	0.95956	0.9977	-0.0033237	-0.068992	0.94831	0.99318	1.127	0.17252	-0.83533	0.45052	0.72677	1.6539	0.72585	-2.3702	0.076806	0.32713	0.70685	-0.50053	1.1848	0.30168	0.74356	0.64095	-0.64172	1.0264
Unknown	3166	1.0013	0.0018241	-0.012205	0.99085	0.99685	1.5145	0.59885	-0.92785	0.40601	0.79485	1.682	0.75015	-2.748	0.051479	0.22983	1.7754	0.82812	-2.1041	0.10318	0.4078	1.0815	0.11303	-0.56356	0.60315	0.95956	1.2978	0.37604	-0.8161	0.46025	0.96478	1.0907	0.12527	-0.58592	0.58939	0.83267	1.6095	0.68658	-3.5037	0.024814	0.28102	0.7053	-0.5037	2.2381	0.088807	0.71145	1.0693	0.096658	-0.23914
Unknown	3182	1.0468	0.065964	-0.3496	0.74427	0.93953	1.8414	0.88077	-2.118	0.10157	0.68524	1.3883	0.4733	-1.8619	0.1361	0.34493	2.1622	1.1125	-2.0713	0.10707	0.41202	0.9914	-0.012456	-0.042335	0.96826	0.98367	1.6008	0.67879	-2.6146	0.059136	0.96478	0.9883	-0.016979	-0.05782	0.95667	0.97423	1.4942	0.57942	-0.47059	0.66245	0.83219	0.7965	-0.32825	2.0113	0.11464	0.71145	1.2003	0.26345	-1.3286
Unknown	3189	1.2167	0.28297	-1.6442	0.17548	0.68476	0.43708	-1.194	2.0271	0.11258	0.68524	1.4682	0.55409	-1.535	0.19958	0.41414	0.43863	-1.1889	2.115	0.10192	0.4078	1.2934	0.37112	-1.7636	0.15258	0.94302	0.7932	-0.33424	0.83574	0.45032	0.96478	1.5464	0.62893	-3.2794	0.030517	0.4278	1.5237	0.6076	-0.45855	0.67037	0.83551	1.8849	0.91447	-1.224	0.28812	0.74356	0.58218	-0.78047	1.9108
Unknown	3204	0.9279	-0.10796	0.46139	0.66849	0.93242	0.52538	-0.92858	2.3054	0.08245	0.68524	0.70073	-0.51307	1.2641	0.27485	0.51264	0.53889	-0.89194	2.3969	0.074605	0.40633	0.86199	-0.21425	0.82125	0.45763	0.9552	0.72048	-0.47296	1.334	0.25308	0.96478	0.57902	-0.78833	2.1586	0.097038	0.4278	0.71857	-0.47681	1.1968	0.29746	0.52812	1.8493	0.88698	-1.0173	0.36653	0.74356	1.1964	0.25873	-0.47885
Unknown	3205	1.0967	0.13319	-0.55535	0.60825	0.90555	1.0774	0.10752	-0.5573	0.60703	0.86538	0.57362	-0.80182	1.8823	0.13292	0.34167	1.1552	0.20816	-0.63109	0.56225	0.74666	0.83737	-0.25606	0.44338	0.68042	0.95956	1.0274	0.039062	-0.18269	0.86392	0.97069	0.72539	-0.46317	0.98056	0.38233	0.70129	1.4707	0.55651	-2.7096	0.053562	0.32111	0.96445	-0.052221	0.47879	0.65709	0.86694	1.0468	0.066047	-0.44523
Unknown	3206	0.71523	-0.48353	1.3803	0.23961	0.71361	1.1641	0.21918	-0.77982	0.47906	0.81346	0.81464	-0.29577	0.79954	0.46877	0.68289	0.70013	-0.5143	2.7681	0.05043	0.40633	0.88389	-0.17806	0.1772	0.86796	0.98367	1.232	0.30096	-1.4476	0.22128	0.96478	0.80766	-0.30818	0.45294	0.67408	0.87079	0.99581	-0.0060539	0.056015	0.95802	0.98383	0.99679	-0.0046427	0.20294	0.84909	0.94915	0.99188	-0.011757	-0.1251
Unknown	3208	1.0317	0.04496	-0.20099	0.85052	0.96299	1.5189	0.60307	-0.89905	0.41946	0.79485	0.60333	-0.72899	8.7447	0.0009424	0.081646	1.3844	0.46921	-1.1648	0.30882	0.54893	1.3899	0.47494	-0.27878	0.79423	0.96538	1.409	0.49463	-1.1751	0.30514	0.96478	0.74184	-0.43081	2.2349	0.08912	0.4278	1.2214	0.28854	-0.89108	0.42324	0.65054	0.66072	-0.5979	0.75665	0.49138	0.78435	1.3256	0.40669	-0.53067
Unknown	3211	0.93169	-0.10207	0.76175	0.48865	0.85385	1.1287	0.17462	-0.6868	0.52995	0.82515	1.3983	0.48363	-2.6809	0.055175	0.22983	1.6065	0.68388	-0.27376	0.79782	0.88292	0.96638	-0.049332	0.32224	0.76341	0.95956	0.79435	-0.33216	1.1533	0.31302	0.96478	1.1703	0.22693	-1.2761	0.27097	0.62811	1.4547	0.54073	-1.5556	0.19478	0.4399	0.72466	-0.46462	1.4379	0.22383	0.74356	0.8036	-0.31544	1.4389
Unknown	3220	1.3927	0.47792	-1.0693	0.34515	0.81808	1.0583	0.081706	-0.41651	0.69841	0.92002	1.208	0.27262	-0.36649	0.73256	0.87777	0.59146	-0.75765	1.4374	0.22398	0.49247	1.1731	0.23029	-0.86021	0.43817	0.95365	0.78081	-0.35696	0.61218	0.57351	0.96478	1.1075	0.1473	-0.47534	0.65934	0.85843	1.0618	0.086545	-0.42654	0.69167	0.8452	1.2752	0.35067	-0.32551	0.76111	0.91223	0.95193	-0.071069	0.43421
Unknown	3248	0.80553	-0.31199	1.1144	0.32754	0.80772	0.74947	-0.41607	7.9741	0.0013403	0.19706	1.1481	0.19922	-0.19049	0.8582	0.91322	0.913	-0.13132	0.82274	0.45687	0.65858	0.94042	-0.088627	0.3043	0.77607	0.95956	1.1066	0.14608	-0.65835	0.54628	0.96478	0.6951	-0.52471	2.2653	0.086176	0.4278	1.0457	0.064517	0.058492	0.95616	0.98383	1.0732	0.10195	-0.52751	0.62574	0.85698	1.0815	0.11297	-0.829
Unknown	3423	1.1235	0.16797	-1.2719	0.27233	0.73943	1.2041	0.26796	-0.66992	0.5396	0.82515	0.64449	-0.63376	1.8147	0.14376	0.34962	0.95999	-0.058905	0.36687	0.7323	0.85616	1.0334	0.047417	-0.33618	0.75363	0.95956	0.82211	-0.2826	1.5639	0.19289	0.96478	0.69082	-0.53362	0.61879	0.56955	0.82573	0.88925	-0.16934	0.88245	0.42737	0.65386	0.99668	-0.004793	0.42391	0.69344	0.86694	0.72041	-0.4731	1.0386
Unknown	3781	1.3486	0.43142	-1.143	0.31682	0.79685	0.88781	-0.17169	0.30307	0.77695	0.92786	1.2002	0.26323	0.30069	0.77863	0.89064	0.84269	-0.24693	0.42556	0.69233	0.83456	1.4056	0.49114	-1.6918	0.16594	0.94302	0.95713	-0.063213	0.20808	0.84533	0.97069	1.7687	0.82272	-1.963	0.12113	0.48382	0.91134	-0.13393	0.42537	0.69245	0.8452	0.77256	-0.37227	0.88207	0.42756	0.76867	0.69024	-0.53484	1.1754
Unknown	4548	1.2256	0.29345	-0.80798	0.46441	0.84254	1.2705	0.34544	-0.66283	0.54369	0.82515	0.90868	-0.13816	0.096978	0.92741	0.95621	0.73561	-0.44299	0.70001	0.52249	0.71802	1.4345	0.5205	-0.47699	0.65826	0.95956	1.0166	0.023711	0.25013	0.81481	0.97069	1.4269	0.51285	-0.54371	0.61553	0.8434	0.6304	-0.66566	2.6925	0.054516	0.32111	0.57265	-0.80428	1.7745	0.15065	0.71145	1.2555	0.32829	-0.63172
Unknown	4550	1.1322	0.17907	-0.71086	0.51643	0.87476	0.7892	-0.34154	1.0234	0.36396	0.78889	0.96635	-0.049383	0.24107	0.82135	0.89996	0.73389	-0.44637	1.747	0.15556	0.44396	0.54027	-0.88825	1.8729	0.13439	0.94302	0.74113	-0.4322	0.80131	0.46785	0.96478	0.47022	-1.0886	2.7664	0.050517	0.4278	0.42716	-1.2272	1.7779	0.15005	0.38028	1.0395	0.055937	-0.27066	0.80004	0.93174	0.58701	-0.76855	2.3455
Unknown	4708	1.3122	0.39198	-1.0311	0.36076	0.82132	1.3625	0.44627	-1.9106	0.12865	0.68524	1.007	0.010013	-0.12003	0.91025	0.94842	0.84598	-0.24131	2.2718	0.085553	0.40633	1.0472	0.066497	-0.34097	0.75028	0.95956	1.3629	0.44669	-1.4365	0.22423	0.96478	1.0039	0.0056056	-0.18021	0.86575	0.94239	1.3007	0.37929	-2.048	0.10994	0.34142	0.70143	-0.51164	1.1974	0.29727	0.74356	1.0303	0.043078	-0.35508
Unknown	4713	0.70272	-0.50897	2.3093	0.082097	0.60908	1.8137	0.85892	-1.4122	0.23076	0.74912	0.78452	-0.35011	0.98146	0.38194	0.60204	2.504	1.3242	-1.6994	0.16448	0.44396	0.67429	-0.56856	1.0701	0.34484	0.9449	1.6466	0.71945	-1.1343	0.32005	0.96478	1.373	0.45729	-1.8781	0.13357	0.49663	3.152	1.6563	-1.8172	0.14334	0.37224	1.1131	0.15461	-0.42646	0.69172	0.86694	1.5794	0.65939	-3.3561
Unknown	4716	0.73353	-0.44706	0.32893	0.75871	0.93989	1.2243	0.29192	-0.39246	0.71473	0.92692	1.7783	0.8305	-1.6007	0.1847	0.39562	1.4856	0.57103	-0.8638	0.43642	0.64683	1.013	0.0187	-0.15634	0.88334	0.98367	0.96666	-0.048922	0.40941	0.70321	0.97069	0.99182	-0.011855	0.071378	0.94652	0.97034	1.2393	0.30952	-5.4827	0.0053889	0.24234	0.82627	-0.27532	0.88602	0.42566	0.76867	1.111	0.15187	-0.62417
Unknown	4722	0.92254	-0.11632	0.45411	0.6733	0.93242	0.76886	-0.37921	2.6312	0.05811	0.6656	0.71443	-0.48513	2.3471	0.078768	0.26685	0.69141	-0.53239	2.8691	0.04551	0.40633	1.0695	0.096918	-0.34332	0.74864	0.95956	1.1614	0.21592	-0.73605	0.50253	0.96478	1.0061	0.0087723	-0.018926	0.98581	0.98872	1.7295	0.79033	-1.7241	0.15979	0.39296	0.92928	-0.10581	0.85142	0.44251	0.76867	6.4875	2.6977	-0.92747
Unknown	4732	0.81588	-0.29356	1.0734	0.34352	0.81808	1.6554	0.72717	-1.2003	0.29626	0.7531	1.5285	0.61213	-4.7303	0.0091023	0.16668	2.4127	1.2706	-2.766	0.050538	0.40633	0.98274	-0.025126	0.10712	0.91985	0.98367	1.0305	0.043294	-0.19632	0.85393	0.97069	1.0666	0.093055	-0.50259	0.64166	0.85652	1.7166	0.77959	-2.9876	0.040434	0.31962	0.78429	-0.35054	2.3264	0.080569	0.71145	1.2459	0.31713	-1.8175
Unknown	4745	2.0527	1.0376	-1.7726	0.15097	0.66194	1.5239	0.60772	-1.5565	0.19458	0.7096	1.3326	0.41422	-1.0128	0.36844	0.58812	1.4893	0.57466	-1.6132	0.182	0.45432	0.69316	-0.52873	1.0154	0.36732	0.9449	1.8119	0.85747	-1.5743	0.19054	0.96478	0.71851	-0.47692	1.1999	0.29638	0.64735	2.1281	1.0896	-0.70709	0.51853	0.73569	0.74832	-0.41827	1.9865	0.11793	0.71145	1.1466	0.19732	-1.7411
Unknown	4850	0.83923	-0.25287	0.5883	0.58794	0.89131	0.96138	-0.056816	0.18986	0.85867	0.97674	0.69286	-0.52937	1.4711	0.21522	0.43536	0.85636	-0.22371	0.76684	0.48593	0.68944	1.0035	0.0050982	-0.041885	0.9686	0.98367	1.001	0.0013718	-0.026537	0.9801	0.99461	1.0574	0.080513	-0.92989	0.40506	0.70519	0.85852	-0.22007	0.80889	0.46395	0.68155	0.89159	-0.16554	0.71679	0.51313	0.79256	0.96213	-0.055697	0.32493
Unknown	4852	2.0359	1.0257	-1.8744	0.13414	0.65358	0.50782	-0.97762	2.6083	0.059528	0.6656	0.72972	-0.45458	0.28634	0.78884	0.89064	0.2938	-1.7671	2.4933	0.067246	0.40633	1.1738	0.23122	-0.47791	0.65766	0.95956	1.3755	0.46	-1.1367	0.31914	0.96478	0.8655	-0.2084	0.65527	0.54807	0.80291	1.0225	0.032052	-0.25914	0.80832	0.91905	1.7728	0.82602	-1.4126	0.23065	0.74356	1.3147	0.39468	-1.3257
Unknown	6485	0.80764	-0.30822	1.4916	0.21007	0.68476	1.1656	0.22104	-0.91394	0.41246	0.79485	0.9877	-0.017855	0.049034	0.96324	0.97319	1.6711	0.74083	-1.2198	0.28955	0.54006	0.98333	-0.024252	0.29493	0.78272	0.96245	1.2496	0.32141	-1.1541	0.31271	0.96478	1.0789	0.10953	-1.5521	0.19558	0.55897	1.3278	0.40907	-1.1142	0.32763	0.5636	0.81447	-0.29606	0.92503	0.4073	0.75969	1.7934	0.8427	-1.4143
Unknown	6646	1.032	0.045425	-0.17901	0.86663	0.9676	0.9836	-0.023855	0.14187	0.89404	0.98248	0.69376	-0.52748	5.8705	0.0042051	0.11634	1.089	0.12301	-0.16083	0.88002	0.92752	0.85253	-0.23018	0.88214	0.42753	0.94616	0.92444	-0.11335	0.55971	0.60553	0.96478	0.721	-0.47192	1.0423	0.35612	0.68895	0.92419	-0.11374	0.60182	0.57974	0.77299	1.1899	0.25088	-1.5186	0.20347	0.74356	0.62077	-0.68786	1.5869
Unknown	13146	0.82764	-0.27293	0.65656	0.54732	0.87822	1.014	0.020083	-0.089141	0.93325	0.9837	1.0599	0.083986	-0.49414	0.64712	0.82315	0.67296	-0.5714	1.585	0.18814	0.4586	0.73294	-0.44824	0.84717	0.44461	0.95365	0.7376	-0.4391	0.77645	0.48084	0.96478	0.5814	-0.7824	1.4544	0.21951	0.56494	1.9418	0.95736	-1.5629	0.19312	0.4399	0.73777	-0.43876	1.2371	0.28373	0.74356	1.3096	0.3891	-1.6382
Unknown	14689	0.90501	-0.144	0.25254	0.81307	0.95723	0.70088	-0.51276	0.77208	0.48315	0.81346	1.1669	0.22273	-0.29404	0.78336	0.89064	1.0941	0.12975	-0.49912	0.6439	0.81022	1.3558	0.43916	-0.92448	0.40756	0.94616	1.0771	0.1072	-0.48039	0.65604	0.97069	1.0677	0.094476	-0.5921	0.58563	0.83267	1.1886	0.24926	-0.65371	0.54898	0.75201	1.0764	0.1062	-0.54076	0.61738	0.85448	1.0815	0.11297	-0.829
Unknown	14706	0.92091	-0.11887	1.4904	0.21038	0.68476	0.85923	-0.21888	1.2695	0.2731	0.7531	0.81589	-0.29356	2.5266	0.064901	0.2421	0.62141	-0.68638	5.0847	0.0070577	0.40329	0.87801	-0.1877	1.4904	0.21036	0.94302	0.89803	-0.15516	0.81902	0.45876	0.96478	0.89014	-0.16789	4.2803	0.012844	0.38767	1.1709	0.2276	-1.4444	0.22212	0.45198	0.89441	-0.16098	1.3056	0.26172	0.74356	1.1571	0.21047	-0.58044
Unknown	14724	0.93744	-0.093197	0.29692	0.78131	0.94459	0.98946	-0.015285	0.016796	0.9874	0.99257	0.73581	-0.44259	1.7766	0.15028	0.34962	0.80588	-0.31136	0.92995	0.40504	0.63069	0.76126	-0.39354	1.3011	0.26311	0.94302	1.1675	0.22336	-0.57946	0.59334	0.96478	0.82507	-0.27741	0.86303	0.4368	0.71905	0.68465	-0.54656	0.6783	0.5348	0.75168	1.0323	0.045927	0.036506	0.97263	0.98355	1.3068	0.38607	-0.26202
Unknown	14740	1.0319	0.045243	-0.10831	0.91897	0.98541	1.3023	0.38102	-1.2287	0.28651	0.7531	1.4077	0.49334	-2.1283	0.1004	0.2976	1.4112	0.49689	-1.412	0.23079	0.49487	1.1465	0.19728	-0.98745	0.37932	0.9449	1.1021	0.14029	-0.54649	0.61378	0.96883	1.0421	0.059476	-0.037013	0.97225	0.98111	1.182	0.2412	-0.52832	0.62523	0.80583	0.75134	-0.41247	1.3089	0.2607	0.74356	1.6616	0.73261	-2.1981
Unknown	14743	0.9084	-0.1386	1.0637	0.34744	0.81808	1.3264	0.40753	-1.0364	0.35856	0.78889	1.4938	0.57896	-4.5343	0.010543	0.16668	1.6786	0.74729	-1.801	0.14607	0.44123	1.1054	0.14458	-0.64303	0.55521	0.95871	0.98484	-0.022039	-0.18817	0.8599	0.97069	1.5546	0.63658	-3.905	0.017467	0.41066	1.5703	0.65105	-0.44858	0.67696	0.83551	1.1436	0.19352	-0.76437	0.48725	0.78435	1.0268	0.038179	0.10382
Unknown	16551	0.89949	-0.15282	0.19959	0.85154	0.96299	0.55442	-0.85096	2.5133	0.065822	0.6656	0.40734	-1.2957	2.187	0.094002	0.29094	0.63526	-0.65458	1.7045	0.16349	0.44396	1.0841	0.11656	0.036552	0.97259	0.98367	0.78111	-0.3564	1.4464	0.2216	0.96478	0.47925	-1.0612	2.7137	0.053331	0.4278	0.48997	-1.0292	2.7036	0.053893	0.32111	1.1245	0.16926	-0.59577	0.5834	0.84903	1.0624	0.087308	-0.31046
Unknown	16588	1.0357	0.050661	-0.4177	0.69761	0.93612	0.75627	-0.40303	1.0075	0.37068	0.78889	0.80602	-0.31112	0.22796	0.83086	0.90084	0.6257	-0.67645	1.7821	0.14931	0.44396	0.76976	-0.37752	1.1816	0.30281	0.94302	1.1684	0.22452	-1.0308	0.36089	0.96478	0.78641	-0.34666	1.1016	0.33246	0.66605	1.1588	0.21267	-0.36859	0.73111	0.87313	1.089	0.123	-0.85292	0.44176	0.76867	1.292	0.3696	-3.4845
Unknown	16809	0.82446	-0.27848	0.6387	0.55776	0.87822	1.0447	0.06303	-0.054076	0.95947	0.98926	0.56526	-0.82301	2.042	0.11069	0.30958	0.72541	-0.46314	1.9451	0.12366	0.42707	0.87376	-0.19468	0.76859	0.485	0.9552	0.74626	-0.42225	0.94256	0.39927	0.96478	0.65872	-0.60226	2.6166	0.059011	0.4278	0.95302	-0.069429	0.12438	0.90701	0.95901	0.78916	-0.34161	1.535	0.19957	0.74356	1.1217	0.1657	-3.0217
Unknown	17084	0.62967	-0.66734	1.9652	0.12083	0.64705	1.2807	0.35699	-1.3885	0.2373	0.74912	0.62831	-0.67046	1.8856	0.13242	0.34167	0.8022	-0.31796	1.2482	0.28003	0.53127	0.90711	-0.14066	0.24956	0.81522	0.96662	1.1271	0.17268	-1.5956	0.1858	0.96478	1.0586	0.082113	-0.33626	0.75358	0.90317	1.3737	0.45803	-2.3125	0.081808	0.32713	1.4667	0.55256	-1.0654	0.34672	0.74356	1.1208	0.16451	-0.71102
Unknown	17143	0.73922	-0.43592	1.4016	0.23365	0.71361	0.612	-0.7084	1.5102	0.20552	0.71337	0.60327	-0.72913	2.9695	0.041164	0.22585	0.65264	-0.61565	1.568	0.19196	0.4586	0.87045	-0.20017	1.1562	0.31195	0.94302	0.92292	-0.11572	0.37693	0.72537	0.97069	0.76862	-0.37966	1.9436	0.12387	0.48382	0.78177	-0.35518	0.91565	0.41166	0.64164	0.80956	-0.30479	0.90433	0.41696	0.76481	0.46258	-1.1122	1.4935
Unknown	17471	1.2419	0.31257	-1.0498	0.35306	0.82132	1.6833	0.75132	-2.7545	0.051137	0.6656	1.9119	0.93497	-3.7497	0.019952	0.18933	1.9491	0.96281	-3.3422	0.028778	0.40633	0.78037	-0.35777	0.93509	0.40268	0.94616	1.1261	0.17138	-0.70082	0.52204	0.96478	0.92074	-0.11914	0.23674	0.82449	0.91909	1.9003	0.9262	-2.4557	0.070015	0.32713	0.99722	-0.0040145	-0.064266	0.95184	0.98355	1.4618	0.54773	-1.3052
Unknown	18157	0.86385	-0.21115	0.74992	0.495	0.85594	0.56653	-0.81977	7.2519	0.0019196	0.19706	1.1497	0.20128	-0.82234	0.45708	0.67674	0.81845	-0.28903	1.2236	0.28826	0.54006	0.80229	-0.31781	1.8306	0.14113	0.94302	0.75511	-0.40525	0.53387	0.62172	0.97069	1.1872	0.24752	0.24537	0.81825	0.91909	0.21656	-2.2071	2.6493	0.057024	0.32111	1.3855	0.47038	-0.45407	0.67332	0.86694	0.52959	-0.91705	1.2058
Unknown	18169	1.9204	0.94144	-1.5419	0.19795	0.68476	0.51693	-0.95195	1.0704	0.34473	0.78889	0.78428	-0.35057	2.962	0.041471	0.22585	0.67706	-0.56265	0.47714	0.65816	0.81231	1.1798	0.2385	-0.80218	0.4674	0.9552	0.91915	-0.12163	0.3399	0.75103	0.97069	0.69353	-0.52796	1.5968	0.18554	0.55496	1.1452	0.19557	-0.57221	0.5978	0.79072	0.72854	-0.45692	1.7938	0.1473	0.71145	0.99586	-0.0059858	0.33313
Unknown	18176	0.72435	-0.46523	1.3614	0.24504	0.71361	0.63077	-0.6648	0.92778	0.40603	0.79485	0.9243	-0.11356	0.43656	0.68496	0.85171	0.61469	-0.70207	0.97455	0.38497	0.61743	0.54315	-0.88058	3.2704	0.030776	0.72984	1.1288	0.17484	-0.7061	0.51908	0.96478	0.60017	-0.73655	3.1518	0.034455	0.4278	0.49802	-1.0057	1.7133	0.16181	0.395	1.5783	0.65839	-3.3745	0.027927	0.61812	0.62263	-0.68355	0.83656
Unknown	18184	1.4266	0.51257	-0.45634	0.67183	0.93242	1.4628	0.54875	-0.45812	0.67065	0.91628	1.3448	0.42735	-0.48885	0.65054	0.82435	1.3511	0.43417	-0.13258	0.90093	0.93764	1.0399	0.056416	-0.30862	0.77301	0.95956	1.1458	0.19629	-0.89248	0.42257	0.96478	0.81153	-0.30128	0.94703	0.39725	0.70519	1.6405	0.71415	-5.2341	0.0063659	0.24234	10.56	3.4006	-0.74473	0.49781	0.78435	2.1284	1.0898	-0.85954
Unknown	18305	1.5819	0.66166	-4.1025	0.014823	0.35152	1.4218	0.50774	-1.9055	0.12942	0.68524	1.0286	0.040643	-0.087546	0.93445	0.96048	1.3898	0.47484	-1.5678	0.19201	0.4586	0.79932	-0.32316	1.1808	0.30311	0.94302	1.3571	0.44048	-1.3137	0.25923	0.96478	0.85266	-0.22996	0.78009	0.47892	0.73272	1.5766	0.65684	-1.6239	0.17972	0.4262	0.76271	-0.3908	1.8132	0.14401	0.71145	1.0394	0.055744	-0.36506
Unknown	18361	0.88772	-0.17182	0.63027	0.56273	0.87822	1.3223	0.40303	-1.7044	0.16352	0.69164	0.8627	-0.21308	0.75654	0.49144	0.6979	1.5679	0.64885	-1.4299	0.22598	0.49358	0.97105	-0.042377	0.040552	0.9696	0.98367	1.3477	0.43047	-1.272	0.27228	0.96478	0.79487	-0.3312	0.83354	0.45142	0.72677	1.9418	0.9574	-3.611	0.022537	0.28102	0.97794	-0.032186	0.071258	0.94661	0.98355	1.1513	0.20324	-1.3933
Unknown	21704	1.0561	0.078688	-0.079649	0.94034	0.98556	1.707	0.77147	-1.5969	0.18552	0.7096	0.4564	-1.1316	0.43207	0.68796	0.85225	1.5323	0.6157	-1.3739	0.24144	0.50733	1.0377	0.053322	-0.63453	0.56021	0.95871	1.156	0.20916	-0.77604	0.48106	0.96478	0.92966	-0.10523	0.55968	0.60555	0.84119	1.0763	0.10606	0.42796	0.69071	0.8452	0.77804	-0.36207	1.8931	0.13127	0.71145	1.1948	0.25682	-0.90605
Unknown	21709	0.90643	-0.14173	0.22152	0.83553	0.96299	1.8274	0.86983	-1.9979	0.11639	0.68524	2.2993	1.2012	-1.6087	0.18297	0.39445	1.5332	0.61651	-4.359	0.012072	0.40329	0.90633	-0.14189	0.56176	0.60426	0.95956	0.8849	-0.17641	0.58198	0.5918	0.96478	0.97641	-0.034441	0.098563	0.92623	0.96397	1.1189	0.16204	-0.40479	0.70634	0.85586	1.5677	0.64865	-2.0323	0.11193	0.71145	1.1661	0.22174	-0.039896
Unknown	22225	0.75454	-0.40633	1.7583	0.15352	0.66194	1.4461	0.5322	-1.7959	0.14694	0.68841	0.65138	-0.61843	3.1387	0.03489	0.22585	0.96317	-0.054137	0.34816	0.74527	0.85616	0.94181	-0.086494	1.3904	0.23677	0.94302	0.76523	-0.38603	2.4851	0.067836	0.96478	0.92517	-0.11221	2.4771	0.068423	0.4278	0.86671	-0.20638	1.4545	0.21949	0.45198	4.4517	2.1543	-0.58262	0.59141	0.84903	0.78207	-0.35464	0.49981
Unknown	33387	0.78332	-0.35232	1.6634	0.17157	0.67809	2.4185	1.2741	-0.48267	0.65456	0.91308	1.2556	0.32838	0.20743	0.84581	0.90815	4.4451	2.1522	-1.4629	0.21732	0.48811	3.3367	1.7384	-1.5041	0.20699	0.94302	1.2292	0.29769	-1.255	0.2778	0.96478	3.499	1.8069	-1.5623	0.19325	0.55791	1.5049	0.58964	-1.9813	0.11862	0.34546	0.93248	-0.10085	-0.064858	0.9514	0.98355	1.1934	0.25511	-0.93707
Unknown	44509	1.2185	0.28513	-0.81299	0.46184	0.84248	1.3425	0.42491	-1.0004	0.37374	0.79033	0.93473	-0.09738	0.20073	0.85071	0.90815	1.0858	0.1187	-0.49297	0.64787	0.81022	1.2786	0.35459	-0.48862	0.65069	0.95956	0.81605	-0.29328	0.68148	0.53298	0.96478	1.1267	0.17213	-0.31813	0.7663	0.90317	0.59739	-0.74326	2.2913	0.083741	0.32713	0.49129	-1.0253	2.2414	0.088485	0.71145	1.3502	0.43322	-1.0465
Unknown	47358	0.93905	-0.090733	0.1979	0.85277	0.96299	0.99694	-0.0044205	-0.12494	0.9066	0.98248	0.91422	-0.12939	0.33047	0.75763	0.88925	0.86369	-0.21142	0.42378	0.69352	0.83456	1.2794	0.35552	-0.66986	0.53963	0.95871	0.78107	-0.35647	0.91568	0.41164	0.96478	1.0399	0.05651	-0.31307	0.76987	0.90317	0.56357	-0.82734	2.3619	0.077505	0.32713	0.7041	-0.50614	2.1536	0.097584	0.71145	1.0778	0.10802	-0.48801
Unknown	49628	1.0392	0.055419	-0.28299	0.79123	0.94459	1.1027	0.14104	-0.2746	0.79723	0.94192	1.0548	0.076909	-0.28056	0.79296	0.89064	0.68096	-0.55436	0.73898	0.50093	0.69878	0.9508	-0.072787	0.056376	0.95775	0.98367	0.75582	-0.40388	0.64505	0.55403	0.96478	0.95765	-0.062435	-0.12939	0.90329	0.95824	0.46065	-1.1183	2.1078	0.10275	0.33867	0.60677	-0.72079	2.225	0.090106	0.71145	1.1089	0.14908	-0.54064
Unknown	62341	1.0196	0.028054	0.060224	0.95487	0.98556	1.2901	0.3675	-0.92278	0.40834	0.79485	0.84508	-0.24284	1.7148	0.16154	0.35994	1.2176	0.28399	-0.85179	0.44232	0.65084	0.812	-0.30045	0.93634	0.40211	0.94616	0.88722	-0.17263	0.60971	0.57499	0.96478	0.82202	-0.28275	0.92334	0.40809	0.70519	1.1894	0.25019	-1.1793	0.30365	0.53478	1.3609	0.44457	-1.006	0.37132	0.74356	0.82793	-0.27242	0.71336
Unknown	68207	1.0392	0.055419	-0.28299	0.79123	0.94459	0.90882	-0.13793	0.085772	0.93577	0.9837	1.0548	0.076909	-0.28056	0.79296	0.89064	0.81295	-0.29877	0.35938	0.73748	0.85616	0.9508	-0.072787	0.056376	0.95775	0.98367	0.85094	-0.23288	0.44983	0.67613	0.97069	0.95765	-0.062435	-0.12939	0.90329	0.95824	0.51861	-0.94727	2.071	0.10711	0.33867	0.76432	-0.38776	1.3034	0.26241	0.74356	1.1089	0.14908	-0.54064
Unknown	84181	0.97891	-0.030751	0.24117	0.82128	0.96084	0.6988	-0.51705	1.553	0.19538	0.7096	1.1445	0.1947	-0.49523	0.64641	0.82315	0.96193	-0.056002	0.12655	0.9054	0.93936	0.61874	-0.6926	1.9842	0.11824	0.94302	1.0017	0.0024156	0.039198	0.97061	0.99461	0.68575	-0.54424	3.3032	0.029844	0.4278	1.0751	0.10445	-0.63976	0.55713	0.75497	0.92003	-0.12025	0.69975	0.52264	0.79886	0.91238	-0.13229	0.69697
Unknown	84213	1.007	0.010131	0.067538	0.94939	0.98556	0.96745	-0.047741	0.15434	0.88481	0.98248	0.71325	-0.48752	1.7869	0.14849	0.34962	0.88746	-0.17225	0.52636	0.62647	0.80304	1.764	0.81886	-2.5915	0.060588	0.88146	0.81564	-0.294	1.2078	0.29366	0.96478	1.5415	0.62434	-3.0229	0.039054	0.4278	0.80218	-0.318	0.87099	0.43292	0.65629	2.2995	1.2013	-1.7629	0.15271	0.71145	0.6731	-0.5711	0.98942
Unknown	89209	1.9443	0.95924	-1.41	0.23135	0.71361	1.4178	0.50361	-0.5925	0.58539	0.86046	2.5489	1.3499	-2.562	0.062506	0.2413	0.89978	-0.15235	-0.15306	0.88576	0.93061	1.1226	0.16679	-0.54247	0.61631	0.95956	0.91138	-0.13388	-0.084161	0.93697	0.98754	1.8707	0.90355	-2.2058	0.092055	0.4278	4.0331	2.0119	-2.6943	0.054414	0.32111	0.56383	-0.82668	1.2528	0.27853	0.74356	0.6091	-0.71524	0.90395
Unknown	89252	1.0742	0.10328	-0.28616	0.78896	0.94459	0.88897	-0.16979	0.26149	0.80662	0.94964	1.9346	0.95206	-1.7319	0.15832	0.35733	0.93948	-0.090067	0.047052	0.96473	0.97948	1.1839	0.24352	-0.90825	0.41512	0.94616	0.95846	-0.061216	-0.13843	0.89659	0.97069	1.5929	0.67169	-1.8733	0.13431	0.49663	2.3305	1.2207	-2.4006	0.074304	0.32713	0.8401	-0.25136	0.43078	0.68882	0.86694	1.069	0.096277	-0.38577
Unknown	100897	0.92392	-0.11416	0.83575	0.45031	0.83058	1.2769	0.35266	-1.2674	0.27377	0.7531	1.0302	0.04298	-0.20236	0.84951	0.90815	1.2099	0.27487	-1.1639	0.30917	0.54893	1.3271	0.40828	-1.4666	0.21638	0.94302	1.3457	0.42839	-1.6697	0.17031	0.96478	0.80642	-0.31039	0.80788	0.46446	0.72737	1.0113	0.016205	-0.19258	0.85667	0.93926	1.2346	0.30405	-0.60598	0.57724	0.84903	0.68755	-0.54047	1.9292
Unknown	104922	1.0037	0.0052846	0.037283	0.97205	0.98556	1.0819	0.11361	-0.36493	0.73364	0.92784	0.93752	-0.093084	0.53382	0.62175	0.81269	1.3061	0.38531	-1.7547	0.15417	0.44396	0.72026	-0.47341	1.2352	0.28435	0.94302	1.1607	0.21504	-1.1377	0.31876	0.96478	0.71597	-0.48202	1.3009	0.26318	0.61969	1.3912	0.47637	-1.8073	0.145	0.37224	0.83303	-0.26355	4.257	0.013085	0.56473	0.97014	-0.04373	0.23875
Unknown	105554	0.035758	-4.8056	2.563	0.062437	0.52345	1.1475	0.1985	-0.62368	0.56664	0.83984	3.5266	1.8183	0.051811	0.96116	0.97319	2.2858	1.1927	-2.5314	0.064571	0.40633	0.72899	-0.45603	2.173	0.095491	0.94302	0.88598	-0.17466	0.35219	0.74247	0.97069	0.97843	-0.031467	0.070799	0.94696	0.97034	1.5015	0.58644	-1.4647	0.21686	0.45198	16.968	4.0847	-0.78792	0.47481	0.78435	1.3699	0.45402	-2.0677
Unknown	106387	0.9676	-0.047522	0.33231	0.75634	0.93989	1.6159	0.69235	-0.4697	0.66303	0.91628	0.63791	-0.64857	2.4407	0.071152	0.25215	1.3468	0.42959	-1.3757	0.24091	0.50733	0.74116	-0.43215	0.45778	0.67087	0.95956	1.1012	0.13911	0.13761	0.8972	0.97069	1.0007	0.0010195	-0.21703	0.8388	0.91909	1.0175	0.025047	0.3031	0.77692	0.89562	1.1607	0.21504	-0.87183	0.4325	0.76867	0.90498	-0.14404	0.47744
Unknown	110604	1.8584	0.89403	-1.7804	0.14962	0.66194	1.6394	0.7132	-2.1092	0.10258	0.68524	1.3326	0.41422	-1.0128	0.36844	0.58812	1.188	0.24849	-0.34866	0.74493	0.85616	0.82926	-0.2701	1.4265	0.22687	0.94302	0.8949	-0.1602	0.27219	0.79895	0.97069	0.8654	-0.20856	1.0847	0.33904	0.66605	1.6364	0.71055	-0.89192	0.42284	0.65054	0.69023	-0.53484	2.6457	0.057237	0.71145	1.1466	0.19732	-1.7411
Unknown	110605	0.75638	-0.40281	2.5894	0.06072	0.52345	1.2237	0.29122	-0.73508	0.50306	0.81794	1.1223	0.16641	-0.68935	0.52851	0.7346	1.8168	0.86142	-1.7056	0.16327	0.44396	0.95051	-0.073223	0.27014	0.80042	0.96538	1.3234	0.40424	-1.6647	0.17131	0.96478	1.4117	0.49744	-2.5956	0.060325	0.4278	1.8828	0.91286	-1.9168	0.12774	0.35594	1.0704	0.098215	-0.28157	0.79224	0.92941	1.5904	0.66941	-1.2631
Unknown	111255	0.80699	-0.30938	2.5536	0.063066	0.52345	0.8865	-0.17381	0.7762	0.48097	0.81346	0.82786	-0.27255	2.0183	0.11371	0.3146	0.63454	-0.65622	2.4135	0.073274	0.40633	1.1166	0.15908	-1.243	0.28174	0.94302	1.1172	0.1599	-0.58803	0.58811	0.96478	1.0114	0.016423	-0.11034	0.91745	0.96391	0.97396	-0.038066	-0.14701	0.89023	0.95034	0.80286	-0.31677	3.7985	0.019128	0.61812	1.1367	0.18484	-0.92354
Unknown	112716	0.74081	-0.43282	2.7993	0.048848	0.52345	0.91087	-0.13468	0.50758	0.63846	0.90199	0.61532	-0.7006	1.5216	0.20277	0.41743	1.0995	0.1369	-0.45824	0.67057	0.82151	0.45477	-1.1368	2.6397	0.057601	0.88146	1.3071	0.38642	-0.88981	0.42385	0.96478	0.42835	-1.2231	2.6594	0.056426	0.4278	2.0018	1.0013	-1.4216	0.22819	0.45605	1.9406	0.95654	-6.5618	0.0027903	0.40031	1.2878	0.36488	-2.0152
Unknown	119054	0.61818	-0.6939	3.1542	0.034376	0.52345	0.74947	-0.41607	7.9741	0.0013403	0.19706	0.91229	-0.13243	0.59058	0.58656	0.78366	0.913	-0.13132	0.82274	0.45687	0.65858	0.94746	-0.077861	0.36587	0.73299	0.95956	1.3161	0.39632	-0.93959	0.40063	0.96478	0.80054	-0.32096	1.8168	0.14342	0.50186	1.558	0.6397	-1.201	0.296	0.52812	1.0824	0.11426	-0.54334	0.61576	0.85448	1.0815	0.11297	-0.829
Unknown	120562	1.0135	0.019279	-0.1475	0.88987	0.98298	0.97757	-0.032725	0.091614	0.93141	0.9837	0.53289	-0.90809	3.6852	0.021108	0.19155	0.72875	-0.4565	0.89723	0.42032	0.63719	0.8643	-0.21039	0.45295	0.67406	0.95956	0.72976	-0.4545	0.54338	0.61573	0.96883	0.88051	-0.18358	0.32257	0.76318	0.90317	1.9786	0.98449	-1.0969	0.33428	0.56622	1.659	0.73036	-1.0153	0.36736	0.74356	0.95379	-0.068262	-0.14256
Unknown	125798	0.92957	-0.10537	0.27939	0.7938	0.94459	1.1919	0.25329	-1.1292	0.32194	0.7682	1.0249	0.035487	-0.24777	0.81651	0.89909	1.8228	0.86613	-2.9214	0.043182	0.40633	0.96629	-0.049479	0.19111	0.85775	0.98367	1.1502	0.20182	-1.0099	0.36966	0.96478	1.2971	0.37524	-2.3148	0.081597	0.4278	2.0534	1.038	-1.9034	0.12972	0.35594	0.94954	-0.074693	0.25419	0.81188	0.93592	0.93083	-0.10341	0.51734
Unknown	125802	0.96256	-0.055059	0.11459	0.91429	0.98541	1.4282	0.51419	-1.1729	0.30591	0.7531	1.5264	0.61017	-1.9044	0.12958	0.34144	1.2219	0.28914	-0.74654	0.49683	0.69607	0.71983	-0.47427	1.4603	0.218	0.94302	0.8173	-0.29107	0.50492	0.64016	0.97069	0.86796	-0.20431	0.92436	0.40761	0.70519	1.295	0.3729	-0.16347	0.87808	0.95034	1.167	0.22277	-1.089	0.33737	0.74356	1.2928	0.37045	-0.7116
Unknown	125816	0.8263	-0.27527	1.3298	0.25435	0.73368	1.1609	0.21524	-1.1679	0.30773	0.7531	1.0397	0.056116	-0.33539	0.75419	0.88925	0.90385	-0.14585	0.93864	0.40106	0.63069	0.94418	-0.082867	0.31721	0.76695	0.95956	0.78627	-0.3469	1.5857	0.18798	0.96478	0.92118	-0.11845	0.49326	0.64768	0.85652	1.009	0.012884	-0.10167	0.92391	0.96911	0.84259	-0.2471	1.3228	0.25647	0.74356	1.3229	0.4037	-1.1061
Unknown	131146	1.5098	0.59434	-2.3042	0.082556	0.60908	0.59576	-0.7472	1.9838	0.11829	0.68524	0.59811	-0.74151	2.1879	0.093911	0.29094	0.66979	-0.57821	1.3672	0.24337	0.50816	1.3133	0.39323	-1.1216	0.32481	0.94302	1.144	0.19405	-0.93916	0.40082	0.96478	0.85405	-0.22761	0.80032	0.46836	0.73002	0.66383	-0.59112	2.0057	0.11536	0.34504	0.92153	-0.1179	0.57334	0.59711	0.84903	1.4924	0.57767	-1.8779
Unknown	131157	1.7198	0.78225	-4.6268	0.0098309	0.35152	0.76086	-0.3943	0.7756	0.48129	0.81346	0.76071	-0.39458	2.0645	0.1079	0.30619	0.78545	-0.3484	0.64157	0.55607	0.74441	1.1593	0.21327	-0.62697	0.56468	0.95956	1.2399	0.31025	-0.31932	0.76546	0.97069	1.0806	0.1118	-0.29214	0.78471	0.91265	1.3314	0.41294	-0.672	0.5384	0.75168	0.8866	-0.17365	-0.010997	0.99175	0.99475	0.89679	-0.15716	0.5216
Unknown	134464	1.5306	0.61405	-2.7381	0.052006	0.52345	1.3426	0.42499	-4.7449	0.0090044	0.49824	1.4409	0.52701	-1.5177	0.20369	0.41743	1.078	0.10836	-0.74642	0.49689	0.69607	1.0932	0.12855	-0.7186	0.51212	0.9552	0.72648	-0.46101	1.3344	0.25297	0.96478	1.2356	0.30516	-0.90578	0.41628	0.70732	0.78396	-0.35115	1.0197	0.36551	0.60061	0.84374	-0.24514	0.87467	0.43113	0.76867	1.4797	0.5653	-0.99862
Unknown	146430	0.9012	-0.15008	0.71481	0.51422	0.87476	0.86077	-0.21631	2.3925	0.074967	0.68524	0.80409	-0.31457	1.1777	0.30421	0.54889	1.4036	0.48913	-1.1315	0.3211	0.54918	1.2689	0.3436	-0.64821	0.55218	0.95871	1.1919	0.25327	-0.68911	0.52864	0.96478	0.92911	-0.10608	0.088946	0.9334	0.9684	1.3973	0.48266	-2.1052	0.10305	0.33867	1.339	0.42117	-1.1612	0.31014	0.74356	1.2562	0.32903	-0.99699
Unknown	168871	1.7112	0.77502	-2.2011	0.092538	0.62323	0.43867	-1.1888	1.8438	0.13899	0.68841	0.63456	-0.65616	1.917	0.12772	0.33921	0.41591	-1.2656	2.5865	0.060906	0.40633	1.3508	0.43379	-1.8222	0.14251	0.94302	0.69932	-0.51597	2.505	0.066411	0.96478	0.87506	-0.19255	0.66125	0.5446	0.80291	0.60121	-0.73407	2.6699	0.055811	0.32111	1.0265	0.037762	0.12794	0.90437	0.97851	1.2856	0.36243	-1.8554
Unknown	171303	1.033	0.046859	-0.39298	0.71438	0.93612	0.88517	-0.17597	1.0316	0.36055	0.78889	0.90564	-0.14298	0.91732	0.41088	0.62595	0.75121	-0.4127	2.1056	0.103	0.4078	0.92393	-0.11415	0.90053	0.41876	0.94616	0.9801	-0.029003	0.17854	0.86698	0.97069	0.86087	-0.21613	1.4711	0.21523	0.56201	0.89441	-0.16099	1.105	0.33115	0.56622	1.0555	0.077875	-0.18641	0.8612	0.95625	0.89634	-0.15788	1.509
Unknown	189981	0.93414	-0.098291	0.79544	0.47089	0.84259	0.85652	-0.22344	1.0735	0.34349	0.78889	0.98634	-0.019848	0.14793	0.88955	0.93627	1.0392	0.055488	-0.36766	0.73176	0.85616	0.78755	-0.34456	0.88036	0.42838	0.94616	0.85747	-0.22185	0.65273	0.54954	0.96478	0.93607	-0.095307	0.38814	0.71769	0.89914	1.1183	0.16127	-0.21353	0.84136	0.93735	1.1369	0.18515	-0.74348	0.49849	0.78435	1.4431	0.52917	-1.2512
Unknown	196436	0.12884	-2.9563	1.2027	0.29542	0.76624	0.77008	-0.37693	2.5202	0.065343	0.6656	0.10572	-3.2417	1.4016	0.23366	0.45489	3.6803	1.8798	-0.66968	0.53974	0.73175	1.0893	0.12339	-0.4137	0.70031	0.95956	0.87045	-0.20017	1.3845	0.23843	0.96478	0.94588	-0.080274	0.37941	0.72367	0.89984	0.94575	-0.080466	0.60373	0.57859	0.77299	0.086834	-3.5256	1.8638	0.1358	0.71145	1.3509	0.43387	-0.055737
Unknown	209679	0.80456	-0.31373	2.7629	0.050699	0.52345	1.0258	0.036763	-0.18007	0.86585	0.9811	1.3974	0.48272	-0.29676	0.78142	0.89064	1.2787	0.35465	-0.60316	0.57893	0.76272	1.121	0.16481	-0.63668	0.55895	0.95871	1.6043	0.68197	-1.2568	0.27722	0.96478	0.80111	-0.31993	1.0399	0.35709	0.68895	1.7742	0.82716	-1.4612	0.21777	0.45198	0.99041	-0.013901	0.15721	0.8827	0.96718	1.307	0.38626	-2.4722
Unknown	210230	0.71722	-0.47952	0.63365	0.56073	0.87822	0.98648	-0.019631	0.21195	0.84251	0.97461	0.463	-1.1109	1.8192	0.14301	0.34962	1.0363	0.05148	-0.9267	0.40653	0.63069	0.92781	-0.1081	0.36654	0.73253	0.95956	1.6191	0.69522	-1.6101	0.18267	0.96478	0.91134	-0.13394	0.4204	0.6958	0.87528	2.0325	1.0233	-2.3927	0.074947	0.32713	0.7041	-0.50616	1.4203	0.22856	0.74356	0.97989	-0.029313	0.28234
Unknown	210270	0.93744	-0.093197	0.29692	0.78131	0.94459	0.9323	-0.10114	0.30795	0.77349	0.92784	0.73581	-0.44259	1.7766	0.15028	0.34962	0.83206	-0.26524	0.89151	0.42304	0.6384	0.87659	-0.19002	1.1184	0.32604	0.94302	0.9536	-0.06854	0.32993	0.75801	0.97069	0.92282	-0.11587	0.96218	0.39045	0.70168	0.71269	-0.48865	2.1597	0.096922	0.33583	1.1468	0.19765	-0.82469	0.45588	0.77617	0.90248	-0.14803	0.35399
Unknown	210307	0.92091	-0.11887	1.4904	0.21038	0.68476	0.85923	-0.21888	1.2695	0.2731	0.7531	0.81589	-0.29356	2.5266	0.064901	0.2421	0.73912	-0.43611	1.9229	0.12685	0.42707	0.79064	-0.33891	1.6939	0.16553	0.94302	0.97505	-0.036446	-0.019178	0.98562	0.99461	0.76226	-0.39165	1.5275	0.20134	0.55897	1.1761	0.234	-1.0221	0.3645	0.60061	0.89441	-0.16098	1.3056	0.26172	0.74356	0.95712	-0.063223	0.2383
Unknown	214112	0.97892	-0.030744	-0.33519	0.75432	0.93989	1.1828	0.24219	-0.33681	0.75319	0.92784	0.60012	-0.73668	0.69581	0.52486	0.7346	0.86042	-0.21689	0.29234	0.78456	0.87998	1.4345	0.5205	-0.47699	0.65826	0.95956	1.0266	0.037893	0.23052	0.829	0.97069	1.4269	0.51285	-0.54371	0.61553	0.8434	0.63663	-0.65148	2.6841	0.054994	0.32111	0.5672	-0.81808	1.8971	0.13068	0.71145	1.3074	0.38675	-0.79111
Unknown	214373	1.0007	0.0010544	-0.12465	0.90682	0.98541	1.2379	0.30788	-0.83061	0.4529	0.81175	1.0559	0.078455	-0.50169	0.64224	0.82315	2.4554	1.296	-2.2895	0.083899	0.40633	1.0438	0.061844	-0.38874	0.71727	0.95956	1.2106	0.27571	-0.91917	0.41002	0.96478	1.0298	0.04237	-0.31815	0.76629	0.90317	1.3937	0.47894	-1.5308	0.20058	0.44379	0.90877	-0.13802	1.354	0.24718	0.74356	1.346	0.42868	-1.6703
Unknown	220271	0.69865	-0.51736	1.4511	0.22038	0.71034	0.75443	-0.40654	0.95722	0.39266	0.79485	0.79739	-0.32664	0.8941	0.4218	0.63944	0.62865	-0.66968	2.291	0.083761	0.40633	0.78797	-0.34379	1.571	0.19128	0.94302	0.73294	-0.44823	1.2486	0.27991	0.96478	0.79573	-0.32966	1.2053	0.29451	0.64735	0.78714	-0.34532	0.92532	0.40717	0.63764	1.1356	0.18347	-0.7655	0.48665	0.78435	0.8059	-0.31133	0.76607
Unknown	230579	1.0096	0.013729	-0.060436	0.95471	0.98556	0.91115	-0.13424	1.2474	0.2803	0.7531	1.153	0.20541	-0.96305	0.39006	0.60514	0.85235	-0.23048	0.81828	0.45914	0.65858	0.9037	-0.14609	0.58111	0.59234	0.95956	0.6111	-0.71053	2.5032	0.066542	0.96478	0.92769	-0.10829	0.50524	0.63996	0.85652	1.2728	0.348	-1.1687	0.30744	0.53721	1.0061	0.0087894	-0.052117	0.96093	0.98355	1.5519	0.63406	-3.9777
Unknown	324429	1.2173	0.28374	-0.89694	0.42045	0.83058	0.65872	-0.60227	1.7359	0.15759	0.68841	1.515	0.59928	-2.1313	0.10006	0.2976	2.1203	1.0842	-2.2058	0.092051	0.40633	0.89609	-0.15828	0.48257	0.65462	0.95956	0.94164	-0.086758	0.16292	0.87848	0.97069	1.4446	0.53068	-2.2401	0.088613	0.4278	0.97596	-0.035113	-0.039439	0.97043	0.98571	1.1423	0.19191	-0.15234	0.88629	0.96792	0.81947	-0.28723	1.1706
Unknown	327545	0.65138	-0.61843	0.64228	0.55565	0.87822	1.5059	0.59065	-0.34453	0.7478	0.92784	0.66982	-0.57815	0.44424	0.67984	0.84853	0.8197	-0.28684	0.053513	0.95989	0.97756	0.91963	-0.12087	0.10689	0.92002	0.98367	1.4091	0.49473	-0.63185	0.56179	0.96478	0.85241	-0.23038	0.37994	0.7233	0.89984	0.62346	-0.68162	0.8544	0.44104	0.65874	0.98169	-0.026656	0.22846	0.83049	0.94743	1.5285	0.6121	-0.18097
Unknown	344945	1.104	0.1427	-0.57507	0.59605	0.89949	0.66357	-0.59169	1.1657	0.3085	0.7531	1.2744	0.34979	-0.62944	0.56322	0.76635	0.57847	-0.78968	1.1553	0.31227	0.54918	0.67472	-0.56764	0.87632	0.43033	0.94616	0.82155	-0.28358	0.30984	0.77215	0.97069	0.76348	-0.38934	0.58802	0.58812	0.83267	0.29861	-1.7437	2.2088	0.09175	0.33583	0.83203	-0.26529	1.3601	0.24541	0.74356	0.51209	-0.96552	1.5976
Unknown	345401	0.76282	-0.39059	1.4944	0.20938	0.68476	0.80291	-0.31669	1.7113	0.16219	0.69164	0.84245	-0.24734	0.91702	0.41102	0.62595	0.70234	-0.50975	1.8603	0.13635	0.42707	0.99154	-0.01225	0.14897	0.88878	0.98367	0.99954	-0.00066328	0.042663	0.96801	0.99461	1.0355	0.050361	-0.42008	0.69601	0.87528	1.2489	0.32066	-1.0488	0.35347	0.58676	1.1662	0.2218	-1.7378	0.15725	0.71516	0.95781	-0.062193	0.40191
Unknown	346241	0.82632	-0.27524	0.94697	0.39728	0.82199	0.82071	-0.28505	0.91701	0.41102	0.79485	0.55387	-0.85239	3.8501	0.018301	0.18933	0.74102	-0.43242	1.2294	0.28629	0.54004	2.2933	1.1974	-1.3284	0.25478	0.94302	0.56903	-0.81341	1.776	0.15038	0.96478	1.9604	0.97116	-2.695	0.054378	0.4278	0.38664	-1.3709	2.5205	0.065322	0.32713	1.698	0.76384	-2.2196	0.090651	0.71145	0.93577	-0.095776	0.49864
Unknown	348913	0.68019	-0.55598	1.2944	0.26519	0.73368	1.2386	0.30873	-0.33419	0.75502	0.92784	0.53991	-0.8892	1.7779	0.15005	0.34962	0.71273	-0.48857	1.1196	0.32558	0.54918	1.0185	0.026498	-0.18219	0.8643	0.98367	0.92923	-0.10589	0.2083	0.84517	0.97069	1.1079	0.1478	-0.43691	0.68473	0.87528	0.67182	-0.57386	1.468	0.21601	0.45198	1.1391	0.18792	-1.1386	0.31842	0.74356	1.0633	0.088482	0.082529
Unknown	351382	0.66181	-0.59551	1.3902	0.23682	0.71361	0.67263	-0.57212	1.35	0.24834	0.7531	0.63351	-0.65856	1.769	0.15162	0.34962	0.54923	-0.86452	1.8983	0.13049	0.42707	1.5769	0.6571	-1.6405	0.17624	0.94302	0.95324	-0.069092	0.32189	0.76366	0.97069	1.4593	0.54526	-1.4654	0.21668	0.56201	0.63178	-0.66251	1.3334	0.25326	0.47774	1.0933	0.12867	-0.50951	0.63722	0.85999	1.1092	0.14949	-0.72118
Unknown	352123	1.0705	0.098268	-0.50715	0.63873	0.93035	0.7494	-0.4162	0.65657	0.54731	0.82594	1.1128	0.15418	-0.27902	0.79406	0.89064	0.69861	-0.51744	0.84408	0.44615	0.65084	0.6081	-0.71761	1.0068	0.37097	0.9449	0.80072	-0.32062	0.39297	0.71438	0.97069	0.71703	-0.47989	0.65411	0.54874	0.80291	0.29976	-1.7381	2.2995	0.082986	0.32713	0.56168	-0.83217	3.2664	0.030893	0.64103	0.88072	-0.18324	0.52231
Unknown	355696	0.7116	-0.49086	0.68803	0.52926	0.87822	0.90296	-0.14726	1.3058	0.26165	0.7531	0.43408	-1.204	2.0754	0.10658	0.30503	1.09	0.12434	-1.044	0.35544	0.57563	0.92781	-0.1081	0.36654	0.73253	0.95956	1.6191	0.69522	-1.6101	0.18267	0.96478	0.91134	-0.13394	0.4204	0.6958	0.87528	2.0325	1.0233	-2.3927	0.074947	0.32713	0.7041	-0.50616	1.4203	0.22856	0.74356	0.97989	-0.029313	0.28234
Unknown	360154	0.54506	-0.87551	1.1094	0.32946	0.80772	1.0871	0.12049	-0.015801	0.98815	0.99257	0.20028	-2.3199	2.7232	0.052813	0.22983	0.66865	-0.58068	1.1872	0.30084	0.54893	0.58071	-0.7841	2.6481	0.057097	0.88146	0.81604	-0.2933	0.28449	0.79015	0.97069	0.67698	-0.56282	1.8788	0.13347	0.49663	0.42359	-1.2392	1.4163	0.22963	0.45605	1.3338	0.41558	-1.6439	0.17553	0.74356	1.1984	0.26113	-0.53974
Unknown	362065	0.80764	-0.30822	1.4916	0.21007	0.68476	1.6908	0.7577	-1.5384	0.19877	0.7096	0.9877	-0.017855	0.049034	0.96324	0.97319	1.6242	0.69971	-1.636	0.17718	0.4542	0.8376	-0.25566	1.6376	0.17685	0.94302	1.3415	0.42388	-1.289	0.26689	0.96478	1.0138	0.019815	-0.22135	0.83566	0.91909	0.77844	-0.36134	0.80954	0.46361	0.68155	0.81447	-0.29606	0.92503	0.4073	0.75969	1.0694	0.096758	-0.55234
Unknown	362282	0.70298	-0.50845	3.2832	0.030409	0.52345	1.1402	0.18932	-0.33044	0.75765	0.92784	0.5994	-0.7384	3.5185	0.024483	0.19353	0.87339	-0.1953	0.95287	0.39461	0.62986	1.0978	0.13459	-0.48275	0.6545	0.95956	1.1631	0.21802	-0.70682	0.51868	0.96478	1.0044	0.0063864	-0.23589	0.82511	0.91909	1.3581	0.44159	-1.26	0.27618	0.51216	0.95889	-0.060561	0.27074	0.79999	0.93174	1.0089	0.012827	-0.17475
Unknown	362287	0.79865	-0.32436	1.2102	0.29281	0.76547	1.6554	0.72717	-1.2003	0.29626	0.7531	1.4015	0.48698	-4.2996	0.01265	0.16668	1.8905	0.9188	-2.7695	0.050355	0.40633	0.89649	-0.15764	0.44323	0.68052	0.95956	1.0057	0.008255	-0.14136	0.89442	0.97069	1.0433	0.061098	-0.34195	0.7496	0.90317	1.6588	0.73016	-2.6899	0.054666	0.32111	0.64772	-0.62656	2.5331	0.064454	0.71145	1.1713	0.2281	-0.8674
Unknown	362289	0.90914	-0.13742	0.17511	0.8695	0.9676	1.0872	0.12056	-0.42836	0.69045	0.92002	0.84117	-0.24953	0.50943	0.63727	0.82315	1.1228	0.16709	-0.40245	0.70793	0.84448	1.3934	0.47859	-1.086	0.33856	0.9449	1.2227	0.29005	-1.6325	0.17791	0.96478	1.1031	0.14163	-0.23698	0.82432	0.91909	1.8919	0.91983	-3.3825	0.027721	0.28584	0.77431	-0.36902	0.92921	0.40538	0.75969	1.1841	0.24382	-1.0962
Unknown	370904	0.87561	-0.19164	0.69785	0.52371	0.87814	1.6178	0.69406	-1.7883	0.14824	0.68841	1.0294	0.041757	-0.36297	0.735	0.87777	2.1619	1.1123	-1.8668	0.13533	0.42707	1.1938	0.25551	-0.99676	0.37529	0.9449	1.0224	0.031915	-0.14633	0.89074	0.97069	1.1971	0.25953	-1.0496	0.35314	0.68895	1.5878	0.66702	-2.3583	0.077806	0.32713	0.74364	-0.42732	2.5411	0.063905	0.71145	1.1453	0.19569	-1.3393
Unknown	376826	1.105	0.144	-0.39774	0.71114	0.93612	0.92259	-0.11623	0.086833	0.93498	0.9837	1.3217	0.40239	-2.08	0.10603	0.30503	0.8964	-0.15778	0.23737	0.82403	0.89698	0.67604	-0.56482	1.4174	0.22933	0.94302	0.93542	-0.096307	0.37316	0.72796	0.97069	0.68334	-0.54933	1.7751	0.15054	0.51832	1.0261	0.03712	-0.11004	0.91768	0.9672	0.93105	-0.10307	0.57529	0.59591	0.84903	0.74372	-0.42716	0.70974
Unknown	376843	1.4441	0.53021	-0.47837	0.65736	0.93242	0.66044	-0.59851	1.2564	0.27736	0.7531	1.2881	0.36527	-1.2445	0.28125	0.51588	0.59411	-0.7512	1.411	0.23108	0.49487	0.70736	-0.49948	0.078372	0.9413	0.98367	0.58007	-0.7857	1.0963	0.33452	0.96478	0.33086	-1.5957	0.81206	0.46232	0.72737	3.3919	1.7621	-0.7088	0.51757	0.73569	2.2325	1.1587	-1.908	0.12904	0.71145	0.9786	-0.031204	-0.35049
Unknown	377880	1.5836	0.66322	-0.5231	0.62854	0.92745	0.72104	-0.47185	1.0269	0.36252	0.78889	1.7505	0.80777	-3.7535	0.019886	0.18933	0.58493	-0.77367	1.5688	0.19177	0.4586	10.84	3.4383	-1.1178	0.32624	0.94302	0.89698	-0.15686	0.19614	0.85406	0.97069	1.0828	0.11474	-0.29411	0.7833	0.91265	3.561	1.8323	0.097386	0.9271	0.96911	1.957	0.96862	-1.373	0.24169	0.74356	0.80745	-0.30856	0.21921
Unknown	378287	0.81344	-0.29789	0.64114	0.55632	0.87822	0.97483	-0.036781	0.0099096	0.99257	0.99257	1.0831	0.1152	-0.10886	0.91856	0.95004	0.77497	-0.36779	0.84245	0.44696	0.65084	1.0887	0.12261	-0.13786	0.89701	0.98367	0.91997	-0.12034	0.76799	0.48532	0.96478	1.0677	0.094511	-0.32244	0.76327	0.90317	0.77935	-0.35966	3.5212	0.024423	0.28102	0.92562	-0.11152	0.56166	0.60433	0.85016	1.2252	0.29298	-0.96804
Unknown	378346	0.66529	-0.58795	1.8928	0.13132	0.65358	0.85875	-0.21969	0.90906	0.41474	0.79485	0.80608	-0.31101	1.0128	0.36846	0.58812	0.6813	-0.55363	1.7632	0.15264	0.44396	1.1466	0.19737	-0.43941	0.68306	0.95956	0.87212	-0.19739	1.328	0.25488	0.96478	1.0072	0.010402	-0.14706	0.8902	0.95824	1.0124	0.017801	0.091941	0.93117	0.96911	1.0248	0.035373	-0.11816	0.91163	0.98	0.85025	-0.23404	0.719
Unknown	379984	1.0811	0.11252	-0.0040773	0.99694	0.99694	0.75192	-0.41136	1.1217	0.32479	0.7682	1.019	0.027134	0.011186	0.99161	0.99161	0.59628	-0.74594	1.9313	0.12562	0.42707	0.78935	-0.34126	1.7588	0.15344	0.94302	0.89297	-0.16332	1.6462	0.17507	0.96478	0.64391	-0.63507	2.4212	0.072667	0.4278	0.52967	-0.91683	6.9596	0.0022402	0.24234	1.3088	0.38829	-3.1592	0.034212	0.66813	0.68606	-0.54358	1.9114
Unknown	380447	0.84621	-0.24092	0.87527	0.43084	0.83058	0.58315	-0.77805	1.7817	0.14939	0.68841	1.0435	0.061456	-0.26996	0.80055	0.89489	0.47261	-1.0813	1.8887	0.13196	0.42707	0.83266	-0.26421	1.0449	0.35506	0.9449	0.83718	-0.2564	0.48304	0.65432	0.97069	0.86768	-0.20476	1.0047	0.3719	0.69757	0.38772	-1.3669	2.6486	0.057065	0.32111	1.4828	0.56831	-1.3831	0.23883	0.74356	0.9468	-0.078862	0.051815
Unknown	382308	1.403	0.4885	-0.97002	0.38696	0.82199	0.31492	-1.667	2.6798	0.055242	0.6656	0.91911	-0.12169	0.29433	0.78315	0.89064	0.49427	-1.0166	1.8003	0.14619	0.44123	0.78894	-0.34202	1.2095	0.29306	0.94302	0.77838	-0.36146	0.87597	0.4305	0.96478	0.68786	-0.53981	2.2068	0.091951	0.4278	1.3214	0.40202	-0.9391	0.40085	0.63158	2.2403	1.1637	-1.4165	0.22958	0.74356	0.54113	-0.88597	1.9325
Unknown	382582	0.72949	-0.45504	0.27415	0.79755	0.94566	0.74848	-0.41796	1.5967	0.18556	0.7096	0.46453	-1.1062	1.2026	0.29545	0.536	0.64029	-0.6432	1.9003	0.1302	0.42707	0.80897	-0.30583	1.1747	0.30526	0.94302	0.90211	-0.14862	0.76943	0.48456	0.96478	0.70006	-0.51446	3.632	0.022121	0.4278	0.76531	-0.38589	1.3787	0.24008	0.46341	1.2021	0.26552	0.66991	0.5396	0.81107	1.0931	0.12838	-0.95305
Unknown	382600	0.79491	-0.33114	1.7471	0.15555	0.66209	2.3755	1.2483	-1.5696	0.1916	0.7096	0.79439	-0.33207	2.9743	0.040971	0.22585	3.4317	1.7789	-2.3478	0.078706	0.40633	1.1346	0.18213	-0.87988	0.42861	0.94616	1.1483	0.19949	-0.79357	0.47187	0.96478	1.1902	0.25116	-0.90303	0.41757	0.70732	4.9667	2.3123	-1.3973	0.23484	0.45862	1.1578	0.21142	-1.0731	0.34366	0.74356	1.2847	0.36147	-1.2564
Unknown	384885	1.3979	0.48326	-1.0384	0.35772	0.82132	0.76494	-0.38658	1.0667	0.34622	0.78889	0.73638	-0.44148	0.60506	0.57779	0.78296	0.98864	-0.016479	0.096825	0.92752	0.95337	1.7768	0.82932	-1.7228	0.16003	0.94302	0.80821	-0.30719	1.512	0.20507	0.96478	1.7589	0.81465	-1.3381	0.25188	0.61296	0.64732	-0.62746	3.9198	0.017251	0.28102	0.96692	-0.048526	0.28622	0.78892	0.92941	0.84402	-0.24464	0.19695
Unknown	384904	1.603	0.68082	-1.9092	0.12886	0.65358	0.86542	-0.20853	0.84973	0.44334	0.81175	0.75175	-0.41167	2.6708	0.055757	0.22983	0.84579	-0.24162	1.6689	0.17046	0.452	1.0377	0.05335	-0.39838	0.7107	0.95956	1.0036	0.005191	-0.15058	0.88759	0.97069	0.84841	-0.23717	1.3345	0.25294	0.61296	0.94376	-0.083509	0.32173	0.76377	0.89286	1.0046	0.00658	0.12733	0.90482	0.97851	1.3785	0.4631	-3.8369
Unknown	384906	0.82896	-0.27063	2.3718	0.07667	0.59197	0.88196	-0.18122	1.5941	0.18614	0.7096	0.94222	-0.085862	0.70632	0.51896	0.73006	1.1537	0.20624	-1.2123	0.29209	0.54176	0.77856	-0.36112	1.5577	0.19429	0.94302	1.1877	0.24818	-2.1715	0.095646	0.96478	0.71793	-0.47809	2.5596	0.062663	0.4278	1.6499	0.72237	-5.4046	0.0056747	0.24234	0.87348	-0.19515	0.67277	0.53796	0.81107	1.0125	0.017888	0.10347
Unknown	384940	0.80577	-0.31157	2.402	0.074193	0.58648	0.91604	-0.12652	0.74609	0.49707	0.81794	1.0329	0.046689	-0.41686	0.69818	0.8585	1.0664	0.092768	-0.34831	0.74517	0.85616	0.85795	-0.22104	0.50055	0.64298	0.95956	0.89643	-0.15774	0.38686	0.71856	0.97069	1.1476	0.19857	0.1376	0.8972	0.95824	0.94761	-0.077632	0.092428	0.9308	0.96911	1.2166	0.28291	-1.2597	0.27625	0.74356	0.76142	-0.39323	1.5684
Unknown	384952	0.76817	-0.38051	1.9726	0.11982	0.64705	0.88136	-0.18219	0.71009	0.51685	0.81794	0.64088	-0.64187	4.0777	0.015127	0.17212	0.71539	-0.4832	2.1419	0.098871	0.40633	0.7477	-0.41946	1.2864	0.2677	0.94302	0.93013	-0.1045	0.79083	0.47329	0.96478	0.73811	-0.4381	1.9074	0.12914	0.49663	1.1561	0.20929	-0.52788	0.62551	0.80583	0.95616	-0.064681	0.36135	0.73612	0.90181	1.2514	0.3235	-1.3233
Unknown	388184	1.061	0.08541	-0.46105	0.66872	0.93242	0.83641	-0.25772	0.73392	0.5037	0.81794	1.1922	0.25357	-1.1609	0.31025	0.55034	0.55092	-0.86009	2.2468	0.08796	0.40633	0.53244	-0.90932	2.106	0.10295	0.94302	0.76383	-0.38867	0.5568	0.60735	0.96478	0.59278	-0.75442	1.6485	0.17459	0.5419	1.195	0.257	-0.018532	0.9861	0.98806	1.2183	0.28486	-1.853	0.13751	0.71145	0.91262	-0.13191	0.4141
Unknown	390121	0.93564	-0.095967	0.39585	0.71242	0.93612	1.5075	0.59217	-1.216	0.29084	0.7531	1.589	0.66808	-2.1176	0.10161	0.29855	1.1362	0.18423	-0.44248	0.68102	0.82824	1.8197	0.86367	-4.6409	0.0097271	0.39994	0.72934	-0.45534	-0.29506	0.78263	0.97069	1.503	0.58789	-1.8713	0.13463	0.49663	0.56408	-0.82602	0.14828	0.8893	0.95034	1.3183	0.39865	-0.54025	0.6177	0.85448	1.6151	0.69166	-1.0425
Unknown	390198	0.66322	-0.59244	1.0814	0.34035	0.81808	1.101	0.13883	0.023096	0.98268	0.99257	0.58034	-0.78502	1.2448	0.28117	0.51588	0.70479	-0.50473	2.1396	0.099134	0.40633	0.74302	-0.42852	0.91964	0.4098	0.94616	1.0418	0.059063	0.21794	0.83814	0.97069	1.1875	0.2479	-0.5268	0.62619	0.84855	1.4616	0.54754	-1.3816	0.23924	0.46341	1.5314	0.61481	-1.0863	0.33843	0.74356	0.37455	-1.4168	1.3686
Unknown	391851	0.81344	-0.29789	0.64114	0.55632	0.87822	0.97483	-0.036781	0.0099096	0.99257	0.99257	1.0831	0.1152	-0.10886	0.91856	0.95004	0.82124	-0.28412	0.66923	0.53999	0.73175	1.2007	0.2639	-0.99368	0.37662	0.9449	0.85664	-0.22324	1.0415	0.35647	0.96478	1.0489	0.068891	-0.22093	0.83597	0.91909	0.76877	-0.37938	3.5327	0.024171	0.28102	0.97265	-0.040009	0.1739	0.87039	0.95846	1.2252	0.29298	-0.96804
Unknown	395904	1.4982	0.58328	-0.59124	0.58616	0.89131	0.99043	-0.01387	0.1316	0.90165	0.98248	0.85435	-0.22711	0.54883	0.61232	0.80953	1.8341	0.87505	-0.11153	0.91657	0.94798	1.8802	0.91088	-1.8966	0.13075	0.94302	1.1422	0.1918	-0.47836	0.65737	0.97069	1.596	0.67449	-2.8794	0.045039	0.4278	0.94133	-0.087224	0.30323	0.77683	0.89562	1.7597	0.81535	-1.6117	0.18231	0.74356	0.85218	-0.23077	0.79764
Unknown	406890	0.96207	-0.05579	0.18117	0.86504	0.9676	1.22	0.28692	-0.83679	0.44979	0.81175	1.0874	0.12086	-0.22501	0.833	0.90084	1.7833	0.83452	-2.006	0.11532	0.41202	1.0772	0.10726	-0.46011	0.66934	0.95956	1.0853	0.11812	-0.37092	0.72951	0.97069	1.2315	0.30044	-0.99258	0.3771	0.70068	1.5277	0.61138	-2.7219	0.052883	0.32111	0.59622	-0.74607	1.7054	0.16332	0.72294	1.1139	0.15557	-0.53583
Unknown	413284	0.79431	-0.33223	1.0135	0.36816	0.82199	0.96876	-0.045793	0.31452	0.76885	0.92784	0.52772	-0.92217	1.7316	0.15839	0.35733	0.67073	-0.5762	1.538	0.19887	0.46859	0.81157	-0.30121	1.8806	0.13319	0.94302	0.95008	-0.073881	0.33154	0.75688	0.97069	0.80039	-0.32122	1.9932	0.11702	0.4738	0.65205	-0.61694	2.5541	0.063032	0.32713	0.99641	-0.0051867	-0.097704	0.92687	0.98	1.0066	0.0094536	-0.0093201
Unknown	413543	0.9451	-0.081466	0.56118	0.60463	0.90421	1.3048	0.38383	-0.85015	0.44314	0.81175	0.81431	-0.29634	1.8767	0.13379	0.34167	1.1079	0.1478	-0.49099	0.64915	0.81022	0.67947	-0.55752	1.2114	0.29242	0.94302	0.93309	-0.099905	0.67776	0.5351	0.96478	0.79055	-0.33907	0.96634	0.3886	0.70168	0.82032	-0.28574	2.1488	0.098118	0.33583	0.76854	-0.37981	5.3143	0.0060288	0.40031	0.89753	-0.15598	2.1198
Unknown	413962	0.83129	-0.26657	2.6085	0.059515	0.52345	0.89013	-0.16792	0.80222	0.46738	0.81241	0.80004	-0.32185	2.2894	0.083915	0.2786	0.65224	-0.61653	2.2466	0.087975	0.40633	0.9167	-0.12548	1.05	0.35298	0.9449	0.67414	-0.56888	2.7431	0.051739	0.96478	0.77684	-0.36432	3.2697	0.030796	0.4278	0.60665	-0.72107	2.7161	0.0532	0.32111	1.6584	0.72983	-1.2519	0.2788	0.74356	0.96183	-0.056142	0.42153
Unknown	418797	0.87969	-0.18493	0.93163	0.40427	0.82199	0.5946	-0.75002	3.4877	0.025176	0.6656	0.96024	-0.058538	0.32612	0.76068	0.88925	0.65814	-0.60353	2.617	0.058982	0.40633	0.83798	-0.25501	1.1734	0.30575	0.94302	1.0376	0.053298	-0.39657	0.71193	0.97069	0.57382	-0.80134	5.6775	0.0047494	0.22526	0.33346	-1.5844	1.6511	0.17406	0.41574	1.7726	0.82583	-5.3516	0.0058794	0.40031	1.2493	0.32113	-0.61787
Unknown	469402	0.91317	-0.13105	0.44875	0.67685	0.93242	0.87194	-0.19769	0.68594	0.53044	0.82515	1.1068	0.14635	-0.80409	0.46642	0.68289	0.5476	-0.86881	3.1696	0.03387	0.40633	1.2838	0.36038	-1.1168	0.32665	0.94302	0.82407	-0.27917	0.74432	0.49803	0.96478	1.3379	0.42002	-1.2714	0.2725	0.62811	0.89677	-0.1572	0.35057	0.7436	0.87856	1.2043	0.26819	-0.91222	0.41326	0.76223	1.6864	0.75391	-1.6045
Unknown	471797	0.65864	-0.60244	1.3951	0.23545	0.71361	0.84346	-0.24561	0.94558	0.3979	0.79485	0.91604	-0.12652	0.46367	0.66699	0.84198	0.60474	-0.72561	2.1537	0.097571	0.40633	0.63987	-0.64416	1.5842	0.18832	0.94302	1.2506	0.32258	-0.89253	0.42255	0.96478	0.56882	-0.81396	2.5084	0.066168	0.4278	0.46569	-1.1026	1.4879	0.21098	0.45198	0.91103	-0.13443	0.20469	0.84781	0.94915	0.73652	-0.4412	2.0671
Unknown	474622	0.96819	-0.046634	0.064272	0.95184	0.98556	0.97253	-0.040193	0.14561	0.89127	0.98248	1.0402	0.056913	-0.25486	0.8114	0.89795	0.70564	-0.503	1.2567	0.27725	0.53127	0.9422	-0.085889	0.042233	0.96834	0.98367	1.3229	0.4037	-1.4572	0.21879	0.96478	0.49716	-1.0082	1.7662	0.15212	0.51832	0.30394	-1.7181	2.3508	0.078449	0.32713	1.5554	0.63733	-2.5633	0.062419	0.71145	1.0378	0.053546	0.22107
Unknown	475371	1.7545	0.81102	-0.84476	0.44581	0.83058	0.93197	-0.10165	0.21363	0.84128	0.97461	1.1667	0.22241	-0.66265	0.54379	0.74625	0.57907	-0.78819	1.326	0.2555	0.5204	1.8948	0.92201	-1.8978	0.13057	0.94302	0.57291	-0.80362	1.5411	0.19814	0.96478	2.0466	1.0332	-0.7944	0.47143	0.73138	0.97547	-0.035825	-0.053194	0.96013	0.98383	1.1798	0.23853	-0.62585	0.56535	0.84548	0.50869	-0.97513	1.6089
[truncated: 12 more columns]
